# Supplementary material for: Exploring functional protein covariation across single cells using nPOP
Source: Genome Biol. 2022 Dec 16;23:261. doi: 10.1186/s13059-022-02817-5 (PMC9756690; doi:10.1186/s13059-022-02817-5)
Supplement: Supplementary file 2 — Additional file 2: Supplemental software files necessary for running nPOP. This includes layout files for preparing samples for TMT 18plex, plexDIA, and label free analysis. [file 13059_2022_2817_MOESM2_ESM.zip]

Archive with 50 entries (49 files):
- Additional file 2_ Software/Supplementary_data_5.html
- Additional file 2_ Software/System_setup/Setup_slide_1.fld
- Additional file 2_ Software/System_setup/Setup_slide_all.fld
- Additional file 2_ Software/10_cell_sets/HA.fld
- Additional file 2_ Software/10_cell_sets/Labels.fld
- Additional file 2_ Software/LF/Pickup.fld
- Additional file 2_ Software/LF/Digest.fld
- Additional file 2_ Software/LF/DMSO_L.fld
- Additional file 2_ Software/10_cell_sets/DMSO_L.fld
- Additional file 2_ Software/LF/Perimeter.fld
- Additional file 2_ Software/10_cell_sets/Digest.fld
- Additional file 2_ Software/3_cell_sets/Pickup.fld
- Additional file 2_ Software/LF/Cells.fld
- Additional file 2_ Software/3_cell_sets/Label.fld
- Additional file 2_ Software/VideoGuide/
- Additional file 2_ Software/3_cell_sets/Perim.fld
- Additional file 2_ Software/10_cell_sets/Cells.fld
- Additional file 2_ Software/Run/Pickup_off_Slide_smallVol.run
- Additional file 2_ Software/Run/SpotRun_ImageField.run
- Additional file 2_ Software/Run/Sample_pickup_and_dispense.run
- Additional file 2_ Software/Tasks/GiveBack_13uL_fast.tsk
- Additional file 2_ Software/3_cell_sets/Digest.fld
- Additional file 2_ Software/Tasks/Wait3sec.tsk
- Additional file 2_ Software/14_cell_sets/Sample_pickup.fld
- Additional file 2_ Software/14_cell_sets/Digest.fld
- Additional file 2_ Software/Tasks/Wait8sec.tsk
- Additional file 2_ Software/3_cell_sets/HA.fld
- Additional file 2_ Software/14_cell_sets/DMSO.fld
- Additional file 2_ Software/Tasks/Flush_PDC.tsk
- Additional file 2_ Software/Tasks/MoveToCameraStation.tsk
- Additional file 2_ Software/Tasks/GiveBack_20uL_fast.tsk
- Additional file 2_ Software/Tasks/HeadCameraLight_ON.tsk
- Additional file 2_ Software/14_cell_sets/Labels.fld
- Additional file 2_ Software/14_cell_sets/Perimeter.fld
- Additional file 2_ Software/Tasks/Fast_Flush.tsk
- Additional file 2_ Software/Tasks/SpotProbeRun.tsk
- Additional file 2_ Software/Tasks/Flush_Pickup14uL.tsk
- Additional file 2_ Software/Tasks/Take_10uL_sample.tsk
- Additional file 2_ Software/Tasks/AutoDropDetection_Nozzlesetup.tsk
- Additional file 2_ Software/14_cell_sets/HA.fld
- Additional file 2_ Software/Tasks/Flush_Pickup6uL.tsk
- Additional file 2_ Software/Tasks/Take_8uL_washTray.tsk
- Additional file 2_ Software/14_cell_sets/Cells.fld
- Additional file 2_ Software/Tasks/ScanFieldsOnly.tsk
- Additional file 2_ Software/Tasks/Take_7uL_Airgap.tsk
- Additional file 2_ Software/Tasks/HeadCameraLight_OFF.tsk
- Additional file 2_ Software/Run/Pickup_off_Slide.run
- Additional file 2_ Software/Tasks/Take_16uL_washTray.tsk
- Additional file 2_ Software/3_cell_sets/DMSO_L.fld
- Additional file 2_ Software/10_cell_sets/Perimeter.fld
