# Supplementary material for: Exploring functional protein covariation across single cells using nPOP
Source: Genome Biol. 2022 Dec 16;23:261. doi: 10.1186/s13059-022-02817-5 (PMC9756690; doi:10.1186/s13059-022-02817-5)
Supplement: Supplementary file 2 — Additional file 2: Supplemental software files necessary for running nPOP. This includes layout files for preparing samples for TMT 18plex, plexDIA, and label free analysis. [file 13059_2022_2817_MOESM2_ESM.zip › Additional file 2_ Software/Tasks/MoveToCameraStation.tsk]

0	Drives		3	CameraStation	37101	1548	20916	20000	20000	5000																																																																																																																																																																																	
																																																																																																																																																																																											
																																																																																																																																																																																											
																																																																																																																																																																																											
																																																																																																																																																																																											
																																																																																																																																																																																											
																																																																																																																																																																																											
																																																																																																																																																																																											
																																																																																																																																																																																											
																																																																																																																																																																																											
																																																																																																																																																																																											
																																																																																																																																																																																											
																																																																																																																																																																																											
																																																																																																																																																																																											
																																																																																																																																																																																											
																																																																																																																																																																																											
																																																																																																																																																																																											
																																																																																																																																																																																											
																																																																																																																																																																																											
																																																																																																																																																																																											
																																																																																																																																																																																											
																																																																																																																																																																																											
																																																																																																																																																																																											
																																																																																																																																																																																											
																																																																																																																																																																																											
																																																																																																																																																																																											
																																																																																																																																																																																											
																																																																																																																																																																																											
																																																																																																																																																																																											
																																																																																																																																																																																											
																																																																																																																																																																																											
																																																																																																																																																																																											
																																																																																																																																																																																											
																																																																																																																																																																																											
																																																																																																																																																																																											
																																																																																																																																																																																											
																																																																																																																																																																																											
																																																																																																																																																																																											
																																																																																																																																																																																											
																																																																																																																																																																																											
																																																																																																																																																																																											
																																																																																																																																																																																											
																																																																																																																																																																																											
																																																																																																																																																																																											
																																																																																																																																																																																											
																																																																																																																																																																																											
																																																																																																																																																																																											
																																																																																																																																																																																											
																																																																																																																																																																																											
																																																																																																																																																																																											
																																																																																																																																																																																											
																																																																																																																																																																																											
																																																																																																																																																																																											
																																																																																																																																																																																											
																																																																																																																																																																																											
																																																																																																																																																																																											
																																																																																																																																																																																											
																																																																																																																																																																																											
																																																																																																																																																																																											
																																																																																																																																																																																											
																																																																																																																																																																																											
																																																																																																																																																																																											
																																																																																																																																																																																											
																																																																																																																																																																																											
																																																																																																																																																																																											
																																																																																																																																																																																											
																																																																																																																																																																																											
																																																																																																																																																																																											
																																																																																																																																																																																											
																																																																																																																																																																																											
																																																																																																																																																																																											
																																																																																																																																																																																											
																																																																																																																																																																																											
																																																																																																																																																																																											
																																																																																																																																																																																											
																																																																																																																																																																																											
																																																																																																																																																																																											
																																																																																																																																																																																											
																																																																																																																																																																																											
																																																																																																																																																																																											
																																																																																																																																																																																											
																																																																																																																																																																																											
																																																																																																																																																																																											
																																																																																																																																																																																											
																																																																																																																																																																																											
																																																																																																																																																																																											
																																																																																																																																																																																											
																																																																																																																																																																																											
																																																																																																																																																																																											
																																																																																																																																																																																											
																																																																																																																																																																																											
																																																																																																																																																																																											
																																																																																																																																																																																											
																																																																																																																																																																																											
																																																																																																																																																																																											
																																																																																																																																																																																											
																																																																																																																																																																																											
																																																																																																																																																																																											
																																																																																																																																																																																											
																																																																																																																																																																																											
																																																																																																																																																																																											
																																																																																																																																																																																											
																																																																																																																																																																																											
																																																																																																																																																																																											
																																																																																																																																																																																											
																																																																																																																																																																																											
																																																																																																																																																																																											
																																																																																																																																																																																											
																																																																																																																																																																																											
																																																																																																																																																																																											
																																																																																																																																																																																											
																																																																																																																																																																																											
																																																																																																																																																																																											
																																																																																																																																																																																											
																																																																																																																																																																																											
																																																																																																																																																																																											
																																																																																																																																																																																											
																																																																																																																																																																																											
																																																																																																																																																																																											
																																																																																																																																																																																											
																																																																																																																																																																																											
																																																																																																																																																																																											
																																																																																																																																																																																											
																																																																																																																																																																																											
																																																																																																																																																																																											
																																																																																																																																																																																											
																																																																																																																																																																																											
																																																																																																																																																																																											
																																																																																																																																																																																											
																																																																																																																																																																																											
																																																																																																																																																																																											
																																																																																																																																																																																											
																																																																																																																																																																																											
																																																																																																																																																																																											
																																																																																																																																																																																											
																																																																																																																																																																																											
																																																																																																																																																																																											
																																																																																																																																																																																											
																																																																																																																																																																																											
																																																																																																																																																																																											
																																																																																																																																																																																											
																																																																																																																																																																																											
																																																																																																																																																																																											
																																																																																																																																																																																											
																																																																																																																																																																																											
																																																																																																																																																																																											
																																																																																																																																																																																											
																																																																																																																																																																																											
																																																																																																																																																																																											
																																																																																																																																																																																											
																																																																																																																																																																																											
																																																																																																																																																																																											
																																																																																																																																																																																											
																																																																																																																																																																																											
																																																																																																																																																																																											
																																																																																																																																																																																											
																																																																																																																																																																																											
																																																																																																																																																																																											
																																																																																																																																																																																											
																																																																																																																																																																																											
																																																																																																																																																																																											
																																																																																																																																																																																											
																																																																																																																																																																																											
																																																																																																																																																																																											
																																																																																																																																																																																											
																																																																																																																																																																																											
																																																																																																																																																																																											
																																																																																																																																																																																											
																																																																																																																																																																																											
																																																																																																																																																																																											
																																																																																																																																																																																											
																																																																																																																																																																																											
																																																																																																																																																																																											
																																																																																																																																																																																											
																																																																																																																																																																																											
																																																																																																																																																																																											
																																																																																																																																																																																											
																																																																																																																																																																																											
																																																																																																																																																																																											
																																																																																																																																																																																											
																																																																																																																																																																																											
																																																																																																																																																																																											
																																																																																																																																																																																											
																																																																																																																																																																																											
																																																																																																																																																																																											
																																																																																																																																																																																											
																																																																																																																																																																																											
																																																																																																																																																																																											
																																																																																																																																																																																											
																																																																																																																																																																																											
																																																																																																																																																																																											
																																																																																																																																																																																											
																																																																																																																																																																																											
																																																																																																																																																																																											
																																																																																																																																																																																											
																																																																																																																																																																																											
																																																																																																																																																																																											
																																																																																																																																																																																											
																																																																																																																																																																																											
																																																																																																																																																																																											
																																																																																																																																																																																											
																																																																																																																																																																																											
																																																																																																																																																																																											
																																																																																																																																																																																											
																																																																																																																																																																																											
																																																																																																																																																																																											
																																																																																																																																																																																											
																																																																																																																																																																																											
																																																																																																																																																																																											
																																																																																																																																																																																											
																																																																																																																																																																																											
																																																																																																																																																																																											
																																																																																																																																																																																											
																																																																																																																																																																																											
																																																																																																																																																																																											
																																																																																																																																																																																											
																																																																																																																																																																																											
																																																																																																																																																																																											
																																																																																																																																																																																											
																																																																																																																																																																																											
