# Supplementary material for: Exploring functional protein covariation across single cells using nPOP
Source: Genome Biol. 2022 Dec 16;23:261. doi: 10.1186/s13059-022-02817-5 (PMC9756690; doi:10.1186/s13059-022-02817-5)
Supplement: Supplementary file 2 — Additional file 2: Supplemental software files necessary for running nPOP. This includes layout files for preparing samples for TMT 18plex, plexDIA, and label free analysis. [file 13059_2022_2817_MOESM2_ESM.zip › Additional file 2_ Software/Tasks/GiveBack_20uL_fast.tsk]

0	Drives		0	Probe	169230	110626	22114	0	0	25000
7	Syringe Pump		0.0/1.0/0.0/20.0/6.0/500.0/0.0
7	Syringe Pump		1.0/1.0/0.0/20.0/6.0/500.0/0.0
