# Supplementary material for: Exploring functional protein covariation across single cells using nPOP
Source: Genome Biol. 2022 Dec 16;23:261. doi: 10.1186/s13059-022-02817-5 (PMC9756690; doi:10.1186/s13059-022-02817-5)
Supplement: Supplementary file 2 — Additional file 2: Supplemental software files necessary for running nPOP. This includes layout files for preparing samples for TMT 18plex, plexDIA, and label free analysis. [file 13059_2022_2817_MOESM2_ESM.zip › Additional file 2_ Software/Tasks/Fast_Flush.tsk]

0	Drives	MoveToWasteStation1	6	WasteStation1	5928	6568	20986	30000	30000	15000
1	I/O		1	DOutput1	Wash Pump	ON	0
7	Syringe Pump		0.0/1.0/0.0/50.0/18.0/500.0/1.0
3	Wait		2000
0	Drives		4	WashStation1	5927	11569	28973	25000	25000	10000
2	Piezo		S_N	Ultrasonics	0
3	Wait		2000
2	Piezo		S_N	Stop	0
7	Syringe Pump		1.0/1.0/0.0/50.0/18.0/500.0/1.0
0	Drives		3	CameraStation	38000	6000	21500	25000	25000	15000
1	I/O		1	DOutput1	Wash Pump	OFF	0
