# Supplementary material for: Exploring functional protein covariation across single cells using nPOP
Source: Genome Biol. 2022 Dec 16;23:261. doi: 10.1186/s13059-022-02817-5 (PMC9756690; doi:10.1186/s13059-022-02817-5)
Supplement: Supplementary file 2 — Additional file 2: Supplemental software files necessary for running nPOP. This includes layout files for preparing samples for TMT 18plex, plexDIA, and label free analysis. [file 13059_2022_2817_MOESM2_ESM.zip › Additional file 2_ Software/Run/Pickup_off_Slide.run]

BeginLoop	Take_7uL_Airgap	Take_16uL_washTray	SpotProbeRun	Flush&Pickup14uL	GiveBack_20uL_fast	Fast_Flush	EndLoop	MoveHome
								
