# Supplementary material for: Exploring functional protein covariation across single cells using nPOP
Source: Genome Biol. 2022 Dec 16;23:261. doi: 10.1186/s13059-022-02817-5 (PMC9756690; doi:10.1186/s13059-022-02817-5)
Supplement: Supplementary file 4 — Additional file 4: Supplemental tables. Table S1: Meta data for all single cells processed with nPOP. Table S2: Differential protein abundances from sorted samples, proteins significantly correlated with cell cycle markers, and single cell protein set enrichment analysis based off correlation to cell cycle markers. Table S3: Differential protein abundance between cluster A and cluster B of melanoma cells in both plexDIA data, pSCoPE data, and protein set enrichment analysis between clusters. [file 13059_2022_2817_MOESM4_ESM.zip]

Archive with 10 entries (9 files):
- Additional file 4_ Tables/
- __MACOSX/._Additional file 4_ Tables
- Additional file 4_ Tables/Table_S2.xlsx
- __MACOSX/Additional file 4_ Tables/._Table_S2.xlsx
- Additional file 4_ Tables/.DS_Store
- __MACOSX/Additional file 4_ Tables/._.DS_Store
- Additional file 4_ Tables/Table_S3.xlsx
- __MACOSX/Additional file 4_ Tables/._Table_S3.xlsx
- Additional file 4_ Tables/Table_S1.xlsx
- __MACOSX/Additional file 4_ Tables/._Table_S1.xlsx
