# Supplementary material for: Exploring functional protein covariation across single cells using nPOP
Source: Genome Biol. 2022 Dec 16;23:261. doi: 10.1186/s13059-022-02817-5 (PMC9756690; doi:10.1186/s13059-022-02817-5)
Supplement: Supplementary file 4 — Additional file 4: Supplemental tables. Table S1: Meta data for all single cells processed with nPOP. Table S2: Differential protein abundances from sorted samples, proteins significantly correlated with cell cycle markers, and single cell protein set enrichment analysis based off correlation to cell cycle markers. Table S3: Differential protein abundance between cluster A and cluster B of melanoma cells in both plexDIA data, pSCoPE data, and protein set enrichment analysis between clusters. [file 13059_2022_2817_MOESM4_ESM.zip › Additional file 4_ Tables/Table_S3.xlsx]

## Sheet: PSEA_pSCoPE
	GO_term	pVal	numberOfMatches	fractionOfDB_Observed	Cond1med_int	Cond2med_int	qVal	dif
1	symporter activity	2.7589e-09	3	0.0625	0.0704727	0.314575	8.14238e-09	-0.244103
2	primary cilium	1.3375e-09	5	0.119048	0.00254151	0.432865	4.03813e-09	-0.430324
3	core promoter binding	9.06083e-15	7	0.134615	-0.00264197	0.297185	3.96663e-14	-0.299827
4	placenta development	3.49153e-07	5	0.0819672	-0.1133	-0.433241	8.47865e-07	0.319941
5	extrinsic to internal side of plasma membrane	6.99792e-17	8	0.16	0.10044	-0.23193	3.39345e-16	0.33237
6	positive regulation of neuron differentiation	5.39333e-09	9	0.06	0.0396503	-0.202178	1.56824e-08	0.241828
7	MAPK cascade	2.61895e-11	12	0.084507	0.104801	-0.179379	8.9923e-11	0.28418
8	activation of MAPK activity	7.6214e-06	13	0.104	0.0473167	-0.226404	1.64539e-05	0.273721
9	positive regulation of epithelial cell proliferation	5.10485e-08	6	0.0714286	0.306317	-0.158158	1.34087e-07	0.464476
10	Rho GTPase activator activity	1.32861e-45	7	0.233333	-0.0458786	-1.10847	1.86954e-44	1.06259
11	cytoskeleton organization	2.1571e-17	20	0.151515	0.0852411	-0.363812	1.07243e-16	0.449053
12	positive regulation of Rho GTPase activity	6.73278e-34	7	0.132075	0.00190717	-1.05121	6.71573e-33	1.05312
13	phagocytic vesicle membrane	2.2849e-16	13	0.111111	-0.0679053	0.277544	1.06999e-15	-0.345449
14	intermediate filament	1.85179e-09	7	0.044586	0.332317	0.605289	5.54832e-09	-0.272972
15	chloride transport	7.92935e-09	5	0.0735294	0.0165018	-0.313419	2.26389e-08	0.329921
16	transmembrane transporter activity	4.1259e-63	12	0.184615	0.0942396	0.402537	8.78706e-62	-0.308297
17	odontogenesis of dentin-containing tooth	4.94264e-06	7	0.0588235	0.0441089	0.25798	1.08339e-05	-0.213872
18	endonuclease activity	1.31535e-16	10	0.178571	0.0615971	-0.229156	6.26281e-16	0.290753
19	peroxidase activity	1.18037e-17	8	0.2	0.20183	-0.0630696	6.02025e-17	0.2649
20	hydrogen peroxide catabolic process	4.20741e-25	9	0.45	0.184292	-0.183959	3.20333e-24	0.36825
21	acid-amino acid ligase activity	2.90855e-36	7	0.056	0.130078	-0.518106	3.13964e-35	0.648184
22	triglyceride biosynthetic process	6.55247e-35	6	0.113208	0.281259	-0.285296	6.66238e-34	0.566555
23	long-chain fatty-acyl-CoA biosynthetic process	6.55247e-35	6	0.352941	0.281259	-0.285296	6.66238e-34	0.566555
24	cellular lipid metabolic process	2.27427e-12	34	0.204819	0.101191	0.236828	8.51366e-12	-0.135637
25	skeletal system development	1.86701e-20	14	0.0915033	0.316945	-0.0447452	1.09383e-19	0.36169
26	extracellular matrix disassembly	4.74291e-05	22	0.192982	-0.0139845	0.157562	9.46181e-05	-0.171547
27	adipose tissue development	3.63384e-05	6	0.162162	0.0206335	0.162664	7.34223e-05	-0.14203
28	negative regulation of cell growth	2.59776e-05	16	0.0993789	0.0811641	-0.0635695	5.31696e-05	0.144734
29	axonogenesis	1.41459e-10	17	0.136	0.0515469	-0.0893417	4.56844e-10	0.140889
30	negative regulation of microtubule polymerization	2.02491e-29	6	0.428571	0.0402754	-0.278742	1.78282e-28	0.319017
31	positive regulation of cellular component movement	3.26065e-77	4	0.266667	0.0402653	-0.45934	9.88227e-76	0.499605
32	glutathione metabolic process	5.28865e-09	10	0.144928	-0.0257213	-0.326463	1.54065e-08	0.300742
33	pyridoxal phosphate binding	1.63306e-06	11	0.0679012	0.106506	0.186978	3.77376e-06	-0.0804716
34	ubiquitin-ubiquitin ligase activity	2.77475e-05	4	0.333333	0.00538122	0.253449	5.64987e-05	-0.248068
35	integral to endoplasmic reticulum membrane	2.33787e-05	10	0.106383	-0.00360126	0.21764	4.80377e-05	-0.221242
36	response to oxidative stress	5.25744e-10	20	0.113636	0.146727	-0.0622993	1.63427e-09	0.209026
37	learning or memory	2.92151e-24	5	0.0694444	-0.0350224	-0.556332	2.16164e-23	0.52131
38	ATP-dependent protein binding	3.552e-06	3	0.272727	0.0082267	-0.171045	7.91789e-06	0.179272
39	negative regulation of sequence-specific DNA binding transcription factor activity	3.43565e-16	8	0.126984	0.00929045	-0.207928	1.58786e-15	0.217219
40	negative regulation of T cell receptor signaling pathway	1.93437e-06	4	0.190476	0.249824	-0.164093	4.44398e-06	0.413918
41	cytoskeletal protein binding	2.08718e-07	15	0.148515	-0.0332241	-0.364999	5.21812e-07	0.331775
42	extrinsic to membrane	2.92462e-13	13	0.191176	-0.0155986	-0.292178	1.17882e-12	0.276579
43	double-stranded RNA binding	6.73963e-12	24	0.3	0.0124519	0.000778642	2.42504e-11	0.0116733
44	single-stranded RNA binding	4.12486e-15	5	0.119048	0.0031081	0.263208	1.83121e-14	-0.2601
45	helicase activity	7.06398e-11	15	0.109489	0.0705234	-0.305492	2.32418e-10	0.376016
46	response to virus	1.17229e-82	31	0.203947	0.0443914	-0.297708	4.10562e-81	0.3421
47	actin filament organization	2.04337e-07	8	0.0898876	-0.130789	-0.889188	5.12794e-07	0.758399
48	multicellular organism growth	1.18064e-11	6	0.0461538	0.184747	0.605747	4.19074e-11	-0.421
49	cilium	1.03803e-14	23	0.149351	0.102356	-0.263334	4.49432e-14	0.365689
50	aspartic-type endopeptidase activity	2.04198e-08	4	0.0487805	0.0474324	0.387474	5.61634e-08	-0.340041
51	intermediate filament cytoskeleton	3.32014e-05	13	0.12381	0.0686828	0.219903	6.72564e-05	-0.15122
52	glucose homeostasis	2.24514e-77	6	0.0451128	0.108031	-0.718277	6.93793e-76	0.826308
53	anion transport	1.84218e-08	3	0.0714286	-0.0280596	0.152313	5.09348e-08	-0.180372
54	voltage-gated anion channel activity	1.84218e-08	3	0.2	-0.0280596	0.152313	5.09348e-08	-0.180372
55	PML body	3.61348e-14	13	0.121495	0.127551	-0.161542	1.51057e-13	0.289094
56	apoptotic signaling pathway	2.38605e-28	19	0.155738	0.140904	-0.455244	2.04371e-27	0.596148
57	positive regulation of apoptotic signaling pathway	2.51356e-14	4	0.0784314	0.124484	-0.283593	1.05919e-13	0.408077
58	protein export from nucleus	3.47595e-64	14	0.311111	0.0809231	-0.233635	7.50424e-63	0.314558
59	embryo implantation	2.87373e-06	4	0.0434783	0.0100775	-0.15934	6.48854e-06	0.169418
60	ATP-dependent DNA helicase activity	3.90846e-14	14	0.269231	-0.00524229	0.136661	1.62526e-13	-0.141904
61	DNA duplex unwinding	3.26513e-07	18	0.216867	0.0298988	0.122235	7.97718e-07	-0.0923365
62	cellular protein modification process	3.25068e-19	20	0.127389	0.0780112	-0.0953462	1.8039e-18	0.173357
63	antigen processing and presentation	2.30303e-20	7	0.112903	0.00294439	0.429472	1.32952e-19	-0.426528
64	proteolysis involved in cellular protein catabolic process	8.1644e-06	5	0.119048	-0.126173	0.0620995	1.7578e-05	-0.188273
65	antigen processing and presentation of peptide antigen via MHC class I	3.01867e-08	57	0.320225	-0.0286465	0.032873	8.11847e-08	-0.0615195
66	peptide antigen binding	2.19712e-08	5	0.0420168	-0.0957968	0.198321	5.99075e-08	-0.294118
67	protein peptidyl-prolyl isomerization	1.6714e-20	16	0.172043	0.0081899	-0.222383	9.90274e-20	0.230573
68	peptidyl-prolyl cis-trans isomerase activity	1.6714e-20	16	0.172043	0.0081899	-0.222383	9.90274e-20	0.230573
69	nucleoside diphosphate kinase activity	3.6139e-13	5	0.111111	0.251416	-0.252651	1.4419e-12	0.504066
70	nucleoside diphosphate phosphorylation	3.6139e-13	5	0.113636	0.251416	-0.252651	1.4419e-12	0.504066
71	GTP biosynthetic process	3.51867e-14	3	0.0833333	0.27846	-0.280051	1.47485e-13	0.558511
72	UTP biosynthetic process	6.81075e-11	4	0.108108	0.16656	-0.201669	2.24555e-10	0.368229
73	CTP biosynthetic process	1.41466e-12	4	0.108108	0.184137	-0.201669	5.42459e-12	0.385807
74	tRNA binding	2.6782e-07	15	0.3	-0.00207178	-0.124733	6.62612e-07	0.122661
75	endosome to lysosome transport	6.22308e-12	5	0.147059	0.131208	0.498074	2.24944e-11	-0.366866
76	skeletal muscle cell differentiation	2.29717e-06	4	0.0625	0.12819	0.415302	5.20913e-06	-0.287112
77	cellular response to organic cyclic compound	2.23735e-08	5	0.0746269	-0.0754203	-0.355068	6.07943e-08	0.279647
78	spindle assembly	1.88304e-31	4	0.0547945	0.1006	-0.97632	1.71541e-30	1.07692
79	regulation of heart rate by cardiac conduction	6.03875e-40	4	0.166667	0.325195	-0.616146	7.2099e-39	0.94134
80	negative regulation of retinoic acid receptor signaling pathway	5.5179e-10	3	0.0652174	-0.24282	0.113437	1.70514e-09	-0.356256
81	response to antibiotic	2.31739e-05	3	0.0612245	0.0336958	0.197649	4.77414e-05	-0.163953
82	hippo signaling cascade	2.56918e-64	6	0.166667	0.242612	-0.547931	5.70285e-63	0.790543
83	retina homeostasis	2.20774e-20	9	0.225	0.0474323	-0.276205	1.27919e-19	0.323637
84	cell cortex	1.8961e-12	26	0.143646	0.160042	-0.0661267	7.16607e-12	0.226169
85	blood microparticle	4.94314e-52	22	0.135802	0.0236528	-0.331662	8.11498e-51	0.355314
86	lipid particle organization	1.40236e-71	4	0.333333	0.242772	-0.893766	3.76724e-70	1.13654
87	viral infectious cycle	0	89	0.754237	0.0755459	-0.525682	0	0.601228
88	membrane organization	1.15732e-51	58	0.394558	0.075619	-0.196779	1.88035e-50	0.272398
89	ruffle	1.85506e-62	32	0.22695	0.0846777	-0.242662	3.89811e-61	0.327339
90	neuron differentiation	1.09024e-05	9	0.09375	0.15051	0.0564658	2.30325e-05	0.0940444
91	nucleosome	1.45398e-68	18	0.216867	0.0272135	0.34877	3.63726e-67	-0.321557
92	nucleosome assembly	5.00885e-45	33	0.18232	0.0206426	0.239611	6.74697e-44	-0.218969
93	nuclear-transcribed mRNA catabolic process, deadenylation-dependent decay	7.75772e-24	20	0.363636	0.0383208	-0.288463	5.66026e-23	0.326784
94	nuclear-transcribed mRNA poly(A) tail shortening	2.23576e-35	9	0.3	0.0400585	-0.324019	2.34904e-34	0.364078
95	regulation of translation	6.56549e-53	19	0.256757	0.0869821	-0.315067	1.1126e-51	0.40205
96	estrogen receptor binding	1.15294e-14	8	0.275862	0.0775604	0.326137	4.96459e-14	-0.248576
97	gene silencing by RNA	2.65558e-10	9	0.272727	0.110361	-0.267092	8.35368e-10	0.377453
98	negative regulation of intracellular estrogen receptor signaling pathway	3.15396e-20	4	0.333333	0.152009	0.585975	1.8141e-19	-0.433965
99	negative regulation of catalytic activity	1.78022e-14	19	0.139706	0.038756	-0.122525	7.60332e-14	0.161281
100	DNA binding, bending	2.22401e-08	12	0.20339	-0.0229883	-0.146813	6.05362e-08	0.123825
101	regulation of cell proliferation	2.17342e-06	21	0.121387	0.068332	0.238247	4.95626e-06	-0.169915
102	autophagic vacuole assembly	9.32355e-07	5	0.0877193	0.00309599	0.205723	2.18659e-06	-0.202627
103	synaptic vesicle	8.39575e-07	9	0.0580645	0.01198	0.280044	1.98376e-06	-0.268064
104	calcium-dependent protein binding	5.46662e-12	19	0.223529	-0.0247067	-0.165069	1.9897e-11	0.140362
105	establishment of cell polarity	2.45796e-101	4	0.0784314	0.355303	-0.916663	1.38348e-99	1.27197
106	single fertilization	2.02323e-15	5	0.0961538	0.105483	-0.312327	9.03291e-15	0.41781
107	NADP binding	1.94113e-36	13	0.1625	0.117874	-0.329859	2.12446e-35	0.447733
108	histone deacetylase activity	6.88887e-06	5	0.106383	-0.0405791	0.136843	1.49133e-05	-0.177422
109	cytoplasmic microtubule	5.78674e-82	11	0.130952	0.112676	-0.680418	1.98259e-80	0.793094
110	histone deacetylation	1.29363e-25	7	0.118644	0.0517652	0.39532	9.94517e-25	-0.343555
111	ubiquitin binding	8.62299e-07	13	0.25	0.0312534	-0.205227	2.03441e-06	0.236481
112	beta-tubulin binding	1.56709e-10	9	0.18	0.0572383	0.309311	5.04027e-10	-0.252073
113	Rab GTPase activator activity	1.45869e-19	4	0.030303	-0.0262823	-0.414018	8.21036e-19	0.387735
114	positive regulation of Rab GTPase activity	1.45869e-19	4	0.030303	-0.0262823	-0.414018	8.21036e-19	0.387735
115	methyltransferase activity	3.44711e-19	12	0.0645161	0.0690231	-0.285083	1.90619e-18	0.354106
116	regulation of growth	3.08603e-07	12	0.230769	0.0289717	-0.144445	7.61124e-07	0.173416
117	negative regulation of viral genome replication	3.83206e-08	9	0.214286	0.010153	0.212658	1.01672e-07	-0.202505
118	cytosolic small ribosomal subunit	0	33	0.804878	0.0993324	-0.63534	0	0.734672
119	chromatin	1.23925e-06	24	0.218182	0.00453457	-0.0738848	2.88487e-06	0.0784193
120	cysteine-type endopeptidase activity	1.99323e-06	10	0.0925926	-0.0746673	0.154592	4.57253e-06	-0.22926
121	regulation of translational fidelity	2.64289e-08	6	0.272727	0.0441138	-0.119383	7.13219e-08	0.163496
122	nuclear pore	1.33056e-32	30	0.265487	0.110317	-0.230708	1.25566e-31	0.341025
123	mRNA transport	2.17623e-06	21	0.3	0.0471442	0.160552	4.95626e-06	-0.113408
124	microtubule cytoskeleton	1.54105e-24	30	0.15625	0.119412	-0.110572	1.16206e-23	0.229984
125	negative regulation of Wnt receptor signaling pathway	1.773e-07	4	0.0655738	0.0312336	-0.256239	4.48515e-07	0.287473
126	post-embryonic development	1.95256e-10	12	0.0774194	0.163969	0.491291	6.22921e-10	-0.327323
127	regulation of alternative nuclear mRNA splicing, via spliceosome	3.7101e-08	12	0.4	0.0219705	0.149723	9.86023e-08	-0.127752
128	antioxidant activity	1.03484e-12	4	0.190476	0.114713	-0.21353	4.00714e-12	0.328243
129	mRNA binding	7.48456e-56	36	0.333333	0.045072	-0.155306	1.35582e-54	0.200378
130	sequence-specific DNA binding RNA polymerase II transcription factor activity	9.10672e-34	3	0.0288462	0.214722	0.800532	8.97012e-33	-0.585811
131	purine base metabolic process	4.55924e-11	17	0.472222	0.00507755	-0.152492	1.52232e-10	0.15757
132	sodium:potassium-exchanging ATPase complex	3.24342e-11	3	0.115385	0.0680232	0.505356	1.09927e-10	-0.437333
133	apical part of cell	2.52912e-09	14	0.0945946	0.0169412	-0.12504	7.49229e-09	0.141981
134	microtubule organizing center	3.38181e-07	27	0.176471	0.0101404	-0.0960205	8.23762e-07	0.106161
135	negative regulation of NF-kappaB transcription factor activity	6.85049e-06	8	0.103896	-0.0904247	0.0419798	1.48506e-05	-0.132404
136	tumor necrosis factor-mediated signaling pathway	4.27069e-05	3	0.0666667	-0.0463084	0.189844	8.56312e-05	-0.236152
137	spliceosomal complex	4.8495e-26	54	0.465517	0.0108814	0.180331	3.78357e-25	-0.169449
138	structural constituent of cytoskeleton	1.16618e-70	30	0.193548	0.00106175	-0.316448	3.01296e-69	0.31751
139	microtubule-based process	1.18614e-115	12	0.118812	0.060932	-0.866003	7.47741e-114	0.926935
140	protein polymerization	1.19545e-139	8	0.170213	0.0703544	-1.00252	9.42018e-138	1.07287
141	rRNA processing	4.26684e-184	45	0.384615	0.065159	-0.417872	4.48303e-182	0.483031
142	ribonucleoprotein complex	2.02372e-156	66	0.431373	0.059148	-0.154035	1.99337e-154	0.213183
143	dendritic spine	1.9171e-08	15	0.12	0.185175	-0.00853558	5.29134e-08	0.19371
144	somitogenesis	1.43036e-08	5	0.0675676	0.0915734	0.358193	4.0111e-08	-0.26662
145	glycolysis	1.13304e-306	22	0.166667	0.184014	-0.488929	1.62334e-304	0.672943
146	response to ischemia	4.88743e-05	3	0.0882353	-0.0609799	0.202439	9.7255e-05	-0.263419
147	RNA processing	7.99089e-24	30	0.229008	-0.000573263	0.187728	5.80352e-23	-0.188301
148	regulation of cell morphogenesis	1.26586e-52	5	0.263158	0.268597	-0.719591	2.1e-51	0.988188
149	transcription regulatory region sequence-specific DNA binding	9.40385e-09	4	0.0481928	0.0375404	0.315578	2.66598e-08	-0.278037
150	translation initiation factor activity	8.01775e-41	34	0.226667	-0.00369346	-0.288463	9.79533e-40	0.28477
151	immune system process	2.17486e-08	9	0.209302	0.191051	-0.131374	5.97139e-08	0.322426
152	negative regulation of type I interferon production	1.22477e-23	5	0.142857	0.0886978	-0.446158	8.8139e-23	0.534856
153	cellular response to interferon-gamma	2.00284e-71	4	0.137931	0.11124	-0.362411	5.26079e-70	0.473651
154	cellular response to interleukin-1	3.45252e-09	4	0.0909091	-0.00240197	0.246109	1.01325e-08	-0.248511
155	negative regulation of protein serine/threonine kinase activity	3.36742e-55	6	0.193548	0.0659947	-0.3827	5.96298e-54	0.448695
156	spindle pole	9.18364e-07	26	0.185714	0.0173996	0.237021	2.15699e-06	-0.219621
157	cerebral cortex development	3.88057e-32	11	0.1375	0.18727	-0.362348	3.59752e-31	0.549618
158	spindle	3.96073e-09	35	0.239726	0.0817947	-0.0456176	1.16024e-08	0.127412
159	proton-transporting V-type ATPase, V1 domain	1.61958e-12	4	0.25	0.133474	-0.128271	6.16535e-12	0.261745
160	hydrogen ion transporting ATP synthase activity, rotational mechanism	3.78752e-65	8	0.307692	0.101943	0.44554	8.52732e-64	-0.343598
161	proton-transporting ATPase activity, rotational mechanism	7.98979e-07	12	0.4	0.104892	0.227656	1.89352e-06	-0.122764
162	Rho GTPase binding	3.68343e-08	11	0.207547	-0.0130937	-0.199436	9.8059e-08	0.186343
163	DNA-directed DNA polymerase activity	4.93719e-05	6	0.0674157	-0.0116547	0.333725	9.81213e-05	-0.34538
164	DNA-dependent DNA replication	8.35187e-08	8	0.0869565	0.0604693	0.332974	2.16134e-07	-0.272504
165	melanosome	9.95721e-10	73	0.715686	0.0962659	0.0679258	3.02361e-09	0.0283401
166	bone mineralization	1.57123e-07	3	0.0652174	-0.0597493	0.305653	3.98111e-07	-0.365402
167	cytoplasmic vesicle membrane	1.17003e-92	30	0.252101	0.16237	-0.364442	5.76241e-91	0.526811
168	amino acid transport	4.65115e-08	5	0.128205	-0.115914	0.173483	1.22579e-07	-0.289397
169	regulation of release of sequestered calcium ion into cytosol by sarcoplasmic reticulum	5.57061e-07	3	0.214286	0.0933011	-0.0928798	1.33221e-06	0.186181
170	sarcoplasmic reticulum membrane	4.36683e-11	7	0.233333	0.0936987	0.350885	1.46428e-10	-0.257186
171	liver development	5.72113e-13	13	0.08125	0.0130558	0.218947	2.2485e-12	-0.205891
172	RNA polymerase II distal enhancer sequence-specific DNA binding	4.37941e-06	14	0.311111	-0.0407921	0.0626388	9.6666e-06	-0.103431
173	neural crest cell migration	1.76689e-92	4	0.0701754	0.36602	-0.899774	8.43823e-91	1.26579
174	developmental growth	1.98165e-12	4	0.0769231	0.0295173	-0.441801	7.45366e-12	0.471319
175	ruffle membrane	1.08787e-27	23	0.247312	0.0407005	-0.334815	9.1196e-27	0.375516
176	protein self-association	1.11578e-14	9	0.18	0.138543	0.5579	4.81774e-14	-0.419357
177	regulation of cell shape	3.37212e-13	23	0.125	0.0178055	-0.256022	1.35573e-12	0.273827
178	DNA catabolic process, endonucleolytic	5.08881e-13	9	0.101124	0.0425513	-0.194462	2.00499e-12	0.237013
179	glucose metabolic process	3.83963e-115	50	0.331126	0.127307	-0.268764	2.3274e-113	0.396071
180	postsynaptic density	3.50067e-29	13	0.0677083	0.0640391	-0.320012	3.04809e-28	0.384051
181	p53 binding	1.91263e-10	8	0.129032	-0.0494168	0.232738	6.11422e-10	-0.282155
182	cellular response to hydrogen peroxide	6.93665e-08	8	0.125	0.0777802	-0.177477	1.80996e-07	0.255257
183	recycling endosome	4.27269e-16	12	0.146341	0.00884124	0.347053	1.9632e-15	-0.338212
184	response to toxin	2.05472e-07	10	0.0900901	0.0740542	-0.0993675	5.14823e-07	0.173422
185	response to cytokine stimulus	3.45052e-08	5	0.0555556	3.00855e-05	0.274041	9.21699e-08	-0.274011
186	chloride channel activity	2.41963e-10	6	0.0967742	0.0218817	-0.333676	7.64195e-10	0.355558
187	ATPase activity, coupled	4.3442e-14	7	0.25	0.0623867	-0.303964	1.79227e-13	0.366351
188	chaperone mediated protein folding requiring cofactor	1.70204e-38	4	0.121212	0.0925622	-0.419598	1.94378e-37	0.512161
189	G2/M transition of mitotic cell cycle	2.2328e-99	48	0.317881	0.0944038	-0.264487	1.21341e-97	0.35889
190	regulation of ion transmembrane transport	1.85975e-05	11	0.0617978	0.00700767	-0.193737	3.86671e-05	0.200745
191	chloride channel complex	1.09807e-08	5	0.0862069	0.00712455	-0.328376	3.09027e-08	0.3355
192	protein complex assembly	7.42642e-19	27	0.19708	0.0410921	-0.159858	3.98096e-18	0.20095
193	cortical cytoskeleton	1.01411e-10	10	0.294118	-0.0269157	-0.177771	3.29533e-10	0.150856
194	JNK cascade	6.35958e-17	4	0.0666667	0.0966699	-0.457371	3.09343e-16	0.554041
195	telomere maintenance	1.79697e-11	24	0.303797	0.0520943	0.215451	6.25172e-11	-0.163356
196	protein sumoylation	2.09584e-06	9	0.28125	0.12652	-0.0576295	4.78702e-06	0.18415
197	M band	5.72284e-91	10	0.357143	0.185491	-0.57341	2.50533e-89	0.758901
198	I band	3.66887e-48	4	0.16	0.143086	-0.737746	5.61373e-47	0.880832
199	cytosolic large ribosomal subunit	0	46	0.821429	0.0575256	-0.498253	0	0.555779
200	protein heterooligomerization	6.71505e-15	15	0.104895	0.113706	-0.155576	2.9644e-14	0.269282
201	mitochondrial proton-transporting ATP synthase complex, coupling factor F(o)	1.11496e-27	5	0.454545	0.11344	0.506525	9.2972e-27	-0.393085
202	protein localization	5.78923e-07	12	0.137931	0.152659	0.444112	1.3824e-06	-0.291452
203	T cell activation	1.07972e-07	6	0.09375	0.00742628	0.14961	2.76689e-07	-0.142183
204	mitochondrial respiratory chain complex I	3.96618e-06	9	0.157895	0.104033	0.418603	8.77908e-06	-0.31457
205	NAD metabolic process	4.83447e-21	3	0.176471	0.282838	-0.234574	2.98789e-20	0.517412
206	cellular carbohydrate metabolic process	9.11394e-40	7	0.137255	0.231052	-0.141245	1.06397e-38	0.372298
207	NAD binding	9.82638e-21	21	0.241379	0.169266	-0.0252268	6.02583e-20	0.194493
208	kinesin complex	7.66428e-22	15	0.0931677	0.250043	-0.396019	5.07517e-21	0.646062
209	protein serine/threonine phosphatase activity	7.16205e-10	17	0.261538	0.0799151	0.220572	2.20027e-09	-0.140656
210	positive regulation of DNA binding	4.81029e-43	7	0.241379	-0.0171146	-0.470162	6.21395e-42	0.453047
211	positive regulation of protein phosphorylation	8.73554e-07	17	0.10119	0.0584565	-0.190216	2.05788e-06	0.248673
212	protein disulfide oxidoreductase activity	6.18482e-13	7	0.179487	-0.0757284	-0.260235	2.42469e-12	0.184507
213	cell redox homeostasis	1.58943e-12	20	0.134228	-0.0338488	0.172613	6.06523e-12	-0.206462
214	small ribosomal subunit	0	13	0.282609	0.105788	-0.756542	0	0.86233
215	rRNA binding	9.03063e-240	12	0.3	0.0759544	-0.532112	1.09479e-237	0.608066
216	protein methylation	6.24493e-14	5	0.0847458	0.0591881	-0.289102	2.55637e-13	0.34829
217	fatty acid biosynthetic process	4.47712e-12	7	0.0875	0.4321	-0.168638	1.64092e-11	0.600738
218	U1 snRNP	5.39714e-17	12	0.375	-0.0210045	0.187442	2.6334e-16	-0.208446
219	mRNA splice site selection	1.6728e-17	8	0.181818	0.0310127	0.308529	8.44977e-17	-0.277517
220	RS domain binding	2.90561e-07	5	0.384615	-0.00637355	0.287546	7.1775e-07	-0.29392
221	nuclear periphery	8.77901e-06	5	0.416667	-0.102287	0.306455	1.88241e-05	-0.408741
222	protein import into nucleus	5.08378e-09	11	0.177419	0.0531824	-0.0212305	1.48371e-08	0.0744129
223	cell projection assembly	2.82398e-24	3	0.2	0.216485	-0.401486	2.10929e-23	0.617971
224	response to insulin stimulus	4.20659e-17	6	0.0582524	0.0755705	0.378174	2.06529e-16	-0.302604
225	positive regulation of protein binding	2.20673e-78	7	0.12963	0.0653156	-0.678987	6.95561e-77	0.744302
226	protein targeting to mitochondrion	2.06671e-10	25	0.403226	0.0849115	0.261067	6.58007e-10	-0.176156
227	cell leading edge	8.20207e-06	10	0.151515	0.121579	-0.0921209	1.7635e-05	0.2137
228	mast cell granule	1.72993e-76	4	0.133333	0.347674	-0.615981	5.14408e-75	0.963656
229	positive regulation of insulin secretion	3.96791e-05	6	0.0983607	0.105492	0.418114	7.9763e-05	-0.312622
230	myosin complex	1.29877e-11	12	0.111111	0.137009	-0.141812	4.58936e-11	0.278821
231	regulation of gene expression	1.95791e-05	8	0.0860215	0.158079	-0.159599	4.06009e-05	0.317678
232	positive regulation of proteasomal ubiquitin-dependent protein catabolic process	1.00212e-21	9	0.160714	0.0717535	-0.246623	6.48546e-21	0.318377
233	condensed nuclear chromosome	4.75315e-13	11	0.305556	0.0478417	0.365803	1.88215e-12	-0.317961
234	nuclear inner membrane	2.87507e-40	10	0.285714	0.0418877	0.355061	3.45887e-39	-0.313174
235	formation of translation preinitiation complex	6.07131e-09	13	0.52	-0.018264	-0.218481	1.74606e-08	0.200217
236	eukaryotic translation initiation factor 3 complex	1.80454e-08	14	0.208955	-0.0188823	-0.185804	5.02464e-08	0.166922
237	regulation of translational initiation	1.34324e-21	27	0.5	0.00295208	-0.224531	8.6406e-21	0.227483
238	eukaryotic 43S preinitiation complex	6.07131e-09	13	0.52	-0.018264	-0.218481	1.74606e-08	0.200217
239	eukaryotic 48S preinitiation complex	6.07131e-09	13	0.541667	-0.018264	-0.218481	1.74606e-08	0.200217
240	protein N-linked glycosylation	3.23028e-07	3	0.0909091	0.0313728	0.382648	7.92978e-07	-0.351275
241	Rho protein signal transduction	9.19923e-44	13	0.216667	0.0497432	-0.803836	1.19818e-42	0.853579
242	DNA metabolic process	8.58455e-12	5	0.1	0.0710662	-0.252409	3.06786e-11	0.323475
243	DNA-dependent ATPase activity	3.04145e-05	5	0.0793651	-0.17027	0.0236215	6.17696e-05	-0.193892
244	regulation of actin cytoskeleton organization	4.16958e-21	10	0.136986	-0.0419013	-0.660884	2.58711e-20	0.618983
245	response to hormone stimulus	1.37011e-35	10	0.172414	0.0155859	0.375666	1.45898e-34	-0.36008
246	lipoprotein metabolic process	1.87133e-16	3	0.0416667	-0.0718521	0.237883	8.82998e-16	-0.309736
247	negative regulation of protein kinase activity	2.10903e-88	12	0.129032	0.0907714	-0.550594	8.30959e-87	0.641365
248	fatty acid metabolic process	2.21929e-13	6	0.0952381	0.244054	-0.154895	9.01444e-13	0.39895
249	muscle cell homeostasis	8.67052e-19	4	0.125	0.0725504	-0.593881	4.63211e-18	0.666431
250	ESC/E(Z) complex	3.64986e-06	4	0.142857	-0.109136	0.123369	8.10166e-06	-0.232505
251	establishment of mitotic spindle orientation	3.77468e-05	3	0.0882353	0.0530304	0.31359	7.60729e-05	-0.26056
252	inner cell mass cell proliferation	2.67414e-05	3	0.125	0.010585	0.241239	5.4662e-05	-0.230654
253	retrograde vesicle-mediated transport, Golgi to ER	4.27094e-09	15	0.454545	0.0157686	0.194584	1.24879e-08	-0.178815
254	regulation of cell adhesion	1.14972e-06	12	0.218182	0.0974218	-0.0749606	2.68042e-06	0.172382
255	bone resorption	2.43089e-11	4	0.108108	0.0513735	0.370401	8.36482e-11	-0.319027
256	uropod	3.71368e-14	4	0.285714	-0.0786473	-0.281719	1.54835e-13	0.203071
257	cellular component movement	7.40441e-44	35	0.324074	-0.0435523	-0.319119	9.72446e-43	0.275567
258	myosin II complex	1.8769e-21	3	0.272727	0.139755	-0.138558	1.20244e-20	0.278313
259	regulation of blood pressure	2.03885e-05	9	0.12	-0.0237312	0.200307	4.22238e-05	-0.224038
260	DNA damage response, signal transduction resulting in induction of apoptosis	9.14906e-11	7	0.0769231	0.0628168	-0.0451068	2.97912e-10	0.107924
261	DNA-dependent DNA replication initiation	1.26053e-10	8	0.222222	-0.10967	0.0908452	4.07924e-10	-0.200516
262	MCM complex	4.29586e-11	7	0.368421	-0.110533	0.0899971	1.44355e-10	-0.200531
263	cell division	1.33235e-50	21	0.196262	0.0560576	-0.269827	2.12099e-49	0.325885
264	damaged DNA binding	3.43519e-06	20	0.15873	0.0461726	-0.043088	7.69014e-06	0.0892606
265	double-strand break repair via nonhomologous end joining	5.49275e-09	7	0.25	0.113715	0.325237	1.59421e-08	-0.211522
266	ADP binding	1.05612e-05	14	0.358974	0.0403228	0.104617	2.23715e-05	-0.0642944
267	flavin adenine dinucleotide binding	9.39745e-29	16	0.0851064	0.0362766	0.335441	8.13757e-28	-0.299165
268	keratinocyte differentiation	9.44164e-22	8	0.121212	0.135577	-0.460607	6.17429e-21	0.596185
269	fatty-acyl-CoA binding	2.56881e-34	7	0.241379	0.0747125	0.531792	2.57863e-33	-0.457079
270	embryo development	2.37331e-05	13	0.0935252	0.0504813	0.101699	4.87023e-05	-0.0512175
271	response to starvation	8.38281e-12	5	0.0877193	0.00570352	0.351445	3.00257e-11	-0.345741
272	hippocampus development	4.07788e-08	7	0.104478	0.232237	-0.119539	1.08012e-07	0.351776
273	ion channel binding	1.28743e-29	16	0.16	0.0685332	-0.193617	1.13988e-28	0.26215
274	brush border	4.94626e-05	5	0.125	0.000534753	-0.0916223	9.81777e-05	0.092157
275	F-actin capping protein complex	2.74897e-61	5	0.333333	0.34705	-0.43892	5.62647e-60	0.785971
276	ribosome binding	5.65666e-10	19	0.365385	0.00260951	-0.110903	1.7446e-09	0.113513
277	response to amino acid stimulus	6.96622e-53	4	0.08	0.212129	-0.456782	1.16795e-51	0.668911
278	positive regulation of translation	4.30854e-22	19	0.311475	0.0426161	-0.200149	2.90182e-21	0.242766
279	positive regulation of stress fiber assembly	6.98489e-24	5	0.102041	0.0673632	-0.514485	5.12009e-23	0.581848
280	positive regulation of protein kinase B signaling cascade	5.3697e-06	7	0.076087	0.00837603	0.269142	1.17211e-05	-0.260766
281	cell body	1.63992e-78	20	0.229885	0.00953232	-0.28734	5.27451e-77	0.296873
282	ATP biosynthetic process	2.98802e-06	9	0.375	0.0702917	0.277072	6.73694e-06	-0.20678
283	response to activity	4.85479e-08	10	0.192308	0.0652324	0.25648	1.27732e-07	-0.191248
284	positive regulation of neuron apoptotic process	1.61203e-24	8	0.119403	0.113228	-0.350687	1.20979e-23	0.463915
285	positive regulation of blood pressure	2.91297e-10	3	0.130435	0.0913071	-0.274726	9.14511e-10	0.366033
286	Rac GTPase binding	8.81104e-08	11	0.255814	-0.0331883	-0.023169	2.27643e-07	-0.0100193
287	regulation of the force of heart contraction	1.7479e-17	3	0.111111	-0.0032989	0.450637	8.80092e-17	-0.453936
288	positive regulation of cell growth	1.80645e-17	18	0.204545	0.195277	0.0289626	9.06679e-17	0.166314
289	removal of superoxide radicals	1.27806e-54	5	0.208333	0.380344	-0.370771	2.23802e-53	0.751115
290	internal side of plasma membrane	1.88359e-07	8	0.133333	0.0899171	-0.303403	4.73452e-07	0.39332
291	positive regulation of NF-kappaB transcription factor activity	4.12003e-14	23	0.153333	0.106512	-0.0644256	1.70424e-13	0.170937
292	fructose 6-phosphate metabolic process	1.45596e-10	5	0.192308	-0.0238984	-0.30407	4.69242e-10	0.280171
293	anterior/posterior pattern specification	2.11144e-05	6	0.0461538	0.0220206	0.312106	4.36697e-05	-0.290086
294	Z disc	5.82748e-18	23	0.14557	0.0807092	-0.147492	3.02109e-17	0.228201
295	epithelial cell differentiation	8.91111e-06	22	0.275	-0.0205091	-0.120261	1.90814e-05	0.0997518
296	toll-like receptor signaling pathway	5.27102e-06	18	0.156522	0.100119	-0.0696462	1.15217e-05	0.169765
297	transcriptional repressor complex	1.89758e-26	12	0.153846	0.058203	-0.275397	1.51807e-25	0.3336
298	nuclear chromatin	4.08688e-23	29	0.166667	0.00823125	0.164396	2.86263e-22	-0.156165
299	iron-sulfur cluster binding	5.23886e-08	3	0.0810811	0.0714383	-0.325311	1.37379e-07	0.396749
300	secretory granule membrane	9.27775e-13	3	0.0833333	-0.112736	0.330877	3.61031e-12	-0.443613
301	maternal placenta development	1.83372e-09	3	0.166667	-0.0973716	0.419609	5.50466e-09	-0.516981
302	nuclear envelope lumen	9.16089e-81	3	0.25	0.0463717	-0.870207	3.00783e-79	0.916579
303	regulation of insulin secretion	3.83196e-16	18	0.2	0.000906713	0.208866	1.76584e-15	-0.20796
304	microtubule cytoskeleton organization	2.19271e-27	14	0.0858896	0.169401	-0.187146	1.79985e-26	0.356547
305	Ran GTPase binding	1.13022e-07	13	0.19697	0.0275752	-0.173083	2.89161e-07	0.200658
306	repressing transcription factor binding	1.3614e-23	6	0.15	0.0961634	-0.331609	9.75255e-23	0.427772
307	ER-associated protein catabolic process	1.84813e-20	8	0.190476	-0.00698075	0.251197	1.08681e-19	-0.258178
308	regulation of neuron apoptotic process	4.07893e-58	4	0.153846	0.180652	-0.528469	7.74506e-57	0.709121
309	pseudopodium	3.63854e-05	7	0.291667	0.0529073	-0.121786	7.34231e-05	0.174693
310	CenH3-containing nucleosome assembly at centromere	1.46498e-06	9	0.36	0.0743591	0.21566	3.3953e-06	-0.141301
311	NADH dehydrogenase (ubiquinone) activity	9.28503e-06	8	0.119403	0.125849	0.490071	1.98282e-05	-0.364222
312	replication fork	3.80208e-11	4	0.1	0.0558564	0.403653	1.28036e-10	-0.347796
313	chromatin DNA binding	8.29668e-26	9	0.130435	0.0409754	0.341675	6.40959e-25	-0.300699
314	cellular response to heat	1.54571e-11	7	0.159091	-0.0220846	0.286148	5.42546e-11	-0.308233
315	histone H3 deacetylation	9.53098e-15	6	0.24	0.0264969	0.338091	4.16089e-14	-0.311594
316	ER to Golgi vesicle-mediated transport	4.94978e-13	16	0.149533	0.0244416	0.187973	1.9551e-12	-0.163532
317	protein secretion	5.7667e-36	6	0.222222	0.0688663	0.45994	6.18253e-35	-0.391074
318	protein maturation	3.42079e-15	3	0.115385	-0.0181067	0.347897	1.52293e-14	-0.366003
319	double-strand break repair	7.31798e-14	20	0.25	0.0539176	0.20678	2.98786e-13	-0.152863
320	response to ionizing radiation	1.42176e-07	4	0.0666667	0.0725843	0.440034	3.61986e-07	-0.36745
321	translation elongation factor activity	1.04739e-275	10	0.196078	0.100906	-0.761567	1.37558e-273	0.862473
322	translational elongation	0	84	0.651163	0.0734058	-0.562106	0	0.635512
323	cell chemotaxis	5.90835e-06	6	0.084507	-0.144194	-0.458728	1.28435e-05	0.314534
324	activating transcription factor binding	9.1234e-06	4	0.153846	-0.00979861	0.268107	1.95095e-05	-0.277906
325	substantia nigra development	4.80703e-15	20	0.434783	0.100778	-0.0618385	2.12806e-14	0.162616
326	positive regulation of phagocytosis	1.10766e-16	5	0.15625	-0.161506	0.203776	5.30599e-16	-0.365282
327	brush border membrane	7.79368e-38	4	0.0588235	-0.120548	-0.876188	8.71123e-37	0.755639
328	tRNA aminoacylation for protein translation	5.63033e-22	28	0.405797	0.00343827	-0.185561	3.74405e-21	0.188999
329	actomyosin structure organization	2.19547e-06	6	0.193548	0.0949485	-0.109303	4.99287e-06	0.204251
330	proteasome core complex, alpha-subunit complex	3.43737e-07	7	0.269231	-0.0375261	0.0570312	8.36002e-07	-0.0945573
331	protein disulfide isomerase activity	2.9519e-70	10	0.322581	-0.00868994	0.364464	7.50355e-69	-0.373154
332	COPI-coated vesicle	1.87679e-18	3	0.272727	0.037976	0.79506	9.89238e-18	-0.757084
333	syntaxin binding	5.26119e-11	5	0.0961538	-0.0756428	0.277852	1.74929e-10	-0.353495
334	DNA damage checkpoint	2.71256e-11	4	0.0677966	0.106749	0.532656	9.29348e-11	-0.425907
335	negative regulation of DNA replication	1.00767e-14	5	0.166667	-0.111149	-0.764343	4.38697e-14	0.653195
336	tricarboxylic acid cycle	4.85e-35	21	0.42	0.0543595	0.248094	4.99582e-34	-0.193734
337	isocitrate metabolic process	2.14709e-09	3	0.272727	0.0465368	-0.332534	6.37252e-09	0.379071
338	positive regulation of nitric oxide biosynthetic process	6.43661e-86	4	0.1	0.0666998	-0.609418	2.41526e-84	0.676118
339	negative regulation of ryanodine-sensitive calcium-release channel activity	1.05279e-08	3	0.272727	0.10016	-0.0999409	2.97881e-08	0.200101
340	microvillus	2.32745e-14	12	0.230769	0.0411	-0.154869	9.86037e-14	0.195969
341	adult locomotory behavior	3.46064e-19	11	0.126437	0.130488	-0.135549	1.90698e-18	0.266037
342	transcription from mitochondrial promoter	9.3219e-06	3	0.272727	0.153177	0.492283	1.98591e-05	-0.339106
343	aerobic respiration	1.55714e-11	7	0.28	-0.0184494	0.226497	5.45345e-11	-0.244947
344	cytokine binding	3.84472e-21	5	0.2	0.0944125	-0.440086	2.40448e-20	0.534498
345	negative regulation of proteolysis	6.15097e-10	5	0.116279	0.257064	-0.169967	1.89334e-09	0.427031
346	translational termination	0	78	0.78	0.0734886	-0.547252	0	0.620741
347	T cell differentiation in thymus	1.03308e-09	5	0.0892857	0.0536727	0.334479	3.13102e-09	-0.280806
348	regulation of cyclin-dependent protein kinase activity	1.82654e-33	6	0.0674157	0.0772105	-0.62341	1.75526e-32	0.70062
349	mitochondrial electron transport, NADH to ubiquinone	8.48647e-06	9	0.18	0.0643858	0.229468	1.82216e-05	-0.165082
350	neuron apoptotic process	1.42881e-07	9	0.142857	0.241216	-0.129885	3.63193e-07	0.371101
351	intrinsic apoptotic signaling pathway	1.81473e-81	19	0.316667	0.153986	-0.31019	6.08515e-80	0.464176
352	isomerase activity	5.44954e-08	6	0.206897	-0.0341292	0.265313	1.42666e-07	-0.299442
353	de novo' IMP biosynthetic process	2.13957e-26	6	0.6	0.0452782	-0.311114	1.69446e-25	0.356393
354	cerebellum development	1.07077e-08	4	0.0784314	0.0427327	-0.284351	3.02425e-08	0.327084
355	tetrahydrofolate biosynthetic process	1.54846e-14	3	0.25	0.055108	-0.356061	6.6495e-14	0.411169
356	small-subunit processome	7.05739e-43	4	0.210526	0.107107	-0.654521	8.96971e-42	0.761628
357	cellular response to oxidative stress	1.22688e-40	9	0.204545	0.17763	-0.26687	1.48735e-39	0.4445
358	glycogen biosynthetic process	3.1703e-07	6	0.153846	0.0696162	-0.174919	7.79467e-07	0.244535
359	mitochondrial transport	2.5785e-54	3	0.103448	0.258271	-0.448259	4.46562e-53	0.70653
360	acyl-CoA dehydrogenase activity	4.47229e-06	3	0.0857143	0.0335362	0.361411	9.84404e-06	-0.327875
361	DNA topoisomerase (ATP-hydrolyzing) activity	2.49276e-05	3	0.272727	-0.118151	0.0637801	5.10869e-05	-0.181931
362	DNA topological change	8.13382e-06	5	0.113636	-0.084516	-0.146906	1.75361e-05	0.0623896
363	transcription cofactor activity	4.1935e-08	10	0.116279	0.138046	-0.136464	1.10703e-07	0.27451
364	RNA helicase activity	2.34902e-07	8	0.666667	0.034368	0.192729	5.83919e-07	-0.158361
365	binding of sperm to zona pellucida	2.82323e-47	12	0.230769	0.00283003	-0.238448	4.19756e-46	0.241278
366	ossification	1.82763e-08	7	0.0744681	0.0846012	-0.292558	5.07997e-08	0.377159
367	cyclin-dependent protein kinase activity	4.72125e-05	3	0.0697674	0.190924	-0.0633556	9.43053e-05	0.254279
368	circadian rhythm	1.65771e-11	9	0.115385	0.0715177	0.264115	5.79278e-11	-0.192597
369	GDP binding	1.52757e-28	21	0.381818	-0.00906717	0.311738	1.31554e-27	-0.320805
370	skeletal muscle tissue development	3.26206e-21	4	0.0533333	0.0848924	-0.479065	2.0564e-20	0.563957
371	pentose-phosphate shunt	1.41033e-71	7	0.225806	0.077403	-0.348256	3.76724e-70	0.425658
372	blood vessel development	1.95884e-12	5	0.0684932	0.330473	0.765408	7.3855e-12	-0.434934
373	NuRD complex	1.62033e-10	7	0.194444	-0.0583211	0.138577	5.2009e-10	-0.196898
374	mRNA catabolic process	1.42841e-12	3	0.176471	0.0212547	-0.369852	5.46402e-12	0.391107
375	gluconeogenesis	1.97303e-91	22	0.318841	0.168134	-0.253078	8.88428e-90	0.421212
376	adenyl nucleotide binding	5.54684e-12	3	0.0697674	0.076	-0.350244	2.01425e-11	0.426244
377	clathrin coat of trans-Golgi network vesicle	4.67902e-22	4	0.222222	0.151271	-0.139062	3.13793e-21	0.290333
378	clathrin coat of coated pit	9.81415e-22	5	0.238095	0.148354	-0.139062	6.39136e-21	0.287416
379	receptor tyrosine kinase binding	3.62207e-24	8	0.210526	0.0284222	-0.316191	2.66747e-23	0.344614
380	positive regulation of peptidyl-serine phosphorylation	4.29279e-05	9	0.155172	0.139583	-0.0601501	8.5965e-05	0.199733
381	cell periphery	2.97862e-08	6	0.157895	0.18883	-0.299558	8.02446e-08	0.488389
382	DNA ligation involved in DNA repair	4.84107e-30	3	0.3	-0.0352731	-0.601294	4.33496e-29	0.566021
383	copper ion transport	1.16868e-20	3	0.107143	0.145678	-0.276525	7.11134e-20	0.422204
384	membrane protein ectodomain proteolysis	2.08038e-10	5	0.2	0.00706463	0.171301	6.61023e-10	-0.164237
385	signal peptide processing	3.71737e-07	3	0.130435	-0.0387149	0.341806	8.99935e-07	-0.380521
386	serine-type peptidase activity	6.32696e-12	9	0.09375	-0.0841975	0.450783	2.28176e-11	-0.53498
387	sperm protein complex	1.77409e-61	9	0.409091	0.00297392	-0.25614	3.6789e-60	0.259114
388	chaperonin-containing T-complex	1.60263e-59	9	0.428571	0.00186828	-0.25614	3.15718e-58	0.258008
389	positive regulation of ATPase activity	3.96562e-07	6	0.2	0.0196871	-0.19745	9.58562e-07	0.217137
390	single-stranded DNA binding	6.03561e-07	29	0.29	-0.0185884	0.115543	1.43688e-06	-0.134131
391	nucleocytoplasmic transport	2.10329e-16	7	0.134615	0.138448	0.0175494	9.89487e-16	0.120898
392	oxaloacetate metabolic process	1.75525e-14	6	0.315789	0.184348	0.441837	7.51705e-14	-0.257489
393	apoptotic cell clearance	1.89209e-27	3	0.111111	-0.0352915	0.400734	1.56122e-26	-0.436025
394	Golgi organization	3.44637e-11	13	0.216667	0.0216881	0.345743	1.16555e-10	-0.324055
395	barbed-end actin filament capping	1.62712e-20	5	0.333333	0.344193	-0.25891	9.71338e-20	0.603103
396	oxidoreductase activity, acting on NADH or NADPH	4.5137e-11	3	0.130435	0.0556487	0.429158	1.51032e-10	-0.37351
397	hemidesmosome	6.25217e-06	5	0.25	-0.0296773	0.107845	1.35722e-05	-0.137523
398	positive regulation of dendrite morphogenesis	3.95538e-05	3	0.0810811	-0.00589561	-0.283115	7.96128e-05	0.277219
399	negative regulation of endothelial cell proliferation	1.24283e-19	6	0.181818	0.0610346	0.419358	7.04569e-19	-0.358323
400	malate metabolic process	2.09167e-07	3	0.136364	0.155889	0.309368	5.21812e-07	-0.153479
401	protein tetramerization	1.87197e-07	9	0.243243	-0.0170703	-0.212367	4.71283e-07	0.195297
402	regulation of circadian rhythm	3.63829e-06	6	0.2	0.0341174	0.233031	8.08736e-06	-0.198913
403	spindle assembly involved in mitosis	1.13999e-05	4	0.363636	-0.0301477	-0.164807	2.39869e-05	0.134659
404	positive regulation of fibroblast proliferation	1.51824e-66	6	0.0769231	0.288791	-0.479505	3.51875e-65	0.768296
405	protein kinase C binding	3.74328e-19	17	0.303571	0.0308491	-0.196153	2.05251e-18	0.227002
406	cotranslational protein targeting to membrane	1.09527e-08	4	0.333333	-0.0479311	0.306704	3.08791e-08	-0.354635
407	glycoprotein binding	7.60448e-27	13	0.149425	-0.0544662	0.213789	6.14598e-26	-0.268255
408	dendrite cytoplasm	3.58909e-07	4	0.173913	-0.000109218	0.230748	8.70217e-07	-0.230857
409	apolipoprotein binding	2.81443e-18	3	0.136364	0.0455414	0.561511	1.47852e-17	-0.51597
410	chaperone-mediated protein folding	7.74125e-13	16	0.390244	-0.0192524	0.131598	3.01985e-12	-0.15085
411	cofactor binding	7.50115e-11	4	0.125	0.0766728	-0.223141	2.45776e-10	0.299813
412	response to heat	5.06487e-07	10	0.169492	-0.115262	0.183495	1.21495e-06	-0.298757
413	positive regulation of protein import into nucleus, translocation	1.1612e-24	5	0.3125	-0.0409996	-0.584245	8.79836e-24	0.543245
414	nuclear chromosome	1.29444e-07	11	0.366667	0.0063242	0.187298	3.30103e-07	-0.180974
415	chromatin remodeling	9.32744e-06	19	0.195876	0.0114066	0.121089	1.98591e-05	-0.109682
416	cellular response to interleukin-4	2.88011e-21	7	0.2	-0.0346637	-0.43762	1.82291e-20	0.402956
417	neuron projection development	1.80097e-36	12	0.0794702	0.169878	-0.252291	1.98484e-35	0.422169
418	lung development	1.25596e-06	11	0.0839695	0.105749	0.310587	2.91947e-06	-0.204838
419	translation initiation factor binding	2.8433e-17	5	0.172414	-0.00208689	-0.270674	1.40913e-16	0.268587
420	cytoplasmic membrane-bounded vesicle	1.03868e-05	23	0.178295	-0.0413581	-0.256088	2.20615e-05	0.214729
421	ATP metabolic process	1.13539e-12	3	0.0909091	0.16667	-0.138871	4.38573e-12	0.305541
422	response to ethanol	6.03513e-09	15	0.0931677	0.17726	-0.0285865	1.7452e-08	0.205847
423	regulation of acetyl-CoA biosynthetic process from pyruvate	5.32199e-11	8	0.4	-0.0337509	0.221121	1.76578e-10	-0.254872
424	Ras GTPase binding	3.44167e-06	4	0.2	-0.0694806	0.428642	7.69373e-06	-0.498123
425	fatty acid transport	1.99374e-14	3	0.142857	0.269385	0.651918	8.49225e-14	-0.382533
426	positive regulation of protein serine/threonine kinase activity	3.00921e-18	6	0.230769	-0.0602284	-0.596678	1.57559e-17	0.536449
427	dolichyl-diphosphooligosaccharide-protein glycotransferase activity	2.913e-17	6	0.428571	0.0258498	0.366148	1.43465e-16	-0.340298
428	regulation of sodium ion transport	2.1391e-05	3	0.166667	0.0245438	0.327527	4.41837e-05	-0.302983
429	peptide binding	2.03032e-09	11	0.22	0.0219075	-0.0439197	6.03734e-09	0.0658272
430	androgen receptor signaling pathway	1.96575e-35	10	0.208333	0.0950522	-0.414706	2.07921e-34	0.509759
431	protein neddylation	1.6229e-08	3	0.272727	0.0431284	-0.257905	4.52689e-08	0.301034
432	tubulin binding	1.2063e-71	5	0.0980392	0.0539046	-0.665896	3.33532e-70	0.719801
433	protein N-terminus binding	3.09807e-45	21	0.181034	0.0777081	-0.176096	4.28294e-44	0.253804
434	osteoblast differentiation	6.52602e-40	31	0.236641	0.0419402	0.188356	7.67538e-39	-0.146416
435	striated muscle cell differentiation	4.01609e-35	4	0.2	0.479096	-0.638415	4.16405e-34	1.11751
436	negative regulation of release of cytochrome c from mitochondria	4.83738e-07	5	0.277778	0.251528	0.589824	1.16571e-06	-0.338295
437	tropomyosin binding	1.91432e-38	4	0.166667	0.41626	-0.594537	2.17049e-37	1.0108
438	ubiquitin ligase complex	4.09916e-14	9	0.118421	0.0642969	-0.203964	1.70007e-13	0.268261
439	male germ cell nucleus	7.52551e-07	3	0.09375	0.0680681	0.29129	1.78887e-06	-0.223222
440	regulation of synaptic plasticity	1.47013e-22	7	0.0958904	0.104912	-0.45177	9.98671e-22	0.556682
441	2 iron, 2 sulfur cluster binding	5.41261e-06	5	0.151515	0.163426	0.558839	1.17984e-05	-0.395414
442	sodium:potassium-exchanging ATPase activity	3.24342e-11	3	0.25	0.0680232	0.505356	1.09927e-10	-0.437333
443	response to gamma radiation	2.28957e-05	5	0.121951	0.0845603	0.321246	4.723e-05	-0.236685
444	RNA polymerase II transcription factor binding	2.34757e-11	6	0.12766	-0.0182779	0.170157	8.09576e-11	-0.188434
445	peroxisomal matrix	1.1719e-12	10	0.277778	0.107637	-0.140043	4.50466e-12	0.24768
446	cellular senescence	2.01805e-08	5	0.238095	-0.197712	0.149085	5.56022e-08	-0.346797
447	positive regulation of extrinsic apoptotic signaling pathway	2.63652e-08	5	0.119048	-0.0586671	0.203776	7.12719e-08	-0.262443
448	cellular calcium ion homeostasis	6.90984e-16	15	0.132743	-0.0500514	0.283176	3.1383e-15	-0.333228
449	response to salt stress	1.48498e-23	3	0.12	-0.110264	-0.864028	1.05897e-22	0.753764
450	defense response to Gram-positive bacterium	1.65026e-06	7	0.0958904	0.0195499	0.287476	3.80793e-06	-0.267926
451	chromosome segregation	1.09219e-05	17	0.193182	-0.0449245	0.0670513	2.30426e-05	-0.111976
452	nuclear heterochromatin	1.21505e-11	8	0.210526	0.0909703	0.27	4.30318e-11	-0.179029
453	protein localization to nucleus	1.53989e-06	5	0.111111	0.0194585	0.200166	3.56368e-06	-0.180707
454	late endosome	2.38754e-10	16	0.134454	0.00901908	0.237374	7.55576e-10	-0.228355
455	polysome	1.49788e-17	11	0.297297	-0.0253203	-0.216866	7.61502e-17	0.191546
456	negative regulation of translation	2.39598e-32	18	0.290323	0.0403877	-0.18466	2.23436e-31	0.225048
457	DNA damage response, signal transduction by p53 class mediator resulting in induction of apoptosis	3.41338e-13	7	0.184211	0.078126	0.306378	1.36882e-12	-0.228252
458	regulation of angiogenesis	1.52247e-17	3	0.1	-0.0263688	-0.544542	7.71516e-17	0.518173
459	activation of cysteine-type endopeptidase activity involved in apoptotic process	5.24734e-18	16	0.170213	-0.02536	0.141466	2.72931e-17	-0.166826
460	endocytic vesicle	7.50276e-06	10	0.151515	-0.0762734	0.245104	1.622e-05	-0.321378
461	respiratory electron transport chain	1.85841e-147	44	0.419048	0.110368	0.453848	1.72286e-145	-0.34348
462	regulation of signal transduction	5.61064e-45	3	0.0967742	0.113505	-0.695798	7.49354e-44	0.809302
463	DNA unwinding involved in replication	4.25843e-12	7	0.466667	-0.142127	0.0554998	1.5644e-11	-0.197627
464	histone binding	3.65846e-10	27	0.3375	0.0398567	0.173808	1.14399e-09	-0.133952
465	cellular response to glucose starvation	1.63359e-18	5	0.208333	0.00767711	0.306378	8.66846e-18	-0.298701
466	fatty acid beta-oxidation	9.00431e-48	12	0.272727	0.0708932	0.446222	1.3515e-46	-0.375329
467	positive regulation of interferon-alpha production	3.60779e-11	3	0.142857	-0.0389466	0.276001	1.21753e-10	-0.314947
468	positive regulation of T cell activation	2.16045e-19	4	0.166667	-0.0517801	0.276001	1.20313e-18	-0.327781
469	endoplasmic reticulum unfolded protein response	1.00739e-23	26	0.27957	0.0181796	0.204678	7.28279e-23	-0.186498
470	positive regulation of protein secretion	4.61831e-28	6	0.12	0.217182	-0.449765	3.9343e-27	0.666948
471	microtubule plus-end binding	8.71864e-20	5	0.227273	0.144088	-0.344133	4.97847e-19	0.488221
472	neutrophil chemotaxis	1.06753e-05	4	0.0754717	0.169401	-0.167429	2.25829e-05	0.33683
473	membrane protein intracellular domain proteolysis	9.40537e-09	3	0.15	0.16625	0.593133	2.66598e-08	-0.426883
474	TOR signaling cascade	1.34309e-95	4	0.235294	0.113543	-1.08427	7.0557e-94	1.19782
475	negative regulation of cell adhesion	3.58307e-06	9	0.219512	-0.185496	-0.684741	7.97587e-06	0.499245
476	alternative nuclear mRNA splicing, via spliceosome	3.1309e-39	5	0.3125	0.0371881	0.343677	3.60167e-38	-0.306489
477	nuclear speck	3.06723e-25	69	0.365079	0.0381588	0.182338	2.34658e-24	-0.144179
478	cortical actin cytoskeleton	1.02228e-20	10	0.222222	-0.0259425	-0.747745	6.24462e-20	0.721802
479	glucose binding	4.66374e-28	5	0.227273	0.116528	-0.414013	3.95164e-27	0.530542
480	response to steroid hormone stimulus	1.03183e-17	3	0.12	-0.0258672	-0.461081	5.27977e-17	0.435214
481	response to endoplasmic reticulum stress	5.96618e-49	13	0.232143	-0.0108235	0.352874	9.30961e-48	-0.363698
482	cellular response to reactive oxygen species	4.75693e-05	6	0.352941	-0.0968118	0.160249	9.47777e-05	-0.25706
483	reactive oxygen species metabolic process	1.4082e-06	7	0.225806	-0.0739811	0.136711	3.26851e-06	-0.210692
484	NADH metabolic process	1.19932e-08	4	0.363636	0.170029	0.404323	3.3692e-08	-0.234294
485	succinate metabolic process	1.6501e-15	5	0.416667	0.0384637	0.413462	7.40901e-15	-0.374998
486	galactose catabolic process	1.2255e-05	4	0.4	0.083874	-0.120979	2.56492e-05	0.204853
487	positive regulation of interleukin-6 production	1.74142e-16	3	0.0526316	-0.0463084	0.271479	8.24166e-16	-0.317788
488	negative regulation of actin filament polymerization	2.82259e-14	5	0.263158	0.023701	-0.442021	1.18624e-13	0.465723
489	oxidative phosphorylation	6.47342e-28	8	0.470588	0.0053224	0.298969	5.45568e-27	-0.293647
490	androgen receptor binding	9.79089e-31	10	0.25641	0.0744759	-0.146125	8.86807e-30	0.220601
491	mitochondrial intermembrane space	8.58855e-37	19	0.246753	0.0463222	0.338193	9.53208e-36	-0.291871
492	semaphorin receptor binding	1.71632e-27	4	0.190476	-0.015001	-1.09653	1.42364e-26	1.08153
493	melanosome transport	5.34748e-10	4	0.148148	-0.0625207	0.292925	1.65898e-09	-0.355446
494	B cell proliferation	3.64021e-12	3	0.0769231	-0.0416107	0.322279	1.34355e-11	-0.363889
495	ion transmembrane transporter activity	5.94043e-16	5	0.416667	0.207257	-0.487445	2.70582e-15	0.694702
496	receptor internalization	4.91789e-06	6	0.153846	0.0608453	-0.0820378	1.08098e-05	0.142883
497	positive regulation of type I interferon production	3.08531e-06	18	0.26087	0.0849028	0.218163	6.94635e-06	-0.13326
498	Hsp70 protein binding	5.94994e-07	10	0.416667	0.12136	-0.156514	1.41862e-06	0.277874
499	cytoplasmic stress granule	1.9238e-17	18	0.367347	0.0416727	-0.171538	9.59465e-17	0.213211
500	enoyl-CoA hydratase activity	4.14803e-44	4	0.5	0.0994592	0.608504	5.49353e-43	-0.509044
501	long-chain-enoyl-CoA hydratase activity	6.3468e-40	3	0.5	0.0728684	0.523355	7.52072e-39	-0.450487
502	cleavage furrow	2.25304e-11	14	0.297872	0.0795481	-0.109149	7.78682e-11	0.188697
503	stress fiber	2.35988e-14	20	0.338983	0.0405167	-0.197447	9.97097e-14	0.237964
504	respiratory chain	1.57657e-20	3	0.272727	0.173214	0.618995	9.44746e-20	-0.445781
505	I-kappaB kinase/NF-kappaB cascade	1.26384e-20	4	0.0833333	0.11415	-0.457371	7.60235e-20	0.571522
506	regulation of heart contraction	7.41368e-12	5	0.108696	0.134243	-0.210054	2.6615e-11	0.344297
507	protein targeting	1.58924e-55	13	0.220339	0.108347	-0.34516	2.84618e-54	0.453508
508	myosin V binding	1.10373e-11	3	0.272727	-0.0476028	0.358214	3.92658e-11	-0.405817
509	microtubule plus end	6.41242e-11	6	0.333333	0.122256	-0.264487	2.1231e-10	0.386743
510	spindle organization	1.45914e-08	5	0.192308	0.174458	-0.302864	4.08456e-08	0.477322
511	neural tube development	2.18522e-32	4	0.142857	0.362845	-0.326309	2.04994e-31	0.689154
512	membrane depolarization	1.21427e-33	3	0.130435	0.149767	-0.470957	1.18863e-32	0.620723
513	cholesterol binding	8.05245e-07	6	0.146341	-0.0711162	0.0876859	1.9055e-06	-0.158802
514	mitochondrial fusion	2.75256e-11	4	0.235294	0.113647	0.538895	9.41004e-11	-0.425248
515	germ cell programmed cell death	1.04106e-10	3	0.230769	0.0993551	0.361676	3.37594e-10	-0.262321
516	response to radiation	1.00309e-07	5	0.178571	-0.0510057	-0.361953	2.58735e-07	0.310947
517	rough endoplasmic reticulum	5.21698e-11	8	0.173913	0.0780949	0.372767	1.73826e-10	-0.294672
518	protein oligomerization	5.06892e-10	12	0.266667	0.142009	0.370544	1.57878e-09	-0.228535
519	phosphatidylinositol-4,5-bisphosphate binding	1.50578e-18	8	0.126984	0.0497595	-0.291377	8.01726e-18	0.341137
520	release of cytochrome c from mitochondria	5.52686e-07	8	0.210526	0.163095	0.039744	1.32376e-06	0.123351
521	B cell activation	1.00695e-07	6	0.206897	-0.0367352	0.240371	2.59306e-07	-0.277106
522	negative regulation of gene expression	1.544e-05	9	0.0782609	0.0683718	-0.171874	3.2187e-05	0.240245
523	negative regulation of extrinsic apoptotic signaling pathway	9.12865e-10	8	0.153846	0.184711	-0.0915813	2.78813e-09	0.276293
524	MyD88-dependent toll-like receptor signaling pathway	4.06099e-10	17	0.193182	0.0746879	-0.101622	1.26735e-09	0.17631
525	nitric oxide metabolic process	5.43111e-27	4	0.181818	0.177925	-0.370694	4.41208e-26	0.548618
526	cytochrome-c oxidase activity	2.41942e-53	9	0.169811	0.196111	0.603076	4.14458e-52	-0.406966
527	mitochondrial respiratory chain	3.19928e-11	4	0.16	0.156882	0.5555	1.089e-10	-0.398618
528	nuclear outer membrane	1.60052e-33	9	0.3	0.131935	0.499479	1.5475e-32	-0.367544
529	mitochondrion transport along microtubule	2.11256e-14	4	0.266667	0.0147262	0.374134	8.97412e-14	-0.359408
530	MyD88-independent toll-like receptor signaling pathway	2.18719e-08	13	0.164557	0.0883311	-0.183011	5.97403e-08	0.271342
531	toll-like receptor 3 signaling pathway	2.18719e-08	13	0.160494	0.0883311	-0.183011	5.97403e-08	0.271342
532	potassium channel regulator activity	3.52064e-33	5	0.102041	0.339158	-0.688259	3.36275e-32	1.02742
533	SRP-dependent cotranslational protein targeting to membrane	0	95	0.805085	0.0669854	-0.493475	0	0.56046
534	coated pit	1.87515e-12	18	0.3	-0.0155655	0.317668	7.10393e-12	-0.333233
535	fibroblast growth factor binding	5.26113e-48	4	0.148148	0.121287	-0.561115	7.97264e-47	0.682403
536	ribosomal large subunit biogenesis	4.94942e-89	11	0.6875	0.0282286	-0.448504	2.00007e-87	0.476732
537	phosphoprotein binding	5.1273e-86	9	0.209302	0.13941	-0.311167	1.97088e-84	0.450577
538	voltage-gated chloride channel activity	7.83535e-09	4	0.142857	0.00720491	-0.328376	2.24111e-08	0.335581
539	establishment of protein localization	3.49232e-06	5	0.185185	-0.0355171	-0.176718	7.79588e-06	0.141201
540	trans-Golgi network membrane	2.5594e-16	10	0.192308	0.143018	-0.184126	1.18986e-15	0.327144
541	positive regulation of epithelial cell migration	1.65524e-19	5	0.2	0.0792638	-0.508767	9.28351e-19	0.588031
542	chemoattractant activity	2.38377e-57	5	0.217391	0.137831	-0.468895	4.47241e-56	0.606726
543	positive chemotaxis	8.98269e-18	8	0.242424	0.00354246	-0.529873	4.61131e-17	0.533416
544	toll-like receptor 10 signaling pathway	5.75414e-23	15	0.227273	0.112799	-0.238399	3.96006e-22	0.351198
545	T cell receptor signaling pathway	1.10107e-06	15	0.116279	0.0726373	-0.109827	2.57078e-06	0.182464
546	early endosome to late endosome transport	1.7334e-11	4	0.235294	0.0218221	0.155306	6.04389e-11	-0.133484
547	clathrin coat	2.12032e-19	4	0.285714	0.14257	-0.137547	1.18498e-18	0.280117
548	platelet degranulation	2.10569e-36	23	0.280488	0.024726	-0.282988	2.28867e-35	0.307714
549	calcium-mediated signaling using intracellular calcium source	1.84311e-07	3	0.214286	0.217841	0.608417	4.65503e-07	-0.390576
550	negative regulation of DNA damage response, signal transduction by p53 class mediator	1.02905e-12	4	0.285714	0.280944	-0.0903699	3.99454e-12	0.371314
551	regulation of phosphoprotein phosphatase activity	7.56829e-11	4	0.25	0.154183	0.561294	2.47461e-10	-0.407111
552	positive regulation of calcium ion import	8.18406e-10	3	0.1875	0.356142	-0.116768	2.50448e-09	0.472911
553	intrinsic apoptotic signaling pathway in response to endoplasmic reticulum stress	2.60394e-07	5	0.113636	0.00243323	0.373077	6.45253e-07	-0.370644
554	protein N-linked glycosylation via asparagine	1.18176e-39	26	0.265306	0.0140464	0.275621	1.36945e-38	-0.261575
555	protein destabilization	1.92334e-06	3	0.12	0.106145	0.340019	4.42509e-06	-0.233874
556	glucose 6-phosphate metabolic process	2.43866e-57	4	0.25	0.0972143	-0.520495	4.52155e-56	0.617709
557	regulation of nitric-oxide synthase activity	3.14042e-26	5	0.238095	0.176626	-0.368995	2.46234e-25	0.545621
558	3-hydroxyacyl-CoA dehydrogenase activity	2.6356e-42	5	0.5	0.0480079	0.452253	3.29659e-41	-0.404245
559	stress-activated MAPK cascade	2.73938e-12	12	0.20339	0.0882457	-0.238399	1.02305e-11	0.326645
560	cytokine production	3.81135e-45	3	0.0697674	0.241287	-0.595446	5.17818e-44	0.836733
561	positive regulation of heart rate	1.01242e-07	3	0.176471	-0.00135813	0.430719	2.60289e-07	-0.432077
562	endoplasmic reticulum-Golgi intermediate compartment	1.25624e-42	24	0.40678	-0.0245789	0.325005	1.58387e-41	-0.349584
563	COPII vesicle coating	8.83554e-18	6	0.285714	0.0762239	0.753104	4.55059e-17	-0.67688
564	innate immune response in mucosa	3.35516e-06	5	0.25	0.0207324	0.266756	7.52167e-06	-0.246024
565	mRNA 3'-end processing	7.50616e-08	27	0.627907	0.0236102	0.19231	1.94888e-07	-0.1687
566	positive regulation of actin filament depolymerization	5.81603e-68	4	0.333333	0.31958	-0.868607	1.43181e-66	1.18819
567	enzyme inhibitor activity	3.13447e-06	5	0.135135	-0.0511268	0.161372	7.04696e-06	-0.212499
568	superoxide dismutase activity	7.25596e-10	3	0.1875	0.127197	-0.280732	2.22478e-09	0.407928
569	V(D)J recombination	1.13471e-16	4	0.307692	0.0287584	-0.256145	5.41912e-16	0.284903
570	ankyrin binding	7.80351e-08	8	0.347826	0.0427608	0.282281	2.02275e-07	-0.23952
571	ATP-dependent chromatin remodeling	4.4641e-06	14	0.56	-0.0525773	0.0623477	9.83974e-06	-0.114925
572	oligosaccharyltransferase complex	2.913e-17	6	0.352941	0.0258498	0.366148	1.43465e-16	-0.340298
573	purine ribonucleoside monophosphate biosynthetic process	5.68237e-30	10	0.714286	0.033573	-0.279497	5.05955e-29	0.31307
574	chromatin organization	4.27969e-13	25	0.206612	0.0118925	0.180364	1.69894e-12	-0.168472
575	activation of cysteine-type endopeptidase activity involved in apoptotic process by cytochrome c	3.15863e-09	3	0.25	0.207565	0.400478	9.30468e-09	-0.192913
576	mannose binding	4.56723e-12	6	0.25	0.00703158	0.363039	1.67006e-11	-0.356007
577	chaperone-mediated protein complex assembly	3.96784e-13	8	0.5	0.0983713	-0.125119	1.57912e-12	0.22349
578	neutral amino acid transmembrane transporter activity	2.60877e-08	3	0.230769	-0.157985	0.165439	7.07644e-08	-0.323423
579	intracellular estrogen receptor signaling pathway	2.50868e-10	5	0.25	-0.0274358	0.311918	7.90737e-10	-0.339354
580	cell adhesion molecule binding	4.85174e-07	6	0.12766	-0.0786473	-0.376482	1.16738e-06	0.297834
581	natural killer cell mediated cytotoxicity	8.12995e-83	5	0.263158	0.218054	-0.863556	2.912e-81	1.08161
582	inclusion body	9.02997e-11	4	0.210526	-0.0725269	-0.321594	2.94643e-10	0.249067
583	mitochondrial nucleoid	5.92013e-94	23	0.560976	0.057203	0.34251	3.00972e-92	-0.285307
584	negative regulation of nuclear mRNA splicing, via spliceosome	7.05413e-32	12	0.75	0.0118467	0.300395	6.50135e-31	-0.288548
585	MHC class I protein binding	1.5302e-46	4	0.266667	0.0942009	-0.196504	2.25383e-45	0.290705
586	fatty acid binding	1.32733e-31	4	0.222222	0.0805424	-0.403527	1.2162e-30	0.48407
587	negative regulation of epidermal growth factor receptor signaling pathway	4.36775e-23	13	0.288889	0.0799395	-0.26715	3.04583e-22	0.347089
588	negative regulation of proteasomal ubiquitin-dependent protein catabolic process	1.69908e-58	5	0.277778	-0.111626	-0.929066	3.30587e-57	0.81744
589	RNA-induced silencing complex	9.06505e-07	4	0.222222	0.184308	-0.163343	2.13232e-06	0.347652
590	insulin-like growth factor receptor binding	1.96031e-26	3	0.157895	0.104912	-0.614273	1.56033e-25	0.719185
591	FK506 binding	7.6449e-07	7	0.388889	-0.0332987	-0.21719	1.81451e-06	0.183891
592	AU-rich element binding	1.07047e-09	6	0.375	-0.0207812	0.225436	3.23813e-09	-0.246217
593	toll-like receptor 4 signaling pathway	1.84388e-15	17	0.175258	0.0749962	-0.238399	8.25555e-15	0.313395
594	de novo' posttranslational protein folding	7.87793e-127	27	0.692308	0.00900574	-0.326978	5.39809e-125	0.335984
595	glycerophospholipid biosynthetic process	1.32504e-22	11	0.120879	0.0841973	0.51778	9.04011e-22	-0.433583
596	cellular respiration	3.62588e-08	3	0.166667	0.137453	0.367111	9.66901e-08	-0.229658
597	monosaccharide binding	7.63623e-34	3	0.2	-0.0312897	-0.49694	7.569e-33	0.46565
598	negative regulation of androgen receptor signaling pathway	2.89321e-24	3	0.214286	0.114583	0.541084	2.1508e-23	-0.426501
599	toll-like receptor 9 signaling pathway	5.75414e-23	15	0.205479	0.112799	-0.238399	3.96006e-22	0.351198
600	positive regulation of binding	1.09721e-06	3	0.130435	0.0813612	-0.215659	2.56558e-06	0.29702
601	protein refolding	3.602e-21	9	0.6	0.0991705	-0.265183	2.26165e-20	0.364354
602	GTP-dependent protein binding	3.17495e-09	8	0.421053	-0.0393594	0.424127	9.33529e-09	-0.463486
603	DNA-(apurinic or apyrimidinic site) lyase activity	4.5937e-17	3	0.157895	0.0632531	-0.260481	2.24834e-16	0.323734
604	proline-rich region binding	1.37481e-16	5	0.217391	0.0402701	-0.45419	6.52621e-16	0.49446
605	potassium ion binding	5.09185e-16	3	0.157895	0.161535	-0.309619	2.32601e-15	0.471154
606	RNA polymerase II repressing transcription factor binding	2.71496e-05	5	0.142857	-0.0405791	0.127749	5.53529e-05	-0.168328
607	protein K63-linked ubiquitination	7.18334e-19	4	0.133333	0.156171	-0.358245	3.8638e-18	0.514416
608	mitochondrial inner membrane presequence translocase complex	8.98936e-22	3	0.130435	0.14515	0.593237	5.90302e-21	-0.448087
609	ameboidal cell migration	5.02914e-19	3	0.1875	-0.016208	-0.616521	2.71436e-18	0.600313
610	mRNA stabilization	1.95312e-09	4	0.307692	0.0127174	-0.275104	5.82975e-09	0.287821
611	nuclear-transcribed mRNA catabolic process, nonsense-mediated decay	0	95	0.798319	0.0689178	-0.530347	0	0.599265
612	actin-dependent ATPase activity	1.89427e-20	6	0.5	0.109035	-0.145066	1.10569e-19	0.254101
613	snRNA binding	9.6903e-10	3	0.157895	-0.0265263	0.245138	2.94824e-09	-0.271664
614	small nuclear ribonucleoprotein complex	1.76637e-18	11	0.55	-0.037898	0.214529	9.3416e-18	-0.252427
615	Golgi to plasma membrane protein transport	4.9347e-06	5	0.2	0.101742	0.373368	1.08316e-05	-0.271626
616	positive regulation of cell cycle arrest	1.00664e-06	3	0.157895	-0.00657428	0.384012	2.3573e-06	-0.390586
617	RAGE receptor binding	4.09239e-08	5	0.384615	-0.239795	-0.544584	1.08215e-07	0.304789
618	Cajal body	2.10809e-13	19	0.422222	0.0506827	0.201009	8.58488e-13	-0.150326
619	transferrin transport	2.69568e-05	13	0.393939	0.0784628	-0.0242704	5.5031e-05	0.102733
620	regulated secretory pathway	4.42294e-33	3	0.230769	1.91573e-05	0.451418	4.19913e-32	-0.451399
621	mitotic spindle organization	1.00863e-22	11	0.647059	0.0612991	-0.346669	6.91129e-22	0.407968
622	nucleobase-containing small molecule metabolic process	9.97422e-12	37	0.474359	-0.00847321	-0.127983	3.55642e-11	0.11951
623	toll-like receptor 2 signaling pathway	3.96805e-23	16	0.219178	0.112868	-0.238399	2.79181e-22	0.351267
624	TRIF-dependent toll-like receptor signaling pathway	2.18719e-08	13	0.171053	0.0883311	-0.183011	5.97403e-08	0.271342
625	toll-like receptor TLR1:TLR2 signaling pathway	3.96805e-23	16	0.225352	0.112868	-0.238399	2.79181e-22	0.351267
626	toll-like receptor TLR6:TLR2 signaling pathway	3.96805e-23	16	0.225352	0.112868	-0.238399	2.79181e-22	0.351267
627	platelet alpha granule lumen	1.64971e-10	6	0.125	0.0331448	-0.466586	5.28444e-10	0.499731
628	anatomical structure morphogenesis	2.57581e-06	12	0.130435	0.169327	-0.157422	5.82421e-06	0.32675
629	endocytic vesicle membrane	3.36904e-12	9	0.134328	0.0869277	-0.321017	1.24932e-11	0.407945
630	establishment of endothelial barrier	7.08547e-08	4	0.266667	-0.0492802	-0.188784	1.84574e-07	0.139504
631	translation factor activity, nucleic acid binding	2.73325e-66	12	0.5	0.020126	-0.481294	6.2429e-65	0.50142
632	lysosomal lumen	2.25662e-12	16	0.225352	-0.0232631	0.24684	8.46768e-12	-0.270103
633	regulation of neuron differentiation	1.38843e-11	4	0.210526	0.0223812	-0.444263	4.89522e-11	0.466644
634	RNA splicing, via transesterification reactions	1.9902e-09	15	0.6	-0.00245985	0.175841	5.92922e-09	-0.178301
635	nucleobase-containing small molecule interconversion	1.05459e-05	13	0.722222	0.0100298	-0.0866813	2.23693e-05	0.0967111
636	protein K11-linked ubiquitination	2.2289e-30	4	0.153846	0.117933	-0.518106	2.00728e-29	0.636039
637	vitamin metabolic process	7.28738e-15	17	0.197674	0.195211	-0.157183	3.19914e-14	0.352394
638	water-soluble vitamin metabolic process	7.28738e-15	17	0.21519	0.195211	-0.157183	3.19914e-14	0.352394
639	generation of precursor metabolites and energy	6.59695e-43	13	0.25	0.0887524	0.437812	8.45268e-42	-0.349059
640	regulation of interferon-gamma-mediated signaling pathway	2.33926e-16	7	0.4375	-0.079693	-0.530976	1.09073e-15	0.451283
641	regulation of type I interferon-mediated signaling pathway	1.88674e-17	5	0.185185	-0.0784949	-0.536939	9.43967e-17	0.458444
642	COPI coating of Golgi vesicle	1.84663e-07	12	0.923077	0.00149606	0.16277	4.65646e-07	-0.161274
643	activation of signaling protein activity involved in unfolded protein response	7.11696e-35	21	0.323077	0.0183354	0.26866	7.18995e-34	-0.250324
644	S100 protein binding	2.30916e-46	8	0.727273	0.108266	-0.383518	3.36967e-45	0.491784
645	response to unfolded protein	2.21936e-26	19	0.38	0.0547196	-0.191998	1.74886e-25	0.246717
646	toll-like receptor 5 signaling pathway	5.75414e-23	15	0.230769	0.112799	-0.238399	3.96006e-22	0.351198
647	nuclear telomere cap complex	5.86964e-06	3	0.25	0.130496	0.306928	1.2777e-05	-0.176432
648	monocyte chemotaxis	3.0792e-58	3	0.176471	0.226822	-0.365928	5.91807e-57	0.59275
649	nucleotide-binding domain, leucine rich repeat containing receptor signaling pathway	2.62627e-56	9	0.214286	0.00979846	-0.42846	4.81279e-55	0.438259
650	regulation of transcription from RNA polymerase II promoter in response to hypoxia	5.21792e-18	5	0.192308	0.11164	-0.235085	2.72299e-17	0.346725
651	branched chain family amino acid catabolic process	1.15952e-12	9	0.5	-0.0376067	0.221121	4.46796e-12	-0.258727
652	IkappaB kinase complex	2.14659e-11	4	0.363636	-0.0952195	0.255451	7.43522e-11	-0.350671
653	nucleotide-binding oligomerization domain containing signaling pathway	1.71824e-45	4	0.16	0.139237	-0.462333	2.39642e-44	0.60157
654	protein transmembrane transport	2.22045e-06	5	0.416667	0.0502668	0.394207	5.04241e-06	-0.34394
655	striated muscle contraction	9.15831e-51	3	0.2	0.143945	-0.819965	1.47281e-49	0.96391
656	actin filament capping	4.48532e-05	6	0.375	0.0840211	-0.142419	8.97064e-05	0.22644
657	Set1C/COMPASS complex	1.2296e-05	3	0.333333	-0.100151	0.242136	2.57009e-05	-0.342288
658	endoplasmic reticulum-Golgi intermediate compartment membrane	1.41278e-26	10	0.344828	0.0714717	0.456207	1.13599e-25	-0.384735
659	muscle filament sliding	1.12427e-05	8	0.210526	0.108761	-0.0931031	2.36879e-05	0.201864
660	interaction with host	9.25235e-09	10	0.294118	0.104747	-0.0942972	2.63208e-08	0.199044
661	mitotic nuclear envelope disassembly	4.70581e-16	19	0.513514	0.142528	0.429738	2.15592e-15	-0.28721
662	U12-type spliceosomal complex	1.37932e-05	16	0.666667	-0.0145822	0.105283	2.87922e-05	-0.119865
663	site of double-strand break	2.35566e-06	5	0.3125	0.0194459	0.100328	5.33409e-06	-0.0808819
664	catalytic step 2 spliceosome	3.95949e-67	55	0.6875	0	0.203405	9.45478e-66	-0.203405
665	cellular aldehyde metabolic process	7.45225e-09	4	0.333333	0.166272	-0.112773	2.13541e-08	0.279045
666	positive regulation of protein insertion into mitochondrial membrane involved in apoptotic signaling pathway	6.36568e-146	11	0.407407	0.179667	-0.536048	5.57351e-144	0.715715
667	termination of RNA polymerase II transcription	7.50616e-08	27	0.586957	0.0236102	0.19231	1.94888e-07	-0.1687
668	low-density lipoprotein particle receptor binding	2.5023e-21	3	0.230769	0.0656514	0.436583	1.59017e-20	-0.370931
669	cytoskeletal anchoring at plasma membrane	1.87481e-05	5	0.357143	-0.0337151	-0.117824	3.89289e-05	0.0841093
670	antibacterial humoral response	4.13299e-06	6	0.26087	0.0225204	0.264981	9.13548e-06	-0.242461
671	phagocytic vesicle	2.18327e-10	9	0.310345	-0.0843903	0.295705	6.92322e-10	-0.380096
672	Sin3 complex	2.5556e-07	4	0.333333	-0.0578348	0.14465	6.34271e-07	-0.202485
673	DNA strand elongation involved in DNA replication	6.80332e-09	19	0.612903	-0.080667	0.0729843	1.95301e-08	-0.153651
674	mitotic nuclear envelope reassembly	4.96824e-14	7	0.7	0.157985	0.489174	2.04437e-13	-0.331189
675	NADPH binding	3.12508e-07	5	0.5	0.243806	-0.127562	7.6955e-07	0.371368
676	mitochondrial proton-transporting ATP synthase complex	6.75712e-72	16	0.761905	0.0829878	0.389052	1.93622e-70	-0.306064
677	mitochondrial ATP synthesis coupled proton transport	4.83185e-67	14	0.875	0.0892569	0.397124	1.13657e-65	-0.307867
678	clathrin-coated endocytic vesicle membrane	2.63898e-13	7	0.162791	0.147653	-0.127415	1.06642e-12	0.275068
679	virus-host interaction	3.75078e-19	4	0.333333	0.0775599	0.485823	2.05251e-18	-0.408264
680	pantothenate metabolic process	5.90531e-68	3	0.25	0.547348	-0.419425	1.43181e-66	0.966773
681	lamellipodium membrane	2.39601e-22	4	0.25	0.202719	-0.449398	1.62065e-21	0.652117
682	glutamate metabolic process	9.22863e-10	3	0.25	0.140436	0.450363	2.81322e-09	-0.309926
683	positive regulation of blood vessel endothelial cell migration	5.54645e-21	3	0.176471	0.111975	-0.417371	3.41453e-20	0.529346
684	MHC class II protein complex binding	2.89979e-231	7	0.411765	0.156736	-0.632333	3.26433e-229	0.789069
685	viral transcription	0	76	0.926829	0.0748081	-0.549492	0	0.6243
686	3'-UTR-mediated mRNA stabilization	5.31662e-14	7	0.583333	-0.052469	0.227728	2.18203e-13	-0.280197
687	ribosomal small subunit biogenesis	0	12	0.923077	0.100288	-0.82527	0	0.925558
688	RNA polymerase II transcription regulatory region sequence-specific DNA binding transcription factor activity involved in negative regulation of transcription	1.43875e-09	4	0.444444	0.122456	0.535992	4.32723e-09	-0.413536

## Sheet: Diff_Prot_pSCoPE
	pvals	prot	FC	qval	Condition
1	3.11882e-14	E9PAV3	-0.825681	2.82906e-13	Cluster A
2	0.000425341	O00193	-0.613609	0.0011125	Cluster A
3	1.8642e-05	O00232	0.355623	6.46157e-05	Cluster B
4	2.29108e-16	O00244	-0.632737	2.46243e-15	Cluster A
5	9.88052e-09	O00299	-0.457683	4.95576e-08	Cluster A
6	1.49021e-07	O00483	0.644639	6.52733e-07	Cluster B
7	0.00248706	O00541	0.200772	0.00563	Cluster B
8	2.64246e-06	O00625	-0.658607	1.02727e-05	Cluster A
9	1.51509e-08	O14561	-0.671983	7.45307e-08	Cluster A
10	8.34614e-05	O14737	-0.265121	0.000248249	Cluster A
11	1.26785e-05	O14818	0.201452	4.555e-05	Cluster B
12	0.000840748	O14880	0.506075	0.00211261	Cluster B
13	1.64953e-06	O14949	0.570996	6.51158e-06	Cluster B
14	3.49868e-07	O14979	0.409702	1.48665e-06	Cluster B
15	0.00123161	O15160	0.453257	0.00300044	Cluster B
16	0.000465613	O15258	0.258014	0.00121287	Cluster B
17	1.99735e-08	O15427	0.452887	9.75042e-08	Cluster B
18	0.00168447	O43143	0.151812	0.0039531	Cluster B
19	6.33397e-09	O43149	-0.857199	3.26659e-08	Cluster A
20	6.20878e-23	O43175	-0.789498	1.13443e-21	Cluster A
21	2.09208e-11	O43390	0.478258	1.39363e-10	Cluster B
22	0.000265687	O43615	0.263402	0.000723009	Cluster B
23	0.000105169	O43660	0.532088	0.000309932	Cluster B
24	6.30009e-10	O43707	-0.357682	3.61337e-09	Cluster A
25	6.34759e-05	O43719	0.669254	0.000195628	Cluster B
26	2.22835e-07	O43776	-0.701438	9.66124e-07	Cluster A
27	0.000502689	O43809	0.312914	0.0013015	Cluster B
28	9.06539e-07	O43852	0.2741	3.69256e-06	Cluster B
29	6.30674e-05	O60506	0.12646	0.000194839	Cluster B
30	7.19573e-07	O60637	0.673247	2.95927e-06	Cluster B
31	0.00128494	O60701	-0.378336	0.00311258	Cluster A
32	5.28404e-05	O60762	0.487165	0.000168117	Cluster B
33	3.3557e-08	O60869	-0.543102	1.57792e-07	Cluster A
34	1.34336e-05	O75083	-0.260552	4.79931e-05	Cluster A
35	2.0792e-30	O75347	-1.54061	8.86432e-29	Cluster A
36	7.54502e-05	O75367	0.281095	0.000227872	Cluster B
37	0.00407069	O75368	-0.351565	0.00891509	Cluster A
38	0.000552955	O75390	0.182302	0.00142014	Cluster B
39	5.39037e-05	O75396	0.284217	0.000170229	Cluster B
40	3.18671e-05	O75475	0.517588	0.000105591	Cluster B
41	1.17064e-08	O75494	0.382192	5.84863e-08	Cluster B
42	0.000236859	O75533	0.246317	0.000645933	Cluster B
43	7.47512e-06	O75822	-0.424604	2.77927e-05	Cluster A
44	4.88107e-19	O75874	-0.610241	6.57147e-18	Cluster A
45	5.63284e-09	O75937	-0.592833	2.91676e-08	Cluster A
46	0.00117385	O75947	0.244923	0.00286517	Cluster B
47	0.000211556	O75952	-0.401233	0.000585671	Cluster A
48	4.09367e-05	O76021	0.292958	0.000132889	Cluster B
49	0.000103356	O94776	0.184518	0.000305293	Cluster B
50	0.00408636	O94905	0.207211	0.0089341	Cluster B
51	5.87929e-10	O95831	0.52995	3.38721e-09	Cluster B
52	0.00126761	O96000	0.423476	0.00308226	Cluster B
53	2.10709e-32	P00338	-1.0044	1.35221e-30	Cluster A
54	0.00014142	P00390	0.31313	0.000409222	Cluster B
55	1.12103e-11	P00403	0.549323	7.58621e-11	Cluster B
56	4.74218e-05	P00491	0.558853	0.000152393	Cluster B
57	1.60347e-13	P00505	0.416121	1.30627e-12	Cluster B
58	3.73525e-30	P00558	-0.730147	1.49293e-28	Cluster A
59	1.36947e-13	P02545	0.349926	1.12598e-12	Cluster B
60	0.00246939	P02746	-0.418877	0.00559992	Cluster A
61	0.000780515	P02786	0.312129	0.00197288	Cluster B
62	6.87888e-37	P04075	-1.07509	1.75962e-34	Cluster A
63	3.11894e-13	P04080	-0.557248	2.41765e-12	Cluster A
64	2.17595e-34	P04406	-1.10982	2.3192e-32	Cluster A
65	1.21314e-15	P04792	-0.494932	1.26147e-14	Cluster A
66	3.10207e-11	P04843	0.354144	2.00381e-10	Cluster B
67	4.49708e-13	P05023	0.486066	3.40341e-12	Cluster B
68	7.74747e-07	P05141	0.31598	3.16582e-06	Cluster B
69	0.000468385	P05198	-0.245275	0.00121761	Cluster A
70	0.00352897	P05387	0.325099	0.0078112	Cluster B
71	1.16389e-19	P06396	-1.06764	1.61806e-18	Cluster A
72	2.53468e-14	P06454	-0.934545	2.33227e-13	Cluster A
73	0.000808574	P06576	0.228252	0.00203576	Cluster B
74	3.62305e-30	P06703	-1.28798	1.49293e-28	Cluster A
75	1.5337e-37	P06733	-1.36521	7.98528e-35	Cluster A
76	0.00101471	P06737	-0.229806	0.00251027	Cluster A
77	7.10016e-20	P06744	-0.605003	1.03194e-18	Cluster A
78	1.52574e-05	P06748	0.381867	5.39066e-05	Cluster B
79	1.59118e-05	P06753	-0.427189	5.60639e-05	Cluster A
80	2.11491e-29	P07195	-0.89401	7.5138e-28	Cluster A
81	5.09659e-14	P07237	0.354456	4.52676e-13	Cluster B
82	1.39665e-07	P07305	0.567936	6.19182e-07	Cluster B
83	4.65803e-10	P07339	0.348277	2.77099e-09	Cluster B
84	2.00517e-08	P07355	-0.274845	9.75136e-08	Cluster A
85	1.50189e-29	P07437	-1.38465	5.48833e-28	Cluster A
86	0.000529743	P07686	0.466031	0.00136326	Cluster B
87	1.64654e-18	P07737	-0.685957	2.14891e-17	Cluster A
88	2.28507e-18	P07814	-0.552228	2.9226e-17	Cluster A
89	2.99074e-37	P07900	-0.769783	9.56291e-35	Cluster A
90	8.0006e-14	P07910	0.290417	6.86763e-13	Cluster B
91	0.000230235	P07954	0.229223	0.00062921	Cluster B
92	0.000403773	P08195	0.525502	0.0010626	Cluster B
93	2.44853e-31	P08238	-0.865115	1.20449e-29	Cluster A
94	0.001004	P08559	0.609111	0.00249342	Cluster B
95	2.85976e-05	P08574	0.714068	9.54997e-05	Cluster B
96	5.52741e-05	P08579	0.264134	0.000173274	Cluster B
97	3.58926e-05	P08621	0.209994	0.000117709	Cluster B
98	0.000950963	P08670	0.24358	0.00237092	Cluster B
99	4.22259e-07	P08708	-0.423536	1.76493e-06	Cluster A
100	1.6459e-05	P08758	-0.303394	5.78325e-05	Cluster A
101	9.70878e-08	P09012	0.339135	4.37237e-07	Cluster B
102	1.75482e-05	P09104	-0.351846	6.13229e-05	Cluster A
103	2.0407e-18	P09429	-0.978103	2.63642e-17	Cluster A
104	2.95439e-13	P09496	-0.42384	2.3182e-12	Cluster A
105	0.00137674	P09525	0.640199	0.00329747	Cluster B
106	5.36062e-10	P09651	0.34817	3.14506e-09	Cluster B
107	0.00105538	P09661	0.521305	0.00260585	Cluster B
108	5.32961e-13	P09669	0.623897	3.9863e-12	Cluster B
109	0.000377446	P0DJD0	-0.640776	0.00100156	Cluster A
110	3.06043e-13	P0DP25	-0.564268	2.38676e-12	Cluster A
111	0.000314135	P10412	0.278471	0.000844074	Cluster B
112	7.55418e-05	P10599	-0.288024	0.000227872	Cluster A
113	5.57499e-10	P10768	-0.5146	3.2559e-09	Cluster A
114	6.4029e-14	P10809	0.384987	5.57096e-13	Cluster B
115	2.75006e-13	P11021	0.353903	2.17119e-12	Cluster B
116	3.45494e-34	P11142	-0.548596	3.39912e-32	Cluster A
117	3.3973e-06	P11177	0.374213	1.30485e-05	Cluster B
118	0.0036081	P11310	0.272773	0.00797023	Cluster B
119	0.00194877	P11387	0.177075	0.00451535	Cluster B
120	1.10231e-23	P11413	-0.882575	2.07332e-22	Cluster A
121	6.60535e-08	P11586	-0.325704	3.01723e-07	Cluster A
122	1.5028e-09	P11766	-0.519125	8.32068e-09	Cluster A
123	4.24215e-27	P11940	-0.590684	1.20571e-25	Cluster A
124	1.34893e-21	P12236	0.483392	2.2119e-20	Cluster B
125	7.03442e-15	P12268	-0.49227	6.86796e-14	Cluster A
126	0.000155683	P12955	-0.373597	0.000442484	Cluster A
127	0.000284298	P12956	0.27326	0.000767124	Cluster B
128	0.0015329	P13010	0.129831	0.00364421	Cluster B
129	6.18561e-07	P13073	0.409011	2.55207e-06	Cluster B
130	0.0013657	P13473	0.43576	0.00328332	Cluster B
131	5.60096e-14	P13489	-0.589862	4.93562e-13	Cluster A
132	1.53005e-36	P13639	-0.861018	2.79563e-34	Cluster A
133	8.3024e-15	P13667	0.443775	7.97561e-14	Cluster B
134	2.11868e-05	P13797	-0.462114	7.26485e-05	Cluster A
135	1.2311e-05	P14174	-0.8638	4.43541e-05	Cluster A
136	0.000178843	P14314	0.226635	0.000500525	Cluster B
137	1.28805e-19	P14324	-0.723744	1.77141e-18	Cluster A
138	2.22412e-07	P14550	-0.431438	9.66124e-07	Cluster A
139	3.51563e-36	P14618	-1.03235	5.62062e-34	Cluster A
140	7.86279e-19	P14625	0.436893	1.03675e-17	Cluster B
141	0.000145073	P14854	0.370584	0.000417519	Cluster B
142	1.37336e-13	P14866	0.351631	1.12598e-12	Cluster B
143	0.000416743	P14868	-0.207493	0.00109224	Cluster A
144	6.46303e-12	P14927	0.919169	4.4442e-11	Cluster B
145	2.75619e-25	P15559	-0.891318	6.61485e-24	Cluster A
146	6.50987e-28	P15880	-0.869185	2.03076e-26	Cluster A
147	4.14786e-10	P16104	0.430715	2.47903e-09	Cluster B
148	6.71498e-09	P16401	0.359916	3.44918e-08	Cluster B
149	1.29082e-06	P16402	0.440066	5.1917e-06	Cluster B
150	2.54015e-16	P16403	0.483059	2.70737e-15	Cluster B
151	3.17009e-08	P16615	0.452749	1.49614e-07	Cluster B
152	2.35646e-09	P16949	-0.335459	1.27169e-08	Cluster A
153	2.67891e-05	P17813	-0.959971	8.99298e-05	Cluster A
154	0.00160671	P17844	0.112873	0.00379147	Cluster B
155	5.6977e-18	P17931	-0.600209	6.94034e-17	Cluster A
156	0.00228437	P17987	-0.14194	0.00521734	Cluster A
157	8.90546e-27	P18077	-0.741374	2.37293e-25	Cluster A
158	3.07405e-33	P18124	-0.683133	2.31277e-31	Cluster A
159	6.39712e-10	P18621	-0.469834	3.65264e-09	Cluster A
160	2.43124e-15	P18669	-0.718818	2.4679e-14	Cluster A
161	6.22597e-06	P18859	0.582091	2.32837e-05	Cluster B
162	2.16995e-16	P19105	-0.989873	2.352e-15	Cluster A
163	8.96354e-05	P19623	-0.322762	0.000265379	Cluster A
164	5.22367e-10	P20042	-0.55471	3.08436e-09	Cluster A
165	5.82049e-12	P20290	-0.667049	4.024e-11	Cluster A
166	0.00108146	P20340	0.288453	0.00265998	Cluster B
167	8.78042e-11	P20674	0.331045	5.39912e-10	Cluster B
168	4.25222e-08	P20700	0.425694	1.9705e-07	Cluster B
169	4.53259e-12	P20962	-0.664941	3.16786e-11	Cluster A
170	0.000227271	P21281	-0.271161	0.000623775	Cluster A
171	0.00115677	P21333	-0.0887959	0.00282888	Cluster A
172	5.53542e-11	P22061	-0.839652	3.50485e-10	Cluster A
173	3.64008e-09	P22087	0.419214	1.92383e-08	Cluster B
174	9.74073e-09	P22102	-0.408442	4.90488e-08	Cluster A
175	6.00201e-17	P22234	-0.87472	6.91583e-16	Cluster A
176	0.00443307	P22307	0.391144	0.00961	Cluster B
177	2.59554e-05	P22314	-0.319857	8.7591e-05	Cluster A
178	1.7929e-15	P22392	-0.754926	1.84928e-14	Cluster A
179	8.4019e-11	P22626	0.264726	5.19132e-10	Cluster B
180	0.000220088	P22695	0.274443	0.000606664	Cluster B
181	0.000280668	P23193	-0.342959	0.000758931	Cluster A
182	1.0836e-19	P23246	0.453158	1.523e-18	Cluster B
183	1.0578e-06	P23284	0.235905	4.28142e-06	Cluster B
184	8.46087e-09	P23297	-0.540457	4.27726e-08	Cluster A
185	9.02136e-23	P23396	-0.595548	1.62512e-21	Cluster A
186	1.33985e-13	P23526	-0.412826	1.11277e-12	Cluster A
187	5.06427e-36	P23528	-1.37736	7.19688e-34	Cluster A
188	0.000206355	P23588	-0.232315	0.000572513	Cluster A
189	3.1005e-31	P24534	-1.09398	1.46872e-29	Cluster A
190	2.41526e-18	P24539	0.727454	3.05853e-17	Cluster B
191	2.65341e-11	P24752	0.382243	1.7584e-10	Cluster B
192	4.11633e-06	P24941	-0.306909	1.57158e-05	Cluster A
193	1.57293e-06	P25398	-0.508551	6.22839e-06	Cluster A
194	9.47427e-23	P25705	0.57104	1.683e-21	Cluster B
195	2.50139e-25	P26038	-0.556697	6.15247e-24	Cluster A
196	0.000154992	P26368	0.502116	0.000441503	Cluster B
197	1.67248e-30	P26373	-0.725966	7.37621e-29	Cluster A
198	0.00460324	P26447	0.174892	0.009962	Cluster B
199	0.00353001	P26583	-0.257244	0.0078112	Cluster A
200	8.52043e-06	P26639	-0.249817	3.12253e-05	Cluster A
201	2.87593e-26	P26641	-0.757233	7.35664e-25	Cluster A
202	9.33794e-14	P27635	-0.454457	7.86648e-13	Cluster A
203	4.22459e-13	P27797	0.382461	3.21622e-12	Cluster B
204	3.3583e-18	P27824	0.554246	4.21104e-17	Cluster B
205	3.7145e-14	P29401	-0.444586	3.34567e-13	Cluster A
206	4.56826e-11	P29692	-0.513217	2.90687e-10	Cluster A
207	1.68714e-09	P30040	0.385868	9.30109e-09	Cluster B
208	6.97175e-09	P30041	-0.517893	3.55254e-08	Cluster A
209	3.63156e-05	P30048	0.418534	0.000118792	Cluster B
210	1.09618e-22	P30050	-0.602638	1.89461e-21	Cluster A
211	6.80919e-09	P30084	0.542131	3.48358e-08	Cluster B
212	0.00362399	P30086	-0.220161	0.00798726	Cluster A
213	7.0698e-11	P30101	0.338817	4.45432e-10	Cluster B
214	2.00527e-09	P30533	0.429159	1.09138e-08	Cluster B
215	0.000109113	P30626	-0.26781	0.000318621	Cluster A
216	8.39689e-13	P31040	0.920718	6.20788e-12	Cluster B
217	2.19504e-05	P31939	-0.401737	7.48656e-05	Cluster A
218	3.93504e-06	P31942	0.227399	1.50686e-05	Cluster B
219	3.10238e-06	P31943	0.330107	1.19877e-05	Cluster B
220	2.00372e-21	P31946	-0.692485	3.244e-20	Cluster A
221	2.0562e-24	P31947	-1.56597	4.31128e-23	Cluster A
222	3.24234e-24	P31949	-0.794821	6.47962e-23	Cluster A
223	1.23813e-21	P32119	-0.796271	2.05659e-20	Cluster A
224	3.61598e-08	P32969	-0.3943	1.69408e-07	Cluster A
225	1.37757e-05	P33991	0.241691	4.90782e-05	Cluster B
226	2.1573e-14	P34897	0.429394	1.99941e-13	Cluster B
227	1.07397e-06	P34932	-0.230076	4.33314e-06	Cluster A
228	6.21622e-28	P35232	0.587405	1.98764e-26	Cluster B
229	0.00045815	P35241	-0.356632	0.00119586	Cluster A
230	1.31341e-07	P35268	-0.312363	5.85316e-07	Cluster A
231	0.00112136	P35580	-0.222319	0.00274754	Cluster A
232	5.55337e-05	P35610	0.530629	0.000173662	Cluster B
233	5.75345e-07	P35613	0.403417	2.38918e-06	Cluster B
234	5.6341e-14	P35637	-0.711226	4.93562e-13	Cluster A
235	0.00203519	P35659	0.246953	0.00468167	Cluster B
236	3.1552e-10	P36542	0.398698	1.8946e-09	Cluster B
237	0.001967	P36551	0.312979	0.00454115	Cluster B
238	2.21565e-20	P36578	-0.500403	3.3736e-19	Cluster A
239	7.20277e-05	P36776	0.347853	0.00021882	Cluster B
240	2.22582e-13	P36957	0.57224	1.77926e-12	Cluster B
241	3.31052e-05	P37108	0.324531	0.00010941	Cluster B
242	2.45519e-06	P37802	-0.388569	9.60302e-06	Cluster A
243	1.50035e-05	P37837	-0.288768	5.33043e-05	Cluster A
244	1.99387e-10	P38159	0.289836	1.21436e-09	Cluster B
245	2.97563e-08	P38606	-0.295297	1.4254e-07	Cluster A
246	2.16072e-12	P38646	0.23637	1.52683e-11	Cluster B
247	0.000356809	P38919	-0.199064	0.000950747	Cluster A
248	3.56716e-27	P39019	-0.806083	1.03691e-25	Cluster A
249	4.5707e-27	P39023	-0.657062	1.27085e-25	Cluster A
250	5.32691e-08	P39656	0.348306	2.45961e-07	Cluster B
251	2.0478e-31	P40121	-1.2558	1.09131e-29	Cluster A
252	2.99452e-06	P40227	-0.382078	1.1606e-05	Cluster A
253	5.8836e-18	P40429	-0.535089	7.09918e-17	Cluster A
254	3.75469e-07	P40925	-0.299512	1.57969e-06	Cluster A
255	4.11773e-22	P40926	0.480023	7.0221e-21	Cluster B
256	2.65377e-13	P40939	0.421507	2.10818e-12	Cluster B
257	0.000320155	P41091	-0.446076	0.000858446	Cluster A
258	2.62691e-05	P41250	-0.251853	8.84164e-05	Cluster A
259	3.34405e-09	P42677	-0.556608	1.77471e-08	Cluster A
260	4.9518e-14	P42704	0.392109	4.42892e-13	Cluster B
261	0.000342361	P42765	0.359394	0.000914155	Cluster B
262	2.33147e-24	P42766	-0.88902	4.73325e-23	Cluster A
263	1.56311e-12	P43243	0.402815	1.12316e-11	Cluster B
264	0.00374615	P43246	0.446104	0.00823251	Cluster B
265	3.86216e-08	P43304	0.566857	1.80281e-07	Cluster B
266	1.50693e-05	P43307	0.488912	5.33895e-05	Cluster B
267	8.24294e-11	P43487	-0.889238	5.11783e-10	Cluster A
268	0.000224286	P46013	0.234344	0.000616907	Cluster B
269	0.00172713	P46060	0.431159	0.00403838	Cluster B
270	0.000166751	P46087	0.257009	0.000471845	Cluster B
271	4.31837e-26	P46776	-0.678541	1.08298e-24	Cluster A
272	1.03937e-16	P46777	-0.54192	1.15596e-15	Cluster A
273	2.92365e-11	P46778	-0.475977	1.89815e-10	Cluster A
274	8.20649e-21	P46779	-0.513595	1.29581e-19	Cluster A
275	4.29517e-32	P46781	-0.944101	2.61596e-30	Cluster A
276	6.49033e-17	P46782	-0.898299	7.41172e-16	Cluster A
277	2.4943e-07	P46977	0.592938	1.07777e-06	Cluster B
278	9.12831e-14	P47813	-0.619211	7.7834e-13	Cluster A
279	1.42563e-24	P47914	-0.987856	3.09048e-23	Cluster A
280	0.0001781	P47985	0.401999	0.000499539	Cluster B
281	0.000145024	P48643	-0.20277	0.000417519	Cluster A
282	0.000405819	P49189	-0.296469	0.0010658	Cluster A
283	6.18133e-31	P49207	-0.758977	2.82354e-29	Cluster A
284	0.000146834	P49321	-0.244216	0.000421078	Cluster A
285	1.56009e-37	P49327	-0.976392	7.98528e-35	Cluster A
286	8.69393e-06	P49368	-0.222571	3.17701e-05	Cluster A
287	1.95677e-15	P49411	0.405932	2.00216e-14	Cluster B
288	0.00249616	P49588	-0.176983	0.00564063	Cluster A
289	0.00069985	P49736	0.233924	0.00177954	Cluster B
290	8.35599e-15	P49755	0.921753	7.97561e-14	Cluster B
291	3.57661e-16	P49773	-0.783045	3.78056e-15	Cluster A
292	3.34056e-05	P50213	0.295064	0.000110118	Cluster B
293	4.81229e-13	P50395	-0.482816	3.62054e-12	Cluster A
294	7.08013e-09	P50402	0.35498	3.59345e-08	Cluster B
295	0.00129526	P50454	0.377681	0.00313165	Cluster B
296	1.75246e-16	P50502	-0.677415	1.91572e-15	Cluster A
297	0.00232737	P50552	0.392631	0.00530607	Cluster B
298	2.83732e-07	P50990	-0.313237	1.22186e-06	Cluster A
299	3.72604e-05	P50991	-0.308162	0.000121262	Cluster A
300	0.000605117	P51148	0.40263	0.00155099	Cluster B
301	7.49709e-17	P51149	0.519755	8.41121e-16	Cluster B
302	0.000620817	P51159	0.356667	0.00158805	Cluster B
303	2.74609e-09	P51572	0.454622	1.46956e-08	Cluster B
304	0.000150295	P51610	0.301292	0.000429079	Cluster B
305	0.000183315	P51659	0.512309	0.00051192	Cluster B
306	1.79326e-09	P51991	0.456262	9.80164e-09	Cluster B
307	2.90296e-08	P52209	-0.341959	1.39582e-07	Cluster A
308	5.63946e-12	P52272	0.289145	3.92003e-11	Cluster B
309	7.29012e-05	P52565	-0.600917	0.000220949	Cluster A
310	0.000939771	P52566	-0.22612	0.00234759	Cluster A
311	1.14521e-07	P52907	-0.399937	5.12141e-07	Cluster A
312	1.22445e-09	P53396	-0.339791	6.80902e-09	Cluster A
313	8.31091e-05	P53801	0.631089	0.000248249	Cluster B
314	7.80918e-05	P54136	-0.274237	0.000234459	Cluster A
315	8.87598e-06	P54819	0.374041	3.2343e-05	Cluster B
316	1.82515e-12	P55060	-0.446256	1.30412e-11	Cluster A
317	0.000365744	P55072	-0.178017	0.000972529	Cluster A
318	6.49587e-15	P55084	0.557281	6.39094e-14	Cluster B
319	0.00100775	P55265	0.392475	0.0024979	Cluster B
320	5.65217e-05	P55327	-0.504089	0.00017632	Cluster A
321	3.51202e-05	P55809	0.491307	0.000115472	Cluster B
322	5.46934e-09	P55854	-0.428263	2.84361e-08	Cluster A
323	3.06482e-14	P56381	0.582334	2.79993e-13	Cluster B
324	0.0017182	P57103	-0.633987	0.00402486	Cluster A
325	4.60975e-24	P58546	-1.60773	9.07057e-23	Cluster A
326	0.000165743	P59998	-0.239552	0.000470035	Cluster A
327	1.02276e-09	P60174	-0.328614	5.73734e-09	Cluster A
328	0.00130698	P60228	-0.479629	0.00315401	Cluster A
329	8.43925e-20	P60660	-0.703553	1.21279e-18	Cluster A
330	5.21088e-09	P60709	-0.232905	2.72029e-08	Cluster A
331	1.41053e-19	P60842	-0.616825	1.91923e-18	Cluster A
332	1.19346e-12	P60866	-0.695777	8.72248e-12	Cluster A
333	1.44519e-06	P61009	0.429563	5.74037e-06	Cluster B
334	1.20843e-11	P61026	0.425535	8.13465e-11	Cluster B
335	1.87973e-05	P61081	-0.272109	6.49776e-05	Cluster A
336	1.07716e-05	P61088	-0.820116	3.90279e-05	Cluster A
337	2.50987e-28	P61247	-0.651978	8.23109e-27	Cluster A
338	1.33227e-34	P61254	-0.781727	1.54906e-32	Cluster A
339	1.19798e-17	P61313	-0.548703	1.41872e-16	Cluster A
340	2.25342e-21	P61353	-0.572386	3.60266e-20	Cluster A
341	9.83415e-15	P61604	0.417969	9.31695e-14	Cluster B
342	4.8744e-15	P61927	-0.617895	4.83284e-14	Cluster A
343	1.05561e-17	P61956	-0.930052	1.2618e-16	Cluster A
344	3.29909e-13	P61970	-0.813144	2.54189e-12	Cluster A
345	2.23575e-33	P61981	-0.897032	1.78721e-31	Cluster A
346	7.20078e-30	P62081	-0.843939	2.70876e-28	Cluster A
347	2.35427e-31	P62241	-0.877344	1.20444e-29	Cluster A
348	3.18112e-23	P62244	-0.921845	5.8966e-22	Cluster A
349	3.96592e-30	P62249	-1.05765	1.53709e-28	Cluster A
350	2.13097e-27	P62258	-1.24916	6.33841e-26	Cluster A
351	4.17022e-08	P62263	-0.384023	1.93953e-07	Cluster A
352	1.0013e-11	P62266	-0.593554	6.81205e-11	Cluster A
353	7.44395e-12	P62269	-0.883735	5.09134e-11	Cluster A
354	1.3235e-06	P62273	-1.55548	5.28986e-06	Cluster A
355	2.84454e-25	P62277	-0.575237	6.61485e-24	Cluster A
356	9.86088e-33	P62280	-1.1753	7.0067e-31	Cluster A
357	1.61109e-20	P62424	-0.488449	2.51291e-19	Cluster A
358	6.15453e-22	P62701	-0.536825	1.03574e-20	Cluster A
359	2.06098e-12	P62750	-0.305435	1.46444e-11	Cluster A
360	2.11448e-32	P62753	-1.22349	1.35221e-30	Cluster A
361	2.23547e-10	P62805	0.32429	1.34866e-09	Cluster B
362	8.13437e-11	P62807	0.421736	5.07506e-10	Cluster B
363	0.00029578	P62820	0.139936	0.000796428	Cluster B
364	2.19509e-33	P62826	-1.2103	1.78721e-31	Cluster A
365	2.83793e-25	P62829	-0.709395	6.61485e-24	Cluster A
366	3.07806e-08	P62834	0.572888	1.46351e-07	Cluster B
367	3.57414e-18	P62847	-0.922655	4.43819e-17	Cluster A
368	2.61293e-20	P62851	-0.74325	3.9317e-19	Cluster A
369	4.31458e-18	P62854	-0.974472	5.30611e-17	Cluster A
370	1.71189e-20	P62857	-0.816438	2.63796e-19	Cluster A
371	0.00128418	P62861	-0.343911	0.00311258	Cluster A
372	1.45494e-08	P62888	-0.362146	7.21265e-08	Cluster A
373	8.50724e-29	P62899	-0.743034	2.86336e-27	Cluster A
374	1.3557e-24	P62906	-0.621272	2.98955e-23	Cluster A
375	1.79091e-09	P62910	-0.37741	9.80164e-09	Cluster A
376	6.17711e-05	P62913	-0.312673	0.00019176	Cluster A
377	1.17821e-26	P62917	-0.549896	3.07537e-25	Cluster A
378	1.92303e-27	P62937	-1.14452	5.85609e-26	Cluster A
379	0.00141616	P62942	-0.25551	0.00337922	Cluster A
380	5.73964e-25	P62987	-0.660723	1.31089e-23	Cluster A
381	0.00403939	P62995	0.244584	0.00886172	Cluster B
382	5.78494e-32	P63104	-1.00792	3.36315e-30	Cluster A
383	2.53882e-06	P63162	0.338502	9.89987e-06	Cluster B
384	2.66678e-08	P63173	-0.507416	1.2871e-07	Cluster A
385	1.01989e-23	P63220	-2.4649	1.94693e-22	Cluster A
386	7.00734e-36	P63241	-1.71532	8.96239e-34	Cluster A
387	4.34144e-06	P63244	-0.334096	1.65259e-05	Cluster A
388	0.00261994	P67809	-0.205633	0.00588911	Cluster A
389	3.64066e-07	P67812	0.585149	1.53677e-06	Cluster B
390	6.75471e-25	P68036	-0.723048	1.51566e-23	Cluster A
391	5.47748e-08	P68363	-1.7886	2.52004e-07	Cluster A
392	6.96525e-27	P68371	-1.04751	1.89544e-25	Cluster A
393	0.00040344	P68400	0.252293	0.0010626	Cluster B
394	0.00106086	P69849	0.426735	0.00261432	Cluster B
395	8.35497e-15	P78371	-0.585645	7.97561e-14	Cluster A
396	0.00136985	P78417	-0.136735	0.00328713	Cluster A
397	5.33525e-17	P78527	0.284545	6.20344e-16	Cluster B
398	0.000511422	P80723	0.728923	0.00132143	Cluster B
399	9.98638e-16	P83731	-0.590371	1.04693e-14	Cluster A
400	3.61438e-11	P83881	-0.397671	2.32301e-10	Cluster A
401	2.03746e-24	P84098	-1.28032	4.31128e-23	Cluster A
402	6.48609e-08	P99999	0.336349	2.97337e-07	Cluster B
403	0.000267467	Q00059	0.300231	0.000726306	Cluster B
404	8.24284e-06	Q00325	0.320047	3.03821e-05	Cluster B
405	2.30098e-08	Q00610	-0.260911	1.11475e-07	Cluster A
406	4.15383e-07	Q00688	-0.669436	1.74189e-06	Cluster A
407	2.86563e-15	Q00839	0.453312	2.8634e-14	Cluster B
408	0.00254199	Q01130	-0.248779	0.00572395	Cluster A
409	2.60462e-15	Q01469	-0.699462	2.62308e-14	Cluster A
410	1.30866e-12	Q01518	-0.630427	9.45635e-12	Cluster A
411	0.0013518	Q01650	0.336574	0.00325604	Cluster B
412	0.000124032	Q01813	-0.344862	0.000361358	Cluster A
413	0.00163226	Q01844	0.432603	0.00384468	Cluster B
414	0.00183195	Q02218	0.322724	0.00426012	Cluster B
415	3.54655e-20	Q02543	-0.448438	5.27447e-19	Cluster A
416	8.71216e-05	Q02790	-0.237549	0.000258535	Cluster A
417	2.95225e-29	Q02878	-0.643578	1.02052e-27	Cluster A
418	0.00291269	Q02978	0.280501	0.00649012	Cluster B
419	2.43057e-05	Q03252	0.262842	8.26782e-05	Cluster B
420	3.16516e-05	Q04837	0.284435	0.000105149	Cluster B
421	1.14542e-36	Q06830	-1.96378	2.44164e-34	Cluster A
422	9.34875e-14	Q07020	-0.403553	7.86648e-13	Cluster A
423	0.000202554	Q07021	0.910802	0.000563189	Cluster B
424	4.39482e-06	Q07666	0.429952	1.66301e-05	Cluster B
425	5.50054e-05	Q07955	0.241926	0.000172855	Cluster B
426	1.53403e-14	Q08211	0.345416	1.43214e-13	Cluster B
427	0.00160457	Q08380	0.341092	0.00379147	Cluster B
428	0.00276202	Q08722	0.479918	0.00618674	Cluster B
429	0.00253129	Q08945	0.316821	0.0057099	Cluster B
430	0.00155964	Q09028	0.203954	0.0037009	Cluster B
431	1.40247e-06	Q09666	-0.384104	5.58805e-06	Cluster A
432	3.00332e-08	Q12906	0.301276	1.4333e-07	Cluster B
433	3.0799e-05	Q12931	0.151581	0.000102583	Cluster B
434	4.82431e-05	Q13011	0.290689	0.000154644	Cluster B
435	1.92731e-05	Q13151	0.287588	6.64428e-05	Cluster B
436	0.0041697	Q13242	0.478419	0.00905441	Cluster B
437	3.61202e-07	Q13247	0.298732	1.52973e-06	Cluster B
438	1.95166e-06	Q13263	0.285788	7.68053e-06	Cluster B
439	0.00193388	Q13347	-0.261846	0.00448899	Cluster A
440	2.61872e-09	Q13404	-0.469851	1.40728e-08	Cluster A
441	0.000193518	Q13409	-0.25841	0.000539236	Cluster A
442	7.21754e-10	Q13428	0.433707	4.08462e-09	Cluster B
443	8.32816e-05	Q13435	0.215308	0.000248249	Cluster B
444	2.95911e-07	Q13442	-0.520392	1.27004e-06	Cluster A
445	0.000936504	Q13451	0.191705	0.00234401	Cluster B
446	1.85252e-07	Q13637	0.616847	8.08658e-07	Cluster B
447	2.10886e-05	Q13838	-0.35218	7.25062e-05	Cluster A
448	0.000644566	Q13951	-0.277261	0.00164223	Cluster A
449	9.623e-14	Q14019	-0.683226	8.04433e-13	Cluster A
450	8.43754e-34	Q14247	-1.06257	7.70829e-32	Cluster A
451	2.80075e-05	Q14376	-0.339387	9.37737e-05	Cluster A
452	6.52118e-13	Q14444	-0.449956	4.84918e-12	Cluster A
453	6.40519e-05	Q14566	0.312227	0.000196929	Cluster B
454	1.39909e-07	Q14697	0.22257	6.19182e-07	Cluster B
455	4.26375e-07	Q14956	0.629553	1.77633e-06	Cluster B
456	1.28305e-11	Q14978	0.360392	8.59171e-11	Cluster B
457	9.26537e-06	Q14980	0.252161	3.36659e-05	Cluster B
458	0.000760056	Q15008	-0.170828	0.00192879	Cluster A
459	6.09421e-20	Q15056	-0.619195	8.95919e-19	Cluster A
460	0.00412716	Q15061	0.394754	0.00899256	Cluster B
461	6.75191e-17	Q15084	0.446317	7.6422e-16	Cluster B
462	0.000172459	Q15149	0.212718	0.000485848	Cluster B
463	7.76969e-05	Q15181	-0.379088	0.000233822	Cluster A
464	2.78298e-11	Q15233	0.35504	1.83213e-10	Cluster B
465	1.64254e-13	Q15293	0.466244	1.32962e-12	Cluster B
466	5.43918e-05	Q15363	0.582913	0.000171348	Cluster B
467	9.01953e-08	Q15366	-0.57619	4.07632e-07	Cluster A
468	3.16626e-09	Q15370	-0.391545	1.68735e-08	Cluster A
469	1.82502e-05	Q15382	-0.72495	6.34292e-05	Cluster A
470	1.47556e-08	Q15392	0.457466	7.28667e-08	Cluster B
471	3.14996e-06	Q15393	0.297394	1.21349e-05	Cluster B
472	0.000521525	Q15417	-0.510155	0.00134482	Cluster A
473	3.62921e-13	Q15424	0.400138	2.7795e-12	Cluster B
474	7.97189e-06	Q15459	0.279085	2.94683e-05	Cluster B
475	5.57401e-19	Q15691	-0.739423	7.42621e-18	Cluster A
476	1.16886e-12	Q15696	-0.826144	8.59182e-12	Cluster A
477	6.81319e-05	Q15717	0.227067	0.000208182	Cluster B
478	0.00033844	Q15758	0.290283	0.000905576	Cluster B
479	1.7103e-13	Q15907	0.34981	1.37577e-12	Cluster B
480	6.4992e-05	Q16181	-0.313811	0.00019934	Cluster A
481	0.00278852	Q16543	-0.288753	0.00623517	Cluster A
482	0.00204464	Q16629	0.321038	0.00469497	Cluster B
483	4.027e-09	Q16778	0.376063	2.11088e-08	Cluster B
484	4.65516e-06	Q16836	0.320968	1.75633e-05	Cluster B
485	5.78248e-10	Q16891	0.382721	3.34651e-09	Cluster B
486	2.04337e-06	Q1KMD3	0.457295	8.01679e-06	Cluster B
487	0.000145267	Q2TAY7	0.49664	0.000417519	Cluster B
488	4.39112e-06	Q3ZCQ8	0.417587	1.66301e-05	Cluster B
489	0.0028255	Q5SSJ5	0.234401	0.00630684	Cluster B
490	0.000773274	Q5T3I0	0.455183	0.00195845	Cluster B
491	1.87301e-37	Q5VTE0	-1.81353	7.98528e-35	Cluster A
492	0.000138252	Q5XKP0	0.461118	0.000400963	Cluster B
493	2.23207e-09	Q71DI3	0.369699	1.20967e-08	Cluster B
494	2.95029e-17	Q7KZF4	-0.447668	3.46185e-16	Cluster A
495	0.00158468	Q86UE4	0.260247	0.00375334	Cluster B
496	0.0019632	Q86XP3	0.43685	0.00454056	Cluster B
497	1.19843e-05	Q8N5M9	0.625843	4.32991e-05	Cluster B
498	2.52136e-05	Q8N7Z2	0.75849	8.53128e-05	Cluster B
499	1.02778e-09	Q8NBS9	0.452789	5.74029e-09	Cluster B
500	5.30966e-05	Q8NBX0	0.509982	0.000168513	Cluster B
501	0.00180717	Q8NC51	-0.232084	0.00421014	Cluster A
502	7.13788e-10	Q8TCJ2	0.682638	4.05749e-09	Cluster B
503	1.46133e-07	Q8TCT9	0.587904	6.42283e-07	Cluster B
504	0.000107192	Q8TDN6	0.625323	0.000315169	Cluster B
505	0.000175828	Q8WU90	-0.562664	0.000494252	Cluster A
506	3.67522e-05	Q8WW12	-0.404003	0.000119913	Cluster A
507	1.30693e-05	Q8WXH0	0.557275	4.68226e-05	Cluster B
508	0.000218739	Q8WYA6	0.496705	0.000604249	Cluster B
509	1.77955e-05	Q8WYQ5	-1.25789	6.20177e-05	Cluster A
510	0.000172016	Q92522	0.291841	0.000485671	Cluster B
511	6.09144e-07	Q92598	-0.418174	2.52134e-06	Cluster A
512	2.79331e-11	Q92734	-0.568706	1.83213e-10	Cluster A
513	5.10832e-05	Q96AG4	0.242719	0.000162931	Cluster B
514	3.68864e-09	Q96C19	-0.371802	1.94147e-08	Cluster A
515	5.70826e-06	Q96I99	0.388862	2.14731e-05	Cluster B
516	0.000228122	Q96IX5	0.299308	0.000624772	Cluster B
517	0.00237971	Q96SB4	0.162596	0.00541574	Cluster B
518	1.07916e-22	Q99497	-0.625355	1.89074e-21	Cluster A
519	7.05461e-14	Q99536	-0.573289	6.09652e-13	Cluster A
520	6.19788e-05	Q99613	-0.372322	0.000191939	Cluster A
521	9.35934e-20	Q99623	0.434747	1.33007e-18	Cluster B
522	5.91672e-06	Q99714	0.318625	2.2192e-05	Cluster B
523	7.42548e-08	Q99729	0.415402	3.37978e-07	Cluster B
524	0.00461624	Q99757	0.313102	0.00997325	Cluster B
525	0.00039287	Q99829	-0.190015	0.00103818	Cluster A
526	0.00411561	Q99832	-0.116339	0.00898271	Cluster A
527	1.74679e-05	Q99848	0.624443	6.12095e-05	Cluster B
528	8.48078e-06	Q99873	-0.346669	3.11693e-05	Cluster A
529	0.00086582	Q99878	0.206655	0.00217134	Cluster B
530	0.000379464	Q99986	1.57746	0.00100483	Cluster B
531	1.47366e-31	Q9BQE3	-1.13268	8.19482e-30	Cluster A
532	1.22004e-08	Q9BQG0	0.426151	6.07173e-08	Cluster B
533	2.83891e-11	Q9BVC6	0.455681	1.85253e-10	Cluster B
534	0.00266277	Q9BVP2	0.59797	0.00597488	Cluster B
535	3.13902e-08	Q9BXS5	-0.465045	1.48697e-07	Cluster A
536	0.00225047	Q9BY44	0.589738	0.0051491	Cluster B
537	0.000134779	Q9BZH6	0.44511	0.000391779	Cluster B
538	0.00139564	Q9C0B1	-0.250843	0.00333649	Cluster A
539	0.000107631	Q9GZT3	0.474864	0.000315733	Cluster B
540	3.41493e-07	Q9GZZ1	-0.458638	1.4559e-06	Cluster A
541	0.00167642	Q9H0A0	0.628824	0.00394143	Cluster B
542	2.16759e-05	Q9H1E3	-0.56292	7.41268e-05	Cluster A
543	2.10382e-24	Q9H299	-1.08255	4.33999e-23	Cluster A
544	6.83631e-05	Q9H2W6	0.66679	0.000208182	Cluster B
545	1.65388e-10	Q9H3K6	-0.403386	1.01211e-09	Cluster A
546	0.000966062	Q9H3N1	0.398583	0.00240388	Cluster B
547	0.000485557	Q9H444	0.407015	0.00125969	Cluster B
548	4.35938e-05	Q9H9B4	0.57824	0.000141156	Cluster B
549	9.95711e-07	Q9HAV0	0.434474	4.0429e-06	Cluster B
550	0.000147352	Q9HAV7	0.238317	0.000421618	Cluster B
551	1.4263e-07	Q9HB71	-0.582667	6.29046e-07	Cluster A
552	0.000270216	Q9HC38	0.239842	0.000732217	Cluster B
553	0.00243862	Q9NQP4	0.676201	0.00553996	Cluster B
554	1.30732e-12	Q9NR30	0.333618	9.45635e-12	Cluster B
555	1.95636e-08	Q9NR45	-1.9634	9.58692e-08	Cluster A
556	0.00109192	Q9NRV9	-0.156567	0.00268056	Cluster A
557	0.00177311	Q9NRX4	-0.605785	0.00413834	Cluster A
558	9.88442e-08	Q9NSD9	-0.467876	4.43585e-07	Cluster A
559	8.40372e-10	Q9NTK5	-0.327828	4.73496e-09	Cluster A
560	5.34526e-05	Q9NVI7	0.230967	0.000169223	Cluster B
561	6.90631e-06	Q9NVP1	0.472615	2.57527e-05	Cluster B
562	3.80132e-11	Q9NX63	0.41873	2.43094e-10	Cluster B
563	0.0015041	Q9NYF8	0.343114	0.00358238	Cluster B
564	0.0036283	Q9NZR2	0.382122	0.00798726	Cluster B
565	5.23305e-10	Q9UBM7	0.386689	3.08436e-09	Cluster B
566	7.50226e-11	Q9UHD8	-0.558724	4.70362e-10	Cluster A
567	8.95805e-08	Q9UII2	0.334059	4.06289e-07	Cluster B
568	7.91606e-05	Q9UJ41	-0.57763	0.000237111	Cluster A
569	3.25332e-07	Q9UJZ1	0.388886	1.39164e-06	Cluster B
570	2.49693e-05	Q9UK45	-0.946326	8.47101e-05	Cluster A
571	6.03613e-05	Q9UK76	-0.699195	0.00018784	Cluster A
572	1.0453e-14	Q9UKM9	0.444614	9.83046e-14	Cluster B
573	0.00413835	Q9UKV3	0.331258	0.00900161	Cluster B
574	1.3021e-06	Q9UKY7	-0.598347	5.22066e-06	Cluster A
575	0.000637783	Q9ULV4	-0.28439	0.00162819	Cluster A
576	0.00199457	Q9ULZ3	0.260849	0.00459649	Cluster B
577	6.8345e-05	Q9UM00	0.35684	0.000208182	Cluster B
578	4.44811e-05	Q9UMS4	0.374463	0.000143665	Cluster B
579	0.00208941	Q9UMX5	0.332133	0.00478918	Cluster B
580	0.00348061	Q9UQ35	0.211948	0.00772864	Cluster B
581	7.16423e-24	Q9UQ80	-0.86166	1.38834e-22	Cluster A
582	7.23674e-07	Q9Y237	-0.74523	2.9666e-06	Cluster A
583	5.74497e-10	Q9Y261	-2.39187	3.33992e-09	Cluster A
584	1.47864e-16	Q9Y266	-0.620876	1.63033e-15	Cluster A
585	2.22863e-10	Q9Y277	0.559255	1.34866e-09	Cluster B
586	3.87116e-12	Q9Y2S6	-0.767644	2.72045e-11	Cluster A
587	4.71302e-05	Q9Y2W1	-0.274287	0.000151838	Cluster A
588	0.00329498	Q9Y2X3	0.259104	0.00732919	Cluster B
589	0.000108216	Q9Y3B4	0.616503	0.000316724	Cluster B
590	4.99092e-05	Q9Y4G6	-1.13097	0.000159585	Cluster A
591	7.8094e-06	Q9Y4L1	0.249345	2.89514e-05	Cluster B
592	0.000787417	Q9Y5B9	0.185761	0.0019864	Cluster B

## Sheet: Diff_prot_plexDIA
	pvals	prot	FC	qval
1	8.42807e-07	A6NCW0;A8MUK1;C9J2P7;C9JJH3;C9JLJ4;C9JPN9;C9JVI0;D6R901;D6R9N7;D6RA61;D6RBQ6;D6RCP7;D6RJB6;Q0WX57;Q7RTZ2	-2.68308	1.4477e-05
2	4.26271e-05	O00244	-1.01957	0.000163438
3	0.0013086	O14950;P19105	0.724537	0.00312631
4	6.1684e-06	O43175	-1.26774	3.48803e-05
5	0.00187066	O43390;O43390-2;O60506;O60506-2	0.312577	0.00433727
6	5.46135e-05	O43707;P12814;P12814-3	-1.02097	0.00019601
7	5.84016e-06	O43776	-1.3042	3.35063e-05
8	1.51255e-06	O43852;O43852-3	1.36388	1.50489e-05
9	0.0022715	O60568	0.57427	0.00517507
10	4.95275e-06	O60814;P57053;P58876;P62807;Q5QNW6;Q5QNW6-2;Q8N257;Q93079;Q99877;Q99879;Q99880	1.11061	3.01772e-05
11	2.09405e-05	O60814;P57053;P58876;P62807;Q5QNW6;Q5QNW6-2;Q93079;Q99877;Q99879;Q99880	1.0309	9.04352e-05
12	0.00254833	O75367;O75367-2;O75367-3	1.10055	0.00578898
13	0.00111281	O75390	1.10778	0.00268304
14	3.54962e-06	O75534;O75534-2;O75534-3;O75534-4	-1.17352	2.40517e-05
15	9.0125e-06	O75915	0.830279	4.62995e-05
16	8.94085e-07	O76021	1.11921	1.4477e-05
17	0.00120704	O95292	0.217266	0.00290133
18	1.11614e-05	O95758;O95758-1;O95758-2;O95758-4;O95758-5;O95758-6;O95758-7;P26599;P26599-2;P26599-3	0.270789	5.34928e-05
19	7.94368e-07	P00338;P00338-3	-2.35444	1.4477e-05
20	6.51426e-06	P00367;P00367-3	1.13829	3.63135e-05
21	0.000149342	P00387;P00387-2;P00387-3	1.12681	0.000463964
22	1.98847e-05	P00403	2.24611	8.683e-05
23	0.00153575	P00505	1.10378	0.00364683
24	2.53224e-06	P00558	-2.6394	1.97063e-05
25	5.46135e-05	P02768	0.917929	0.00019601
26	8.94085e-07	P04075	-2.70688	1.4477e-05
27	3.75346e-06	P04075;P09972	-2.05334	2.47918e-05
28	7.94368e-07	P04406	-2.05754	1.4477e-05
29	0.00370874	P04792	-1.58732	0.00811997
30	1.88798e-05	P04843	1.39456	8.43156e-05
31	0.000215881	P04899;P04899-4;P08754	1.14879	0.000642736
32	0.00102542	P05023;P05023-3;P05023-4	1.40523	0.0025187
33	1.00321e-05	P05114	0.864597	4.95927e-05
34	1.98847e-05	P05141	0.941723	8.683e-05
35	7.94368e-07	P05198	-0.777004	1.4477e-05
36	1.34698e-06	P06396-2	-2.23586	1.45032e-05
37	2.09405e-05	P06454;P06454-2	-3.20516	9.04352e-05
38	4.48042e-05	P06576	1.1755	0.000169308
39	1.79809e-06	P06703	-3.23784	1.62449e-05
40	7.94368e-07	P06733	-2.12869	1.4477e-05
41	7.94368e-07	P07195	-2.39599	1.4477e-05
42	8.42807e-07	P07237	1.34879	1.4477e-05
43	3.31654e-05	P07339	1.20087	0.000134371
44	0.000156451	P07355;P07355-2	-1.22769	0.000482238
45	1.0058e-06	P07437	-2.53886	1.4477e-05
46	4.68679e-06	P07437;P68371	-3.35323	2.87798e-05
47	0.000247353	P07477	1.03185	0.000717416
48	2.01651e-06	P07737	-2.25233	1.70428e-05
49	7.26242e-06	P07858	1.05774	3.93673e-05
50	8.42807e-07	P07900;P07900-2	-2.49472	1.4477e-05
51	7.94368e-07	P07900;P07900-2;P08238	-1.99503	1.4477e-05
52	9.7708e-05	P07954;P07954-2	0.975379	0.000319994
53	7.94368e-07	P08238	-2.53681	1.4477e-05
54	0.00370874	P08238;P14625	0.258087	0.00811997
55	0.00111281	P08621;P08621-2	0.405037	0.00268304
56	7.94368e-07	P08670	-2.95709	1.4477e-05
57	7.94368e-07	P08865	-3.20195	1.4477e-05
58	7.94368e-07	P09382	-1.84156	1.4477e-05
59	0.000258767	P09429	-1.66986	0.000747761
60	5.19862e-05	P09496;P09496-2;P09496-3;P09496-4	-0.515774	0.000192741
61	3.9685e-06	P0CG47;P0CG48;P62979;P62987	-0.981895	2.53597e-05
62	1.27088e-06	P0DMV8;P0DMV8-2;P0DMV9	-1.83938	1.4477e-05
63	7.94368e-07	P0DPH7;P0DPH7-2;P0DPH8;P68363;P68366;P68366-2;Q71U36;Q71U36-2;Q9BQE3	-2.7799	1.4477e-05
64	8.94085e-07	P0DPH7;P0DPH7-2;P0DPH8;P68363;Q71U36;Q71U36-2;Q9BQE3	-2.82619	1.4477e-05
65	8.87929e-05	P10412	-0.850044	0.000295725
66	3.17331e-06	P10809	1.58707	2.28828e-05
67	8.09235e-06	P11021	1.61427	4.24039e-05
68	8.42807e-07	P11142	-1.91079	1.4477e-05
69	8.94085e-07	P11142;P38646	-1.6825	1.4477e-05
70	1.34698e-06	P11177;P11177-2;P11177-3	1.40396	1.45032e-05
71	0.000112679	P11216	-1.15094	0.000358567
72	1.17705e-05	P11387	1.37705	5.60705e-05
73	0.000102476	P11413;P11413-2;P11413-3	-0.766166	0.000334217
74	0.00179874	P11586	-0.784253	0.00419527
75	1.60251e-06	P11940;P11940-2	-1.13387	1.53606e-05
76	0.00106829	P12268	-1.01233	0.00259962
77	8.4629e-05	P13010	0.542013	0.000286717
78	0.000595281	P13489	1.06116	0.00155445
79	7.94368e-07	P13639	-2.66158	1.4477e-05
80	3.54962e-06	P13667	1.4076	2.40517e-05
81	0.000338301	P13693;P13693-2;Q9HAU6	-0.526096	0.000942925
82	0.0013086	P14314;P14314-2	0.787429	0.00312631
83	7.94368e-07	P14618	-2.6937	1.4477e-05
84	1.05824e-05	P14625	1.7758	5.1344e-05
85	2.39256e-06	P15121	0.938407	1.91893e-05
86	4.05505e-05	P15259;P18669	-0.542229	0.000157786
87	9.50926e-06	P15311;P26038;P35241;P35241-5	-1.52648	4.82211e-05
88	9.4836e-07	P15531;P15531-2	-2.60674	1.4477e-05
89	9.4836e-07	P15559;P15559-2;P15559-3	-2.19905	1.4477e-05
90	8.87929e-05	P15880	-0.721604	0.000295725
91	1.98847e-05	P16104	0.806131	8.683e-05
92	0.00414064	P16401	0.771347	0.0088922
93	1.30854e-05	P16949	-1.66679	6.08585e-05
94	0.000323625	P16989;P16989-2;P67809	-1.6125	0.000905228
95	8.94085e-07	P17931	-2.77817	1.4477e-05
96	0.00062118	P17980	-0.636746	0.00161671
97	8.09235e-06	P17987	-0.756846	4.24039e-05
98	0.000188198	P18077	-0.612004	0.000571133
99	1.11614e-05	P18124	-1.45978	5.34928e-05
100	0.000595281	P18621;P18621-3	-0.414282	0.00155445
101	1.34698e-06	P18754;P18754-2	1.08279	1.45032e-05
102	5.46135e-05	P18859;P18859-2	1.78816	0.00019601
103	5.73663e-05	P19367;P19367-2;P19367-3;P19367-4	1.2895	0.000204954
104	0.00179874	P19623	-0.826544	0.00419527
105	8.4629e-05	P20340;P20340-2;P20340-4;Q53S08	0.250586	0.000286717
106	1.0058e-06	P20962	-1.60471	1.4477e-05
107	1.27088e-06	P22102;P22102-2	-1.69051	1.4477e-05
108	0.000156451	P22314;P22314-2	-0.776181	0.000482238
109	0.000546471	P23297	-0.314705	0.00144622
110	8.94085e-07	P23396	-1.7957	1.4477e-05
111	2.67973e-06	P23526;P23526-2	-2.14196	2.02525e-05
112	5.52868e-06	P23528	-1.55433	3.26732e-05
113	0.00166247	P23588;P23588-2	-0.648461	0.00392402
114	6.51426e-06	P24752	0.945494	3.63135e-05
115	0.000107464	P24941;P24941-2	-1.03262	0.000349035
116	1.13089e-06	P25398	-1.06091	1.4477e-05
117	1.34698e-06	P25705;P25705-2	1.22139	1.45032e-05
118	2.39256e-06	P26038	-1.59963	1.91893e-05
119	5.19862e-05	P26373	-0.566141	0.000192741
120	8.94085e-07	P26641;P26641-2	-2.03059	1.4477e-05
121	9.4836e-07	P27348;P31946;P31946-2;P31947;P31947-2;P61981;P62258;P63104;Q04917	-1.77908	1.4477e-05
122	1.79809e-06	P27348;P31946;P31946-2;P61981;P62258;P63104;Q04917	-1.51264	1.62449e-05
123	0.00384793	P27695	0.778986	0.00837804
124	1.60251e-06	P27797	1.28342	1.53606e-05
125	2.53224e-06	P27824;P27824-2	1.16948	1.97063e-05
126	1.13089e-06	P28066;P28066-2	-0.933342	1.4477e-05
127	0.003444	P28072	-0.634379	0.00758258
128	7.94368e-07	P29692;P29692-2	-3.29221	1.4477e-05
129	1.24113e-05	P30040	1.60963	5.8415e-05
130	1.27088e-06	P30041	-1.73794	1.4477e-05
131	1.0058e-06	P30049	1.34809	1.4477e-05
132	0.000869389	P30050	-0.966243	0.00216933
133	3.75346e-06	P30101	1.1977	2.47918e-05
134	0.00052349	P31939;P31939-2	-1.08536	0.00140912
135	0.000403462	P31942;P31942-2;P31942-3	0.712221	0.00111271
136	8.42807e-07	P31946;P31946-2	-2.81655	1.4477e-05
137	8.42807e-07	P31948;P31948-2	-1.82013	1.4477e-05
138	1.13089e-06	P32119;Q06830	-1.9412	1.4477e-05
139	1.9043e-06	P34897;P34897-3	1.30059	1.66309e-05
140	8.42807e-07	P35232	1.75784	1.4477e-05
141	4.26271e-05	P35268	-1.83384	0.000163438
142	5.46135e-05	P35579;P35580;P35580-2;P35580-3;P35580-4;P35580-5	1.11335	0.00019601
143	0.00166247	P35579;P35580;P35580-2;P35580-3;P35580-4;P35580-5;Q7Z406;Q7Z406-2;Q7Z406-6	0.796891	0.00392402
144	6.87861e-06	P36551	1.10399	3.80746e-05
145	9.31498e-05	P36578	-0.770883	0.000308927
146	1.98847e-05	P36776;P36776-2;P36776-3	1.41287	8.683e-05
147	0.00083398	P38159	0.461975	0.00210774
148	3.17331e-06	P38646	1.28517	2.28828e-05
149	0.00414064	P38919;P60842;Q14240;Q14240-2	-1.10045	0.0088922
150	1.0058e-06	P39019	-1.70155	1.4477e-05
151	6.97478e-05	P40121;P40121-2	-1.37488	0.00024474
152	0.003444	P40429	-0.412634	0.00758258
153	1.9043e-06	P40925;P40925-2;P40925-3	-1.31637	1.66309e-05
154	3.54962e-06	P40926	1.44684	2.40517e-05
155	0.000309546	P42677	-0.722808	0.000872054
156	1.05824e-05	P42704	1.53254	5.1344e-05
157	6.3271e-05	P42766	-0.468812	0.000224013
158	4.68679e-06	P46087;P46087-2;P46087-4	0.363777	2.87798e-05
159	2.20494e-05	P46776	-1.51337	9.47041e-05
160	0.00083398	P46777	-0.756943	0.00210774
161	1.60251e-06	P46781	-1.36551	1.53606e-05
162	0.000353599	P46782	-0.741396	0.00098208
163	0.000236413	P49207	-0.8085	0.000690783
164	1.27088e-06	P49327	-1.58317	1.4477e-05
165	0.00052349	P49368	-0.73285	0.00140912
166	1.0058e-06	P49411	1.49209	1.4477e-05
167	0.000705302	P49748;P49748-2;P49748-3	0.989868	0.00180576
168	5.84016e-06	P49773	1.18361	3.35063e-05
169	7.94368e-07	P50990;P50990-2	-1.97834	1.4477e-05
170	7.94368e-07	P50991;P50991-2	-2.16393	1.4477e-05
171	8.87929e-05	P51149	0.816105	0.000295725
172	1.37942e-05	P51572;P51572-2	0.826406	6.3778e-05
173	0.000296042	P51991	0.7855	0.000837011
174	0.000215881	P52209;P52209-2	-0.786143	0.000642736
175	2.99982e-06	P52272;P52272-2	0.978644	2.22439e-05
176	0.0022715	P52565	-0.77392	0.00517507
177	0.00179874	P52815	0.899367	0.00419527
178	3.54962e-06	P52907	-1.0821	2.40517e-05
179	0.000869389	P53618	-0.61738	0.00216933
180	0.000799912	P53999	-1.63963	0.00204133
181	4.48042e-05	P54819;P54819-2;P54819-3;P54819-5	1.19985	0.000169308
182	0.0028557	P55060;P55060-3;P55060-4	-0.389613	0.00641309
183	6.1684e-06	P55084	1.68263	3.48803e-05
184	7.26242e-06	P55209;P55209-2;P55209-3	-0.919529	3.93673e-05
185	2.01651e-06	P55769	0.959046	1.70428e-05
186	0.00399185	P55884;P55884-2	-0.504464	0.00861976
187	0.000705302	P58546	-0.458566	0.00180576
188	2.70698e-05	P60842	-0.892903	0.000113175
189	7.94368e-07	P60842;Q14240;Q14240-2	-3.28974	1.4477e-05
190	1.13089e-06	P60866;P60866-2	-2.44502	1.4477e-05
191	1.19892e-06	P61019;P61019-2	0.842615	1.4477e-05
192	1.61472e-05	P61026	0.80326	7.37891e-05
193	0.000142538	P61163	0.364544	0.000444583
194	0.000206254	P61247	-1.30514	0.000621133
195	0.000869389	P61254	-0.347463	0.00216933
196	7.94368e-07	P61981	-1.91045	1.4477e-05
197	1.53233e-05	P62081	-0.954506	7.04336e-05
198	0.00399185	P62136;P62136-2	0.36072	0.00861976
199	1.24113e-05	P62241	-1.69312	5.8415e-05
200	0.000546471	P62244	-0.74864	0.00144622
201	8.09235e-06	P62249	-1.5453	4.24039e-05
202	3.9685e-06	P62263	-1.36515	2.53597e-05
203	3.85702e-05	P62266	-1.14986	0.000153112
204	1.9043e-06	P62269	-1.38412	1.66309e-05
205	1.70132e-05	P62277	-2.00318	7.72971e-05
206	1.51255e-06	P62280	-0.96008	1.50489e-05
207	0.000112679	P62424	-0.94179	0.000358567
208	8.54059e-06	P62701	-2.12945	4.41638e-05
209	0.00102542	P62750	-0.432325	0.0025187
210	1.0058e-06	P62753	-2.05701	1.4477e-05
211	3.9685e-06	P62805	1.07106	2.53597e-05
212	7.94368e-07	P62826	-1.98229	1.4477e-05
213	3.15296e-05	P62829	-0.527112	0.000128405
214	1.00321e-05	P62851	-2.06792	4.95927e-05
215	2.01651e-06	P62854	-1.62689	1.70428e-05
216	1.27088e-06	P62857	-2.07624	1.4477e-05
217	9.7708e-05	P62873;P62873-2;P62879;Q9HAV0	1.07407	0.000319994
218	0.000676151	P62906	-1.14124	0.00175398
219	1.05824e-05	P62913;P62913-2	-1.72221	5.1344e-05
220	0.000112679	P62917	-0.716392	0.000358567
221	0.000129796	P62937	-1.6901	0.000409718
222	8.42807e-07	P62942	-2.53527	1.4477e-05
223	7.94368e-07	P63104	-3.17281	1.4477e-05
224	0.0046177	P63241;P63241-2	-0.709086	0.00986281
225	7.94368e-07	P63244	-1.88175	1.4477e-05
226	1.51255e-06	P67809	-1.62356	1.50489e-05
227	7.94368e-07	P68104;Q05639;Q5VTE0	-2.26184	1.4477e-05
228	1.0058e-06	P68104;Q5VTE0	-2.64342	1.4477e-05
229	0.00102542	P68371	-0.422251	0.0025187
230	4.26271e-05	P68431;Q16695;Q71DI3	1.03074	0.000163438
231	0.000296042	P78347;P78347-2;P78347-3;P78347-4	1.02412	0.000837011
232	0.000163878	P78371;P78371-2	-0.562283	0.000503156
233	0.000323625	P81605;P81605-2	0.964715	0.000905228
234	0.000705302	P82979	0.705306	0.00180576
235	0.000501411	P83881	-0.634301	0.00136843
236	0.0022715	P84098	-0.336745	0.00517507
237	2.53224e-06	P99999	1.29379	1.97063e-05
238	6.02502e-05	Q00059	1.21663	0.000214283
239	4.48042e-05	Q00325;Q00325-2	1.13558	0.000169308
240	5.19862e-05	Q00610;Q00610-2	-0.803677	0.000192741
241	1.51255e-06	Q01082	1.30054	1.50489e-05
242	0.00187066	Q01105-2	-1.33553	0.00433727
243	0.000179737	Q01844;Q01844-2;Q01844-3;Q01844-5;Q01844-6	0.632417	0.000547572
244	1.30854e-05	Q02750;Q02750-2	-1.16984	6.08585e-05
245	0.000142538	Q02790	-0.745945	0.000444583
246	0.000215881	Q02878	-1.5656	0.000642736
247	1.27088e-06	Q03113;Q14344	1.69811	1.4477e-05
248	0.000546471	Q04637;Q04637-3;Q04637-4;Q04637-5;Q04637-6;Q04637-7;Q04637-8;Q04637-9	-0.682332	0.00144622
249	0.00102542	Q04837	1.66761	0.0025187
250	8.87929e-05	Q06323;Q06323-2;Q06323-3	-1.15595	0.000295725
251	1.13089e-06	Q06830	-1.36385	1.4477e-05
252	1.00321e-05	Q08211	1.07822	4.95927e-05
253	4.43454e-06	Q12849;Q12849-5	1.10667	2.78844e-05
254	0.00106829	Q12905	0.403486	0.00259962
255	0.000179737	Q12906;Q12906-7	0.724148	0.000547572
256	2.26029e-06	Q12931;Q12931-2	1.24458	1.87009e-05
257	2.83544e-06	Q13011	1.2968	2.12253e-05
258	0.000546471	Q13242	0.666473	0.00144622
259	0.000369541	Q13247;Q13247-3	0.381108	0.00102274
260	2.99706e-05	Q13263;Q13263-2	0.768406	0.000123984
261	1.19892e-06	Q14247	-1.25422	1.4477e-05
262	3.17331e-06	Q14697	1.2073	2.28828e-05
263	4.70866e-05	Q14974	-0.830817	0.000177082
264	3.85702e-05	Q15046;Q15046-2	1.46032	0.000153112
265	5.23314e-06	Q15084;Q15084-2;Q15084-3;Q15084-4;Q15084-5	1.42063	3.16403e-05
266	1.79234e-05	Q15149;Q15149-2;Q15149-4;Q15149-5;Q15149-6;Q15149-7;Q15149-8;Q15149-9	-1.37507	8.05016e-05
267	7.68485e-05	Q15233;Q15233-2;Q8WXF1	0.796979	0.000264925
268	5.46135e-05	Q15293	1.03299	0.00019601
269	8.09235e-06	Q15366;Q15366-2;Q15366-3;Q15366-4;Q15366-5;Q15366-6;Q15366-7;Q15366-8	-1.24968	4.24039e-05
270	0.00210256	Q15393	0.867314	0.00484636
271	0.00384793	Q15691	-0.195059	0.00837804
272	0.000225928	Q16666;Q16666-2;Q16666-3	-1.18238	0.000665091
273	9.50926e-06	Q16891;Q16891-2;Q16891-3;Q16891-4	1.23056	4.82211e-05
274	0.000225928	Q3ZCQ8;Q3ZCQ8-2	1.35284	0.000665091
275	5.52868e-06	Q5TEC6	0.97135	3.26732e-05
276	8.54059e-06	Q71UI9-3;Q71UI9-4	1.38584	4.41638e-05
277	7.94368e-07	Q7KZF4	-1.66148	1.4477e-05
278	0.000705302	Q8IW52	-0.526891	0.00180576
279	0.000595281	Q8N257	1.33065	0.00155445
280	3.48815e-05	Q8N488	0.829966	0.000140599
281	0.000129796	Q8NC51;Q8NC51-2;Q8NC51-3;Q8NC51-4	-0.563085	0.000409718
282	2.32141e-05	Q969H8	1.0522	9.86287e-05
283	7.32168e-05	Q96AE4;Q96AE4-2	0.889137	0.000254639
284	0.00172937	Q96AG4	-1.24852	0.00406971
285	3.54962e-06	Q96I99	1.6097	2.40517e-05
286	9.4836e-07	Q99623	1.36106	1.4477e-05
287	4.05505e-05	Q99729-2;Q99729-3	0.624468	0.000157786
288	1.00321e-05	Q99798	1.13544	4.95927e-05
289	0.000236413	Q9BPU6	0.984012	0.000690783
290	4.19533e-06	Q9BVC6	0.948321	2.65929e-05
291	5.52868e-06	Q9GZT3;Q9GZT3-2	1.65733	3.26732e-05
292	8.42807e-07	Q9H3K6;Q9H3K6-2	-2.74446	1.4477e-05
293	0.000197032	Q9NUQ9;Q9NUQ9-2	-0.703623	0.000595642
294	1.13089e-06	Q9NVI7;Q9NVI7-2	1.30723	1.4477e-05
295	3.75346e-06	Q9NZ01	1.06655	2.47918e-05
296	2.13506e-06	Q9UBI6	1.15644	1.78527e-05
297	3.85702e-05	Q9UBM7	1.73841	0.000153112
298	1.6976e-06	Q9UKM9;Q9UKM9-2	0.736596	1.56978e-05
299	0.000421493	Q9UNL2;Q9UNL2-2	0.514519	0.00115837
300	5.84016e-06	Q9UQ80;Q9UQ80-2	-1.01455	3.35063e-05
301	2.99706e-05	Q9Y230	-1.22758	0.000123984
302	0.000595281	Q9Y266	-0.901569	0.00155445
303	0.000270673	Q9Y2B0	0.346345	0.000776457
304	0.000869389	Q9Y2Q3;Q9Y2Q3-4	0.658385	0.00216933
305	5.46135e-05	Q9Y2W1	0.40362	0.00019601
306	4.68679e-06	Q9Y2X3	0.930403	2.87798e-05
307	3.54962e-06	Q9Y4L1	1.32364	2.40517e-05
308	7.26242e-06	O75874;P48735;P48735-2	-1.54152	3.93673e-05
309	2.70698e-05	Q07021	1.25539	0.000113175
310	2.67973e-06	Q9Y275;Q9Y275-2	-1.1888	2.02525e-05
311	5.46135e-05	O95573	1.10302	0.00019601
312	3.9685e-06	P11310;P11310-2	1.02362	2.53597e-05
313	0.00106829	P30084	0.582448	0.00259962
314	1.79234e-05	P48643;P48643-2	0.808638	8.05016e-05
315	7.32168e-05	Q7RTR2;Q7RTR2-2;Q7RTR2-4	0.319199	0.000254639
316	0.00083398	Q92522	0.317776	0.00210774
317	0.000296042	Q96PK6	0.549077	0.000837011
318	3.15296e-05	Q96QK1	-0.603276	0.000128405
319	1.6976e-06	Q9NX63	1.14637	1.56978e-05
320	0.000270673	Q14978;Q14978-2;Q14978-3	-0.594855	0.000776457
321	0.000142538	Q8WWM7;Q8WWM7-2;Q8WWM7-3;Q8WWM7-4;Q8WWM7-5;Q8WWM7-6;Q8WWM7-8;Q8WWM7-9	0.467956	0.000444583
322	0.00274967	Q9BRA2	0.398246	0.00621047
323	4.05505e-05	P18583;P18583-10;P18583-3;P18583-4;P18583-5;P18583-6;P18583-7;P18583-9	-1.44108	0.000157786
324	0.000501411	P62491;P62491-2;Q15907;Q15907-2	0.364269	0.00136843
325	0.00202248	Q9UMS4	0.494067	0.00467549
326	2.39256e-06	O60264	1.16645	1.91893e-05
327	0.00399185	P07305;P07305-2	0.176354	0.00861976
328	0.000112679	P13995;P13995-2	0.989969	0.000358567
329	0.0028557	P20042	0.313156	0.00641309
330	1.42746e-06	P23368	1.61358	1.50489e-05
331	7.68485e-05	P31150	1.60924	0.000264925
332	0.003444	P33992	0.798033	0.00758258
333	3.15296e-05	Q14566	0.421288	0.000128405
334	6.97478e-05	Q8NBS9;Q8NBS9-2	0.906428	0.00024474
335	0.000225928	Q9NTZ6	0.530605	0.000665091
336	8.42807e-07	Q9UJS0;Q9UJS0-2	1.01986	1.4477e-05
337	0.00052349	P54577	-0.623459	0.00140912
338	0.000112679	P63027;Q15836	1.68123	0.000358567
339	0.000247353	O60869;O60869-2;O60869-3	-0.826471	0.000717416
340	0.000944426	P24534;P29692;P29692-2	-0.460107	0.00234911
341	1.06658e-06	P39656;P39656-2;P39656-3	1.66546	1.4477e-05
342	0.0046177	O15347	0.292148	0.00986281
343	1.6976e-06	P09669	1.50329	1.56978e-05
344	0.00264725	P14866	0.330165	0.00599637
345	7.66665e-06	P27144	0.877059	4.12739e-05
346	8.06501e-05	P61204;P61204-2;P84077;P84085	-0.925243	0.000275613
347	0.000283092	Q15427	0.269193	0.000809127
348	9.7708e-05	Q16629;Q16629-2;Q16629-3;Q16629-4	-0.990437	0.000319994
349	1.51255e-06	Q9BXP5;Q9BXP5-2;Q9BXP5-3;Q9BXP5-4;Q9BXP5-5	0.78516	1.50489e-05
350	0.0022715	P04264	1.41206	0.00517507
351	0.00052349	P36957;P36957-2	1.2389	0.00140912
352	0.00136228	P38606;P38606-2	-0.609171	0.0032447
353	2.32141e-05	P54886;P54886-2	1.30694	9.86287e-05
354	1.19892e-06	Q96HS1;Q96HS1-2	0.949418	1.4477e-05
355	4.05505e-05	O94925-3	0.587902	0.000157786
356	3.54962e-06	P23284	0.463269	2.40517e-05
357	0.00319657	P36543;P36543-3	-0.54573	0.0071378
358	0.000546471	P54136	0.557049	0.00144622
359	8.06501e-05	P15311;P26038	0.328203	0.000275613
360	5.84016e-06	P16615;P16615-2;P16615-3;P16615-5	0.792533	3.35063e-05
361	2.67973e-06	P42167;P42167-2	0.412038	2.02525e-05
362	0.00319657	Q9UHV9	0.44784	0.0071378
363	0.00331819	P30044;P30044-2;P30044-3;P30044-4	0.519891	0.0073675
364	0.00331819	Q9Y3E5	-0.431575	0.0073675
365	2.44373e-05	Q9BXW7;Q9BXW7-2	0.373765	0.000103267
366	8.94085e-07	P48047	1.35322	1.4477e-05
367	1.27088e-06	O15240	1.84374	1.4477e-05
368	0.00111281	P04844;P04844-2	0.32342	0.00268304
