# Supplementary material for: Exploring functional protein covariation across single cells using nPOP
Source: Genome Biol. 2022 Dec 16;23:261. doi: 10.1186/s13059-022-02817-5 (PMC9756690; doi:10.1186/s13059-022-02817-5)
Supplement: Supplementary file 5 — Additional file 5: Data file S1: DO-MS [53] report for nPOP pSCoPE runs. Data file S2: Processed protein X single cell matrices for pSCoPE and plexDIA data. [file 13059_2022_2817_MOESM5_ESM.zip]

Archive with 6 entries (6 files):
- Additional File 5_ Data/Data_S1.html
- Additional File 5_ Data/Data_S2/.DS_Store
- Additional File 5_ Data/Data_S2/pSCoPE/proteinXsinglecell_unimputed.csv
- Additional File 5_ Data/Data_S2/plexDIA/proteinXsinglecell_noImp.csv
- Additional File 5_ Data/Data_S2/plexDIA/proteinXsinglecell_imputed.csv
- Additional File 5_ Data/Data_S2/pSCoPE/proteinXsinglecell_imputed.csv
