# Supplementary material for: Exploring functional protein covariation across single cells using nPOP
Source: Genome Biol. 2022 Dec 16;23:261. doi: 10.1186/s13059-022-02817-5 (PMC9756690; doi:10.1186/s13059-022-02817-5)
Supplement: Supplementary file 5 — Additional file 5: Data file S1: DO-MS [53] report for nPOP pSCoPE runs. Data file S2: Processed protein X single cell matrices for pSCoPE and plexDIA data. [file 13059_2022_2817_MOESM5_ESM.zip › Additional File 5_ Data/Data_S2/pSCoPE/proteinXsinglecell_unimputed.csv]

	i10	i100	i1000	i1003	i1004	i1005	i1006	i1007	i1008	i101	i1013	i1014	i1015	i1016	i1017	i1018	i102	i1020	i1021	i1022	i1024	i1025	i1026	i103	i1031	i1032	i1033	i1034	i1035	i1037	i1038	i104	i1040	i1042	i1043	i1044	i1049	i105	i1050	i1051	i1052	i1053	i1054	i1055	i1056	i1057	i1058	i1060	i1061
A0A0D9SF12	NA	NA	NA	NA	NA	NA	NA	NA	NA	NA	NA	NA	NA	NA	NA	NA	NA	NA	NA	NA	NA	NA	NA	NA	NA	NA	NA	NA	NA	NA	NA	NA	NA	NA	NA	NA	NA	NA	NA	NA	NA	NA	NA	NA	NA	NA	NA	NA	NA
A0AUZ9	NA	NA	NA	NA	NA	NA	NA	NA	NA	NA	NA	NA	NA	NA	NA	NA	NA	NA	NA	NA	NA	NA	NA	NA	NA	NA	NA	NA	NA	NA	NA	NA	NA	NA	NA	NA	NA	NA	NA	NA	NA	NA	NA	NA	NA	NA	NA	NA	NA
A0AVF1	NA	NA	NA	NA	NA	NA	NA	NA	NA	NA	NA	NA	NA	NA	NA	NA	NA	NA	NA	NA	NA	NA	NA	NA	NA	NA	NA	NA	NA	NA	NA	NA	NA	NA	NA	NA	NA	NA	NA	NA	NA	NA	NA	NA	NA	NA	NA	NA	NA
A0AVT1	NA	NA	NA	NA	NA	NA	NA	NA	NA	NA	-0.332958291381223	NA	-0.0366816098556484	NA	-0.527289376589822	NA	NA	0.0986697006614882	-1.08758964581525	NA	NA	NA	NA	NA	NA	NA	NA	NA	NA	NA	NA	NA	NA	NA	NA	NA	-0.968820857751671	NA	-1.12827542720373	-0.0569858167531709	0.1051307776447	0.382702716421863	NA	-0.0771194576311821	-0.462098851926955	NA	0.208495261019243	NA	0.92748040186825
A0FGR8	NA	NA	NA	NA	NA	NA	NA	NA	NA	NA	NA	NA	NA	NA	NA	NA	NA	NA	NA	NA	NA	NA	NA	NA	NA	NA	NA	NA	NA	NA	NA	NA	NA	NA	NA	NA	NA	NA	NA	NA	NA	NA	NA	NA	NA	NA	NA	NA	NA
A0PJY2	NA	NA	NA	NA	NA	NA	NA	NA	NA	NA	NA	NA	NA	NA	NA	NA	NA	NA	NA	NA	NA	NA	NA	NA	NA	NA	NA	NA	NA	NA	NA	NA	NA	NA	NA	NA	NA	NA	NA	NA	NA	NA	NA	NA	NA	NA	NA	NA	NA
A1A4S6	NA	NA	NA	NA	NA	NA	NA	NA	NA	NA	NA	NA	NA	NA	NA	NA	NA	NA	NA	NA	NA	NA	NA	NA	NA	NA	NA	NA	NA	NA	NA	NA	NA	NA	NA	NA	NA	NA	NA	NA	NA	NA	NA	NA	NA	NA	NA	NA	NA
A2A2Z9	NA	NA	NA	NA	NA	NA	NA	NA	NA	NA	NA	NA	NA	NA	NA	NA	NA	NA	NA	NA	NA	NA	NA	NA	NA	NA	NA	NA	NA	NA	NA	NA	NA	NA	NA	NA	NA	NA	NA	NA	NA	NA	NA	NA	NA	NA	NA	NA	NA
A2A368	NA	NA	NA	NA	NA	NA	NA	NA	NA	NA	NA	NA	NA	NA	NA	NA	NA	NA	NA	NA	NA	NA	NA	NA	NA	NA	NA	NA	NA	NA	NA	NA	NA	NA	NA	NA	NA	NA	NA	NA	NA	NA	NA	NA	NA	NA	NA	NA	NA
A2RUS2	NA	NA	NA	NA	NA	NA	NA	NA	NA	NA	NA	NA	NA	NA	NA	NA	NA	NA	NA	NA	NA	NA	NA	NA	NA	NA	NA	NA	NA	NA	NA	NA	NA	NA	NA	NA	-1.54280180720697	NA	-0.360618187588786	-0.717897747449095	-1.04232956110726	-1.48272113083789	0.176963694630509	-0.0634846134698811	0.890309428973587	NA	-0.26854268470687	-0.435010306844776	NA
A2VDF0	NA	0.0160311192814581	NA	NA	NA	NA	NA	NA	NA	-1.3741983144407	NA	NA	NA	NA	NA	NA	-0.598429952444018	NA	NA	NA	NA	NA	NA	-0.315156717693926	NA	NA	NA	NA	NA	NA	NA	-0.352659463228725	NA	NA	NA	NA	NA	-0.668191634565167	NA	NA	NA	NA	NA	NA	NA	NA	NA	NA	NA
A4D256	NA	NA	NA	NA	NA	NA	NA	NA	NA	NA	NA	NA	NA	NA	NA	NA	NA	NA	NA	NA	NA	NA	NA	NA	NA	NA	NA	NA	NA	NA	NA	NA	NA	NA	NA	NA	NA	NA	NA	NA	NA	NA	NA	NA	NA	NA	NA	NA	NA
A4D263	NA	NA	NA	NA	NA	NA	NA	NA	NA	NA	NA	NA	NA	NA	NA	NA	NA	NA	NA	NA	NA	NA	NA	NA	NA	NA	NA	NA	NA	NA	NA	NA	NA	NA	NA	NA	NA	NA	NA	NA	NA	NA	NA	NA	NA	NA	NA	NA	NA
A4FU69	NA	NA	NA	NA	NA	NA	NA	NA	NA	NA	NA	NA	NA	NA	NA	NA	NA	NA	NA	NA	NA	NA	NA	NA	NA	NA	NA	NA	NA	NA	NA	NA	NA	NA	NA	NA	0.2296447546871	NA	1.25022279233967	0.808488982932627	0.86496976451849	0.0967959112842792	0.263945141721975	NA	NA	NA	-0.0214447967094956	1.1832328113808	NA
A5YKK6	NA	NA	NA	NA	NA	NA	NA	NA	NA	NA	NA	NA	NA	NA	NA	NA	NA	NA	NA	NA	NA	NA	NA	NA	NA	NA	NA	NA	NA	NA	NA	NA	NA	NA	NA	NA	NA	NA	NA	NA	NA	NA	NA	NA	NA	NA	NA	NA	NA
A6H8Y1	NA	NA	NA	NA	NA	NA	NA	NA	NA	NA	NA	NA	NA	NA	NA	NA	NA	NA	NA	NA	NA	NA	NA	NA	NA	NA	NA	NA	NA	NA	NA	NA	NA	NA	NA	NA	NA	NA	NA	NA	NA	NA	NA	NA	NA	NA	NA	NA	NA
A6NCS6	NA	NA	NA	NA	NA	NA	NA	NA	NA	NA	NA	NA	NA	NA	NA	NA	NA	NA	NA	NA	NA	NA	NA	NA	NA	NA	NA	NA	NA	NA	NA	NA	NA	NA	NA	NA	-1.7257763196074	NA	NA	NA	0.696791141964358	0.308704360021897	0.322910803861878	-1.04577652908295	-0.48624897100047	NA	NA	NA	-0.122554726625717
A6NDG6	NA	NA	NA	NA	NA	NA	NA	NA	NA	NA	NA	NA	NA	NA	NA	NA	-1.27882259641846	NA	NA	NA	NA	NA	NA	NA	NA	NA	NA	NA	NA	NA	NA	NA	NA	NA	NA	NA	NA	NA	NA	NA	NA	NA	NA	NA	NA	NA	NA	NA	NA
A6NE01	-0.514036300287558	NA	NA	NA	NA	NA	NA	NA	NA	NA	NA	NA	NA	NA	NA	NA	NA	NA	NA	NA	NA	NA	NA	NA	NA	NA	NA	NA	NA	NA	NA	NA	NA	NA	NA	NA	NA	NA	NA	NA	NA	NA	NA	NA	NA	NA	NA	NA	NA
A6NFH5	NA	NA	NA	NA	NA	NA	NA	NA	NA	NA	NA	NA	NA	NA	NA	NA	NA	NA	NA	NA	NA	NA	NA	NA	NA	NA	NA	NA	NA	NA	NA	NA	NA	NA	NA	NA	-0.713576244950038	NA	-0.881385438064394	-0.0138695540319499	-0.391733433649864	0.119051363609011	-1.1917170864426	-0.222393165704417	NA	NA	0.119418884338676	0.318781975782551	0.230573588296011
A6NFQ2	NA	NA	NA	NA	NA	NA	NA	NA	NA	NA	NA	NA	NA	NA	NA	NA	NA	NA	NA	NA	NA	NA	NA	NA	NA	NA	NA	NA	NA	NA	NA	NA	NA	NA	NA	NA	NA	NA	NA	NA	NA	NA	NA	NA	NA	NA	NA	NA	NA
A6NHQ2	NA	NA	NA	NA	NA	NA	NA	NA	NA	NA	NA	NA	NA	NA	NA	NA	NA	NA	NA	NA	NA	NA	NA	NA	NA	NA	NA	NA	NA	NA	NA	NA	NA	NA	NA	NA	NA	NA	NA	NA	NA	NA	NA	NA	NA	NA	NA	NA	NA
A6NHR9	NA	NA	NA	NA	NA	NA	NA	NA	NA	NA	NA	NA	NA	NA	NA	NA	NA	NA	NA	NA	NA	NA	NA	NA	NA	NA	NA	NA	NA	NA	NA	NA	NA	NA	NA	NA	NA	NA	NA	NA	NA	NA	NA	NA	NA	NA	NA	NA	NA
A6NJZ7	NA	NA	NA	NA	NA	NA	NA	NA	NA	NA	NA	NA	NA	NA	NA	NA	NA	NA	NA	NA	NA	NA	NA	NA	NA	NA	NA	NA	NA	NA	NA	NA	NA	NA	NA	NA	NA	NA	NA	NA	NA	NA	NA	NA	NA	NA	NA	NA	NA
A6NLC8	NA	0.0959386070806232	NA	NA	NA	NA	NA	NA	NA	-0.190485873884054	NA	NA	NA	NA	NA	NA	0.0508698950909702	NA	NA	NA	NA	NA	NA	0.618521226929321	NA	NA	NA	NA	NA	NA	NA	0.197446834177368	NA	NA	NA	NA	NA	0.31634368793739	NA	NA	NA	NA	NA	NA	NA	NA	NA	NA	NA
A6NNN8	NA	NA	NA	NA	NA	NA	NA	NA	NA	NA	NA	NA	NA	NA	NA	NA	NA	NA	NA	NA	NA	NA	NA	NA	NA	NA	NA	NA	NA	NA	NA	NA	NA	NA	NA	NA	NA	NA	NA	NA	NA	NA	NA	NA	NA	NA	NA	NA	NA
A6NNT2	NA	NA	NA	NA	NA	NA	NA	NA	NA	NA	NA	NA	NA	NA	NA	NA	NA	NA	NA	NA	NA	NA	NA	NA	NA	NA	NA	NA	NA	NA	NA	NA	NA	NA	NA	NA	NA	NA	NA	NA	NA	NA	NA	NA	NA	NA	NA	NA	NA
A6PVS8	NA	NA	NA	NA	NA	NA	NA	NA	NA	NA	NA	NA	NA	NA	NA	NA	NA	NA	NA	NA	NA	NA	NA	NA	NA	NA	NA	NA	NA	NA	NA	NA	NA	NA	NA	NA	NA	NA	NA	NA	NA	NA	NA	NA	NA	NA	NA	NA	NA
A7E2V4	NA	NA	NA	NA	NA	NA	NA	NA	NA	NA	NA	NA	NA	NA	NA	NA	NA	NA	NA	NA	NA	NA	NA	NA	NA	NA	NA	NA	NA	NA	NA	NA	NA	NA	NA	NA	NA	NA	NA	NA	NA	NA	NA	NA	NA	NA	NA	NA	NA
A8MUH7	NA	NA	NA	NA	NA	NA	NA	NA	NA	NA	0.390082474806727	0.177947972778917	0.690982379562045	-0.0409971642041611	-0.0366238892401212	0.0821704623518313	NA	-0.495733032306449	-0.0310724806124338	-0.375046528549367	0.869053128892478	0.439337244805046	0.863184797836723	NA	NA	NA	NA	NA	NA	NA	NA	NA	NA	NA	NA	NA	NA	NA	NA	NA	NA	NA	NA	NA	NA	NA	NA	NA	NA
A8MX76	NA	NA	NA	NA	NA	NA	NA	NA	NA	NA	NA	NA	NA	NA	NA	NA	NA	NA	NA	NA	NA	NA	NA	NA	NA	NA	NA	NA	NA	NA	NA	NA	NA	NA	NA	NA	NA	NA	NA	NA	NA	NA	NA	NA	NA	NA	NA	NA	NA
A8MYB1	NA	NA	NA	NA	NA	NA	NA	NA	NA	NA	NA	NA	NA	NA	NA	NA	NA	NA	NA	NA	NA	NA	NA	NA	NA	NA	NA	NA	NA	NA	NA	NA	NA	NA	NA	NA	NA	NA	NA	NA	NA	NA	NA	NA	NA	NA	NA	NA	NA
B0I1T2	NA	-1.31027423991837	NA	NA	NA	NA	NA	NA	NA	NA	NA	NA	0.846240172466757	NA	NA	NA	-0.340872669445555	NA	NA	NA	NA	NA	NA	0.145633104519186	NA	NA	NA	NA	NA	NA	NA	-0.693274298921309	NA	NA	NA	NA	NA	0.413751959878717	NA	NA	NA	NA	NA	NA	NA	NA	NA	NA	NA
B2RUY7	NA	NA	NA	NA	NA	NA	NA	NA	NA	NA	NA	NA	NA	NA	NA	NA	NA	NA	NA	NA	NA	NA	NA	NA	NA	NA	NA	NA	NA	NA	NA	NA	NA	NA	NA	NA	NA	NA	NA	NA	NA	NA	NA	NA	NA	NA	NA	NA	NA
B2RXF5	-0.226197581768745	NA	NA	NA	NA	NA	NA	NA	NA	NA	NA	NA	NA	NA	NA	NA	NA	NA	NA	NA	NA	NA	NA	NA	0.199556493132768	-0.394781513355004	-0.491324537903843	NA	NA	NA	0.703752524909542	NA	-1.08616696633371	-0.371797985395084	-0.238070708636929	0.0296315578161764	NA	NA	NA	NA	NA	NA	NA	NA	NA	NA	NA	NA	NA
B7Z6K7	NA	NA	NA	NA	NA	NA	NA	NA	NA	NA	NA	NA	NA	NA	NA	NA	NA	NA	NA	NA	NA	NA	NA	NA	NA	NA	NA	NA	NA	NA	NA	NA	NA	NA	NA	NA	NA	NA	NA	NA	NA	NA	NA	NA	NA	NA	NA	NA	NA
C9JC47	NA	NA	NA	NA	NA	NA	NA	NA	NA	NA	NA	NA	NA	NA	NA	NA	NA	NA	NA	NA	NA	NA	NA	NA	NA	NA	NA	NA	NA	NA	NA	NA	NA	NA	NA	NA	NA	NA	NA	NA	NA	NA	NA	NA	NA	NA	NA	NA	NA
C9JH25	NA	NA	NA	NA	NA	NA	NA	NA	NA	NA	NA	NA	NA	NA	NA	NA	NA	NA	NA	NA	NA	NA	NA	NA	NA	NA	NA	NA	NA	NA	NA	NA	NA	NA	NA	NA	NA	NA	NA	NA	NA	NA	NA	NA	NA	NA	NA	NA	NA
C9JSJ3	NA	NA	NA	NA	NA	NA	NA	NA	NA	NA	NA	NA	NA	NA	NA	NA	NA	NA	NA	NA	NA	NA	NA	NA	NA	NA	NA	NA	NA	NA	NA	NA	NA	NA	NA	NA	NA	NA	NA	NA	NA	NA	NA	NA	NA	NA	NA	NA	NA
D6RIA3	NA	NA	NA	NA	NA	NA	NA	NA	NA	NA	-0.384754959487613	NA	-0.241405063486755	NA	-0.514206574505919	-0.418383698545683	NA	-0.693274458448338	-0.262862619405423	0.0942986592229475	NA	NA	0.325766503564838	NA	NA	NA	NA	NA	NA	NA	NA	NA	NA	NA	NA	NA	NA	NA	NA	NA	NA	NA	NA	NA	NA	NA	NA	NA	NA
E9PAV3	0.227885302708071	-0.0866923612674477	-0.00303903855208233	-0.108850028084211	-1.39497910160975	NA	0.34822155924311	-0.159052988593641	0.525632892308654	0.635475693237731	0.450855901358397	0.122267167764248	0.0114927294453463	0.707833841181598	-0.0783448647402701	0.396019804732193	0.451062638212233	-0.219723090252396	0.105387240141003	0.690431190119638	-0.618207733826855	-0.666434171118555	-0.305543172674111	0.635284565063474	-0.413098287685197	-0.0720733252909834	-0.31179754014557	1.67385499467336	-0.368780736095901	-0.943443842496388	-0.418151081150436	0.382753727343522	0.501467981166344	-0.723311279682638	0.02168115320283	0.566038342866914	0.0274671734451155	0.86086499491483	-0.00939762388694016	-0.20740729307941	-0.506977459273721	-1.10814879214829	-0.224831959034763	0.0606804227003245	0.0639813751860517	-1.40569371508104	-0.24326193001273	-0.301344443938643	-1.14889238842608
E9PRG8	NA	NA	NA	0.644835986370104	0.360405953670475	-0.0169420165212024	NA	-0.11190124406618	0.551206483607722	NA	NA	0.15815945112793	NA	-0.637742372246274	-0.190556039564723	NA	NA	-0.629070246189863	-0.567232433024533	0.447375653934149	1.03087315614132	1.92194230820829	NA	NA	NA	NA	NA	NA	NA	NA	NA	NA	NA	NA	NA	NA	-0.652557235948606	NA	0.881516992668521	-0.107507432258067	0.123322767722694	0.130379998817009	NA	0.360674654775276	0.0664701370307684	NA	NA	-0.443699559217782	NA
H7BZ55	NA	NA	-0.273019861612694	-0.530554174854631	-0.685851989384739	0.161583954495297	-0.0330659026162339	0.09553710131144	0.247686954864052	NA	-0.942284103905993	-0.591622368197382	0.601351117518085	-0.106951970628495	-2.12926038798801	-1.36459253239301	NA	-1.19524426705573	-0.259883802704756	-0.199117768108053	-0.895571364551073	-0.366284721218609	-0.523080868677044	NA	NA	NA	NA	NA	NA	NA	NA	NA	NA	NA	NA	NA	NA	NA	NA	NA	NA	NA	NA	NA	NA	NA	NA	NA	NA
O00116	NA	NA	NA	NA	NA	NA	NA	NA	NA	NA	NA	NA	NA	NA	NA	NA	NA	NA	NA	NA	NA	NA	NA	NA	NA	NA	NA	NA	NA	NA	NA	NA	NA	NA	NA	NA	NA	NA	NA	NA	NA	NA	NA	NA	NA	NA	NA	NA	NA
O00154	-0.103464861825787	-0.436289799594894	NA	0.247851214824964	-0.402735139349059	NA	0.176622886629892	NA	0.411794422458113	NA	NA	0.153847026400381	-0.99276789189428	0.455928550988376	0.241912038041226	-0.0275566972797882	NA	0.84738780655071	0.0791716118040458	0.647424187791196	NA	0.554510919168964	0.584358695681019	NA	NA	NA	NA	NA	NA	NA	NA	NA	NA	NA	NA	NA	-0.604301958616313	-0.520099903326096	0.280296752427413	0.0836496305141503	0.231389489152138	0.283267938739139	-0.964978702863305	0.270473685621923	0.578761845869897	0.545094695993758	0.981578959215746	NA	NA
O00159	1.05808634344855	NA	0.107437064859523	0.496425476133527	1.1061115499729	1.3760149163701	1.01782462383226	0.912022803371137	0.783993853415199	-0.462091095756292	NA	NA	NA	NA	0.218514924046612	NA	NA	-0.702122352122526	0.01528368563333	NA	0.548842015163001	NA	NA	NA	-0.247393812474876	-1.00400238709675	-0.221939357297076	NA	0.0517830095246566	0.862427736001921	-0.142810043954961	NA	-0.576586406625959	0.966175303810937	0.818375761007205	0.0406280590631822	NA	NA	NA	NA	NA	NA	NA	NA	NA	NA	NA	NA	NA
O00161	0.593450160875924	NA	NA	NA	NA	NA	NA	NA	NA	NA	NA	NA	NA	NA	NA	NA	NA	NA	NA	NA	NA	NA	NA	NA	NA	NA	NA	NA	NA	NA	NA	-0.976671297986197	NA	NA	NA	NA	NA	-0.763026313712948	0.64924993500601	NA	0.044618933696782	NA	NA	-0.482967269841589	NA	NA	-0.168418442266969	NA	NA
O00170	-0.0887595148473599	0.4305526726715	NA	NA	NA	NA	NA	NA	NA	0.0764086611880991	2.45167214962661	2.25479829306758	NA	1.13842543801107	1.37781118108364	1.90621833408518	0.561138996653273	0.398233618934108	1.44646614836417	2.52828597962975	1.70429710716978	1.11921204389574	1.69719567530483	0.65934610577159	NA	NA	NA	NA	NA	NA	NA	0.83009389772889	NA	NA	NA	NA	NA	0.464791343659699	NA	NA	NA	NA	NA	NA	NA	NA	NA	NA	NA
O00182	NA	NA	0.509046403415227	-0.141665511840974	-0.766522511264964	-1.44775780801669	-0.490547287102283	-0.264637558786524	-0.0284983772958204	NA	0.455403994895655	0.174986755084498	0.543194646359112	0.835831612005877	0.426549176411066	0.543042622770672	NA	0.830566605024589	-0.231304903509675	0.181583011247078	-0.28106588368776	-0.460509479858986	0.325878051525039	NA	0.184002305998651	0.496619783441489	0.0298776657490291	0.650871117421465	0.72447926889212	0.794716395040381	1.42460532158587	NA	-0.0327284512077986	0.246937716305334	0.997065277119656	-0.587386738745653	-0.185077100870814	NA	-1.04226842208698	-0.0654212438204505	-0.618268874420227	-0.480600251912379	-0.043303146807441	-0.00833135932501236	1.65903240709328	0.700336439591047	-0.255362651409318	0.361344271219746	0.316723862453715
O00189	NA	NA	NA	NA	NA	NA	NA	NA	NA	NA	-0.145474252428163	0.153878724432353	0.217321727509919	-0.242304984663676	0.13810713116431	0.0410860776506189	NA	-0.204035021755143	0.117225006145681	-0.34542788789758	0.852963214432978	0.774529762057363	-0.587342337755729	NA	0.248043243320333	-0.393664227443527	0.132471250165386	-0.371609380016834	-1.39177148624006	-0.128636213206356	NA	NA	-0.776861239128881	-0.0213504538466048	-0.344564040993692	0.125590429873368	-0.274885967782524	NA	0.194872920099135	0.112260366618169	0.384364115405973	0.211282919397354	-0.321903677798221	-0.0210973035075521	0.556266997597728	0.220144654823322	-0.0358529748345441	0.978414070527888	0.657702900746657
O00192	NA	NA	NA	NA	NA	NA	NA	NA	NA	NA	NA	NA	NA	NA	NA	NA	NA	NA	NA	NA	NA	NA	NA	NA	NA	NA	NA	NA	NA	NA	NA	NA	NA	NA	NA	NA	NA	NA	NA	NA	NA	NA	NA	NA	NA	NA	NA	NA	NA
O00193	-0.456875341602279	NA	0.0154916477879919	0.10583850033899	0.0516471618861083	0.244152088084802	-0.12411128873194	0.1008851185553	-0.062894521193975	NA	-0.370669466051939	-1.1442079429937	-0.684414339094199	-0.266815951151255	-0.724438754591793	-0.395778300213705	NA	-0.204560649592112	0.110410974223441	-0.0587404857730077	0.420256941251089	0.391841467471671	-0.595054729578346	NA	NA	NA	NA	NA	NA	NA	NA	NA	NA	NA	NA	NA	-0.5699415130173	NA	-0.423449803934045	0.328953733768517	0.177348764280009	-0.276308794024062	-0.157451112139852	0.0360130279606913	-0.497710293023801	-0.519621871715498	-0.420322209315981	-0.638237406806143	-0.538804119036314
O00214	NA	NA	NA	NA	NA	NA	NA	NA	NA	NA	NA	NA	NA	NA	NA	NA	NA	NA	NA	NA	NA	NA	NA	NA	NA	NA	NA	NA	NA	NA	NA	NA	NA	NA	NA	NA	NA	NA	NA	NA	NA	NA	NA	NA	NA	NA	NA	NA	NA
O00231	-0.248754925008222	-2.00271856934503	NA	NA	NA	NA	NA	NA	NA	-0.0750813135498603	0.155726481818211	0.892479113150372	0.271359432857118	-0.630141540780383	0.908116394414622	0.358988521185994	0.327767195175203	-0.0512016199264109	0.438575295211189	0.839631548170972	NA	NA	NA	0.397439086736916	0.0707458093650913	1.59101282519625	-0.384137860226932	0.967811010286788	0.900821050868639	NA	0.134774272413083	-1.19883641731577	-0.34418460761216	-0.303087303700945	NA	0.328327637713626	0.206827546359307	-0.157974022998125	-0.190920793953316	0.5078139789341	0.0614254566007548	0.207725279124535	0.8855198539632	0.111043351554956	-0.163077732965233	-1.38128899106742	-0.170323895038986	-0.212977231864998	0.573684137394155
O00232	0.425161745049416	NA	0.482594123260377	0.526223537950357	0.604283410835537	0.406114279195472	0.557080951024156	0.530465580868779	0.217204542501525	NA	0.0912929989340465	-0.326902399850477	0.194645568147295	0.279545702839209	0.369152556356151	0.72413898678121	NA	0.357652463624184	1.03002871927758	0.135679259752503	0.363648723798486	0.463003735969219	0.682606676039242	NA	-0.0696289425722845	-0.387276105198785	0.265029269135272	-0.323403145940344	-0.381673691000509	0.651271067703599	-0.460894374189087	NA	-0.227890923342942	-0.575663257384359	-0.515561470459698	0.120044097287982	0.168985374057489	NA	0.025092191067495	-0.133787951816686	0.174666473669951	0.159409897510381	-0.12278125211236	0.224347212005975	0.413529222725929	-0.577334099949379	-0.136035165277734	-0.917696136979206	0.759738954818059
O00233	NA	NA	NA	NA	NA	NA	NA	NA	NA	NA	NA	NA	NA	NA	NA	NA	NA	NA	NA	NA	NA	NA	NA	NA	NA	NA	NA	NA	NA	NA	NA	NA	NA	NA	NA	NA	NA	NA	NA	NA	NA	NA	NA	NA	NA	NA	NA	NA	NA
O00244	-0.25424634123679	-0.73514007236654	-0.911124693971012	-0.250032309894924	-1.40195981052632	0.375239559320686	-0.506397821447142	0.617082491124788	0.294221511454893	-0.346787192820302	-0.276487547064662	-0.883502191027935	-0.693988331749361	-0.553327912404551	0.455667912117996	-0.185947025562291	-1.42429673599974	0.676525430581708	-0.0202722767054903	-0.179482433327221	-0.432860763213869	-1.09871756091304	-1.1986786018483	NA	-0.743245097858861	-1.17201651577605	-0.727956136144193	0.290487645375329	-0.97062301092841	-0.774906260353032	0.613802916731877	-0.758891825274535	0.292555707034983	-0.74106012654901	-0.69803876350334	-1.32789253911435	-0.036440410461238	-0.873929185643451	0.131439694695262	-0.0296424816684554	-0.279469556409925	0.0479437914398317	0.0179209411323818	0.204062517951565	-0.516099964457592	NA	0.248746188402319	0.0521463142920349	-0.828391219418777
O00264	NA	NA	NA	NA	NA	NA	NA	NA	NA	NA	NA	NA	NA	NA	NA	NA	NA	NA	NA	NA	NA	NA	NA	NA	NA	NA	NA	NA	NA	NA	NA	NA	NA	NA	NA	NA	NA	NA	NA	NA	NA	NA	NA	NA	NA	NA	NA	NA	NA
O00299	-0.00960544546501198	0.110842507865063	-0.399705085454444	-0.312367821840023	0.308318053936925	-0.0536248278361319	0.115364959055835	-0.290341646908698	-0.244754943188981	0.0970716576225907	0.423110284393593	-0.203086127651823	1.00113706842054	0.383348752663549	0.262637538110594	0.368618597940747	0.191905805054059	0.217554313792628	0.435662318686663	-0.151984118737827	0.0923695698200439	-0.360463093994004	0.0887134193863199	-0.216116764662446	0.00234552335249866	0.204823394432888	0.303737095097541	-0.00372322213286967	-0.512656905273687	-1.51145793684551	0.124788347709669	0.299501684936835	0.322502347878364	-1.38443529752103	-0.0750617483431458	-0.173061348065594	0.507047381885488	-0.0420735502737636	0.703762586008331	0.593424149604842	0.271587334022668	0.428711704337576	-0.0357538577267391	0.275360030536494	-0.545431926784537	0.315360208087852	0.411088840359502	0.312158154559673	0.8496099360091
O00303	-0.458313178721135	1.04550824610882	NA	NA	NA	NA	NA	NA	NA	0.392169628964497	0.511028544978549	NA	-0.42953571599821	NA	0.38451250048948	0.582232290351151	0.207592102055378	0.432863791621628	0.932672059902429	NA	0.29186420741338	0.0280117156474984	0.419450646874817	0.802523272393852	-0.267545964031845	-0.606998264472633	-0.993095605959593	NA	NA	NA	-1.1020416398844	NA	-1.1039115101305	NA	NA	NA	-0.91357393911441	0.172195933033781	-0.414315103836381	0.39706281764628	-0.0761939373683428	-0.229963796316852	-0.756294308995983	0.153750989133819	-0.243904342486194	0.218048091155777	0.731487234111218	-0.676611529553938	NA
O00330	NA	NA	NA	NA	NA	NA	NA	NA	NA	NA	NA	NA	NA	NA	NA	NA	NA	NA	NA	NA	NA	NA	NA	NA	NA	NA	NA	NA	NA	NA	NA	NA	NA	NA	NA	NA	NA	NA	NA	NA	NA	NA	NA	NA	NA	NA	NA	NA	NA
O00338	NA	NA	NA	NA	NA	NA	NA	NA	NA	NA	NA	NA	NA	NA	NA	NA	-0.146126825662311	NA	NA	NA	NA	NA	NA	-0.964690208689602	NA	NA	NA	NA	NA	NA	NA	NA	NA	NA	NA	NA	NA	NA	NA	NA	NA	NA	NA	NA	NA	NA	NA	NA	NA
O00370	NA	NA	NA	NA	NA	NA	NA	NA	NA	NA	NA	NA	NA	NA	NA	NA	NA	NA	NA	NA	NA	NA	NA	NA	NA	NA	NA	NA	NA	NA	NA	NA	NA	NA	NA	NA	NA	NA	NA	NA	NA	NA	NA	NA	NA	NA	NA	NA	NA
O00400	NA	NA	NA	NA	NA	NA	NA	NA	NA	NA	NA	NA	NA	NA	NA	NA	NA	NA	NA	NA	NA	NA	NA	NA	NA	NA	NA	NA	NA	NA	NA	NA	NA	NA	NA	NA	NA	NA	NA	NA	NA	NA	NA	NA	NA	NA	NA	NA	NA
O00410	0.327912693586762	0.35773668415651	-1.58286856468604	-0.557455744819732	0.344576243627128	0.49790115987658	-0.53069891335379	-0.0457090331429362	-0.0953666302403452	0.114432569491061	-0.383479203721715	0.929614971769504	-0.305985187530976	-0.326948894586912	-0.196213357645908	-0.33966601144483	0.171309193630089	0.0619633575688797	-0.542038440700072	-0.469423778352263	-0.84021391146804	-0.472247696684222	-0.00225933250294403	-0.640912154925702	-0.498676701691857	NA	0.553632822671661	NA	NA	NA	0.203364385705251	0.175007424480153	0.201502107279323	NA	NA	0.562586096515776	0.0194332202482069	0.525204207418777	-0.0578399876429365	-0.267216605219868	-0.563461703002587	-0.366748975402683	0.073367554419037	-0.421532202304816	0.359639987171343	-0.24207326814924	-0.617183186549912	0.14351382839887	-0.869506865359009
O00411	NA	NA	NA	NA	NA	NA	NA	NA	NA	NA	NA	NA	NA	NA	NA	NA	NA	NA	NA	NA	NA	NA	NA	NA	NA	NA	NA	NA	NA	NA	NA	NA	NA	NA	NA	NA	NA	NA	NA	NA	NA	NA	NA	NA	NA	NA	NA	NA	NA
O00422	-0.142863593591092	0.335893644114873	NA	NA	NA	NA	NA	NA	NA	-0.00945606588074047	-1.50529867620663	-0.380660676550689	-0.223023262904718	NA	-0.439302863031615	1.17319317188053	0.0526304053611668	0.382196480198456	0.106981919695062	0.985926338309953	0.379439471570296	1.46962317470436	NA	0.13087082091962	-1.00922119903799	-1.07795205097553	-0.449762960798688	0.358309501977387	-0.875045117462037	-0.237313844702862	0.116051961433987	0.16931655032313	0.166457550373062	0.0944563365826319	NA	-0.219139873435733	-0.540009576977261	0.00812067151074163	-0.381755907796977	0.352300498950717	1.14551880371064	0.159620789794821	NA	0.3046633766637	0.173759669000168	-0.362180774089791	0.475375904172624	-0.282314620368621	-0.0520196183433678
O00425	NA	NA	NA	NA	NA	NA	NA	NA	NA	NA	NA	NA	NA	NA	NA	NA	NA	NA	NA	NA	NA	NA	NA	NA	NA	NA	NA	NA	NA	NA	NA	NA	NA	NA	NA	NA	NA	NA	NA	NA	NA	NA	NA	NA	NA	NA	NA	NA	NA
O00429	NA	-0.694495983229779	NA	NA	NA	NA	NA	NA	NA	-1.10846557672946	-0.298707220238147	NA	NA	NA	-0.205268492419311	-1.04113719310666	NA	-0.273134370895539	0.999646174582371	-0.30092945500042	0.0490461768188972	-0.317090853416436	-0.793143534609348	NA	NA	NA	NA	NA	NA	NA	NA	NA	NA	NA	NA	NA	NA	NA	NA	NA	NA	NA	NA	NA	NA	NA	NA	NA	NA
O00442	-0.0189475491136335	NA	NA	NA	NA	NA	NA	NA	NA	NA	NA	NA	NA	NA	NA	NA	NA	NA	NA	NA	NA	NA	NA	NA	NA	NA	NA	NA	NA	NA	NA	NA	NA	NA	NA	NA	NA	NA	NA	NA	NA	NA	NA	NA	NA	NA	NA	NA	NA
O00463	NA	NA	NA	NA	NA	NA	NA	NA	NA	NA	NA	NA	NA	NA	NA	NA	NA	NA	NA	NA	NA	NA	NA	NA	NA	NA	NA	NA	NA	NA	NA	NA	NA	NA	NA	NA	NA	NA	NA	NA	NA	NA	NA	NA	NA	NA	NA	NA	NA
O00482	NA	NA	NA	NA	NA	NA	NA	NA	NA	NA	NA	NA	NA	NA	NA	NA	NA	NA	NA	NA	NA	NA	NA	NA	NA	NA	NA	NA	NA	NA	NA	NA	NA	NA	NA	NA	NA	NA	NA	NA	NA	NA	NA	NA	NA	NA	NA	NA	NA
O00483	-0.135990932082933	NA	-1.29905908950545	-0.39829747594484	1.19287263549688	1.09546810794038	0.104309910503317	0.658615939490374	-0.400572874231456	NA	-0.171174419268297	0.775544282550245	-0.386556263365545	NA	-0.92693034320363	-0.395447238193521	NA	0.544357940690167	0.311805737614188	0.786917868898192	1.0623895309519	0.993077689840932	0.202124570720913	NA	NA	NA	NA	NA	NA	NA	NA	NA	NA	NA	NA	NA	NA	NA	NA	NA	NA	NA	NA	NA	NA	NA	NA	NA	NA
O00487	NA	NA	-1.09473140450094	-0.177921622232504	-0.744207069280747	-2.47793843481516	-0.700350844571056	-0.569175635961447	-0.0211385777768557	NA	-0.287639425522528	-0.404105038195914	-0.391548309732256	-0.022838020965163	-0.222733587693262	-0.029552001207743	NA	0.411645967175838	-0.100511584330828	-0.57089599742909	-0.487417556391211	0.164909858595081	-1.07925140572872	NA	-0.571382151893741	-0.917299974102554	-0.126974051426771	0.359456567008503	-0.888898042288332	-0.824534508445659	-0.973086029947071	NA	-0.301360832626743	-1.13743149993973	0.284829000544175	-0.646289501709881	NA	NA	NA	NA	NA	NA	NA	NA	NA	NA	NA	NA	NA
O00505	1.58174708182948	0.0323529263858333	NA	NA	NA	NA	NA	NA	NA	NA	0.192125758482481	1.13514416062639	0.609750412763131	0.559221158909191	NA	-0.569189512268609	NA	-0.26129820457508	NA	-0.716753655042878	NA	0.506855225727384	NA	-0.389253097032287	-0.301408465457042	0.539396352619854	0.0731800143336222	1.56116793767858	NA	NA	NA	-0.768562485632416	NA	NA	0.446438957068426	1.11442656347055	0.305113774311862	NA	-0.211631916980192	-0.0922502306205263	0.52459555779839	-0.137445099211609	NA	-0.44378126578956	NA	NA	0.138268076682432	1.03094285553689	0.138062418656969
O00507	NA	NA	NA	NA	NA	NA	NA	NA	NA	NA	NA	NA	NA	NA	NA	NA	NA	NA	NA	NA	NA	NA	NA	NA	NA	NA	NA	NA	NA	NA	NA	NA	NA	NA	NA	NA	NA	NA	NA	NA	NA	NA	NA	NA	NA	NA	NA	NA	NA
O00533	NA	NA	NA	NA	NA	NA	NA	NA	NA	NA	NA	NA	NA	NA	NA	NA	NA	NA	NA	NA	NA	NA	NA	NA	NA	NA	NA	NA	NA	NA	NA	NA	NA	NA	NA	NA	NA	NA	NA	NA	NA	NA	NA	NA	NA	NA	NA	NA	NA
O00541	0.607882939587547	-0.439339468799187	NA	NA	NA	NA	NA	NA	NA	0.516713674841	NA	NA	NA	NA	NA	NA	-0.729092793090848	NA	NA	NA	NA	NA	NA	0.181376115178747	0.255090032031765	-0.122377270761695	0.197350693757919	-0.416896721967954	-0.342213873814773	0.0512268202351745	0.354324517659075	-0.319195448313263	0.788609496663609	0.930176109858203	0.0522229029707023	-0.612192062725964	-0.459720723208693	NA	-0.202713515377156	0.0274998604401946	-0.00625806636756365	-0.111916647988388	-0.108215751031292	-0.267118110480986	-0.502295474115364	-0.239675682804429	-0.642905561805399	-0.662521773784575	-1.158148147096
O00555	NA	NA	NA	NA	NA	NA	NA	NA	NA	NA	NA	NA	NA	NA	NA	NA	NA	NA	NA	NA	NA	NA	NA	NA	NA	NA	NA	NA	NA	NA	NA	NA	NA	NA	NA	NA	NA	NA	NA	NA	NA	NA	NA	NA	NA	NA	NA	NA	NA
O00560	NA	NA	NA	NA	NA	NA	NA	NA	NA	NA	NA	NA	NA	NA	NA	NA	NA	NA	NA	NA	NA	NA	NA	NA	NA	NA	NA	NA	NA	NA	NA	NA	NA	NA	NA	NA	NA	NA	NA	NA	NA	NA	NA	NA	NA	NA	NA	NA	NA
O00562	NA	NA	NA	NA	NA	NA	NA	NA	NA	NA	NA	NA	NA	NA	NA	NA	NA	NA	NA	NA	NA	NA	NA	NA	NA	NA	NA	NA	NA	NA	NA	NA	NA	NA	NA	NA	NA	NA	NA	NA	NA	NA	NA	NA	NA	NA	NA	NA	NA
O00566	NA	NA	NA	NA	NA	NA	NA	NA	NA	NA	NA	NA	NA	NA	NA	NA	NA	NA	NA	NA	NA	NA	NA	NA	NA	NA	NA	NA	NA	NA	NA	NA	NA	NA	NA	NA	NA	NA	NA	NA	NA	NA	NA	NA	NA	NA	NA	NA	NA
O00567	-1.2678949132216	-0.566394716109734	0.693414285122789	-0.215208123995801	0.253050483015025	0.328962907507116	0.534339083764127	0.113803556804618	0.148254384084591	-0.0427031964208014	-0.0771504438795734	0.464601577455439	-0.327009208949524	-0.345213437986306	-0.537788366252605	0.0385995514308232	-0.766167410289712	1.02075545738755	-0.176296937621808	-0.0584786663292521	NA	-0.0714158995487657	0.0884264420613021	1.2297684575414	NA	NA	NA	NA	NA	NA	NA	0.474766224606058	NA	NA	NA	NA	0.249815967530964	0.334712965612073	0.576788956080381	0.0837207569081407	0.485907104364497	-0.0481055181637962	-0.281280584498656	0.211139476525174	0.680661397834489	NA	-0.183136062905259	-0.72779157062917	0.143742092931173
O00571	0.0343147123143853	-0.0677316024313677	0.2876973223445	-0.491246798563369	-0.216506324396067	-0.390909492394023	0.342195159241216	-0.500328894729536	-0.179029561858567	-0.0494569698752957	NA	NA	NA	NA	NA	NA	-0.0837437824054334	-0.00254469301309889	NA	NA	NA	NA	1.14579651241312	0.097271994709828	0.0868279701226188	0.720811093637712	NA	0.226000982494453	NA	0.345213573010626	0.708416289288494	NA	0.497204443311336	NA	0.862341821052964	0.789744892173296	-0.251241557342237	-0.539713513415005	-0.0448076374810301	0.479497554868594	0.166476073206021	0.391445246191565	0.0585114177406295	-0.215600864161475	-0.577277473025608	-0.146576684002467	0.24751880804101	0.370248030647321	-0.478497500308416
O00584	0.388076780011742	NA	NA	-0.598606233065769	-0.308163634607856	NA	NA	0.852544564553218	0.820188584915842	NA	0.550763890423653	0.140993944462844	-0.803779824116197	-0.343661835638391	0.886143485633743	NA	NA	0.431463376564819	NA	0.504803814437033	-0.443790361845602	NA	0.470132034135889	NA	-1.38449294005101	0.398659645748431	0.0471218656678385	0.325328027717653	-0.538623501339962	-0.130699008599986	0.146525643802688	NA	-0.145328319232681	-0.642046479399385	NA	NA	NA	NA	NA	NA	NA	NA	NA	NA	NA	NA	NA	NA	NA
O00591	NA	NA	NA	NA	NA	NA	NA	NA	NA	NA	NA	NA	NA	NA	NA	NA	NA	NA	NA	NA	NA	NA	NA	NA	NA	NA	NA	NA	NA	NA	NA	NA	NA	NA	NA	NA	NA	NA	NA	NA	NA	NA	NA	NA	NA	NA	NA	NA	NA
O00625	0.564285752152053	-0.596785846508024	-0.535891822698499	-0.361080519410411	-0.357115279076367	NA	-0.391384448420363	-0.664482298529206	0.190010231134403	-0.717892109214297	3.15937499970665	3.12470309056974	NA	-0.992487728834194	0.481963219424847	0.132813229098253	-0.280727141645629	-0.163346302130656	1.52023629397174	2.97154075938164	0.794773242378491	NA	0.756817896204755	-0.679029051165398	NA	0.161426322891641	NA	0.934685676136999	-0.251677928480966	NA	NA	NA	NA	-0.211339148814759	NA	0.369912927453011	0.102780195607033	-0.7461263871348	-1.16249704861682	-0.074406973256615	NA	NA	-0.440242656470384	NA	NA	NA	NA	NA	0.518848187850444
O00629	NA	-0.737237977091166	NA	NA	NA	NA	NA	NA	NA	NA	NA	NA	NA	NA	NA	NA	NA	NA	NA	NA	NA	NA	NA	NA	NA	NA	NA	NA	NA	NA	NA	NA	NA	NA	NA	NA	NA	NA	NA	NA	NA	NA	NA	NA	NA	NA	NA	NA	NA
O00743	NA	NA	NA	NA	NA	NA	NA	NA	NA	NA	NA	NA	NA	NA	NA	NA	NA	NA	NA	NA	NA	NA	NA	NA	NA	NA	NA	NA	NA	NA	NA	NA	NA	NA	NA	NA	0.213950139451877	NA	0.753216679112377	1.21337855324637	-0.144680239951529	0.558445316232498	0.053531794601727	0.110438818777472	0.717975629606717	1.04942183431065	-0.0139552552340518	0.89252593488394	0.370506113990379
O00746	NA	NA	NA	NA	NA	NA	NA	NA	NA	NA	NA	NA	NA	NA	NA	NA	NA	NA	NA	NA	NA	NA	NA	NA	NA	NA	NA	NA	NA	NA	NA	NA	NA	NA	NA	NA	NA	NA	NA	NA	NA	NA	NA	NA	NA	NA	NA	NA	NA
O00750	NA	0.114624422048853	NA	NA	NA	NA	NA	NA	NA	0.097809096729435	NA	NA	NA	NA	NA	NA	0.0944114229964068	NA	NA	NA	NA	NA	NA	-0.122298890947571	NA	NA	NA	NA	NA	NA	NA	-0.0499085819393036	NA	NA	NA	NA	NA	0.149376358758807	NA	NA	NA	NA	NA	NA	NA	NA	NA	NA	NA
O00754	-0.0444813181709207	0.221511191673514	NA	NA	NA	NA	NA	NA	NA	NA	NA	NA	NA	NA	NA	NA	1.13279316968778	NA	NA	NA	NA	NA	NA	NA	NA	NA	NA	NA	NA	NA	NA	NA	NA	NA	NA	NA	NA	0.160396111002868	NA	NA	NA	NA	NA	NA	NA	NA	NA	NA	NA
O00762	NA	NA	NA	NA	NA	NA	NA	NA	NA	NA	NA	NA	NA	NA	NA	NA	NA	NA	NA	NA	NA	NA	NA	NA	NA	NA	NA	NA	NA	NA	NA	NA	NA	NA	NA	NA	NA	NA	NA	NA	NA	NA	NA	NA	NA	NA	NA	NA	NA
O00764	NA	NA	NA	NA	NA	NA	NA	NA	NA	NA	NA	NA	NA	NA	NA	NA	NA	NA	NA	NA	NA	NA	NA	NA	NA	NA	NA	NA	NA	NA	NA	NA	NA	NA	NA	NA	NA	NA	NA	NA	NA	NA	NA	NA	NA	NA	NA	NA	NA
O00767	-0.560930014041986	-0.015954736587116	-0.630766289220201	0.395645196651614	1.2580699274699	1.39546414635489	NA	1.76992780226968	1.07141353648535	-0.176366431829473	0.493285305336494	-0.0745703029817075	NA	-0.554385453596172	-0.975481122802614	-0.849899375809198	-1.25008623576706	0.765888101790127	0.750003162197562	-0.781831334720666	-0.858128597960527	0.84362475830216	NA	-0.461459925610569	NA	NA	NA	NA	NA	0.445177269436891	-0.481661255428413	0.0320154178362635	-0.672829070741282	1.22787759721999	NA	NA	-0.188172806508683	-0.89814714642088	0.399150156132825	0.674089560294229	0.185728266224581	0.538373879344902	-0.294783528776293	-0.591610203476483	-0.227161162305494	0.152158890351578	-0.261691381756599	-0.0155369345501536	0.465570581628318
O14544	NA	NA	NA	NA	NA	NA	NA	NA	NA	NA	NA	NA	NA	NA	NA	NA	NA	NA	NA	NA	NA	NA	NA	NA	NA	NA	NA	NA	NA	NA	NA	NA	NA	NA	NA	NA	NA	NA	NA	NA	NA	NA	NA	NA	NA	NA	NA	NA	NA
O14556	NA	NA	NA	NA	-0.166211076271428	NA	NA	NA	NA	NA	-0.149750371298874	1.28859534190687	-0.165118357234677	1.30439526452678	0.123103228419387	0.307080170890865	NA	0.978682292791233	0.707781980508871	0.850578148709426	1.95591222551486	1.27773497280012	0.898806800952772	NA	-0.812038955469564	NA	NA	NA	NA	0.281440212227899	NA	NA	NA	NA	NA	NA	NA	NA	NA	NA	NA	NA	NA	NA	NA	NA	NA	NA	NA
O14561	0.182950197098971	NA	NA	NA	NA	NA	NA	NA	NA	NA	-0.250205521359805	-0.427799697787165	0.163907651260129	-0.340262486580559	0.0916817954797839	0.0283128510815867	NA	0.705830343624675	-0.220878674110515	-0.331152361024744	-0.720507437989198	-1.49311312243633	-0.725733019286436	NA	NA	NA	NA	NA	NA	NA	NA	NA	NA	NA	NA	NA	0.177270207183533	NA	-0.0275995060571337	0.00616209805093479	0.205399990061264	-0.672032691301837	-0.240312930696422	-0.224799378348298	0.293969438381747	-0.569790265127403	0.362192712365301	0.171060477671898	0.442592412055053
O14578	NA	NA	0.0990872123012027	-1.31903787908672	NA	NA	-1.18133656043345	NA	NA	NA	NA	NA	NA	NA	NA	NA	NA	NA	NA	NA	NA	NA	NA	NA	NA	NA	NA	NA	NA	NA	NA	NA	NA	NA	NA	NA	NA	NA	NA	NA	NA	NA	NA	NA	NA	NA	NA	NA	NA
O14579	0.382402246142184	NA	NA	NA	NA	NA	NA	-0.496958785362625	0.698045747758929	NA	-0.56715490903109	NA	-0.642838568686043	-0.910010889503057	NA	-0.569594260324551	NA	NA	-0.499871784191021	NA	NA	-0.672520259107034	0.267388261411044	NA	0.239236752957965	NA	0.293183472278777	0.111626461136625	-0.435356777610301	NA	0.90401998870034	NA	0.0430969815429354	NA	0.864092659994733	-0.194240880973382	-1.84568044172598	NA	NA	-1.16720602777675	-0.429434523810596	-0.575890191874033	0.248565981386457	0.268508415240192	NA	NA	NA	NA	NA
O14602	NA	NA	NA	NA	NA	NA	NA	NA	NA	NA	NA	NA	NA	NA	NA	NA	NA	-1.43250630856546	NA	NA	NA	NA	NA	NA	NA	NA	NA	NA	NA	NA	NA	NA	NA	NA	NA	NA	NA	NA	NA	NA	NA	NA	NA	NA	NA	NA	NA	NA	NA
O14607	NA	NA	NA	NA	NA	NA	NA	NA	NA	NA	NA	NA	NA	NA	NA	NA	NA	NA	NA	NA	NA	NA	NA	NA	NA	NA	NA	NA	NA	NA	NA	NA	NA	NA	NA	NA	NA	NA	NA	NA	NA	NA	NA	NA	NA	NA	NA	NA	NA
O14641	NA	NA	NA	NA	NA	NA	NA	NA	NA	NA	NA	NA	NA	NA	NA	NA	NA	NA	NA	NA	NA	NA	NA	NA	NA	NA	NA	NA	NA	NA	NA	NA	NA	NA	NA	NA	NA	NA	NA	NA	NA	NA	NA	NA	NA	NA	NA	NA	NA
O14647	NA	NA	NA	NA	NA	NA	NA	NA	NA	NA	-0.0174769232126671	0.664485391980956	-0.660381561720177	-0.653549373194465	NA	NA	NA	-0.784619641515105	-0.282618598414327	NA	-0.420534031196586	0.763155268539296	NA	NA	NA	NA	NA	NA	NA	NA	NA	NA	NA	NA	NA	NA	NA	NA	NA	NA	NA	NA	NA	NA	NA	NA	NA	NA	NA
O14686	NA	NA	NA	NA	NA	NA	NA	NA	NA	NA	NA	NA	NA	NA	NA	NA	NA	NA	NA	NA	NA	NA	NA	NA	NA	NA	NA	NA	NA	NA	NA	NA	NA	NA	NA	NA	NA	NA	NA	NA	NA	NA	NA	NA	NA	NA	NA	NA	NA
O14737	0.135835007266615	0.191910090118927	0.0394682291748375	-0.123930973546377	-1.45416762750844	-0.42949372448597	-1.44785717306147	-0.197707726438081	-1.17686759589059	0.269588096560433	0.0163804560106764	0.573801529964586	0.74792482118187	0.5817826291191	-0.423167693190555	0.143591629207851	0.116747212040824	0.103643212522218	0.144923949857453	-0.550064544271135	-0.393911023518601	-0.381334709736698	0.149841860750177	0.198825082719724	0.0664761301485288	0.77108364586812	0.777846495455699	0.889337898947617	0.466218050466997	NA	-0.0339043290468027	0.71885890216134	-0.565435154504335	-0.0336437961452525	0.352629204379831	0.0570362164274929	-0.507790557779108	0.309333798066547	0.278507685001003	-0.510180301471501	0.14640576803539	-0.210793491434094	-0.0307248382235392	0.0779207519469816	0.367498806579082	0.2938687132625	0.502421387712047	0.686109518326264	-0.124880081154264
O14744	0.262403043203936	NA	0.696608770839498	-0.042358229957111	-0.485828706538741	-1.33746327567116	-0.464999063886379	0.536467453820322	-0.382753388874731	NA	NA	NA	NA	NA	NA	NA	NA	NA	NA	NA	NA	NA	NA	NA	-0.476553610837325	-0.297114861698927	-0.859775355518728	-0.219726722799808	-1.24264683408532	-0.656792749815105	-0.995532235660687	NA	-1.61399051557005	-0.894094413452642	-1.1858931569284	-0.697738211968086	NA	NA	NA	NA	NA	NA	NA	NA	NA	NA	NA	NA	NA
O14745	0.158459686149136	NA	0.536138284578991	-0.0808765528120546	-0.330460507667149	-0.137043466978337	-1.01458885303648	-0.262387311392772	-0.388620549854064	NA	0.0245883896404597	-0.56640855768554	-1.49310253298816	-0.269252513101437	-0.170946801111109	0.409489367950435	NA	-0.347608551890665	1.00166670671887	0.972860394557621	0.233450536917094	0.275867452719324	1.0570818813438	NA	-0.145795724604239	1.07848123975918	0.408810208137137	0.343527707401674	0.498853211393003	NA	-0.0229673095086262	1.0942207400298	0.374017761897084	0.358279264540232	NA	-0.320046290640598	-0.625671432451925	NA	0.0310370582904164	0.00725104047825798	-1.23291458226479	-0.424805372537286	0.28807066205585	-1.15007863108663	0.12575951043105	-0.776545244185292	0.499939857843114	-0.167181902003358	-0.0859658738855087
O14773	NA	0.306553734466285	NA	NA	NA	NA	NA	NA	NA	-0.3311168630198	NA	NA	NA	NA	NA	NA	0.194218013737057	NA	NA	NA	NA	NA	NA	NA	NA	NA	NA	NA	NA	NA	NA	NA	NA	NA	NA	NA	NA	NA	NA	NA	NA	NA	NA	NA	NA	NA	NA	NA	NA
O14776	NA	NA	NA	NA	NA	NA	NA	NA	NA	NA	NA	NA	NA	NA	NA	NA	NA	NA	NA	NA	NA	NA	NA	NA	NA	NA	NA	NA	NA	NA	NA	NA	NA	NA	NA	NA	-0.841216191698156	NA	NA	-0.501909102546295	-0.972188263669315	NA	NA	-0.473018752549015	NA	NA	0.928026626654811	NA	0.109636603858925
O14818	0.391544948455234	-0.706496815374182	-1.32967873003747	0.247395318097963	-0.143950747838137	0.0826440397102114	-0.11871254075737	0.324158878698507	0.818585851994358	-0.0278859980191388	0.432563489925907	0.443358631942585	0.509750366537804	-0.284398551948004	0.311135216636567	0.235900182497517	0.234837575087799	0.248100567643138	0.34980912026346	0.165209048073757	1.06506139624651	-0.0961314949655149	-0.160347520588259	-0.962589069022571	0.225391035257958	1.51601838659959	-0.0131274336062663	0.443125822363304	0.127478984239141	1.00737168124618	2.50272900327332	-1.37439417657727	-0.182647254859424	0.761673164935613	-0.952710126753257	0.0881317663544468	0.20838469480913	0.00139683614220457	0.230130808480759	0.163689307101252	0.209318626603496	0.155761355480754	-0.333923287348341	0.714811163004727	-1.05774858336891	0.475663967978458	0.9228376128502	0.295737385461553	NA
O14828	-0.466317273402203	NA	NA	NA	NA	NA	NA	NA	NA	NA	0.111834920440983	-0.273328432233979	0.435630475675918	-0.48740222359112	0.762646484424224	-1.21428244403051	NA	0.56841231486744	0.896421465168538	0.117233449233411	0.972591005091828	0.667856176329693	0.309275181726894	NA	NA	NA	NA	NA	NA	NA	NA	NA	NA	NA	NA	NA	NA	NA	NA	NA	NA	NA	NA	NA	NA	NA	NA	NA	NA
O14880	0.959659183030451	0.706931560161533	-0.287871808854029	0.30474933147397	1.27928406011558	1.14088687321949	0.462155295702368	1.36965053141204	-0.0723598603101452	0.398877400066768	NA	NA	NA	NA	NA	NA	0.742151216027045	NA	NA	NA	NA	NA	NA	0.366109686711264	0.295216190229655	0.0855304941066437	-0.712996381439339	1.14794883448154	0.897721735470186	0.326303057662131	0.341430717938198	0.215302632860252	-0.021749259129925	0.895559593820019	0.598091898109719	0.352198021242168	1.19323056952123	-0.157520279133659	1.21247755921604	1.1708189966778	1.13193952929903	0.714410089802687	1.2852971602444	1.20803820534348	1.23553200203636	NA	1.45629850204795	1.04865084006728	0.300983674957208
O14907	NA	NA	NA	NA	NA	NA	NA	NA	NA	NA	NA	NA	NA	NA	NA	NA	NA	NA	NA	NA	NA	NA	NA	NA	NA	NA	NA	NA	NA	NA	NA	NA	NA	NA	NA	NA	NA	NA	NA	NA	NA	NA	NA	NA	NA	NA	NA	NA	NA
O14908	NA	NA	NA	NA	NA	NA	NA	NA	NA	NA	NA	NA	NA	NA	NA	NA	NA	NA	NA	NA	NA	NA	NA	NA	NA	NA	NA	NA	NA	NA	NA	NA	NA	NA	NA	NA	NA	NA	NA	NA	NA	NA	NA	NA	NA	NA	NA	NA	NA
O14917	NA	NA	NA	NA	NA	NA	NA	NA	NA	NA	NA	NA	NA	NA	NA	NA	NA	NA	NA	NA	NA	NA	NA	NA	NA	NA	NA	NA	NA	NA	NA	NA	NA	NA	NA	NA	NA	NA	NA	NA	NA	NA	NA	NA	NA	NA	NA	NA	NA
O14925	NA	NA	NA	NA	NA	NA	NA	NA	NA	NA	NA	NA	NA	NA	NA	NA	NA	NA	NA	NA	NA	NA	NA	NA	NA	NA	NA	NA	NA	NA	NA	NA	NA	NA	NA	NA	NA	NA	NA	NA	NA	NA	NA	NA	NA	NA	NA	NA	NA
O14939	NA	NA	NA	NA	NA	NA	NA	NA	NA	NA	NA	NA	NA	NA	NA	NA	NA	NA	NA	NA	NA	NA	NA	NA	NA	NA	NA	NA	NA	NA	NA	NA	NA	NA	NA	NA	NA	NA	NA	NA	NA	NA	NA	NA	NA	NA	NA	NA	NA
O14949	NA	NA	NA	NA	NA	NA	NA	NA	NA	NA	-0.418849276209625	-0.967106684140262	-0.00207094944652253	-0.5125080382677	-1.79422280423316	-0.473479946070982	NA	1.24068856204912	0.0148588780597149	1.23110728215978	1.61442419966526	1.01868970743609	-0.326400108456198	NA	-0.775057653451382	0.479705231075972	-1.35082850746489	-0.315664442605348	-0.0626171345517706	NA	-0.608005958073471	NA	-1.50009172484123	0.583605267805679	-0.667574029509397	-1.44148972509933	-0.698396464948351	NA	-0.280471716539231	-0.788820395527549	-1.18764470633044	-0.0341723335691391	0.359663182858902	-0.225977934419791	-0.26055330206771	-0.283165698653503	2.0420925188522	0.991696519863747	-0.78385662770108
O14964	NA	NA	NA	NA	NA	NA	NA	NA	NA	NA	NA	NA	NA	NA	NA	NA	NA	NA	NA	NA	NA	NA	NA	NA	NA	NA	NA	NA	NA	NA	NA	NA	NA	NA	NA	NA	NA	NA	NA	NA	NA	NA	NA	NA	NA	NA	NA	NA	NA
O14974	NA	NA	NA	NA	NA	NA	NA	NA	NA	NA	NA	NA	NA	NA	NA	NA	NA	NA	NA	NA	NA	NA	NA	NA	-0.219083286915655	NA	NA	NA	0.882288229717012	NA	NA	NA	NA	NA	NA	NA	NA	NA	NA	NA	NA	NA	NA	NA	NA	NA	NA	NA	NA
O14979	0.765216037570349	0.521206590103498	1.12955096350991	0.176427105679112	-0.109447175155668	0.24771168662839	0.522534651933259	0.609221349758318	0.1574652124477	0.745024441364724	0.304029348351086	0.228909177169682	0.44554812169813	0.292815956209016	0.223415643712268	0.220350566665012	0.225689228253419	0.0715694528196986	-0.201912069085941	0.279134037653813	0.488450944605702	0.747684290619674	0.343594132941246	0.422398842872015	0.0781347378974847	-0.180199652641648	-0.0963776059835463	-0.145824720930558	0.424171619895831	-0.648919416033669	-0.0938181122531809	-0.0863589140942074	-0.446301345995695	0.108149524064879	-0.640770527445552	-0.0320480249887049	0.329193488995974	0.100500300782056	0.122758593101504	0.202120111767071	0.54631438443197	0.703345241684863	0.67614392569307	0.566055646880161	0.655677174162764	0.20757389622793	0.143178035850714	0.596011491211664	-0.0911799248003562
O14980	-0.515923974235369	0.258897634328653	NA	NA	-0.663293772820132	NA	NA	NA	NA	0.0100107997386018	-0.459077246040453	-0.11884026374849	-0.452807825232021	0.0573696610464437	-0.0395130831803017	0.379890671395166	0.15670430916731	0.0302926210401595	-0.00872726775572073	0.245974501881941	-0.169820989641086	0.520048348865396	-0.393758653269831	1.28022540383548	0.17693609841105	-0.261874148260216	NA	1.192707727958	NA	NA	0.377168509906451	-0.420618124952165	0.856797719758586	NA	NA	-0.447077143740168	0.000945070296463624	1.36988709791627	-0.13730711283285	0.297867409632143	0.00724454797477664	-0.174391664378859	0.258463370492686	0.0813527616865964	-0.317532818623557	0.691963669170099	0.556062219159952	0.0884194443189008	-0.805774718691608
O15015	NA	NA	NA	NA	NA	NA	NA	NA	NA	NA	NA	NA	NA	NA	NA	NA	NA	NA	NA	NA	NA	NA	NA	NA	NA	NA	NA	NA	NA	NA	NA	NA	NA	NA	NA	NA	NA	NA	NA	NA	NA	NA	NA	NA	NA	NA	NA	NA	NA
O15050	NA	NA	NA	NA	NA	NA	NA	NA	NA	NA	NA	NA	NA	NA	NA	NA	NA	NA	NA	NA	NA	NA	NA	NA	NA	NA	NA	NA	NA	NA	0.897686894794881	NA	NA	1.3083328205009	NA	NA	0.0487654896388158	NA	-0.479087617875575	0.821313875196665	-0.133501472699029	0.102617578016842	-0.187400439778737	-0.0862527196798576	0.47506678829535	0.581228539426827	0.144697779472395	-0.487676268901323	-1.13953782742494
O15062	NA	NA	NA	NA	NA	NA	NA	NA	NA	NA	NA	NA	NA	NA	NA	NA	NA	NA	NA	NA	NA	NA	NA	NA	NA	NA	NA	NA	NA	NA	NA	NA	NA	NA	NA	NA	NA	NA	NA	NA	NA	NA	NA	NA	NA	NA	NA	NA	NA
O15063	NA	NA	NA	NA	NA	NA	NA	NA	NA	NA	NA	NA	NA	NA	NA	NA	NA	NA	NA	NA	NA	NA	NA	NA	NA	NA	NA	NA	NA	NA	NA	NA	NA	NA	NA	NA	NA	NA	NA	NA	NA	NA	NA	NA	NA	NA	NA	NA	NA
O15066	NA	NA	NA	NA	NA	NA	NA	NA	NA	NA	NA	NA	NA	NA	NA	NA	NA	NA	NA	NA	NA	NA	NA	NA	NA	NA	NA	NA	NA	NA	NA	NA	NA	NA	NA	NA	NA	NA	NA	NA	NA	NA	NA	NA	NA	NA	NA	NA	NA
O15067	NA	0.517593958745538	NA	NA	NA	NA	NA	NA	NA	NA	NA	NA	NA	NA	NA	NA	NA	NA	NA	NA	NA	NA	NA	0.850333826187877	0.949829383656384	-0.156742591324141	NA	-0.330214215832083	0.198767645693185	NA	-0.348607979406905	NA	-0.491815073864962	0.730725639837589	NA	0.87810482437305	NA	-0.235551450143965	NA	0.881058105701219	-0.370380780055823	NA	0.381874782800416	NA	0.71943841021556	NA	NA	NA	1.026091821762
O15072	NA	NA	NA	NA	NA	NA	NA	NA	NA	NA	NA	NA	NA	NA	NA	NA	NA	NA	NA	NA	NA	NA	NA	NA	NA	NA	NA	NA	NA	NA	NA	NA	NA	NA	NA	NA	NA	NA	NA	NA	NA	NA	NA	NA	NA	NA	NA	NA	NA
O15075	NA	NA	NA	NA	NA	NA	NA	NA	NA	NA	NA	NA	NA	NA	NA	NA	NA	NA	NA	NA	NA	NA	NA	NA	NA	NA	NA	NA	NA	NA	NA	NA	NA	NA	NA	NA	NA	NA	NA	NA	NA	NA	NA	NA	NA	NA	NA	NA	NA
O15078	0.0718868446165908	NA	NA	NA	NA	NA	NA	NA	NA	NA	-0.372635080877922	0.0180888374337108	0.223440093406909	-0.615196394220117	-0.451873729506977	-0.921198109476404	NA	0.532891975497257	0.34411874464218	0.612426674250095	0.0695549259175706	0.517694620653657	-1.00976930527593	NA	NA	NA	NA	NA	NA	NA	NA	NA	NA	NA	NA	NA	NA	NA	NA	NA	NA	NA	NA	NA	NA	NA	NA	NA	NA
O15123	NA	NA	NA	NA	NA	NA	NA	NA	NA	NA	NA	NA	NA	0.249494418478057	0.111101248472929	0.0354450591065695	NA	0.243332348547934	-0.396975460715021	NA	NA	0.702786242563726	2.03426814183485	NA	NA	NA	NA	NA	NA	NA	NA	NA	NA	NA	NA	NA	NA	NA	NA	NA	NA	NA	NA	NA	NA	NA	NA	NA	NA
O15127	0.0285218890152053	0.449760078702513	NA	NA	NA	NA	NA	NA	NA	0.371611609801079	NA	NA	NA	NA	NA	NA	-0.170781722162706	NA	NA	NA	NA	NA	NA	-0.86418139253607	NA	NA	NA	NA	NA	NA	NA	-0.0923913203237266	NA	NA	NA	NA	NA	-1.05549529397855	NA	NA	NA	NA	NA	NA	NA	NA	NA	NA	NA
O15143	-0.350270805783667	-0.177039492831111	-0.0140958195109563	NA	-1.26988497182603	0.693601980460048	0.234817204923772	-0.113652154787247	-0.381787818548263	0.0187029670514461	0.908266104667519	0.375916137492414	NA	NA	0.615897599304413	1.71346968645004	0.661033081232251	0.526447708953378	0.769054903987325	NA	NA	0.843886374515017	1.40074836590244	0.214433002672476	0.156812746149522	0.146664468649154	NA	0.773323689240815	0.862126705297566	1.22742873320631	-0.162706137878096	0.297642728697644	NA	0.684075391391202	NA	0.858280787149996	-1.07375989263496	-0.419284570738361	0.789706828620659	NA	-0.878944250836123	NA	NA	0.081075472639607	NA	NA	-0.168281776686379	NA	NA
O15144	0.0110221568247265	NA	-1.10887750223441	0.328517717998889	0.715901441393837	0.0327199758080752	-0.548083842221728	-0.147670350775179	0.391527905145808	NA	0.318529023690833	0.325807494835971	-0.153767508038921	0.415018403645095	-0.118720414126054	0.0684265914586081	0.404930781758804	-0.0637807036101355	-0.276055695826725	0.765917331242243	-0.160864160745164	0.354105689627792	-0.0741182239254647	NA	0.0428586666050819	0.0132669543452105	NA	NA	1.34667387335495	0.769769698526158	1.15459516469371	-0.417192830800066	0.0654320668740361	-0.0942527606931921	NA	NA	0.580988098672819	0.228111355564309	-0.309388516866982	0.319558221186006	0.172344218608195	-0.0108308794681922	0.189481697879989	-0.419350839885563	0.23106440639628	0.0749162849165143	0.430805781603083	-0.164898514149307	-0.0267036889877207
O15145	0.538660794387267	-0.406789249937762	-0.183418313119222	-1.21910652207619	0.0034267685580197	-0.853357409268847	-0.0733176566302337	-0.160754715837882	-0.63032023436813	-1.86811262998304	-0.0684699282697615	-1.0118966209265	0.431165231911838	0.274687511424293	0.292794685893959	0.148549839311805	-0.142936886627036	-0.107936475458111	-0.444939268180684	-0.622387671504452	-0.528803245670122	-0.390650572814604	-0.696460367529919	0.137531348667964	0.142718288625387	-0.264384516359092	0.459946676326605	0.846446712045952	0.506290736412258	-0.138686046191732	0.6397478154109	-0.898950000299652	-0.229764527260412	-0.471655833792969	0.407482177490719	-0.0723735083589148	-0.417439557710862	-0.365789009931202	-0.476158209113554	-0.397227570675769	0.083705940503863	-0.161076926877505	-0.354176992651771	0.393961768366846	0.608914419748544	-0.072763432946313	0.578061749138411	0.129330249915789	0.39044054214523
O15160	NA	-0.97017090203313	NA	NA	NA	NA	NA	NA	NA	0.376828222721059	NA	NA	NA	NA	NA	NA	-0.656053982094776	NA	NA	NA	NA	NA	NA	NA	NA	NA	NA	NA	NA	NA	NA	-1.03336462450145	NA	NA	NA	NA	0.393827015124909	-0.276573109057486	0.217890768456503	0.253812972898515	0.242144487876394	0.271782269944748	0.652450119874823	-0.079257044318053	0.554447864100249	NA	0.752667285324745	0.504632503695471	NA
O15212	0.166495652371708	0.305077637842808	NA	NA	NA	NA	NA	NA	NA	-0.70433225252326	NA	NA	NA	NA	NA	NA	0.69366580425735	NA	NA	NA	NA	NA	NA	0.307443875381297	0.49081944595553	NA	NA	NA	0.896882896048161	NA	1.3860202067442	0.606519894269453	1.21691006999456	NA	NA	NA	NA	0.00923627940137672	NA	NA	NA	NA	NA	NA	NA	NA	NA	NA	NA
O15213	NA	NA	NA	NA	NA	NA	NA	NA	NA	NA	NA	NA	NA	NA	NA	NA	NA	NA	NA	NA	NA	NA	NA	NA	NA	NA	NA	NA	NA	NA	NA	NA	NA	NA	NA	NA	NA	NA	NA	NA	NA	NA	NA	NA	NA	NA	NA	NA	NA
O15230	NA	NA	NA	NA	NA	NA	NA	NA	NA	NA	NA	NA	NA	NA	NA	NA	NA	NA	NA	NA	NA	NA	NA	NA	NA	NA	NA	NA	NA	NA	NA	NA	NA	NA	NA	NA	NA	NA	NA	NA	NA	NA	NA	NA	NA	NA	NA	NA	NA
O15258	NA	NA	0.0146204118917663	0.299067427024697	0.117330965346243	-0.146749228787362	-0.0547767364572777	-0.141932428242998	-0.0284541352310947	NA	NA	NA	NA	NA	NA	NA	NA	NA	NA	NA	NA	NA	NA	NA	NA	NA	NA	NA	NA	NA	NA	NA	NA	NA	NA	NA	-0.253735755740068	NA	0.217735479162707	0.120792054068171	-0.124545124009401	-0.301705507964019	-0.331235704307624	-0.66868619619837	-0.662913140016095	-0.0382863886989601	-0.0977746811322938	-0.495614842777409	-0.380435336777258
O15294	NA	NA	NA	NA	NA	NA	NA	NA	NA	NA	NA	NA	NA	NA	NA	NA	NA	NA	NA	NA	NA	NA	NA	NA	NA	NA	NA	NA	NA	NA	NA	NA	NA	NA	NA	NA	NA	NA	NA	NA	NA	NA	NA	NA	NA	NA	NA	NA	NA
O15297	NA	NA	NA	NA	NA	NA	NA	NA	NA	NA	NA	NA	NA	NA	NA	NA	NA	NA	NA	NA	NA	NA	NA	NA	NA	NA	NA	NA	NA	NA	NA	NA	NA	NA	NA	NA	NA	NA	NA	NA	NA	NA	NA	NA	NA	NA	NA	NA	NA
O15327	NA	NA	NA	NA	NA	NA	NA	NA	NA	NA	NA	NA	NA	NA	NA	NA	NA	NA	NA	NA	NA	NA	NA	NA	NA	NA	NA	NA	NA	NA	NA	NA	NA	NA	NA	NA	NA	NA	NA	NA	NA	NA	NA	NA	NA	NA	NA	NA	NA
O15347	NA	NA	NA	NA	NA	NA	0.311794210725602	NA	1.40471100660901	NA	NA	NA	NA	NA	NA	NA	NA	NA	NA	NA	NA	NA	NA	NA	-0.0488395332762319	-0.183328682063315	0.303786977082679	1.6163808249057	NA	NA	-0.045268007622425	NA	0.372182275857627	0.105856078341401	NA	0.0208757590508385	0.326740948949274	NA	0.311567444774333	NA	-0.246476145724443	NA	NA	0.865672398802661	NA	NA	NA	0.460990643935047	NA
O15355	0.606521318134741	0.178091622457685	0.445297117017259	0.104966604010674	0.426373464080544	0.0610723135893033	NA	NA	-0.267564147458186	-0.0302726935174377	0.293934575202685	-0.357362180550389	NA	-0.346269134862922	0.325875868753025	-0.0732929886297077	-0.152447577861438	0.365727959235202	-0.058192299535137	NA	NA	-0.448159898034611	NA	-0.077880271978492	0.310652841959054	-0.222569330546579	0.548311010103645	0.941233800043998	-1.50288398108341	-0.371984134213423	-0.862562033446779	-0.664654983758736	0.710254084208811	0.0567673430868139	NA	-1.30141415000614	-0.851272976634408	-0.459043783042797	0.156859976633849	0.0722429465405202	0.74640124572869	-0.00548909411605594	-0.909870917820917	-0.500177892444962	0.233613761354439	NA	0.977835899668557	0.515389365678947	-0.302679265862161
O15357	NA	NA	NA	NA	NA	NA	NA	NA	NA	NA	NA	NA	NA	NA	NA	NA	NA	NA	NA	NA	NA	NA	NA	NA	NA	NA	NA	NA	NA	NA	NA	NA	NA	NA	NA	NA	NA	NA	NA	NA	NA	NA	NA	NA	NA	NA	NA	NA	NA
O15371	-0.259267718790933	-0.445016614672005	-0.785880165779949	-0.84900662014489	-0.177379355031888	NA	-0.175962028119294	0.111222021361718	-0.624845637423062	0.195474441350825	0.180100357520028	-0.31087637763676	-0.525056870640035	0.44793555742399	-0.026148887931843	-0.588521954319261	NA	0.532981455972614	0.470048188849707	-0.211979590039866	0.0357927326112606	-0.010902083267484	0.16241701784442	-0.551512689720504	NA	NA	NA	NA	NA	NA	NA	-1.24614990548745	NA	NA	NA	NA	0.614692415308706	-0.186573866437437	0.863325026693921	1.77027499384608	0.415226188778939	1.0379041848715	0.767643603179539	1.54276650459578	0.525924768658842	0.423453354009921	-0.0169779651894378	0.0684282636893186	0.469605896109235
O15372	0.0532559834143497	0.727151299513644	NA	NA	NA	NA	NA	NA	NA	NA	0	NA	NA	0.310925500505246	NA	-0.057221887741813	-0.980132492794351	0.0702830467554452	0.766824297093826	NA	NA	NA	NA	-0.200991252814237	0.0352803836533235	NA	NA	NA	NA	NA	NA	NA	-0.669551050018468	NA	NA	NA	NA	0.0186526455008935	NA	NA	0.208738857187471	NA	NA	NA	NA	NA	NA	NA	NA
O15382	NA	NA	NA	NA	NA	NA	NA	NA	NA	NA	NA	NA	NA	NA	NA	NA	NA	NA	NA	NA	NA	NA	NA	NA	NA	NA	NA	NA	NA	NA	NA	NA	NA	NA	NA	NA	NA	NA	NA	NA	NA	NA	NA	NA	NA	NA	NA	NA	NA
O15400	NA	NA	NA	NA	NA	NA	NA	NA	NA	NA	NA	NA	NA	NA	NA	NA	NA	NA	NA	NA	NA	NA	NA	NA	NA	NA	NA	NA	NA	NA	NA	NA	NA	NA	NA	NA	NA	NA	NA	NA	NA	NA	NA	NA	NA	NA	NA	NA	NA
O15427	NA	NA	-0.127710396905561	-0.602374093354615	-0.450217048920056	0.0497120213575815	-0.783133063895253	-0.109202926728455	-1.05674681111309	NA	0.159216347681638	-0.329244660649337	-0.162215717907204	-0.563488917168765	0.219864653195278	-0.0893701575663859	NA	-0.0332087573726804	-0.364844346017282	-0.345455200734614	0.334689484077955	-0.333553372101844	-1.02079945838463	NA	0.214756563749833	-0.793628632969939	-0.00859047877892723	0.0654720849354165	-0.112535971258993	-0.533082515978739	0.0568076895469387	NA	-0.0875513071509163	0.319413773207386	0.402213627122193	-0.919744905547402	-0.17857182319273	NA	0.00082532558715695	0.0926200453097971	-0.5170595148267	0.0767495964105941	-0.361515659747138	-0.994094460697067	0.0742063092048641	0.276291499781949	0.0641918513629582	0.544710382461571	-0.25032071146097
O15440	NA	NA	NA	NA	NA	NA	NA	NA	NA	NA	NA	NA	NA	NA	NA	NA	NA	NA	NA	NA	NA	NA	NA	NA	NA	NA	NA	NA	NA	NA	NA	NA	NA	NA	NA	NA	NA	NA	NA	NA	NA	NA	NA	NA	NA	NA	NA	NA	NA
O15498	NA	NA	0.973263523353159	NA	0.226586157136519	NA	NA	0.113375091183122	NA	NA	NA	NA	NA	NA	NA	NA	NA	0.835818267448757	0.926926460581829	NA	NA	NA	NA	NA	NA	NA	NA	NA	NA	NA	NA	NA	NA	NA	NA	NA	0.866880659051154	NA	NA	0.966310075116109	1.26581151626458	0.621452973934293	NA	NA	NA	NA	NA	NA	NA
O15511	-0.21181617834912	0.377915338983848	0.207876669691118	-1.06915248286709	0.263002706673426	-0.840226124649063	-0.464087755116317	-0.797838521623548	-0.48636360455731	0.697842777683671	-0.0557477483499108	0.26872455583929	0.601044489614485	-0.131189770232277	-0.405443734089201	0.297798107489076	0.616232384675577	0.277618747557737	0.463388559266259	0.399498839882961	-0.180028168251866	0.115129938424084	0.316429183615454	NA	0.0879797711570482	-0.102891581175656	0.0362412748834564	0.026032034391935	-0.197520984917658	0.161724347807412	0.462019175392402	0.239146539382984	-0.739054245191341	-0.882217298502251	0.618627624267187	-0.278646088429892	-0.0830245700623203	0.526223824785267	-0.449487259996567	0.331518098159748	-0.384950126835101	0.414818858775035	-1.16975433904357	-0.206056248897721	0.363194371031836	-1.35580760331442	0.491218882213105	0.468153140875137	0.181280290144982
O15537	NA	NA	NA	NA	NA	NA	NA	NA	NA	NA	NA	NA	NA	NA	NA	NA	NA	NA	NA	NA	NA	NA	NA	NA	NA	NA	NA	NA	NA	NA	NA	NA	NA	NA	NA	NA	NA	NA	NA	NA	NA	NA	NA	NA	NA	NA	NA	NA	NA
O43143	-0.408807610911659	-1.42314986422537	0.00282407134371319	0.0750878551972373	-0.552000391311925	-1.06441039064756	-0.0797761061632737	-0.436140880242269	-0.810252571261388	NA	NA	NA	-0.324818105110028	NA	NA	NA	-0.344939541178184	0.185767377496404	NA	NA	NA	0.0439382237266454	NA	-0.149165316398858	0.804384399385074	0.986996735072165	-1.23328115036922	NA	NA	NA	0.163050841232849	-0.565696966191513	0.349044127288655	-0.121672472146271	NA	-0.394887344261568	-0.479723926350128	0.208018807849372	-0.430212276041585	0.368019021548203	-0.0475978743984202	0.0277340710038701	0.3415414220485	0.223619262137894	-0.309971855811431	0.3128634207699	-0.943117588606735	-0.556028502278427	0.140405361263794
O43149	NA	-0.174859283623211	NA	NA	NA	NA	NA	NA	NA	1.19336358181798	NA	NA	NA	NA	NA	NA	-0.425123547647981	NA	NA	NA	NA	NA	NA	0.873185272198881	NA	NA	NA	NA	NA	NA	NA	-1.63157491210751	NA	NA	NA	NA	NA	0.660208656819421	NA	NA	NA	NA	NA	NA	NA	NA	NA	NA	NA
O43150	NA	NA	NA	NA	NA	NA	NA	NA	NA	NA	NA	NA	NA	NA	NA	NA	NA	NA	NA	NA	NA	NA	NA	NA	NA	NA	NA	NA	NA	NA	NA	NA	NA	NA	NA	NA	NA	NA	NA	NA	NA	NA	NA	NA	NA	NA	NA	NA	NA
O43169	-0.458287132616657	NA	-0.650891798021485	NA	-0.627005008050237	NA	0.0567649636102615	NA	NA	NA	NA	NA	NA	NA	NA	NA	NA	NA	NA	NA	NA	NA	NA	NA	-0.0500141223967747	-1.44125014700879	NA	NA	-1.23778746382185	NA	NA	NA	-1.46671577703377	0.276866306412098	NA	NA	NA	NA	NA	NA	NA	NA	NA	NA	NA	NA	NA	NA	NA
O43172	NA	NA	NA	NA	NA	NA	NA	NA	NA	NA	NA	NA	NA	NA	NA	NA	NA	NA	NA	NA	NA	NA	NA	NA	NA	NA	NA	NA	NA	NA	NA	NA	NA	NA	NA	NA	NA	NA	NA	NA	NA	NA	NA	NA	NA	NA	NA	NA	NA
O43175	-0.466498186959873	-0.311494048141785	-0.722035461322924	0.228246767255803	0.251823617823847	-0.292197980897772	-0.102261153801485	0.588999588477049	0.62466417226179	0.103028666879458	-0.356919127981448	0.338428251511229	0.157925866028663	-0.857939776268499	-0.526331307845813	-0.162922257803252	-0.32022655072532	0.848580502435819	0.771853861019131	-0.384610530785623	-0.327541241225445	-0.635650515441867	0.181119145093449	-0.1668477291342	-0.155479542412689	0.173679275489812	-0.824340709883141	-0.105923015774421	-0.20356942901121	-0.43286255836959	0.458874051842705	-0.393667950988221	0.336235005838977	-0.415128051727313	-0.595740105515683	-0.0145654670982147	0.509773342722721	-1.33994347150867	0.523802189285743	0.897249859687736	0.890300161926525	0.671220474755448	0.938639531230604	0.520897832363325	0.17606619615926	-0.0357180485185114	-0.300919441222195	-0.73717763569148	-0.408361808642851
O43242	0.0681993099363508	0.0480529917770729	-0.668453404664231	-0.438506250014065	-0.115479998763378	0.308969260257192	-0.415902316945383	-1.24860819666234	-0.0155420759741884	0.564846965735414	0.0382296058495088	-0.585187388810749	-0.894355437146739	0.457301066529148	NA	-0.116393002833589	-0.0578102020957856	-1.66775878478935	NA	-0.901997341149394	NA	-0.102614041218482	1.00786964887432	0.25336838762261	0.203398475598608	0.0495293242955237	0.235733685564421	0.0987396177313768	-0.881707613671459	-0.311943939258013	-0.190878787933079	0.243678763769416	-0.890739362349337	-0.141716743447622	0.394723532812073	0.331353033244778	0.176117268343597	1.14627667726893	-1.13110427699064	-0.177002411629126	-0.0548302622639078	-0.216623150213429	-0.165095189963311	NA	NA	0.654291403087382	NA	-0.532779640942268	1.3412887932799
O43252	NA	NA	NA	NA	NA	NA	NA	NA	NA	NA	NA	NA	NA	NA	NA	NA	NA	NA	NA	NA	NA	NA	NA	NA	NA	NA	NA	NA	NA	NA	NA	NA	NA	NA	NA	NA	NA	NA	NA	NA	NA	NA	NA	NA	NA	NA	NA	NA	NA
O43310	NA	NA	NA	NA	NA	NA	NA	NA	NA	NA	NA	NA	NA	NA	NA	NA	NA	NA	NA	NA	NA	NA	NA	NA	NA	NA	NA	NA	NA	NA	NA	NA	NA	NA	NA	NA	NA	NA	NA	NA	NA	NA	NA	NA	NA	NA	NA	NA	NA
O43313	NA	NA	NA	NA	NA	NA	NA	NA	NA	NA	NA	NA	NA	NA	NA	NA	NA	NA	NA	NA	NA	NA	NA	NA	NA	NA	NA	NA	NA	NA	NA	NA	NA	NA	NA	NA	NA	NA	NA	NA	NA	NA	NA	NA	NA	NA	NA	NA	NA
O43324	NA	NA	NA	NA	NA	NA	NA	NA	NA	NA	NA	NA	NA	NA	NA	NA	NA	NA	NA	NA	NA	NA	NA	NA	NA	NA	NA	NA	NA	NA	NA	NA	NA	NA	NA	NA	NA	NA	NA	NA	NA	NA	NA	NA	NA	NA	NA	NA	NA
O43390	-0.328228564699812	NA	1.03614395806631	0.248306619222914	0.776888312514724	0.387607768328019	0.0475242397122397	0.593878299907414	0.372848100479464	-0.317011943959379	-0.29025966239897	-0.0244684146385075	-0.186026545244514	-0.839327350764796	-0.583132150403948	-0.736898079734909	NA	-0.103230179719985	0.518379397883958	-0.0521183992018684	0.0591386327094072	0.222283236796546	-0.776579294052307	NA	-0.691555739616597	NA	-0.0510902769570439	-0.266478780071407	-0.884760349351023	0.546224293630271	-0.272774306301715	NA	0.553047358064267	0.308607801630432	NA	-0.275856486508752	0.355406670633594	-0.670757972200007	-0.134832904415095	0.148818048224491	0.0145219662183262	-0.139966439879109	-0.385673164665051	-0.616967364734168	0.417787066987185	0.252060584932988	0.0295902851596315	0.0255013959728433	-0.440560473820818
O43395	NA	NA	NA	NA	NA	NA	NA	NA	NA	NA	NA	NA	NA	NA	NA	NA	NA	NA	NA	NA	NA	NA	NA	NA	NA	NA	NA	NA	NA	NA	NA	NA	NA	NA	NA	NA	NA	NA	NA	NA	NA	NA	NA	NA	NA	NA	NA	NA	NA
O43396	-0.0986942570152329	-0.291467664259912	0.736009920601843	-0.221064816259553	0.31158069268841	-0.435961409037668	0.60932176625467	-0.423780233341202	-0.156541615531388	0.0498993605182121	-0.315608051086894	NA	-0.692387999211297	NA	0.166367509981437	1.1207713034914	-0.694034120941962	0.559221602599211	NA	1.08338638953422	0.278338254553773	NA	1.00891413108492	0.906097854846517	0.194194616183137	-0.681679490483131	0.134416598580604	NA	-0.0339176686444794	-0.412125893410842	0.491344216152289	-0.943883814695535	-1.4832602194796	NA	0.293491929306827	0.120068901336592	-0.102322074582585	0.864354510414363	0.081434572641641	-0.249405747612732	-0.203656144321345	-0.656509175312161	-0.651463515999421	0.549901948480854	0.359288421199885	-0.350986501973231	NA	NA	0.573705777415217
O43399	-0.817926175303523	1.08762184028028	-0.465149495699434	0.141965631332014	0.866646659424763	-0.277493975541592	-0.0394223758799553	-0.0241314299147282	0.0112408612100002	0.745795623195992	0.447729214597978	0.690006390125103	-0.0718233845781432	0.322170691150479	0.346913840125363	-0.355709830370239	1.1165682890185	-0.601718228084307	0.336422802144536	0.155095804177152	0.114378427675818	1.21895250256959	-0.316000847805036	-0.367969653437674	-0.829320087847488	-0.00318730413687478	-0.00421954000743499	-0.623411548511872	0.246134174109257	-0.0973901322323975	-0.506065691097642	-0.199867644011825	-0.225271244792742	0.146562587173802	-0.0825587150889352	-0.557548598578542	-0.201274288353515	1.36684233348829	-0.088583924382413	-0.0288111450103944	-0.0289652503606874	0.124470672279111	-0.339971725540566	-0.0771370205560011	-0.175260555792299	-0.747815196191229	-0.566987507257705	0.0273220713495093	-0.442970812901652
O43447	NA	0.340581954623369	-1.0974160885474	NA	NA	NA	-0.777028697294297	NA	-1.28736918406061	0.274502402377196	1.21340433192811	1.0371782460788	0.919348924085427	0.100702791343992	0.199682856253574	0.65642507310552	-0.470372137936712	0.447162484907952	0.549793466539544	-0.248960503280035	-0.0539382768225452	0.196419288817031	-0.102640320110616	0.92466948484914	NA	NA	NA	NA	NA	NA	NA	0.28554113439439	NA	NA	NA	0.125507829358785	0.0137174490849773	-0.0144651094084975	0.11562587871957	0.730241275958695	0.255759796552384	0.0386450981627404	-0.198254470889044	-0.695020085665993	-0.177882339298899	-0.07057473975482	0.560485846080395	1.10484712212868	0.367391380028415
O43451	NA	NA	NA	NA	NA	NA	NA	NA	NA	NA	NA	NA	NA	NA	NA	NA	NA	NA	NA	NA	NA	NA	NA	NA	NA	NA	NA	NA	NA	NA	NA	NA	NA	NA	NA	NA	NA	NA	NA	NA	NA	NA	NA	NA	NA	NA	NA	NA	NA
O43488	NA	NA	1.8307240872653	0.437631745705776	1.02054692018638	NA	1.06456352834714	NA	1.52579114376363	NA	NA	NA	NA	NA	NA	NA	NA	NA	NA	NA	NA	NA	NA	NA	NA	NA	NA	NA	NA	NA	NA	NA	NA	NA	NA	NA	NA	NA	NA	NA	NA	NA	NA	NA	NA	NA	NA	NA	NA
O43491	NA	NA	NA	NA	NA	NA	NA	NA	NA	NA	NA	NA	NA	NA	NA	NA	NA	NA	NA	NA	NA	NA	NA	NA	NA	NA	NA	NA	NA	NA	NA	NA	NA	NA	NA	NA	NA	NA	NA	NA	-0.192342082424663	NA	NA	NA	NA	NA	NA	NA	NA
O43516	NA	NA	NA	NA	NA	NA	NA	NA	NA	NA	NA	NA	NA	NA	NA	NA	NA	NA	NA	NA	NA	NA	NA	NA	NA	NA	NA	NA	NA	NA	NA	NA	NA	NA	NA	NA	NA	NA	NA	NA	NA	NA	NA	NA	NA	NA	NA	NA	NA
O43529	NA	NA	NA	NA	NA	NA	NA	NA	NA	NA	NA	NA	NA	NA	NA	NA	NA	NA	NA	NA	NA	NA	NA	NA	NA	NA	NA	NA	NA	NA	NA	NA	NA	NA	NA	NA	NA	NA	NA	NA	NA	NA	NA	NA	NA	NA	NA	NA	NA
O43583	NA	NA	1.75043989830044	NA	NA	NA	NA	NA	NA	0.621374060860346	NA	NA	NA	NA	NA	NA	NA	NA	NA	NA	NA	NA	NA	NA	NA	NA	NA	NA	NA	NA	NA	NA	NA	NA	NA	NA	NA	NA	NA	NA	NA	NA	NA	NA	NA	NA	NA	NA	NA
O43592	NA	NA	NA	NA	NA	NA	NA	NA	NA	NA	NA	NA	NA	NA	NA	NA	NA	NA	NA	NA	NA	NA	NA	NA	-0.296916815401906	NA	NA	NA	0.13792486609837	NA	NA	NA	NA	NA	NA	NA	NA	NA	NA	NA	-1.18238545183571	NA	0.753011004915493	0.107849068691186	NA	NA	NA	0.944953024607612	NA
O43598	NA	NA	NA	NA	NA	NA	NA	NA	NA	NA	NA	NA	NA	NA	NA	NA	NA	NA	NA	NA	NA	NA	NA	NA	NA	NA	NA	NA	NA	NA	NA	NA	NA	NA	NA	NA	NA	0.481135074840045	NA	NA	NA	NA	NA	NA	NA	NA	NA	NA	NA
O43615	NA	0.0210070590177554	0.505137424130105	-0.0178542110992839	NA	0.412114061690096	0.774122655843346	-0.821745079336294	NA	-0.467125957889639	-0.501252969583877	-1.08391018928612	-0.387155592623944	0.0329825078160945	-0.820214106907729	-1.09227693990805	0.144629848934759	-0.230764410712833	-0.159461265782457	-0.939610422110117	0.253437829653608	0.0888645953328624	-1.44804188706453	0.571671318560967	NA	NA	NA	NA	NA	NA	-0.500783019541202	0.0524693827743027	NA	NA	NA	NA	-0.705901234268151	0.793702244757921	0.351443389715735	0.475867439326115	-1.01665666921772	-0.111744960751793	-0.0792228574394197	0.336152677260263	NA	NA	NA	NA	NA
O43617	NA	NA	NA	NA	NA	NA	NA	NA	NA	NA	NA	NA	NA	NA	NA	NA	NA	NA	NA	NA	NA	NA	NA	NA	NA	NA	NA	NA	NA	NA	NA	NA	NA	NA	NA	NA	NA	NA	NA	NA	NA	NA	NA	NA	NA	NA	NA	NA	NA
O43660	NA	NA	NA	NA	NA	NA	NA	NA	NA	NA	NA	NA	NA	NA	NA	NA	NA	NA	NA	NA	NA	NA	NA	NA	NA	NA	NA	NA	NA	NA	NA	NA	NA	NA	NA	NA	NA	NA	NA	NA	NA	NA	NA	NA	NA	NA	NA	NA	NA
O43665	0.0628730299247649	-0.351904724236223	NA	NA	NA	NA	NA	NA	NA	-0.0109259433053366	NA	NA	NA	NA	NA	NA	0.15116259771624	NA	NA	NA	NA	NA	NA	NA	NA	NA	NA	NA	NA	NA	NA	0.640537828147407	NA	NA	NA	NA	NA	0.127617066382142	NA	NA	NA	NA	NA	NA	NA	NA	NA	NA	NA
O43670	0.125241819043409	-0.753487528556643	NA	NA	NA	NA	NA	NA	NA	-1.08850706867823	NA	NA	NA	NA	NA	NA	-1.12214091187735	NA	NA	NA	NA	NA	NA	-0.198243426427448	NA	NA	NA	NA	NA	NA	NA	-1.6921235298767	NA	NA	NA	NA	-0.386417040212209	-0.577012685848604	-0.439087470980483	-0.509371729824937	-0.481394239496124	-0.179665463474436	-0.295636004872813	0.0847885380496435	0.426058404724537	-0.678336297128366	-1.05350664958952	-0.411447538349139	-0.366365867524288
O43674	NA	NA	NA	-0.549280740083339	NA	NA	NA	NA	NA	NA	NA	NA	NA	NA	NA	NA	NA	NA	NA	NA	NA	NA	NA	NA	NA	NA	NA	NA	NA	NA	NA	NA	NA	NA	NA	NA	NA	NA	NA	NA	NA	NA	NA	NA	NA	NA	NA	NA	NA
O43681	0.857934388481685	-0.911658424199032	NA	NA	NA	NA	NA	NA	NA	0.409273213972087	NA	NA	NA	NA	NA	NA	NA	NA	NA	NA	NA	NA	NA	NA	-0.313483136528004	NA	NA	NA	NA	NA	NA	NA	NA	NA	0.194993652910038	-0.13026698099933	NA	-1.09109806489602	NA	NA	NA	NA	NA	NA	NA	NA	NA	NA	NA
O43683	-0.133156923467878	-0.603180005416845	NA	NA	NA	NA	NA	NA	NA	-1.65795147747155	NA	NA	NA	NA	NA	NA	-1.34359841067525	NA	NA	NA	NA	NA	NA	-1.05872880217583	NA	NA	NA	NA	NA	NA	NA	NA	NA	NA	NA	NA	NA	-1.22601961013023	NA	NA	NA	NA	NA	NA	NA	NA	NA	NA	NA
O43684	-1.0477086774912	-0.790755706647054	NA	NA	NA	NA	NA	NA	NA	NA	NA	NA	NA	NA	NA	NA	NA	NA	NA	NA	NA	NA	NA	0.652677135921903	NA	NA	NA	NA	NA	NA	NA	NA	NA	NA	NA	NA	NA	NA	NA	NA	NA	NA	NA	NA	NA	NA	NA	NA	NA
O43707	-0.473301602262557	-0.136245019824289	-0.595627379694812	0.160532840447439	-0.758187762192677	-0.235157756336575	-0.0382357799753628	-0.213627930312199	-0.0897430480155529	0.167329148223432	-0.525199556735863	-0.355191305443777	-0.36806517638042	0.00631644376317884	-0.878948010172903	-0.48125209611477	0.160272007358085	-0.0343755065265207	0.207407098220741	-0.207956623368825	-0.733646587740379	-0.792420766025578	-0.230824479065741	0.000278144798699784	-0.11767238767685	-0.145920972097871	0.459372566200112	-0.387987241771927	0.0794210841240478	-0.227758924191635	0.16063351009227	0.328399796383453	0.368844230066379	-0.774157519129182	-0.460989685665417	-0.226879965899974	-0.100220423380683	0.166704236503731	0.0018824239344537	-0.104271685463514	0.243013160549044	0.283488835845892	-0.43732945031246	-0.333188082225015	-0.581878285499316	-0.900830833673451	-0.596778816500042	-0.130201599173005	-0.27085416651619
O43709	NA	NA	NA	NA	NA	NA	NA	NA	NA	NA	NA	NA	NA	NA	NA	NA	NA	NA	NA	NA	NA	NA	NA	NA	NA	NA	NA	NA	NA	NA	NA	NA	NA	NA	NA	NA	NA	NA	NA	NA	NA	NA	NA	NA	NA	NA	NA	NA	NA
O43719	0.0586728326880693	NA	NA	NA	NA	NA	NA	NA	NA	NA	0.293832867420459	-0.446834836456257	-0.350966581013547	0.510738619298448	-0.0702870698242034	0.140067633932432	NA	-1.23749356678435	-0.727998458485995	-1.08397544869939	0.346611514984613	-0.769425943068688	-0.205134143370051	NA	NA	NA	NA	NA	NA	NA	NA	NA	NA	NA	NA	NA	NA	NA	0.60342536411879	NA	NA	0.338912760450024	-0.0428919556500831	1.46870130046042	NA	NA	NA	1.02512914290063	NA
O43747	NA	NA	NA	NA	NA	NA	NA	NA	NA	NA	NA	NA	NA	NA	NA	NA	NA	NA	NA	NA	NA	NA	NA	NA	NA	NA	NA	NA	NA	NA	NA	NA	NA	NA	NA	NA	NA	NA	NA	NA	NA	NA	NA	NA	NA	NA	NA	NA	NA
O43765	NA	1.66402967027299	1.00835888543746	1.13858407063204	0.0413087629320285	1.03624287967971	0.883579193008249	NA	-0.8966571948995	-0.461300324425756	-0.026879280019723	NA	-0.0469258644433319	0.262996198943264	1.26513538484782	0	0.0568497470023702	0.259176999733674	0.8296670413445	0.495824796218015	-0.995936189258982	-0.23744087439485	0.885384298541503	0.956461542154211	0.0973950021229621	1.41383119346125	1.06960773409219	1.23706419815867	0.371050648363129	NA	0.488862636811293	0.657292703405216	0.403688832465585	-0.427316091294723	NA	-0.742747896281308	-0.72700191823218	-0.0663044632653295	-0.638947938339068	NA	0.235847432400407	0.02319226507503	-0.561681764643917	-0.0486798747717587	-0.237276132654774	1.24870498288497	NA	0.0835931919221925	-0.104303000111881
O43768	-0.00208523150067865	-0.795236755015903	0.750432876657605	0.00136697247750385	-0.707643117448473	0.027738157991943	0.365101570524526	0.478212983908861	-0.505565472991959	-0.851658443442133	0.136659347804884	1.01926119540988	NA	0.866304000819561	0.0143099113414323	NA	-0.931220885571351	0.156465966308044	-0.491786738652791	0.625584817369617	NA	NA	NA	0.127404540595078	-0.237569611585664	-0.398022105021911	-0.957568870254144	-0.420287918765149	0.392011208247489	0.0887017003406419	-0.542529451770988	0.225912634375882	-0.967431342918973	-0.173978776898542	0.57310458433704	-0.0512831548409834	-0.600535740601868	-0.223484272401463	-0.542543531705336	-0.364690292141426	-0.01698359897581	-0.143531933632628	-0.303626732411705	-0.378730918721826	-0.0767284161042645	-0.0663352375778265	-0.662980889046638	0.149593617125515	-0.450417707914341
O43776	0.498803420052257	0.596010654781116	-0.428337096602794	0.780980450128474	-0.53409220273339	-0.758017418375316	1.02917880393268	1.23231001441607	-0.122518147237284	-0.0581072518705072	0.736041892650319	-0.178334738798065	1.47916075948858	0.29901264241549	0.271429425547102	-0.319281451655191	-0.241076567678607	0.986974059323329	-0.0824280977589394	0.266675640712618	-0.388854999461004	-2.446353981242	-0.381420712738685	-0.398218826440155	0.322895563559865	0.00571730117472603	0.410256325004454	-0.786065707300936	-0.491814556315186	-1.63706637091771	0.075961493446234	-0.810916598322337	0.280661851762814	-0.292671924276728	0.524969137912207	0.00758337107583919	0.230598145921415	0.325682246763409	-0.681732586288287	-0.235973979265805	-0.559941972424367	-0.0647638571951773	-0.184398625267488	-0.0898081895893219	-0.249699447917846	-0.792761412645405	0.134919372493353	-1.05958811165852	-0.131292510101596
O43795	NA	NA	NA	NA	NA	NA	NA	NA	NA	NA	NA	NA	NA	NA	NA	NA	NA	NA	NA	NA	NA	NA	NA	NA	NA	NA	NA	NA	NA	NA	NA	NA	NA	NA	NA	NA	NA	NA	NA	NA	NA	NA	NA	NA	NA	NA	NA	NA	NA
O43809	0.704870436392927	0.111386855848889	-0.221687904689735	-0.085910098137844	-0.632118933415923	-0.825608909041438	0.0982646827741637	-0.633077301388346	0.0902117888919526	-0.225579289409144	-0.314223248590795	-0.30610966159435	-0.152446547011254	-0.166405920435284	-0.239294251750653	-0.229605675107596	-0.18386560041033	-0.319850726005318	-0.190825469181156	-0.411110068201386	-0.594519711857891	-0.253739145285237	-0.758409926904	-0.1953275221152	0.487909091340508	0.645708133100869	-0.163222193834134	-0.0499959127988178	0.0343867848010636	0.709466504597691	-0.350446201669256	-0.135016914235517	0.421624292254062	0.664120315599682	-0.00607881837293109	0.506787999724074	-0.0306589704009165	0.259611782334786	-0.501436277892549	-0.484989857654217	-0.534832932341937	-0.0838664414790062	-0.664550746223567	-0.394947099333092	-0.172197522278257	-1.2396619022844	-0.516808194015996	-0.979821309659537	-0.332619275311807
O43818	1.33432231849362	-1.7265311256253	NA	NA	NA	NA	NA	NA	NA	-0.699150025291193	NA	NA	0.249099904227603	NA	NA	NA	-0.954848925451803	0.308610694571495	-0.0714989684206757	NA	NA	NA	NA	-0.68590604911789	0.268577682377601	NA	NA	NA	NA	NA	NA	-1.51362540716348	NA	1.08865897445182	NA	NA	NA	0.0198930276933923	NA	NA	NA	NA	NA	NA	NA	NA	NA	NA	NA
O43823	NA	1.04481739366958	NA	NA	NA	NA	NA	NA	NA	NA	NA	NA	NA	NA	NA	NA	0.886453098714598	NA	NA	NA	NA	NA	NA	NA	NA	NA	NA	NA	NA	NA	NA	NA	NA	NA	NA	NA	NA	0.147839166893694	NA	NA	NA	NA	NA	NA	NA	NA	NA	NA	NA
O43824	NA	NA	NA	NA	NA	NA	NA	NA	NA	NA	1.05809569224764	0.935955993811063	NA	NA	NA	0.383560022716006	NA	1.32294775793916	0.785842682313896	1.0093323195009	0.738544637654897	NA	0.669290323185376	NA	NA	NA	NA	NA	NA	NA	NA	NA	NA	NA	NA	NA	NA	NA	NA	NA	NA	NA	NA	NA	NA	NA	NA	NA	NA
O43837	-0.531443792378555	-0.244211400872338	NA	NA	NA	NA	NA	NA	NA	0.646301957043331	NA	NA	NA	NA	NA	NA	0.319589545228525	NA	NA	NA	NA	NA	NA	0.174732526535804	NA	NA	NA	NA	NA	NA	NA	0.324033024901138	NA	NA	NA	NA	NA	0.404024661106075	NA	NA	NA	NA	NA	NA	NA	NA	NA	NA	NA
O43847	NA	NA	NA	NA	NA	NA	NA	NA	NA	NA	NA	NA	NA	NA	NA	NA	NA	NA	NA	NA	NA	NA	NA	NA	NA	NA	NA	NA	NA	NA	NA	NA	NA	NA	NA	NA	NA	NA	NA	1.08551105154009	NA	-0.845139268843503	NA	-0.291396785901707	NA	NA	NA	NA	NA
O43852	-0.762228009462253	-0.204013931023678	-0.542621375599615	1.09571136745556	2.54723368245289	1.04260927488281	0.374455098428271	1.51480255978145	0.665419997867626	-0.248012929452739	-1.02961452330382	-0.849623432656544	-0.663185457644496	-0.58449554430191	-0.8118955086508	-0.820104117667552	-0.260823977722129	0.757771542528382	0.976149397313319	0.37574338426418	1.59713977639189	1.32215286638587	-1.26193027333257	-1.20676706800831	NA	NA	NA	NA	NA	NA	NA	-0.00446086899206103	NA	NA	NA	NA	0.236766471456534	-0.323940860768524	0.119531653391439	-0.02074475093229	0.109522549542801	-0.344940143821836	-0.447043339605416	0.610666763655398	0.34954602643292	0.34651612878798	NA	NA	0.288116476046093
O43865	NA	NA	NA	NA	NA	NA	NA	NA	NA	NA	NA	NA	NA	NA	NA	NA	NA	NA	NA	NA	NA	NA	NA	NA	NA	NA	NA	NA	NA	NA	NA	NA	NA	NA	NA	NA	NA	NA	NA	NA	NA	NA	NA	NA	NA	NA	NA	NA	NA
O43896	NA	NA	NA	NA	NA	NA	NA	NA	NA	NA	0.109671686096346	0.324420349901554	0.165506187156234	-0.849880138158118	1.13591380894439	1.20657448897273	NA	-0.0853391516388648	-0.277168248781925	-0.187628014443406	0.895240852930416	0.646026063480301	-0.683440166707882	NA	NA	NA	NA	NA	NA	NA	NA	NA	NA	NA	NA	NA	-0.749109879925822	NA	0.0696005469754014	NA	0.709613877096177	1.16783287873095	0.701307552977365	NA	1.79621924560416	NA	NA	0.831916383693432	NA
O43933	NA	NA	NA	NA	NA	NA	NA	NA	NA	NA	NA	NA	NA	NA	NA	NA	NA	NA	NA	NA	NA	NA	NA	NA	NA	NA	NA	NA	NA	NA	NA	NA	NA	NA	NA	NA	NA	NA	NA	NA	NA	NA	NA	NA	NA	NA	NA	NA	NA
O60216	NA	NA	NA	NA	NA	NA	NA	NA	NA	NA	NA	NA	NA	NA	NA	NA	NA	NA	NA	NA	NA	NA	NA	NA	NA	NA	NA	NA	NA	NA	NA	NA	NA	NA	NA	NA	NA	NA	NA	NA	NA	NA	NA	NA	NA	NA	NA	NA	NA
O60220	NA	NA	NA	NA	NA	NA	NA	NA	NA	NA	0.0534441990857351	NA	NA	NA	-0.669070642359479	NA	NA	NA	NA	NA	NA	NA	NA	NA	NA	NA	NA	NA	NA	NA	NA	NA	NA	NA	NA	NA	NA	NA	NA	NA	NA	NA	NA	NA	NA	NA	NA	NA	NA
O60234	NA	NA	0.569177774666314	0.337672994515482	-0.735124367429705	0.216544003253766	-0.270115510141908	0.00925500609913441	0.512928179420668	NA	0.137468076633856	0.312310984689115	-0.278057321924545	0.755336305658277	0.161697473301775	0.488110786488211	NA	-0.239633304827208	-0.187159046987326	0.075987322725806	-1.11279006157146	NA	0.195439864648328	NA	0.406034404544236	-0.260427765993485	0.20259851993545	0.574131876189163	0.440449244883239	NA	-0.400260042324787	NA	-0.039376698860273	-1.13322967613244	0.327502727888507	0.812850520332551	NA	NA	NA	NA	NA	NA	NA	NA	NA	NA	NA	NA	NA
O60256	NA	NA	NA	NA	NA	NA	NA	NA	NA	NA	NA	NA	NA	NA	NA	NA	NA	NA	NA	NA	NA	NA	NA	NA	NA	NA	NA	NA	NA	NA	NA	NA	NA	NA	NA	NA	NA	NA	NA	NA	NA	NA	NA	NA	NA	NA	NA	NA	NA
O60264	0.108072261865476	-0.175899939000035	NA	NA	NA	NA	NA	NA	NA	-0.0861171072385607	-0.0341524509363305	0.180961411326347	0.15889361735529	-0.630703994711566	0.325937774518873	-0.616934177166942	-0.437044282080101	-0.297854324396209	0.084846557504054	0.410829993630587	-1.29186144552035	NA	1.1108874756526	0.416763023837206	0.233984046447746	-0.885692721698396	0.198574051130198	-0.123040035578038	0.282893048537571	0.569634938308467	0.289866987338627	-0.320349431838318	-0.141515692446833	0.480117864503207	0.294383865327124	NA	0.203986939264164	-0.708047197477542	0.139401105529381	-0.00913779265979254	-0.208764433532452	0.384481445238455	-1.41029296188394	-0.515524958427863	0.419414613792745	0.135790218377037	NA	-0.274948786004519	0.893665070425063
O60271	NA	NA	NA	NA	NA	NA	NA	NA	NA	NA	NA	NA	NA	NA	NA	NA	NA	NA	NA	NA	NA	NA	NA	NA	NA	NA	NA	NA	NA	NA	NA	NA	NA	NA	NA	NA	NA	NA	NA	NA	NA	NA	NA	NA	NA	NA	NA	NA	NA
O60281	NA	NA	NA	NA	NA	NA	NA	NA	NA	NA	NA	NA	NA	NA	NA	NA	NA	NA	NA	NA	NA	NA	NA	NA	NA	NA	NA	NA	NA	NA	NA	NA	NA	NA	NA	NA	NA	NA	NA	NA	NA	NA	NA	NA	NA	NA	NA	NA	NA
O60313	NA	NA	NA	NA	NA	NA	NA	NA	NA	NA	NA	NA	NA	NA	NA	NA	NA	NA	NA	NA	NA	NA	NA	NA	NA	NA	NA	NA	NA	NA	NA	NA	NA	NA	NA	NA	NA	NA	NA	NA	NA	NA	NA	NA	NA	NA	NA	NA	NA
O60333	NA	NA	NA	NA	NA	NA	NA	NA	NA	NA	NA	NA	NA	NA	NA	NA	NA	NA	NA	NA	NA	NA	NA	NA	NA	NA	NA	NA	NA	NA	NA	NA	NA	NA	NA	NA	NA	NA	NA	NA	NA	NA	NA	NA	NA	NA	NA	NA	NA
O60341	NA	NA	NA	NA	NA	NA	NA	NA	NA	NA	NA	NA	NA	NA	NA	NA	NA	NA	NA	NA	NA	NA	NA	NA	NA	NA	NA	NA	NA	NA	NA	NA	NA	NA	NA	NA	NA	NA	NA	NA	NA	NA	NA	NA	NA	NA	NA	NA	NA
O60381	NA	NA	NA	NA	NA	NA	NA	NA	NA	NA	NA	NA	NA	NA	NA	NA	NA	NA	NA	NA	NA	NA	NA	NA	NA	NA	NA	NA	NA	NA	NA	NA	NA	NA	NA	NA	NA	NA	NA	NA	NA	NA	NA	NA	NA	NA	NA	NA	NA
O60437	NA	NA	NA	NA	NA	NA	NA	NA	NA	NA	NA	NA	NA	NA	NA	NA	NA	NA	NA	NA	NA	NA	NA	NA	NA	NA	NA	NA	NA	NA	NA	NA	NA	NA	NA	NA	NA	NA	NA	NA	NA	NA	NA	NA	NA	NA	NA	NA	NA
O60469	NA	NA	NA	NA	NA	NA	NA	NA	NA	NA	NA	NA	NA	NA	NA	NA	NA	NA	NA	NA	NA	NA	NA	NA	NA	NA	NA	NA	NA	NA	NA	NA	NA	NA	NA	NA	NA	NA	NA	NA	NA	NA	NA	NA	NA	NA	NA	NA	NA
O60477	NA	NA	NA	-0.330806750402913	NA	NA	NA	NA	NA	NA	NA	NA	NA	NA	NA	NA	NA	NA	NA	NA	NA	NA	NA	NA	NA	NA	NA	NA	0.593005364781785	NA	0.158861677320214	NA	NA	NA	NA	0.0806338085783525	NA	NA	NA	NA	NA	NA	NA	NA	NA	NA	NA	NA	NA
O60488	NA	NA	NA	NA	NA	NA	NA	NA	NA	NA	NA	NA	NA	NA	NA	NA	NA	NA	NA	NA	NA	NA	NA	NA	-0.433493589590043	0.550197336053806	NA	NA	NA	0.25500103563128	-0.378874075401972	NA	0.761718538758156	0.663510916218258	NA	NA	1.19621467633802	NA	0.441521027331142	-0.141678176770733	0.500728279202179	0.989226494487818	0.243365280189873	-0.057775647089165	0.370940027709017	-0.315109138130762	0.819945346877719	0.723273328951046	NA
O60493	NA	NA	NA	NA	NA	NA	NA	NA	NA	NA	NA	NA	NA	NA	NA	NA	NA	NA	NA	NA	NA	NA	NA	NA	NA	NA	NA	NA	NA	NA	NA	NA	NA	NA	NA	NA	NA	NA	NA	NA	NA	NA	NA	NA	NA	NA	NA	NA	NA
O60506	-0.00411486644769602	0.380825484560468	0.283450475874428	-0.214164465073922	0.16116023963845	0.0435237337129167	0.187219029103582	-0.105284616749812	-0.088935171788322	-0.510912267592672	0.0816860054253697	-0.391294206992877	0.248602329605973	-0.72195171572077	0.189677481904295	-0.066626381674578	0.0416926046392836	-0.285460350306373	0.0697119690349696	-0.12604075857453	-0.00841532581723455	-0.220637259927317	-0.0341651374653088	-0.0700399084577834	0.134476517894523	-0.031670309178421	-0.516291090717468	0.541162283041136	0.612490834830426	0.342357997625965	-0.141624138178024	-0.122144940134261	0.109015643973188	-0.533354857217978	0.434941606546342	-0.141434830976712	0.328733100513113	0.188480550550363	-0.218770775698967	-0.471337316438023	-0.185640054752963	0.201381361748034	0.277951181632845	0.0626871327787297	0.322297112144682	0.782834871154472	-0.29610893815247	0.00643105512321107	-0.112329840686304
O60566	NA	NA	NA	NA	NA	NA	NA	NA	NA	NA	NA	NA	NA	NA	NA	NA	NA	NA	NA	NA	NA	NA	NA	NA	NA	NA	NA	NA	NA	NA	NA	NA	NA	NA	NA	NA	NA	NA	NA	NA	NA	NA	NA	NA	NA	NA	NA	NA	NA
O60568	NA	NA	NA	NA	NA	NA	NA	NA	NA	NA	NA	NA	NA	NA	NA	NA	NA	NA	NA	NA	NA	NA	NA	NA	NA	NA	NA	NA	NA	NA	NA	NA	NA	NA	NA	NA	NA	NA	NA	NA	NA	NA	NA	NA	NA	NA	NA	NA	NA
O60573	NA	NA	NA	NA	NA	NA	NA	NA	NA	NA	NA	NA	NA	NA	NA	NA	NA	NA	NA	NA	NA	NA	NA	NA	NA	NA	NA	NA	NA	NA	NA	NA	NA	NA	NA	NA	NA	NA	NA	NA	NA	NA	NA	NA	NA	NA	NA	NA	NA
O60610	NA	NA	NA	NA	NA	NA	NA	NA	NA	NA	NA	NA	NA	NA	NA	NA	NA	NA	NA	NA	NA	NA	NA	NA	NA	NA	NA	NA	NA	NA	NA	NA	NA	NA	NA	NA	NA	NA	NA	NA	NA	NA	NA	NA	NA	NA	NA	NA	NA
O60636	NA	NA	NA	NA	NA	NA	NA	NA	NA	NA	NA	NA	NA	NA	NA	NA	NA	NA	NA	NA	NA	NA	NA	NA	NA	NA	NA	NA	NA	NA	NA	NA	NA	NA	NA	NA	NA	NA	NA	NA	NA	NA	NA	NA	NA	NA	NA	NA	NA
O60637	NA	NA	-0.531579624453275	0.827017548690026	1.52630103840771	1.77087835247606	-0.659211489092933	0.387702760015093	0.463493343979272	NA	0.256042871044432	0.40313607753915	-0.807609475352319	-1.69861243591949	-0.22514233231983	-0.410171345953814	NA	-0.683826262972014	0.841140559772716	0.413902418312643	0.297252856920885	0.199916637560121	-0.338099199100826	NA	NA	NA	NA	NA	NA	NA	NA	NA	NA	NA	NA	NA	0.938994552466796	NA	0.0819123966723006	-0.771987009060259	0.386115623327446	-1.45467190118892	-0.50720059249755	-0.587537545689693	-0.251395571626715	0.581407883772288	0.443859244775681	0.613974948529478	-1.6702945684164
O60662	NA	NA	NA	NA	NA	NA	NA	NA	NA	NA	NA	NA	NA	NA	NA	NA	NA	NA	NA	NA	NA	NA	NA	NA	NA	NA	NA	NA	NA	NA	NA	NA	NA	NA	NA	NA	NA	NA	NA	NA	NA	NA	NA	NA	NA	NA	NA	NA	NA
O60664	-0.0107904281990939	-0.0766010983617407	0.215793052606757	-0.169963184533827	-0.0835441282509898	-0.5801398212369	-0.531202357027143	0.0998728342173895	-0.387992415501314	0.370256427508501	0.346881503658105	0.142630309510281	0.282396499092979	0.469281528466621	0.133703904398074	-0.0373282150761093	0.725684840894035	-0.250490364577691	0.0946914017146546	0.963948749893363	0.98045140740233	-0.101772733495917	0.032346714905532	0.834855944304615	-0.151749526355962	0.59464895871427	-0.0687450459661983	NA	-0.881763406315484	1.15680513948716	0.0340481399494898	1.04194609872349	-0.917045504324445	NA	0.905260593343092	0.905872854860437	0.164716093568946	-0.288040330322726	-0.443262687464102	-0.327690005939786	-0.18996013799314	-0.159669717494468	-0.415867421508551	0.211205574834701	-0.119027798088544	0.551506966536787	0.146350912108987	0.060953469761379	0.705597990203768
O60671	NA	NA	NA	NA	NA	NA	NA	NA	NA	NA	NA	NA	NA	NA	NA	NA	NA	NA	NA	NA	NA	NA	NA	NA	NA	NA	NA	NA	NA	NA	NA	NA	NA	NA	NA	NA	NA	NA	NA	NA	NA	NA	NA	NA	NA	NA	NA	NA	NA
O60701	-0.264180003464472	-0.0499251168603897	NA	NA	NA	NA	NA	NA	NA	NA	NA	NA	NA	NA	NA	NA	0.0101026235147075	NA	NA	NA	NA	NA	NA	NA	-0.173391323811303	NA	0.432013165747676	NA	-0.030821213372349	NA	0.797014139288159	-0.791043022670834	0.323419445892505	NA	NA	NA	-0.172807975461029	-0.000163868595189721	-0.14646241715267	-0.231041918931141	0.136714209078736	0.907034077374645	-0.806903929655837	0.808438445613296	-0.277608002982464	NA	-1.16588996832661	NA	NA
O60706	NA	NA	NA	NA	NA	NA	NA	NA	NA	NA	NA	NA	NA	NA	NA	NA	NA	NA	NA	NA	NA	NA	NA	NA	NA	NA	NA	NA	NA	NA	NA	NA	NA	NA	NA	NA	NA	NA	NA	NA	NA	NA	NA	NA	NA	NA	NA	NA	NA
O60711	0.359380579402325	NA	NA	NA	NA	NA	NA	NA	NA	NA	NA	NA	NA	NA	NA	NA	0.089997745985773	NA	NA	NA	NA	NA	NA	NA	NA	NA	NA	NA	NA	NA	NA	-0.22957542119555	NA	NA	NA	NA	NA	-0.689815040373459	NA	NA	NA	NA	NA	NA	NA	NA	NA	NA	NA
O60739	-0.322148301619591	-1.21020478456905	NA	NA	NA	NA	NA	NA	NA	-0.223398209366365	NA	NA	NA	NA	NA	NA	NA	NA	NA	NA	NA	NA	NA	0.551580823252168	NA	NA	NA	NA	NA	NA	NA	0.008647698023935	NA	NA	NA	NA	NA	-1.25159401188124	NA	NA	NA	NA	NA	NA	NA	NA	NA	NA	NA
O60749	NA	-0.391300293122759	NA	NA	NA	NA	NA	NA	NA	0.358442296850352	NA	NA	NA	NA	NA	NA	NA	NA	NA	NA	NA	NA	NA	NA	NA	NA	NA	NA	NA	NA	NA	NA	NA	NA	NA	NA	NA	NA	NA	NA	NA	NA	NA	NA	NA	NA	NA	NA	NA
O60762	-0.871460849429679	NA	NA	NA	NA	NA	NA	NA	NA	-0.246370891369892	NA	NA	NA	NA	NA	NA	NA	NA	NA	NA	NA	NA	NA	0.109324314291554	-0.373825454402806	NA	0.546090811243533	NA	0.32887528947635	0.92726947062685	1.10379078231171	NA	0.278573701825166	NA	NA	1.12727373219545	NA	0.0242795617215974	NA	NA	NA	NA	NA	NA	NA	NA	NA	NA	NA
O60763	0.0611975934035853	NA	NA	NA	NA	NA	NA	NA	NA	NA	NA	NA	NA	NA	NA	NA	NA	NA	NA	NA	NA	NA	NA	NA	NA	NA	NA	NA	NA	NA	NA	NA	NA	NA	NA	NA	NA	NA	NA	NA	NA	NA	NA	NA	NA	NA	NA	NA	NA
O60832	-0.193916171441379	-0.441502864104206	NA	NA	NA	NA	NA	NA	NA	NA	0.311503272372999	0.176762491136577	-0.0325922201041054	1.16340796128552	-0.267279895137094	NA	-0.224147419583083	0.123380592834452	-0.782190289538232	-0.212142092016788	-0.630177270218051	-0.237976712165461	0.572882305754015	0.703192920313739	NA	NA	NA	NA	NA	NA	NA	NA	NA	NA	NA	NA	NA	0.796066405095559	NA	NA	NA	NA	NA	NA	NA	NA	NA	NA	NA
O60841	-0.435096498150316	-0.300937196363319	0.303752034866241	-0.44560263507166	0.366178645980258	0.829329602403257	0.554150637527016	-0.987170904993961	0.0330171856680506	-0.248669909707962	0.771882250828877	NA	NA	NA	NA	0.716536926884468	-0.140300473036215	0.59557248151316	-0.34033964905831	NA	NA	NA	NA	-0.284059254068096	NA	0.714987043003574	NA	NA	NA	NA	0.550387960211874	-0.000192613636715497	0.884891423312687	NA	NA	1.64923667793115	-0.49705836010685	0.618469532701249	-0.158315164726454	-0.0689932558486367	-0.127285089193154	NA	NA	NA	NA	NA	NA	0.384382377746271	NA
O60869	-0.00632216271013753	0.188259138061829	-0.133487047735684	0.503556045412063	-0.500033576026926	-0.31559001650568	0.347293649107748	-0.409458120102618	0.360205259999788	-0.509028410000232	0.129367759333983	0.152489463623579	0.120863168300462	0.267278024941229	-0.438582267353527	-0.366452536816825	-0.5054562695701	-0.0675738023442568	0.285937378158939	-0.219689021930497	-0.316150669669894	-0.815047336637744	0.550375174238292	0.246469925324582	0.0552401157733167	1.05790317362731	0.106106572197544	-1.04398362346145	-0.100226498280645	0.435454274681566	0.351995364147472	0.0143118279739216	0.151361998819945	-0.0476470890283942	-0.251864884303447	0.596767244229112	0.168129446940683	0.31627687697458	0.550141467025201	0.342884054202057	-0.503507678917262	-0.468477190072583	0.312237233616278	-0.0115976508133657	0.284298005384861	-0.211774508128913	0.0373387257987833	0.293944703127139	0.245562760357513
O60870	NA	NA	NA	NA	NA	NA	NA	NA	NA	NA	NA	NA	NA	NA	NA	NA	NA	NA	NA	NA	NA	NA	NA	NA	NA	NA	NA	NA	NA	NA	NA	NA	NA	NA	NA	NA	NA	NA	NA	NA	NA	NA	NA	NA	NA	NA	NA	NA	NA
O60884	NA	-0.448010579274284	NA	NA	NA	NA	NA	NA	NA	-1.04922924123966	NA	NA	NA	NA	NA	NA	-0.0815386392762308	NA	NA	NA	NA	NA	NA	-0.808402376180076	NA	NA	NA	NA	NA	NA	NA	NA	NA	NA	NA	NA	NA	NA	NA	NA	NA	NA	NA	NA	NA	NA	NA	NA	NA
O60885	NA	NA	NA	NA	NA	NA	NA	NA	NA	NA	NA	NA	NA	NA	NA	NA	NA	NA	NA	NA	NA	NA	NA	NA	0.948386592229142	1.12083982164054	NA	1.21812969993877	0.655191630181495	0.70888004191705	-0.0734289983081721	NA	NA	0.359526761232992	-0.00236488535449794	0.693381348944889	NA	NA	NA	NA	NA	NA	NA	NA	NA	NA	NA	NA	NA
O60888	NA	1.04972946638269	NA	NA	NA	NA	NA	NA	NA	NA	NA	NA	NA	NA	NA	NA	NA	NA	-0.151100570043181	NA	NA	NA	NA	NA	NA	NA	NA	NA	NA	NA	NA	NA	NA	NA	NA	NA	NA	NA	NA	NA	NA	NA	NA	NA	NA	NA	NA	NA	NA
O60925	-0.278672648498005	NA	NA	NA	NA	NA	NA	NA	NA	NA	0.871727240287412	NA	0.601016063252927	NA	1.58669606964648	1.03897863105075	-0.627972166963916	NA	NA	1.23968532272791	1.21908695276135	NA	0.735976057838117	NA	0.0388598831074958	-0.849062227138348	-0.56135244395722	-0.67711941286342	-1.33226667536701	NA	0.144140488439657	NA	NA	-0.873756815653026	NA	0.322708857956293	0.500656355318618	NA	-0.0345818472470171	0.049709346155563	0.27812522335314	0.316880279812995	0.438700381569842	0.401409554317974	-0.0810752865634893	NA	0.768310391900436	-0.154251117054249	0.313088395585853
O75027	-0.13306470266929	NA	NA	NA	NA	NA	NA	NA	NA	NA	NA	NA	NA	NA	NA	NA	NA	NA	NA	NA	NA	NA	NA	NA	NA	NA	NA	NA	NA	NA	NA	NA	NA	NA	NA	NA	NA	NA	NA	NA	NA	NA	NA	NA	NA	NA	NA	NA	NA
O75037	NA	NA	NA	NA	NA	NA	NA	NA	NA	NA	NA	NA	NA	NA	NA	NA	NA	NA	NA	NA	NA	NA	NA	NA	NA	NA	NA	NA	NA	NA	NA	NA	NA	NA	NA	NA	NA	NA	NA	NA	NA	NA	NA	NA	NA	NA	NA	NA	NA
O75044	NA	NA	NA	NA	NA	NA	NA	NA	NA	NA	NA	NA	NA	NA	NA	NA	NA	NA	NA	NA	NA	NA	NA	NA	NA	NA	NA	NA	NA	NA	NA	NA	NA	NA	NA	NA	NA	NA	NA	NA	NA	NA	NA	NA	NA	NA	NA	NA	NA
O75081	NA	NA	NA	NA	NA	NA	NA	NA	NA	NA	NA	NA	NA	NA	NA	NA	NA	NA	NA	NA	NA	NA	NA	NA	NA	NA	NA	NA	NA	NA	NA	NA	NA	NA	NA	NA	NA	NA	NA	NA	NA	NA	NA	NA	NA	NA	NA	NA	NA
O75083	-0.215390083232792	0.593699550175924	0.61403129275092	-0.369168276615339	-0.00106296476266163	-0.631089268984632	-0.200937393263535	-0.375977169108383	-0.515976471923526	NA	-0.146008208691734	0.00890860852385321	-0.602153155223861	0.0702769318388073	0.0878174383323041	0.0889456270620698	-0.819088526766807	-0.378477948968687	-0.393020721721599	-0.0578100760575581	-0.660782982348008	0.134840430656159	0.375107481648198	1.02549244644962	-0.131885246707009	-0.887027777944791	-0.448967329075808	0.351707303103269	-0.417902873107781	0.47061097552156	0.144943599683657	0.0206575366658133	-0.329372360937887	-0.30463998086443	-0.287233652167076	-0.00087655566233457	0.431149585088459	0.157037338880603	0.0422699119787759	-0.0247564468123025	-0.0629006171362355	0.503841813305983	-0.410670986109539	0.0516356658321571	-0.355290217657062	0.151873902512333	0.0384258683192931	0.0998433877577458	0.271221884850002
O75116	NA	NA	NA	NA	NA	NA	NA	NA	NA	NA	NA	NA	NA	NA	NA	NA	NA	NA	NA	NA	NA	NA	NA	NA	NA	NA	NA	NA	NA	NA	NA	NA	NA	NA	NA	NA	0.560194034143084	NA	-0.829156723164549	NA	-0.619295750228861	0.622755094307774	NA	0.0453274949522159	0.181933457727647	NA	0.377826526670657	-0.506991251963403	NA
O75122	NA	NA	NA	NA	NA	NA	NA	NA	NA	NA	NA	NA	NA	NA	NA	NA	NA	NA	NA	NA	NA	NA	NA	NA	NA	NA	NA	NA	NA	NA	NA	NA	NA	NA	NA	NA	NA	NA	NA	NA	NA	NA	NA	NA	NA	NA	NA	NA	NA
O75131	0.227038864347432	-0.857487046725061	NA	-0.313630587898992	0.640151047502205	0.238168896640649	-0.799285258739614	NA	0.332723713794846	NA	NA	NA	NA	NA	NA	NA	-0.109603452759421	NA	NA	NA	NA	NA	NA	NA	NA	NA	NA	NA	NA	NA	NA	NA	NA	NA	NA	NA	-0.910751724067232	0.405507090492434	NA	0.601588017543876	0.132186027629882	NA	NA	0.0274095340577361	1.01444769140496	NA	0.0641894866637886	NA	NA
O75146	NA	NA	NA	NA	NA	NA	NA	NA	NA	NA	NA	NA	NA	NA	NA	NA	NA	NA	NA	NA	NA	NA	NA	NA	NA	NA	NA	NA	NA	NA	NA	NA	NA	NA	NA	NA	NA	NA	NA	NA	NA	NA	NA	NA	NA	NA	NA	NA	NA
O75152	NA	NA	NA	NA	NA	NA	NA	NA	NA	NA	NA	NA	NA	NA	NA	NA	NA	NA	NA	NA	NA	NA	NA	NA	NA	NA	NA	NA	NA	NA	NA	NA	NA	NA	NA	NA	NA	NA	NA	NA	NA	NA	NA	NA	NA	NA	NA	NA	NA
O75153	2.09326507779581	-1.44051646757179	NA	NA	NA	NA	NA	NA	NA	-0.290689590649642	NA	NA	NA	NA	NA	NA	-0.703864932491692	NA	NA	NA	NA	NA	NA	-0.136175457977701	NA	NA	NA	NA	NA	NA	NA	-0.703385095416337	NA	NA	NA	NA	NA	NA	NA	NA	NA	NA	NA	NA	NA	NA	NA	NA	NA
O75165	NA	NA	NA	NA	NA	NA	NA	NA	NA	NA	NA	NA	NA	NA	NA	NA	NA	NA	NA	NA	NA	NA	NA	NA	NA	NA	NA	NA	NA	NA	NA	NA	NA	NA	NA	NA	NA	NA	NA	NA	NA	NA	NA	NA	NA	NA	NA	NA	NA
O75223	NA	NA	NA	NA	NA	NA	NA	NA	NA	NA	NA	0.445134514059308	NA	NA	NA	NA	NA	-0.273555892717134	NA	NA	NA	NA	NA	0.800248349061878	NA	NA	NA	NA	NA	NA	NA	NA	NA	NA	NA	NA	NA	NA	NA	NA	-0.265432164100582	NA	NA	NA	NA	NA	NA	NA	NA
O75343	NA	NA	NA	NA	NA	NA	NA	NA	NA	NA	NA	NA	NA	NA	NA	NA	NA	NA	NA	NA	NA	NA	NA	NA	NA	NA	NA	NA	NA	NA	NA	NA	NA	NA	NA	NA	NA	NA	NA	NA	NA	NA	NA	NA	NA	NA	NA	NA	NA
O75347	0.00633288949940949	-0.349390898075905	-0.0726223886634684	0.0185298110421737	-1.31028399050678	-1.13106815518266	-1.30111278416148	0.528403278290395	-0.265316188594925	0.35209139500137	-0.127684095268325	-0.0798259067985471	-0.273291797444315	-0.0118243263246559	1.10258831091215	1.09145713335553	-0.244471685996966	0.862201490146612	0.545271039023552	0.352007703577815	-0.415161795439075	-1.36162487857641	0.101557352674334	-0.362301737567459	-0.23590298812772	-1.09467913760696	0.473647109410958	-0.0623825596743063	-0.624967368551506	-0.553636666512354	-0.00250443560297087	0.0457723995381849	-0.162375427033855	-1.36612137902306	-0.26994998347193	-0.61704666389881	0.553820541381784	-0.323823064571431	0.311252307404099	0.090568068475913	0.789510199684217	0.384670772877251	-0.246302662423495	0.127289584217629	-0.146607353993082	0.005800406243175	-0.00200657994060028	-0.224137656558525	-0.00628975963068288
O75348	NA	NA	-0.700413597332589	-1.43836060495823	0.302587574344862	-0.0555295676184616	-0.185246543601871	-0.082196482737022	0.0540492816284707	NA	-0.426701510044723	NA	0.597060694733634	0.606247902905907	NA	NA	NA	-0.87464866412163	0.0723656267816259	-0.469042783050088	-0.232095863152181	NA	NA	NA	0.329554343649054	0.0137518583201495	0.0291086852313123	-0.0276349767013379	0.482830482366963	-0.0138293146328323	0.0385965871066943	NA	-0.0240901123863847	0.630009698252886	-0.190090030546886	-0.260001838002985	NA	NA	NA	NA	NA	NA	NA	NA	NA	NA	NA	NA	NA
O75351	-1.07286674266961	NA	NA	NA	NA	NA	NA	NA	NA	0.14346520423034	0.56226577526376	NA	NA	NA	NA	NA	NA	-0.93586162948996	NA	-0.105282611669174	NA	NA	NA	-0.140584436677161	NA	NA	NA	NA	NA	NA	NA	-0.49881266438269	NA	1.50608326462775	NA	1.29159389792972	-0.88184058118664	NA	0.130888321079895	NA	NA	NA	NA	NA	NA	NA	NA	NA	NA
O75365	NA	NA	NA	NA	NA	NA	NA	NA	NA	NA	NA	NA	NA	NA	NA	NA	NA	NA	NA	NA	NA	NA	NA	NA	NA	NA	NA	NA	NA	NA	NA	NA	NA	NA	NA	NA	NA	NA	NA	NA	NA	NA	NA	NA	NA	NA	NA	NA	NA
O75367	-0.5703135321113	-0.270406407052588	0.364455733207958	0.357594374636055	-0.805429367615092	-0.536339267245903	-0.98368243031807	0.090753544932664	-0.361623079761276	0.747044925009518	-0.0890010076374705	0.371565050696583	-0.0532766497688699	0.233963555726323	0.0698482636585716	-0.0843058806453893	0.403582651936676	0.598987473511663	0.622377598646774	-0.898481559509623	0.756832156563129	0.127178927339291	0.77699162963139	-0.452022476422129	0.455538771158918	-0.100463485110607	0.171603064087623	-0.0684404069798423	0.42657737558633	0.47067224554507	0.065623393065935	0.598183992579666	0.104398139956137	0.312070034356485	0.15864220040598	0.335371231524131	0.311744720287203	-0.893214911198527	-0.00956637812549581	-0.0694694536171561	0.425779571369712	0.371324437777756	0.229906576499205	-0.33532406669522	-0.384632140791848	0.89368220086964	0.478861018073018	-0.00986723863182137	0.106613375932766
O75368	0.282118826111213	0.479586896781576	0.646396436551236	-0.478246338633126	-0.635926238630473	NA	NA	0.186339733839543	-1.16107548423842	-0.156394011577692	-0.548094646764303	0.0769844592661594	-0.141419054425808	-0.593210183253626	-0.592507940436104	0.0541325157264138	0.243758246251545	0.254395318982413	0.01783988184985	-0.565276255672033	NA	NA	0.0888192799689562	-0.790618440069692	-1.39482066452947	NA	0.165933229569393	NA	NA	NA	0.399395961490388	0.322100290182972	-0.563332378791494	NA	NA	NA	1.49728911551861	0.482876640801399	1.91988213210641	1.86185047553778	0.896406263687451	-0.150944134971184	0.174463227794325	0.544335663954057	NA	NA	NA	NA	NA
O75369	NA	NA	NA	0.471505659763711	NA	NA	NA	NA	0.593681825133943	NA	NA	NA	NA	NA	NA	NA	NA	NA	NA	NA	NA	NA	NA	NA	-0.332310418821034	-0.416906163014173	-0.0406272585931853	-0.218649861602009	-0.818799221652468	-0.200028059072537	0.255358297226269	NA	0.250123468749007	-0.0704529939735553	-0.426888376519655	-0.930341228418991	NA	NA	NA	NA	NA	NA	NA	NA	NA	NA	NA	NA	NA
O75381	NA	NA	NA	NA	NA	NA	NA	NA	NA	NA	NA	NA	NA	NA	NA	NA	NA	NA	NA	NA	NA	NA	NA	NA	NA	NA	NA	NA	NA	NA	NA	NA	NA	NA	NA	NA	NA	NA	NA	NA	NA	NA	NA	NA	NA	NA	NA	NA	NA
O75390	-0.170483159778966	0.157205289790631	-0.459435090069072	0.0418986273419379	0.966274761432303	0.71588441318209	0.438787404344478	0.282394871855938	0.196202248037881	0.205786321759664	0.0844757147864418	-0.0267810399558409	-0.242115874992384	-1.47469351188509	0.0809024698960464	-1.37920179872442	-0.182052669133316	-0.784588728932159	-0.862867449574949	0.299948419208887	-0.816626962895043	0.116550760633055	0.128059477971665	0.33892862400376	-0.261315258159887	-0.692923561554154	-0.781503995524752	-1.23973690541866	-1.19912104177276	1.08769825606409	0.459528401056737	0.960654638992646	-0.489303475592651	0.295691450610937	-0.226390831177238	-0.276014571483593	-0.727197557312677	0.340740863907889	0.412946496373111	-0.65060718680319	0.338440326612531	-0.430946306291704	-0.299899375345805	-0.000382702844111009	-0.624109274528117	NA	-0.795211856739168	-0.075362928211474	0.0232349112987584
O75396	1.02805249830574	NA	0.493021429265058	0.572565816605636	0.192356670377596	-0.0160192018854884	0.586478412531959	-0.214503935016297	0.418745266841813	NA	-0.259351061505231	0.150394651747386	-0.162597798147009	-0.341916504886313	-0.718775766605739	-0.66762481891533	NA	-0.382770931899067	-0.827959966573308	0.0463405981210495	0.22716189571698	0.425729756425946	0.537214935271755	NA	-0.235666836400897	0.331817880600799	-0.222932473287183	-0.484758001012214	0.461185563967182	0.749023093000616	-0.0456388517263967	NA	0.711015057902786	-0.102469445451025	-0.0593140217030092	0.146466564104453	NA	NA	NA	NA	NA	NA	NA	NA	NA	NA	NA	NA	NA
O75400	NA	NA	0.752122024064672	NA	NA	0.469525283677176	1.35302714856273	NA	0.239320201603931	NA	NA	0.307017705833059	-0.411890357174862	NA	0.887099575864704	NA	0.385516175736821	-0.0351698532238865	-0.493047308753769	-0.0818468768932519	NA	NA	NA	NA	NA	NA	NA	NA	NA	NA	NA	NA	NA	NA	NA	NA	NA	NA	-0.737054693049825	NA	-0.176801028747665	-0.414923612082455	NA	NA	0.571024116953882	NA	NA	NA	NA
O75417	NA	NA	NA	NA	NA	NA	NA	NA	NA	NA	NA	NA	NA	NA	NA	NA	NA	NA	NA	NA	NA	NA	NA	NA	NA	NA	NA	NA	NA	NA	NA	NA	NA	NA	NA	NA	NA	NA	NA	NA	NA	NA	NA	NA	NA	NA	NA	NA	NA
O75431	NA	NA	NA	1.37624659824749	0.205011595426231	NA	-0.457113321272344	0.869649806673572	-0.0423528567420706	NA	NA	NA	NA	NA	NA	NA	NA	NA	NA	NA	NA	NA	NA	NA	0.0104745829078893	0.214031439244176	1.3066760167503	1.02714591282117	NA	NA	NA	NA	0.830726117006654	0.953802530313345	NA	0.0951629579655289	NA	NA	NA	NA	NA	NA	NA	NA	NA	NA	NA	NA	NA
O75436	NA	NA	NA	NA	NA	NA	NA	NA	NA	NA	NA	NA	NA	NA	NA	NA	NA	NA	NA	NA	NA	NA	NA	0.578803925536148	NA	NA	NA	NA	NA	NA	NA	NA	NA	NA	NA	NA	NA	NA	NA	NA	NA	NA	NA	NA	NA	NA	NA	NA	NA
O75439	-0.176746299987881	0.474037612608304	NA	NA	NA	NA	NA	NA	NA	NA	NA	NA	NA	NA	NA	NA	-0.0751890885395693	NA	NA	NA	NA	NA	NA	-0.746133010881044	NA	NA	NA	NA	NA	NA	NA	NA	NA	NA	NA	NA	NA	-1.24219172399143	NA	NA	NA	NA	NA	NA	NA	NA	NA	NA	NA
O75448	NA	NA	NA	NA	NA	NA	NA	NA	NA	NA	NA	NA	NA	NA	NA	NA	NA	NA	NA	NA	NA	NA	NA	NA	NA	NA	NA	NA	NA	NA	NA	NA	NA	NA	NA	NA	NA	NA	NA	NA	NA	NA	NA	NA	NA	NA	NA	NA	NA
O75475	NA	NA	0.9517049883388	NA	-0.860689938291232	0.209730359307421	NA	NA	NA	NA	NA	NA	NA	NA	NA	NA	NA	NA	NA	NA	NA	NA	NA	NA	NA	NA	NA	NA	NA	NA	NA	NA	NA	NA	NA	NA	1.40242525078646	NA	-0.878814493438479	NA	-0.205184293710125	-0.467649243988851	1.10102879613207	NA	-0.292639707253306	NA	-0.32554086887132	-0.555528503346935	NA
O75477	-0.542243102266153	0.19294338113202	NA	NA	NA	NA	NA	NA	NA	0.221452098036813	NA	NA	NA	NA	NA	NA	0.325251599981945	NA	NA	NA	NA	NA	NA	0.619607556653374	NA	NA	NA	NA	NA	NA	NA	-0.206296909952231	NA	NA	NA	NA	NA	0.385574039464365	NA	NA	NA	NA	NA	NA	NA	NA	NA	NA	NA
O75489	1.03744571324989	NA	NA	NA	NA	NA	NA	NA	NA	-0.188369938796502	NA	NA	NA	NA	NA	NA	0.452450413635863	NA	NA	NA	NA	NA	NA	0.564925593138732	NA	NA	NA	NA	NA	NA	NA	NA	NA	NA	NA	NA	NA	0.513113352622497	NA	NA	NA	NA	NA	NA	NA	NA	NA	NA	NA
O75494	0.291297190730746	NA	NA	NA	NA	NA	NA	NA	NA	NA	-0.581121455380633	-0.935399867485498	-0.379964405377411	-1.07432642121957	-0.471520535926888	-0.461362472375566	NA	-0.294113142792031	0.0243974830204789	-1.47208706688856	-0.15440599297938	0.137334319624977	-0.100653150304071	NA	NA	NA	NA	NA	NA	NA	NA	NA	NA	NA	NA	NA	NA	NA	NA	NA	NA	NA	NA	NA	NA	NA	NA	NA	NA
O75528	NA	NA	NA	NA	NA	NA	NA	NA	NA	NA	NA	NA	NA	NA	NA	NA	NA	NA	NA	NA	NA	NA	NA	NA	NA	NA	NA	NA	NA	NA	NA	NA	NA	NA	NA	NA	NA	NA	NA	NA	NA	NA	NA	NA	NA	NA	NA	NA	NA
O75531	0.184218549119808	NA	NA	NA	NA	NA	NA	NA	NA	NA	NA	NA	NA	NA	NA	NA	NA	NA	NA	NA	NA	NA	NA	NA	NA	NA	NA	NA	NA	NA	NA	NA	NA	NA	NA	NA	NA	NA	NA	NA	NA	NA	NA	NA	NA	NA	NA	NA	NA
O75533	-0.0165850940076999	NA	-0.863840974482791	0.6348160854452	0.563487978763207	-0.805539350248402	-0.0482380484363406	NA	-0.397304423858789	-1.51075773053366	0.296024862942031	0.0999752263420782	0.221065490413528	-0.0373925351434816	0.565878786379526	0.248011693782386	NA	0.356704544235977	0.422765822364725	0.417761766257198	0.305942978024706	-0.199364205121477	-0.277592879097268	NA	0.293221905504795	0.401650267629742	-0.499554827899336	0.188754704291785	-0.909512606616677	1.0462281343088	0.601493223717978	0.102042282497818	0.448218943437446	0.42824855581499	-0.754712038611548	-0.21291813162699	-0.0394147575167418	-1.20161312682746	-0.996439776582155	-0.140102236318318	-0.0928918001072633	-0.0422331510881005	0.211822489323382	0.0765667315935834	0.16719456478242	-0.116275481129221	-0.604687800500296	-0.120440951833747	-0.620324687034554
O75534	-0.267129223116725	-0.245716694445703	0.307741817241177	-0.142029682501305	0.22276205757939	-0.709907021663237	-0.553684263823774	-1.17221179313035	-0.396295248281241	-0.820862334218931	0.498100718657088	-0.482574012431477	0.0129837575646448	-0.781436657639373	-1.12988085800185	-0.387590930583749	0.0554679475939778	0.0549963456223957	0.885554597572267	0.604413606726041	NA	NA	0.490108616971829	-0.645754212688278	0.478064246601727	0.316077228050742	0.101646825977985	0.667127786468092	0.171416656144282	-0.962783356443364	-0.574243035795459	0.133369847947586	-0.673666042815872	-0.373371842630672	-1.31215842707921	-0.845437202581539	-0.0252047654517123	-1.21425103340857	0.364294990453666	0.277644015823141	-0.274661807241824	1.26857248687774	0.202706374679313	1.22520807130384	NA	0.90163743489805	NA	-0.899400539314774	NA
O75569	NA	NA	NA	NA	NA	NA	NA	NA	NA	NA	NA	NA	NA	NA	NA	NA	NA	NA	NA	NA	NA	NA	NA	NA	NA	NA	NA	NA	NA	NA	NA	NA	NA	NA	NA	NA	NA	NA	NA	NA	NA	NA	NA	NA	NA	NA	NA	NA	NA
O75581	NA	NA	-0.439024346015662	0.0785046274684879	2.11165408570254	NA	1.53950126619487	-0.581565284774455	-0.31247277967824	NA	NA	NA	NA	NA	NA	NA	NA	NA	NA	NA	NA	NA	NA	NA	NA	NA	NA	NA	NA	NA	NA	NA	NA	NA	NA	NA	0.629622895059111	NA	NA	1.02413417865886	0.817368752974366	0.887499429921797	0.224812343510716	0.864406256156455	NA	1.67815265474006	NA	1.05774095778243	0.774634949228988
O75607	NA	NA	NA	NA	NA	NA	NA	NA	NA	NA	NA	NA	NA	NA	NA	NA	NA	NA	NA	NA	NA	NA	NA	NA	NA	NA	NA	NA	NA	NA	NA	NA	NA	NA	NA	NA	NA	NA	NA	NA	NA	NA	NA	NA	NA	NA	NA	NA	NA
O75608	0.35241212995963	NA	0.408895545112459	0.223787264045835	0.507753421346476	NA	0.390535196284229	-0.242948485661258	-0.530758481353838	0.336116692004253	0.342156341215754	NA	NA	-0.756302109482909	0.0576756482108876	0.118105182941987	-0.309531359848244	-0.013182931458429	-0.569581480811691	-0.766151714890448	-0.254073826727085	NA	0.272206374063202	-0.675900334750077	0.967595087982417	-0.240103145481011	NA	NA	0.258295404212929	-0.220859212896576	0.297257264821523	NA	0.151005224406614	-0.505302712664079	-0.190310088247297	0.150161153331247	0.0195949853522005	-0.485380501964718	0.125837721747891	0.539014849984326	0.229922589911042	-0.420242307588215	0.386501636158879	0.301607684580616	NA	-0.441801974669284	-0.566521164880328	-0.314953681984173	-1.50598406515073
O75626	NA	NA	NA	-1.15580632839901	NA	NA	0.0152278426925279	NA	NA	NA	NA	NA	NA	NA	NA	NA	NA	NA	NA	NA	NA	NA	NA	NA	NA	NA	NA	NA	NA	NA	NA	NA	NA	NA	NA	NA	-0.213753321189756	NA	NA	NA	NA	NA	-0.343434530621974	NA	NA	NA	0.25076980496467	NA	NA
O75643	-0.944199208201334	-0.135181666235057	0.0353919236120776	NA	0.340455480034263	1.53560675117992	NA	0.725834140588085	NA	NA	-1.06913066735695	0.393220250985418	-0.367638011929476	-0.901211314742126	0.396151122491252	0.139118971017374	-0.304218023033896	-0.686928330084292	0.373609720526306	-0.828956170417176	NA	NA	-0.406330952434023	0.150268086959326	NA	0.163084141698902	NA	NA	0.0731570547058595	-0.0507996959769104	0.74090358547904	NA	-0.572959651094796	NA	0.703441787397224	NA	0.678730954239424	-0.191266265263776	NA	-0.532364066002242	0.503748673403741	0.901943836117902	-0.158210400141663	NA	0.867929987744675	NA	0.975449009505142	NA	NA
O75712	NA	NA	NA	NA	NA	NA	NA	NA	NA	NA	NA	NA	NA	NA	NA	NA	NA	NA	NA	NA	NA	NA	NA	NA	NA	NA	NA	NA	NA	NA	NA	NA	NA	NA	NA	NA	NA	NA	NA	NA	NA	NA	NA	NA	NA	NA	NA	NA	NA
O75717	NA	NA	NA	NA	NA	NA	NA	NA	NA	NA	NA	NA	NA	NA	NA	NA	NA	NA	NA	NA	NA	NA	NA	NA	1.10181461082133	1.55915348669651	NA	NA	0.117842799327387	1.06590428634991	-0.0813075022986578	NA	0.926773665716637	NA	NA	NA	NA	NA	NA	NA	NA	NA	NA	NA	NA	NA	NA	NA	NA
O75746	NA	NA	NA	NA	NA	NA	NA	NA	NA	NA	NA	NA	NA	NA	NA	NA	NA	NA	NA	NA	NA	NA	NA	NA	NA	NA	NA	NA	NA	NA	NA	NA	NA	NA	NA	NA	NA	NA	NA	NA	NA	NA	NA	NA	NA	NA	NA	NA	NA
O75764	NA	NA	NA	NA	NA	NA	NA	NA	NA	NA	NA	NA	NA	NA	NA	NA	NA	NA	NA	NA	NA	NA	NA	NA	NA	NA	NA	NA	NA	NA	NA	NA	NA	NA	NA	NA	NA	NA	NA	NA	NA	NA	NA	NA	NA	NA	NA	NA	NA
O75787	NA	NA	NA	NA	NA	NA	NA	NA	NA	NA	NA	NA	NA	NA	NA	NA	NA	NA	NA	NA	NA	NA	NA	NA	NA	NA	NA	NA	NA	NA	NA	NA	NA	NA	NA	NA	NA	NA	NA	NA	NA	NA	NA	NA	NA	NA	NA	NA	NA
O75821	-0.270009767481484	-0.500790469297188	-0.735187513132359	0.0174110556444834	-0.799225466778679	0.279374921282792	-1.01405660984732	-0.327382536926558	0.0301707424128923	-0.194548390666244	0.146094761847051	-0.436815087568071	NA	0.814737667256899	0.00928334793894905	1.49830234190267	-0.955016523011525	0.848582033584238	1.1415751841088	0.597620509265814	0.129583457174933	NA	NA	-1.10772157997838	0.92469708872212	0.470028789470785	1.45505459637044	NA	-0.0940463084790371	NA	1.00181411879962	0.330780440430662	0.0784087704883207	1.74198017902394	NA	1.5213051084108	NA	0.356467073018983	NA	NA	0.112410670686013	NA	-0.142283980064386	NA	NA	NA	NA	NA	0.315849178871953
O75822	0.261522058997859	NA	-0.245482885028092	-0.0731742504524241	NA	NA	-0.805387693582802	-0.170906437129006	-0.634906886548995	NA	0.113367757421289	0.036970163615372	0.961991619367303	0.00547176434101455	0.20213121681185	-0.217657256436205	NA	0.528281704034174	-0.214825742210053	-0.986068093327247	-0.659713312082957	0.447888374312253	-0.94292485338461	NA	0.454552653680527	-1.16202177292438	0.415068476045536	0.220295903634442	0.102772770749183	-1.48614338238451	-0.514527184808263	NA	0.184462023121348	-0.343215326279823	-0.309005628090914	-0.205245843571477	-1.79348478843382	NA	0.0988606397335766	0.0253735785513673	0.658942001476163	0.235893652979804	0.429428208668714	0.125030819555958	-0.83303557091311	NA	1.65240526276111	NA	1.08426423127773
O75832	NA	NA	-0.970967625568371	0.510165725875627	0.320770193177053	0.651251539940442	0.703906521117252	0.558931270138679	NA	NA	0.840150218650099	0.159763501322694	1.08914026610876	0.68384162457539	-0.108502274751773	0.234919816133421	NA	0.147090033703298	0.236550017588795	NA	-0.902956984817375	NA	NA	NA	0.453292156630037	0.838050253832265	-0.181547581906212	NA	1.21940551783	-0.185741899975514	0.110825514323658	NA	0.111385809818837	NA	0.978971257013255	NA	NA	NA	NA	NA	NA	NA	NA	NA	NA	NA	NA	NA	NA
O75844	NA	NA	NA	NA	NA	NA	NA	NA	NA	NA	NA	NA	NA	NA	NA	NA	NA	NA	NA	NA	NA	NA	NA	NA	NA	NA	NA	NA	NA	NA	NA	NA	NA	NA	NA	NA	NA	NA	NA	NA	NA	NA	NA	NA	NA	NA	NA	NA	NA
O75874	-0.0714884877710859	-0.250029385623253	0.10253369130417	-0.350937626180819	-0.957272245709357	-0.355878366036185	0.470411204957117	0.651701732560901	0.386140995976288	-0.083085862442334	-0.214323154989955	-0.053547817887667	0.458359632970166	-0.232165103012665	-0.213274557376075	0.048487573872739	0.140753061369659	0.832625143471293	-0.0756124025308188	-0.306746370995603	-0.327065794693874	0.0914705831812363	-0.743952815177857	0.502976504217227	0.205616771199983	-0.269378338632473	-0.108884699764217	0.265952301467947	-0.449423930652001	-0.419858046989122	0.157210056108129	-0.560406644255475	0.217747686111687	-0.341794745773848	0.154157820081663	-0.257379140735648	-0.142326929626852	0.582923871893739	0.128349397759505	-0.0647161519134048	0.0590203602659067	0.714661399585987	0.35994138168717	-0.105468901271163	0.148083040488364	-0.353574256410156	0.494596647054537	0.538599774605655	-0.487273449575022
O75925	NA	NA	NA	NA	NA	NA	NA	NA	NA	NA	NA	NA	NA	NA	NA	NA	NA	NA	NA	NA	NA	NA	NA	NA	NA	NA	NA	NA	NA	NA	NA	NA	NA	NA	NA	NA	NA	NA	NA	NA	NA	NA	NA	NA	NA	NA	NA	NA	NA
O75937	-0.135306582751376	-0.0756521062402748	-0.298445358243274	0.218218499962934	-1.19672671517677	-0.770393537076968	-1.17840967357373	0.785638727583831	-0.0694013929436399	0.137024348334603	-1.51896102751612	-0.88596912869973	0.159796688919168	-0.399023356671835	-0.433504526031536	-1.42039296858914	-1.03748130674148	0.0123166535943212	-0.0529092805207738	-0.805492964684084	-0.0633538104977668	-0.278176784547764	NA	-0.244336947549334	0.754254253174321	NA	NA	NA	0.384351711517226	NA	0.067372679908839	-0.460350835020815	0.48502474274008	0.0754225849613964	-0.345517934598877	-0.40928045593791	0.139907073821392	-0.739723782795897	-0.203524253057901	-0.392691961499149	0.18589420379251	0.409293503902025	0.143481048457449	-0.916771534014878	0.0198412119734377	0.248594928741631	-0.761934848800489	0.371469555807092	0.548108192186042
O75940	NA	-1.17495871954603	NA	NA	NA	NA	NA	NA	NA	NA	NA	NA	NA	NA	NA	NA	NA	NA	NA	NA	NA	NA	NA	0.847136440496811	NA	NA	NA	NA	NA	NA	NA	0.393295974281651	NA	NA	NA	NA	NA	-0.505361511235926	NA	NA	NA	NA	NA	NA	NA	NA	NA	NA	NA
O75947	-0.431566581832449	NA	0.62942776771863	0.724177482292952	1.86284115190203	0.888909376246503	1.36611943625655	0.87552022525836	0.371146004586958	NA	0.0835277696975316	0.545550419754832	-0.227814557991038	-0.518299030893966	0.497970230762048	0.422719552791479	0.44537750127376	0.783324367864233	0.569631559412393	0.389669588806545	1.1537033207823	0.931182013314322	-0.276685872983535	NA	NA	NA	NA	NA	NA	NA	NA	-0.0154024698096282	NA	NA	NA	NA	0.287810657192785	0.560286959070553	0.240797011362842	-0.235335107576458	-0.247953526031381	0.301273735997714	-0.016213390495267	0.0746422700825537	-0.223498462762943	-0.953840450895038	0.190305976446059	0.172272265373717	-0.569486240192686
O75952	NA	NA	NA	NA	NA	NA	NA	NA	NA	NA	NA	NA	NA	NA	NA	NA	NA	NA	NA	NA	NA	NA	NA	NA	-0.246363893589656	-0.48360967924344	-0.162299427607406	-0.60846185528664	-0.898525178981257	-0.700738423178745	-0.0141279357726095	NA	-0.188792763569458	-0.687993036656386	0.0107726914406854	-0.553072516313256	NA	NA	NA	NA	NA	NA	NA	NA	NA	NA	NA	NA	NA
O75955	NA	NA	NA	NA	NA	NA	NA	NA	NA	NA	NA	NA	NA	NA	NA	NA	NA	NA	NA	NA	NA	NA	NA	NA	NA	NA	NA	NA	NA	NA	NA	NA	NA	NA	NA	NA	NA	NA	NA	NA	NA	NA	NA	NA	NA	NA	NA	NA	NA
O75964	NA	-0.758344017248614	-0.358421590302915	0.185471626435669	-0.0547137509366214	0.327075996368802	-0.991162527381679	-0.432849598966801	-0.996321024172379	NA	-0.696446067348202	NA	NA	NA	-0.297082895799727	NA	-0.103859203925402	-0.206792955567888	0.807878230813586	NA	NA	0.0990930702697032	NA	-0.0903319600812401	NA	NA	NA	NA	NA	NA	NA	0.685963890998788	NA	NA	NA	NA	-0.334242846835124	NA	0.131848076784983	-0.645363259392766	0.573257966996576	-0.144386344357148	0.728318031556657	-0.0351050990527018	0.685538316111055	0.548894170851768	0.00348301279056802	-0.328854219926047	NA
O76003	NA	NA	0.578097630684627	-0.277213123271376	-0.672688819355788	0.747305549440008	0.930262962758999	NA	NA	0.272512773199659	-0.00531816956582706	0.720365145744568	-0.00410925047485409	1.19161008464592	0.799168391813254	0.400283739355625	-0.093582093573291	-0.335148194230901	1.13799820973914	0.678745328880887	-0.546138213756928	1.97167418620385	0.239230383937094	NA	NA	NA	NA	NA	NA	NA	NA	NA	NA	NA	NA	NA	NA	-0.481618726373748	NA	NA	NA	NA	NA	NA	NA	NA	NA	NA	NA
O76021	-0.180883273925666	-0.129387038133903	0.450919201465143	0.414681988543276	-0.492715759709202	0.159142647888977	0.030818691538531	0.0176094348964844	-0.253920991371101	0	0.173568308372098	-0.138396172901255	0.522629498900269	-0.219932388192685	0.140572356951066	-0.0855538980175778	0.162754094275828	-0.164909192871433	0.00512441130446997	-0.683889749157668	0.424281820386185	0.417826471582501	0.36057615683371	-0.0465889153852304	0.00509223762234089	-0.0502065111904012	-0.441792169633933	-1.86125310298491	0.404995267064245	-0.783395645533199	-0.275863339615453	-0.251328333015086	0.321813555168453	-1.2141287699834	NA	0.727653289981032	0.301661314301494	0.303005308112109	-0.678866091012612	-0.0805343677336328	-0.121522324935463	-0.102084320388171	-0.466633010793799	0.440303844953532	-0.281465013884772	NA	-0.141266163760948	0.420386830669058	NA
O76031	NA	0.0195810015395923	NA	NA	NA	NA	NA	NA	NA	-0.595233695991577	NA	NA	NA	NA	NA	NA	NA	NA	NA	NA	NA	NA	NA	-0.622514586555654	NA	NA	NA	NA	NA	NA	NA	-1.14106893578682	NA	NA	NA	NA	NA	-0.5705834240449	NA	NA	NA	NA	NA	NA	NA	NA	NA	NA	NA
O76041	NA	NA	NA	NA	NA	NA	NA	NA	NA	NA	0.195934456992137	0.201623278167189	0.519963229936126	0.739835548224387	0.0585765994147715	0.0626472074590066	NA	0.50179265988349	0.859527280538759	-0.0984100813932981	0.0377780861124717	-0.515667167168775	-0.760214625797735	NA	NA	NA	NA	NA	NA	NA	NA	NA	NA	NA	NA	NA	NA	NA	NA	NA	NA	NA	NA	NA	NA	NA	NA	NA	NA
O76083	NA	NA	-0.621026050731883	-0.598841219941318	NA	NA	NA	-0.669824318158036	0.0842687264550265	NA	NA	NA	NA	NA	NA	NA	NA	NA	NA	NA	NA	NA	NA	NA	NA	NA	NA	NA	NA	NA	NA	NA	NA	NA	NA	NA	NA	NA	NA	NA	NA	NA	NA	NA	NA	NA	NA	NA	NA
O76094	-0.701849049592323	NA	-0.643778472567202	-0.832675886908759	-1.33319664643088	NA	NA	NA	NA	NA	0.84575772246649	-0.353840940722522	NA	1.38811260830584	0.0249256361921928	0.618995896958763	NA	-0.181276759309502	-0.617054132316749	0.419358008961574	NA	NA	1.17658915425961	NA	0.0498247198577352	NA	NA	-0.254744146526396	NA	NA	0.296696180826142	NA	-0.401417073014315	NA	NA	NA	NA	NA	NA	NA	NA	NA	NA	NA	NA	NA	NA	NA	NA
O76096	0.633271393169654	1.12806379821457	0.994408428733576	0.0364998371398663	NA	NA	0.144618591214554	NA	-0.551884165165856	0.295951571522832	NA	NA	NA	NA	NA	NA	-0.888405960837016	NA	NA	NA	NA	NA	NA	1.0543905159305	NA	NA	NA	NA	NA	NA	NA	0.292777871638066	NA	NA	NA	NA	NA	1.12559598121378	NA	NA	NA	NA	NA	NA	NA	NA	NA	NA	NA
O94762	NA	NA	1.20275739345294	0.000920424996243369	-1.8873939808494	0.877471657970889	0.948123504063389	-0.257222192663479	-0.441966713050712	NA	NA	NA	NA	NA	NA	NA	NA	NA	NA	NA	NA	NA	NA	NA	NA	NA	NA	NA	NA	NA	NA	NA	NA	NA	NA	NA	-0.11521391712131	NA	-0.600256603025961	-0.0647083881803972	-0.252981485531545	-0.420013026909352	0.479950306960582	0.22655190877555	0.540425496792038	0.210365222468748	0.119386116496942	0.354376472055832	-0.644248878564273
O94776	0.847365089389935	0.127497448514695	0.261253894086155	0.57698100508218	0.538559123300715	0.643954277208094	-0.0248632360317899	-0.791600992563294	-0.224665227003345	0.281839592572739	-0.128909087737358	-0.0301250757729853	-0.529886229133494	0.567374296430316	-0.043705471926165	-1.63218497505452	0.129887596345902	0.148686375559404	-0.471205789760557	-0.101395692923078	-0.0952395417403561	0.644468483908805	0.1525773726429	-0.100373230062635	-0.376955838779649	0.292960861320492	0.26452819785685	-0.0951738625385299	0.0469536885152357	-0.19911764354356	-0.316076630360469	-0.360071354957714	-0.688974370344958	-0.235230961635487	-0.430324265344198	-0.195229535778579	-0.12140530150884	-0.0412222124026993	0.503083661348697	0.11404872162529	0.32124285837918	0.0700685907041287	-0.217416007614407	-0.145316731513861	0.212377269337618	0.52402512377539	0.605410262397551	0.292591913049119	-1.27870813031102
O94804	NA	NA	NA	NA	NA	NA	NA	NA	NA	NA	NA	NA	NA	NA	NA	NA	NA	NA	NA	NA	NA	NA	NA	NA	NA	NA	NA	NA	NA	NA	NA	NA	NA	NA	NA	NA	NA	NA	NA	NA	NA	NA	NA	NA	NA	NA	NA	NA	NA
O94812	NA	NA	NA	NA	NA	NA	NA	NA	NA	NA	NA	NA	NA	NA	NA	NA	NA	NA	NA	NA	NA	NA	NA	NA	NA	NA	NA	NA	NA	NA	NA	NA	NA	NA	NA	NA	NA	NA	NA	NA	NA	NA	NA	NA	NA	NA	NA	NA	NA
O94823	NA	NA	NA	NA	NA	NA	NA	NA	NA	NA	0.962632579209223	0.174686234566711	0.239646333776257	NA	1.51360735284341	1.13835185978408	NA	0.201072208268207	0.0109098444978561	1.05503876281718	1.18358646216394	0.861927272109136	1.76840500722305	NA	NA	NA	NA	NA	NA	NA	NA	NA	NA	NA	NA	NA	NA	NA	NA	NA	NA	NA	NA	NA	NA	NA	NA	NA	NA
O94826	-0.545936293714024	NA	NA	NA	NA	NA	NA	NA	NA	NA	NA	NA	NA	NA	NA	NA	NA	NA	NA	NA	NA	NA	NA	NA	NA	NA	NA	NA	NA	NA	NA	NA	NA	NA	NA	NA	NA	NA	NA	NA	NA	NA	NA	NA	NA	NA	NA	NA	NA
O94832	NA	NA	NA	NA	NA	NA	NA	NA	NA	NA	NA	NA	NA	NA	NA	NA	NA	NA	NA	NA	NA	NA	NA	NA	NA	NA	NA	NA	NA	NA	NA	NA	NA	NA	NA	NA	NA	NA	NA	NA	NA	NA	NA	NA	NA	NA	NA	NA	NA
O94903	0.0940975064391322	0.866835162237685	NA	NA	NA	NA	NA	NA	NA	0.26245455794833	NA	NA	NA	NA	NA	NA	-0.110099151070192	NA	NA	NA	NA	NA	NA	0.252284281449036	NA	NA	NA	NA	NA	NA	NA	0.845772246094826	NA	NA	NA	NA	NA	0.53560651135494	NA	NA	NA	NA	NA	NA	NA	NA	NA	NA	NA
O94905	NA	NA	-0.276796091037918	-0.218481316290671	1.33499578003744	0.135203985992011	-0.274689525213519	-0.0110936129750147	0.125457563146548	NA	0.230464107913867	0.374010947480937	0.431180188756889	0.649650385808272	0.033904326230467	0.187491660227446	NA	-0.289788607213548	-0.351438373082741	-0.138309122078849	0.018963295080035	-0.104456551208157	0.317966186100816	NA	-0.325149800239253	-0.574964704939464	0.615076292919689	-0.0309880004551785	0.100053969162556	0.0180061013227136	-0.220410845519173	NA	-0.358151840717369	0.0807898361417588	-1.38476021905796	0.223051566032333	-0.157210389222381	NA	-0.133912198019331	0.0150528575953497	0.307231661103681	0.116389756139324	-0.993980550979921	-0.0519999636723792	0.396269819504914	-0.257957136237205	0.419353245699785	0.365058601400932	0.215532847984317
O94906	NA	NA	NA	NA	NA	NA	NA	NA	NA	NA	NA	NA	NA	NA	NA	NA	NA	0.358945405891009	NA	NA	NA	NA	NA	NA	NA	NA	NA	NA	NA	NA	NA	NA	NA	NA	NA	NA	-0.20630907184937	NA	-0.46123910635131	0.380063176896295	-0.393514181536548	-0.402099446912125	0.993452975039761	0.172372846728702	-0.609927349108467	-0.357178481533953	0.404286324815655	1.07396556660698	-0.0154730837502588
O94911	NA	NA	NA	NA	NA	NA	NA	NA	NA	NA	NA	NA	NA	NA	NA	NA	NA	NA	NA	NA	NA	NA	NA	NA	NA	NA	NA	NA	NA	NA	NA	NA	NA	NA	NA	NA	0.00915550258442686	NA	0.479060382476122	0.0129006502422125	0.536707764426805	-0.0651283831746155	0.78845469577515	0.438665453417175	0.624788484316787	NA	0.17147162999383	-1.02612291705452	0.469256371990689
O94913	NA	NA	0.232658811306626	1.06013788704385	0.588006294759181	-0.958308408895748	-0.599806440671073	1.02472779440184	0.531651964001005	NA	NA	NA	NA	NA	NA	NA	NA	NA	NA	NA	NA	NA	NA	NA	-0.136676410663986	-0.0336457446858631	0.208605063959788	-1.04570714072121	-0.563597313908134	NA	-1.17582414703033	NA	0.444899320163154	NA	-0.0903790832171225	-0.896657647490991	NA	NA	NA	NA	NA	NA	NA	NA	NA	NA	NA	NA	NA
O94925	-0.605702132565385	0.306721519067139	NA	NA	NA	NA	NA	NA	NA	-0.271760179235134	-0.758586994449542	-0.313697661249593	-0.602807054365734	-0.464985054490983	-0.509792510475478	-1.23394446507547	-0.452982487057479	0.0645976597673799	-0.226608315272062	-2.11727987884084	-0.237068349056833	0.0438310067801229	-1.1062764182311	0.417642504030751	NA	NA	NA	NA	NA	NA	NA	-0.36265683040447	NA	NA	NA	NA	-0.443314664162016	-0.578284237328834	-0.555293397833403	0.0480512553835838	0.150021789858815	-0.102538037985857	-0.185163907718058	-0.17820561398366	NA	NA	-0.027250597481378	-1.04006448308876	-0.141909023591139
O94955	NA	NA	NA	NA	NA	NA	NA	NA	NA	NA	NA	NA	NA	NA	NA	NA	NA	NA	NA	NA	NA	NA	NA	NA	NA	NA	NA	NA	NA	NA	NA	NA	NA	NA	NA	NA	NA	NA	NA	NA	NA	NA	NA	NA	NA	NA	NA	NA	NA
O94964	NA	NA	NA	NA	NA	NA	NA	NA	NA	NA	NA	NA	NA	NA	NA	NA	NA	NA	NA	NA	NA	NA	NA	NA	NA	NA	NA	NA	NA	NA	NA	NA	NA	NA	NA	NA	NA	NA	NA	NA	NA	NA	NA	NA	NA	NA	NA	NA	NA
O94973	NA	NA	NA	NA	NA	NA	NA	NA	NA	NA	NA	NA	NA	NA	NA	NA	NA	NA	NA	NA	NA	NA	NA	NA	NA	NA	NA	NA	NA	NA	NA	NA	NA	NA	NA	NA	NA	NA	NA	NA	NA	NA	NA	NA	NA	NA	NA	NA	NA
O94979	NA	-0.152076700214408	NA	-0.210389073880183	NA	NA	NA	NA	0.624507379577493	NA	NA	NA	NA	NA	NA	NA	NA	NA	NA	NA	NA	NA	NA	NA	NA	NA	NA	NA	NA	NA	NA	NA	NA	NA	NA	NA	NA	0.328396058637008	NA	NA	NA	NA	NA	NA	NA	NA	NA	NA	NA
O94986	NA	NA	NA	NA	NA	NA	NA	NA	NA	NA	-0.0775281170753392	0.814424807896727	-0.256163838887594	-0.874344029053489	0.19150546532809	-0.318726922448028	NA	-0.360929283316596	-0.197183034488989	-0.825677200413943	NA	-0.818046706465181	-0.633353130968651	NA	NA	NA	NA	NA	NA	NA	NA	NA	NA	NA	NA	NA	NA	NA	NA	NA	NA	NA	NA	NA	NA	NA	NA	NA	NA
O95071	NA	NA	NA	NA	NA	NA	NA	NA	NA	NA	NA	NA	NA	NA	NA	NA	NA	NA	NA	NA	NA	NA	NA	NA	NA	NA	NA	NA	NA	NA	NA	NA	NA	NA	NA	NA	NA	NA	NA	NA	NA	NA	NA	NA	NA	NA	NA	NA	NA
O95104	NA	NA	1.27563613503886	-0.0917524103838544	NA	NA	NA	NA	NA	NA	NA	NA	NA	NA	NA	NA	NA	NA	NA	NA	NA	NA	NA	NA	-0.331340757105982	NA	NA	0.900871807140067	0.396754837832685	-0.0302263107008306	0.467814903660863	NA	0.111144767288586	NA	NA	NA	0.270100076867219	NA	0.383331495831173	0.616289716119341	-0.118794270494867	1.0667112090467	0.515461913094362	NA	NA	0.619431652535016	NA	NA	NA
O95153	NA	NA	NA	NA	NA	NA	NA	NA	NA	NA	NA	NA	NA	NA	NA	NA	NA	NA	NA	NA	NA	NA	NA	NA	NA	NA	NA	NA	NA	NA	NA	NA	NA	NA	NA	NA	NA	NA	NA	NA	NA	NA	NA	NA	NA	NA	NA	NA	NA
O95166	-0.230219549967827	0.0983978253686264	NA	0.735940159336435	-1.13192095299601	0.103898348981057	-0.392398093288705	0.486986167133443	-1.54012421484144	-0.419195068734113	-0.713028089021836	-0.175966469782544	NA	NA	NA	0.188981748180994	0.609637767063085	0.0222801082284844	-0.181177179907388	-0.597170082943316	-0.260335936328572	NA	0.920680444042452	-0.463261206156552	-0.0601928500304173	NA	NA	NA	-0.0765515906992118	NA	NA	-0.455623859569716	0.461875103846424	NA	-0.304143452670011	0.440639002284019	0.173764080225465	0.307938551422645	0.170918282381777	-0.153494872438599	0.179753620781437	-0.128229812630797	-0.911302231676203	NA	-0.215998721949868	1.02963052100759	NA	-0.243088308236634	NA
O95197	0.625706885426529	NA	NA	NA	NA	NA	NA	NA	NA	NA	NA	NA	NA	NA	NA	NA	NA	NA	NA	NA	NA	NA	NA	NA	NA	NA	NA	NA	NA	NA	NA	NA	NA	NA	NA	NA	NA	NA	NA	NA	NA	NA	NA	NA	NA	NA	NA	NA	NA
O95202	0.330976938131543	NA	NA	0.664968915316256	0.293588519962986	NA	0.185862089337913	-0.687264382641536	0.451445799102082	NA	0.110490197645623	0.545015313960416	-0.334954047666941	-0.785182538571623	0.227056828782824	-0.566355363889825	0.212785788735391	-0.220887272291983	NA	NA	-0.719881248975957	NA	0.152764968787794	-0.140815668045283	NA	NA	NA	NA	NA	NA	NA	-0.223910534374809	NA	NA	NA	NA	NA	-0.0513277290796008	NA	NA	NA	NA	NA	NA	NA	NA	NA	NA	NA
O95218	0.138141013001519	0.0697958519815316	NA	NA	NA	NA	NA	NA	NA	0.298124625212123	NA	NA	NA	NA	NA	NA	-0.480862748216813	NA	NA	NA	NA	NA	NA	0.769265762793916	NA	NA	NA	NA	NA	NA	NA	0.0734397305973341	NA	NA	NA	NA	0.407533786980963	-0.483700367145952	0.049306745507628	-0.364301374012484	0.242403894320986	-1.15793512746017	0.671166007903878	0.126482719673432	NA	1.31674667257352	0.918208397386515	-0.743494814289998	NA
O95232	-0.932545418731142	NA	NA	NA	NA	NA	NA	NA	NA	-1.18096414031214	-0.472401559597502	NA	0.780039895154787	1.08224292698603	NA	0.117473684464183	-1.08983047620695	0.907256277194125	1.37601523734148	0.289293008951322	1.77017887963673	2.03104045023872	NA	-0.813745305863635	NA	NA	NA	NA	NA	NA	NA	NA	NA	NA	NA	NA	0.180279352910053	-0.331935184542937	0.290753765609991	-0.343960581223776	-0.257327164978336	-0.170941898851979	-1.41155492453171	-0.963665296799081	NA	-0.396304341598345	-0.2357158861368	-0.786610644080087	NA
O95292	0.316277963828319	-0.517027946312163	NA	NA	NA	NA	NA	NA	NA	NA	NA	NA	0.224627948349379	NA	NA	NA	NA	-0.712419313728455	NA	NA	NA	NA	0.721132109496312	NA	-1.00362214273087	NA	NA	NA	NA	NA	0.0707062432151137	NA	NA	NA	NA	NA	0.640592060748701	0.25393202390277	NA	NA	NA	-0.324629682574834	0.911526497133553	NA	0.499648603526828	0.271418781571951	NA	NA	NA
O95299	NA	NA	NA	NA	NA	NA	NA	NA	NA	NA	NA	NA	NA	NA	NA	NA	NA	NA	NA	NA	NA	NA	NA	NA	NA	NA	NA	NA	NA	NA	NA	NA	NA	NA	NA	NA	NA	NA	NA	NA	NA	NA	NA	NA	NA	NA	NA	NA	NA
O95319	0.692954201718531	NA	NA	NA	NA	NA	NA	NA	NA	NA	NA	NA	NA	NA	NA	NA	NA	NA	NA	NA	NA	NA	NA	NA	NA	NA	NA	NA	NA	NA	NA	NA	NA	NA	NA	NA	NA	NA	NA	NA	NA	NA	NA	NA	NA	NA	NA	NA	NA
O95336	NA	0.206313878541631	-1.02949415441249	-0.182426511010853	-1.0494529867234	-0.48308606248759	0.200968254805627	-0.232609123168848	0.430564083451462	0.207889366258876	NA	NA	NA	NA	NA	NA	0.743900847441847	NA	NA	NA	NA	NA	NA	0.479514574512569	NA	NA	NA	NA	NA	NA	NA	0.452792440630213	NA	NA	NA	NA	-0.149916123351135	0.824622656357892	NA	-0.0794864967195488	-0.789863237001893	-0.896213087090963	-0.66487054314259	NA	NA	NA	NA	0.122845868084083	NA
O95347	0.0646765086388195	NA	NA	NA	NA	NA	NA	NA	NA	NA	NA	NA	NA	NA	NA	NA	NA	-0.00834031898237285	-0.390456155922074	NA	NA	NA	NA	NA	NA	NA	NA	NA	NA	NA	NA	NA	NA	NA	NA	NA	NA	NA	NA	NA	NA	NA	NA	NA	NA	NA	NA	NA	NA
O95359	NA	NA	NA	NA	NA	NA	NA	NA	NA	NA	NA	NA	NA	NA	NA	NA	NA	NA	NA	NA	NA	NA	NA	NA	NA	NA	NA	NA	NA	NA	NA	NA	NA	NA	NA	NA	NA	NA	NA	NA	NA	NA	NA	NA	NA	NA	NA	NA	NA
O95373	NA	NA	NA	NA	NA	NA	NA	NA	NA	NA	NA	NA	-0.590369196549223	-0.819857651767416	NA	NA	NA	0.0599539493531404	-0.457407872659499	0.212848840065456	NA	NA	NA	NA	NA	NA	NA	NA	NA	NA	NA	NA	NA	NA	NA	NA	NA	NA	NA	NA	NA	NA	NA	NA	NA	NA	NA	NA	NA
O95376	NA	NA	NA	NA	NA	NA	NA	NA	NA	NA	NA	NA	NA	NA	NA	NA	NA	NA	NA	NA	NA	NA	NA	NA	NA	NA	NA	NA	NA	NA	NA	NA	NA	NA	NA	NA	NA	NA	NA	NA	NA	NA	NA	NA	NA	NA	NA	NA	NA
O95399	NA	NA	NA	NA	NA	NA	NA	NA	NA	NA	NA	NA	NA	NA	NA	NA	NA	NA	NA	NA	NA	NA	NA	NA	NA	NA	NA	NA	NA	NA	NA	NA	NA	NA	NA	NA	NA	NA	NA	NA	NA	NA	NA	NA	NA	NA	NA	NA	NA
O95427	NA	NA	NA	NA	NA	NA	NA	NA	NA	NA	NA	NA	NA	NA	NA	NA	NA	NA	NA	NA	NA	NA	NA	NA	NA	NA	NA	NA	NA	NA	NA	NA	NA	NA	NA	NA	NA	NA	NA	NA	NA	NA	NA	NA	NA	NA	NA	NA	NA
O95433	NA	-0.162179796136045	NA	NA	NA	NA	NA	NA	NA	0.247988867196356	NA	NA	NA	NA	NA	NA	-0.206043491004647	NA	NA	NA	NA	NA	NA	-0.0107715374064868	0.181665381608694	NA	NA	NA	NA	NA	NA	-0.0116464389639128	-0.780953280841162	NA	3.00306417060928	1.09300417917483	NA	-0.218949812344256	NA	NA	NA	NA	NA	NA	NA	NA	NA	NA	NA
O95461	NA	NA	NA	NA	NA	NA	NA	NA	NA	NA	NA	NA	NA	NA	NA	NA	NA	NA	NA	NA	NA	NA	NA	NA	NA	NA	NA	NA	NA	NA	NA	NA	NA	NA	NA	NA	0.0548066105886619	NA	-0.253166851444688	NA	-0.807318012434528	NA	0.195211626062592	-0.297892904361352	NA	NA	0.520082278032818	NA	-0.079959298417105
O95486	NA	NA	NA	NA	NA	NA	NA	NA	NA	NA	NA	NA	NA	NA	NA	NA	NA	NA	NA	NA	NA	NA	NA	NA	NA	NA	NA	NA	NA	NA	NA	NA	NA	NA	NA	NA	NA	NA	NA	NA	NA	NA	NA	NA	NA	NA	NA	NA	NA
O95562	NA	NA	NA	NA	NA	NA	NA	NA	NA	NA	0.474756439378534	0.443030182915993	-0.291219703432701	0.143262028583344	NA	NA	NA	0.518009484544808	NA	NA	NA	0.333542870186532	NA	NA	NA	NA	NA	NA	NA	NA	NA	NA	NA	NA	NA	NA	NA	NA	NA	NA	NA	NA	NA	NA	NA	NA	NA	NA	NA
O95573	1.25959413944211	1.81031856549626	NA	NA	NA	NA	NA	NA	NA	0.0233975209990319	-0.458037653945785	-0.0694077361146754	-0.134557142626148	-0.360720856217556	-0.292109513043129	-0.81733510481469	0.469664905001119	0.51452304552137	0.697941555833065	-0.202091715357228	-0.0773646156155867	1.02560307747124	0.1035807871938	-0.337882747920763	NA	NA	NA	NA	-0.788846917107376	NA	-0.963922925418604	-0.247320842569199	NA	NA	NA	NA	NA	0.584149681010773	-0.688833464948828	NA	-1.20012836368771	-0.349316030542185	NA	NA	NA	NA	NA	NA	0.0961126421433473
O95622	NA	NA	0.191324640979222	-0.0516629317518766	NA	0.720892679296216	NA	0.18060881114134	NA	NA	NA	NA	NA	NA	NA	NA	NA	NA	NA	NA	NA	NA	NA	NA	NA	NA	NA	NA	NA	NA	NA	NA	NA	NA	NA	NA	NA	NA	NA	NA	NA	NA	NA	NA	NA	NA	NA	NA	NA
O95625	NA	NA	NA	NA	NA	NA	NA	NA	NA	NA	NA	NA	NA	NA	NA	NA	NA	NA	NA	NA	NA	NA	NA	NA	NA	NA	NA	NA	NA	NA	NA	NA	NA	NA	NA	NA	NA	NA	NA	NA	NA	NA	NA	NA	NA	NA	NA	NA	NA
O95696	-0.350927313623937	NA	NA	NA	NA	NA	NA	NA	NA	NA	NA	NA	NA	NA	NA	NA	NA	NA	NA	NA	NA	NA	NA	NA	NA	NA	NA	NA	NA	NA	NA	NA	NA	NA	NA	NA	NA	NA	NA	NA	NA	NA	NA	NA	NA	NA	NA	NA	NA
O95714	NA	NA	0.136335209037411	NA	NA	0.0548754612631936	NA	NA	NA	NA	NA	NA	NA	NA	NA	NA	NA	NA	NA	NA	NA	NA	NA	NA	-0.678078145166449	0.183128211290941	-0.143330977782822	-0.984942631926832	0.105712247027398	-0.167973090997539	1.06942495815381	NA	-0.183503805743465	0.596250199563925	NA	0.332799174674102	NA	NA	NA	NA	NA	NA	NA	NA	NA	NA	NA	NA	NA
O95721	NA	NA	NA	NA	1.03623905064591	NA	NA	NA	NA	NA	NA	NA	NA	NA	NA	NA	NA	NA	NA	NA	NA	NA	NA	NA	NA	NA	NA	NA	NA	NA	NA	NA	-0.231831808440104	NA	NA	NA	0.749595198559379	NA	NA	0.391094287592147	0.316202729160727	0.256282875491636	NA	1.30352382575998	NA	0.558506068944529	NA	NA	NA
O95747	NA	NA	NA	NA	NA	NA	NA	NA	NA	NA	NA	NA	NA	NA	NA	NA	NA	NA	NA	NA	NA	NA	NA	NA	NA	NA	NA	NA	NA	NA	NA	NA	NA	NA	NA	NA	NA	NA	NA	NA	NA	NA	NA	NA	NA	NA	NA	NA	NA
O95758	NA	NA	NA	NA	NA	NA	NA	NA	NA	NA	NA	NA	NA	NA	NA	NA	NA	NA	NA	NA	NA	NA	NA	NA	NA	NA	NA	NA	NA	NA	NA	NA	NA	NA	NA	NA	-0.0204917600638901	NA	NA	0.400644317391641	NA	0.318637099491204	0.133531399719714	0.251182984754521	NA	NA	NA	NA	NA
O95777	NA	1.39029712752191	NA	NA	NA	NA	NA	NA	NA	NA	NA	NA	NA	NA	NA	NA	NA	NA	NA	NA	NA	NA	NA	NA	NA	NA	NA	NA	NA	NA	NA	NA	NA	NA	NA	NA	NA	NA	NA	NA	NA	NA	NA	NA	NA	NA	NA	NA	NA
O95782	NA	1.13985373747919	NA	NA	NA	NA	NA	NA	NA	0.0356745587433569	NA	NA	NA	NA	NA	NA	-0.314452632675859	NA	NA	NA	NA	NA	NA	NA	NA	NA	NA	NA	NA	NA	NA	NA	NA	NA	NA	NA	NA	-0.349213928888466	NA	NA	NA	NA	NA	NA	NA	NA	NA	NA	NA
O95789	NA	NA	NA	NA	NA	NA	NA	NA	NA	NA	NA	NA	NA	NA	NA	NA	NA	NA	NA	NA	NA	NA	NA	NA	NA	NA	NA	NA	NA	NA	NA	NA	NA	NA	NA	NA	NA	0.381724379437275	NA	NA	NA	NA	NA	NA	NA	NA	NA	NA	NA
O95793	NA	NA	NA	NA	NA	NA	NA	NA	NA	NA	NA	NA	NA	NA	NA	NA	NA	NA	NA	NA	NA	NA	NA	NA	NA	NA	NA	NA	NA	NA	NA	NA	NA	NA	NA	NA	NA	NA	NA	NA	NA	NA	NA	NA	NA	NA	NA	NA	NA
O95803	NA	NA	NA	NA	NA	NA	NA	NA	NA	NA	NA	NA	NA	NA	NA	NA	NA	NA	NA	NA	NA	NA	NA	NA	NA	NA	NA	NA	NA	NA	NA	NA	NA	NA	NA	NA	NA	NA	NA	NA	NA	NA	NA	NA	NA	NA	NA	NA	NA
O95831	-0.425177058361556	0.182380472232954	-0.675008233647708	0.062826687344214	0.397245308133788	0.122799947426527	-0.267146253871331	-0.87666591365656	-0.32415547112853	0.131703573069906	-0.264480561911419	1.2626485372615	0.71240638284508	-0.688937419851881	-0.437185677863399	0.176190455642218	0.0211557688918403	-0.267651944681011	-0.517088260426747	-0.635428130348094	0.113007615211897	0.983192597464796	NA	-0.0698741829717123	-0.648238334601349	0.123470592802047	-0.0925277948644349	-0.0651123113479714	NA	1.38829586078556	0.134126340837145	-0.305247519784284	0.692395528506954	0.908285907803168	NA	0.0177319194479944	0.157682725769136	1.44044761953423	0.260326218959042	0.0401361607485738	0.529094276222175	0.807617782456265	0.731984838757636	0.358031429353128	0.250843818215045	NA	0.338779080938078	0.0201478748031371	1.73528788471721
O95861	NA	NA	NA	NA	NA	NA	NA	NA	NA	NA	NA	NA	NA	NA	NA	NA	NA	NA	NA	NA	NA	NA	NA	NA	-0.230890596572369	0.80044570274255	0.198821196696738	-0.0865758801118177	0.00748300204523108	NA	0.29503489187842	NA	0.357696104077163	-1.14124971524746	-0.0793482108619997	-0.0811657693205151	-0.453817160001297	NA	-0.30625566324351	0.30630253511747	-0.448652557451756	-0.954761336505209	-0.299627264730314	-0.618189329016402	0.239307710322588	0.918628153719112	0.0191085591910637	0.194822925156391	0.344235325263147
O95881	-0.565112547246159	-1.36198107145231	NA	NA	1.09811316011664	1.52252211866203	1.85045641636543	NA	NA	NA	NA	NA	0.13492442830302	NA	0.746228742069376	NA	-1.34680716587751	0.55617052539584	-0.0324762459811857	1.18243157994076	0.542410729363368	NA	NA	-1.04237962203885	NA	NA	NA	NA	NA	NA	NA	NA	NA	NA	NA	NA	-0.111794306958766	NA	-0.0116266135717813	-0.3780882391612	-0.681404465171807	-0.105524092949644	0.154913071541466	-0.224773540258275	0.879830855848805	0.260144223536159	-0.228338753011822	-1.97929089613956	-0.613276674830146
O95886	NA	NA	NA	NA	NA	NA	NA	NA	NA	NA	NA	NA	NA	NA	NA	NA	NA	NA	NA	NA	NA	NA	NA	NA	NA	NA	NA	NA	NA	NA	NA	NA	NA	NA	NA	NA	NA	NA	NA	NA	NA	NA	NA	NA	NA	NA	NA	NA	NA
O95905	NA	NA	NA	NA	NA	NA	NA	NA	NA	NA	NA	NA	NA	NA	NA	NA	NA	NA	NA	NA	NA	NA	NA	NA	NA	NA	NA	NA	NA	NA	NA	NA	NA	NA	NA	NA	NA	NA	NA	NA	NA	NA	NA	NA	NA	NA	NA	NA	NA
O95922	NA	NA	NA	NA	NA	NA	NA	NA	NA	NA	NA	NA	NA	NA	NA	NA	NA	NA	NA	NA	NA	NA	NA	NA	NA	NA	NA	NA	NA	NA	NA	NA	NA	NA	NA	NA	NA	NA	NA	NA	NA	NA	NA	NA	NA	NA	NA	NA	NA
O95954	NA	NA	NA	NA	NA	NA	NA	NA	NA	NA	NA	NA	NA	NA	NA	NA	NA	NA	NA	NA	NA	NA	NA	NA	NA	NA	NA	NA	NA	NA	NA	NA	NA	NA	NA	NA	NA	NA	NA	NA	NA	NA	NA	NA	NA	NA	NA	NA	NA
O96000	1.19362417856298	NA	NA	1.01186938727916	1.43692139529633	0.629182917041412	NA	0.351869120182129	NA	NA	NA	0.165651700449723	NA	0.228505899159574	NA	NA	-0.274633253856519	-0.117909651518282	-0.6045112757716	0.822012327947519	0.496658830338746	NA	NA	NA	NA	NA	NA	NA	NA	NA	NA	NA	0.750532478864327	NA	NA	NA	NA	NA	NA	NA	NA	NA	NA	NA	NA	NA	NA	NA	NA
O96008	0.542432422110224	NA	NA	NA	0.256931216935922	NA	1.1126524740229	NA	1.20382638676553	NA	NA	NA	NA	NA	NA	NA	-0.029125709943937	NA	NA	NA	NA	NA	NA	0.487712198026777	NA	NA	NA	NA	NA	NA	NA	0	NA	NA	NA	NA	NA	NA	NA	NA	NA	NA	NA	NA	NA	NA	NA	NA	NA
O96019	NA	NA	-0.210854145024382	0.538671079064023	-0.0139441028618575	0.815107663764868	NA	0.65518577285304	0.172691215076117	NA	NA	NA	NA	NA	NA	NA	NA	NA	NA	NA	NA	NA	NA	NA	NA	NA	NA	NA	NA	NA	NA	NA	NA	NA	NA	NA	NA	NA	NA	NA	NA	NA	NA	NA	NA	NA	NA	NA	NA
O96028	NA	NA	NA	NA	NA	NA	NA	NA	NA	NA	NA	NA	NA	NA	NA	NA	NA	NA	NA	NA	NA	NA	NA	NA	NA	NA	NA	NA	NA	NA	NA	NA	NA	NA	NA	NA	NA	NA	NA	NA	NA	NA	NA	NA	NA	NA	NA	NA	NA
P00338	-0.552819530451776	-0.24333746550425	-0.589928948920267	0.747906978155362	-1.54227957772685	-1.14640778558551	-1.82472875484261	-0.625472947468205	0.387160711177721	0.415590064222381	-0.665469960451495	-1.05221827990391	-0.528086514745374	-0.658199232104476	-0.458266319896401	0.582948104991168	0.206695285705854	0.660618601135021	0.270521222109229	-0.135800274687011	-1.44881728385974	-0.615798655091306	-0.667856020729556	-0.015441768095574	-0.338945377696177	-0.469583798017301	-0.479624583780339	0.154426039376703	-0.336531343399347	-0.910843828999655	0.149325809070563	0.132731851183078	0.0212593084710959	0.272205847261058	0.0730582319411971	-0.296856122606776	0.672390204197997	0.137777274423253	0.168105847259583	0.15047973721669	0.095195014047987	0.73424292321436	0.115522184881381	0.166584965850247	-1.04551243437576	-0.12734361141195	-0.058099698903045	-0.607481527219071	-0.750932621850142
P00367	-0.490296781782683	0.268132376185184	0.00118725718308394	-0.308740401095406	0.684761490045501	0.153677531197219	-0.040583679015743	-0.125171574528467	0.100990719278167	NA	0.842919603696813	-0.16147290492821	-0.171505149515134	NA	-0.0147062365073398	NA	NA	-0.074290666562091	NA	NA	-0.242932630948096	-0.199353987139841	NA	NA	NA	NA	NA	NA	NA	NA	NA	1.36318954997145	NA	NA	NA	NA	0.234468929521506	NA	-0.864185239790297	-0.18013028926732	-0.645414443538161	0.0318461795347834	-0.173005939142999	-0.226716423739614	-0.430507655998308	0.565256206978257	0.230216966721322	-0.752512586430263	0.104311211026677
P00374	-0.681829296632336	NA	NA	NA	NA	NA	NA	NA	NA	NA	NA	NA	NA	NA	NA	NA	NA	NA	NA	NA	NA	NA	NA	NA	NA	NA	NA	NA	NA	NA	NA	NA	NA	NA	NA	NA	NA	NA	NA	NA	NA	NA	NA	NA	NA	NA	NA	NA	NA
P00387	-0.546530115837311	-1.27394284829057	NA	0.29549539724356	1.21276237948108	0.411326319633451	0.281613156769605	-0.177283728143024	0.157311183530527	-0.799268191715519	-0.34218607986833	-0.193673231548033	-0.516993611029021	-1.37699496202122	-0.304309415815988	-0.279453801957954	-0.254494397742433	0.225322462330238	-0.00104557662734825	-0.711208286505251	0.22375760249128	-0.410993037509201	-0.27001934929643	0.205969694842827	-0.504893357621674	-1.09858138507732	NA	NA	-0.264364479533693	-1.12540939700987	0.528769076609497	NA	-0.20324910459065	-1.05542666237377	-0.971559948941875	-0.145447221853718	-0.250145056914998	-0.360636255460482	-0.00482226196377439	-1.25824375792461	0.0781535443434587	-1.13403015699853	-0.22098433616785	-0.194856211688806	-0.485649572416756	0.227724319278269	-0.320360620113606	-1.41316430929915	-0.214005575318868
P00390	0.0665610309319186	-0.525341725681606	0.856385376446277	-0.453429675183721	-0.637877880322541	0.815980081437706	0.695766765015719	0.448518201160994	-0.0551764071968694	0.246171171844313	0.102314975939364	0	-0.105078214602057	0.0297836462152329	-0.689056765948112	-0.0481590119559112	-0.137981695283412	-0.171296288654259	0.1332374821973	-0.898217711320645	0.109940736211407	0.141430000670136	0.64226438260482	0.113255967747927	0.0969612035542803	0.802110722095412	0.873788862282925	0.77220572855066	1.11771309753403	0.428200185358592	0.374263303448745	0.174005723836726	-0.0282293003275014	0.989313615418486	0.630964315582482	0.774357363093648	0.209197212720818	-0.120737050705275	-0.124036638478276	-0.0953680017321638	-0.344235477424193	0.405098202305057	0.192839148677144	0.491984470838772	1.38538146028657	0.751034462985556	0.586218848371925	0.835748580176532	0.482893201712814
P00403	NA	-0.577583803948817	NA	NA	NA	NA	NA	NA	NA	0.107552581780816	NA	NA	NA	NA	NA	NA	-0.466261710551445	NA	NA	NA	NA	NA	NA	-0.782002609651912	NA	NA	NA	NA	NA	NA	NA	-0.513711998160517	NA	NA	NA	NA	0.384657141729781	-0.347327599906813	0.32447427360608	-0.0015578460331843	0.309412805040308	0.0316029620857621	0.557863167360748	0.356074938029378	-0.292592668081826	0.985225692053589	0.857674688085338	-0.292094016726119	-0.6720814829872
P00441	1.4288719338569	0.836012464809172	-0.449357150374752	-1.78322785141028	-0.33160936071437	-0.762587637086031	0.221098390230676	0.167957765506789	-0.983537479310243	-0.797131519797919	1.80212919501307	1.46258433517613	0.940359212820646	0.711486631785115	1.48552409377241	1.15866945374695	-0.0708992521533433	0.111060693276746	1.99644512161751	0.923473236070234	1.87225781916686	1.91928727698966	2.11892206259639	0.118338059510963	-0.300640590352221	-0.765257212966617	NA	NA	-1.31403301795519	NA	-1.26081531749326	0.402141240084238	-1.15624831635291	-1.4183194441667	NA	NA	-0.206548937224014	-0.277096853900895	0.265230685549433	0.0424461752657286	-0.168299683873395	0.414314138378306	-1.12458772017786	0.216557440903507	0.209418768859926	NA	0.86381161203696	-0.683429973349918	0.391543046375078
P00491	-0.390308523471692	NA	NA	NA	NA	NA	NA	NA	NA	NA	NA	NA	NA	NA	NA	NA	NA	NA	NA	NA	NA	NA	NA	NA	-0.226255145380392	NA	NA	NA	1.41535603374922	NA	NA	NA	NA	NA	NA	NA	-0.390350588516354	0.238673196847297	0.181316486082395	-0.321352038223277	-0.662844695429606	0.830501308705851	-0.0370948914492509	0.13394690903663	0.417658640689066	NA	0.927773505494889	0.614497792757745	0.174917772866556
P00492	NA	NA	NA	NA	NA	NA	NA	NA	NA	NA	0.130926901336423	NA	-0.126846503162776	0.243392360875031	0.176919975381037	-0.396800501695233	NA	0.191103246450555	0.203950296317469	-0.527930351284312	-0.434522975421528	NA	1.32979779943136	NA	-0.248652561488849	NA	0.308104021808898	0.627357222648846	-0.470806646190979	NA	1.50229613569659	NA	0.169717896275386	0.854980411454786	-0.241584457576941	NA	0.223277760229413	NA	-0.560462498234311	-0.374346704544199	0.405558905528989	0.175092887684265	-1.08567857015835	-0.351629713711024	0.424119851135188	NA	0.548913311073387	-0.644990338617704	NA
P00505	-0.208178608153157	-0.143634993758056	-0.744268147262341	0.687366460174003	1.0414948535168	0.428586629037431	0.487815200107889	0.0481837648344886	0.0204733353041918	-0.368601460385007	-0.0450421043076565	-0.885507353584392	-0.359723530921897	-1.08353833698704	-0.909696347888995	-0.802548352240704	-0.928097849706081	0.138828966155022	0.296527450272315	0.63247964237235	1.15375340339183	0.912036200931103	-0.389311555253361	-0.391435478778888	-0.169424814709139	-0.086114960201183	-0.544542025894874	-0.956627323460587	0.00911745276584023	0.381731377552422	-0.0191042543438837	0.0585081561695652	0.018308514245825	0.367055907547938	-0.626608554882592	-0.842726146681641	0.227657857417968	0.0619405132889795	-0.527849745490418	-0.26693427818481	0.198890217677553	-0.32447398200716	-0.0704869497746276	0.240109430077486	-0.553309291143991	-0.716662460390209	-0.126063671906569	-0.148501730509165	-0.606633099684464
P00533	NA	NA	NA	NA	NA	NA	NA	NA	NA	NA	NA	NA	NA	NA	NA	NA	NA	NA	NA	NA	NA	NA	NA	NA	NA	NA	NA	NA	NA	NA	NA	NA	NA	NA	NA	NA	NA	NA	NA	NA	NA	NA	NA	NA	NA	NA	NA	NA	NA
P00558	-0.0414131261350625	0.303348685604812	-0.412265055133919	-0.162755156511175	-0.348293087073943	-0.289729720423148	0.0635208322490266	-0.0476180220141998	-0.348176564055659	0.410837120932807	0.218981116333582	-0.486724153579753	0.313127672651431	0.159508122101709	0.289543035037257	-0.358688711881218	0.238671404580683	0.357128741648647	0.632394208009078	-0.0158891407538017	-0.55466683210667	-0.274067632824653	0.137352995946494	0.165747055729645	-0.0742428287311455	-0.591816264172784	-0.0617551954485738	0.171528624407222	0.164541532522362	-0.723463206328169	-0.232526006907506	0.258164222158226	-0.000439285352418606	-0.742342760987186	0.0933798280734445	-0.360424068123844	0.0232730872725102	0.341157898638777	-0.0988926874509278	-0.40412796955372	0.0926534023997249	-0.185009626229772	-0.185549055076027	0.0628605192333101	-0.498617203479764	-0.261957156454068	0.594213739367857	-0.0276016404833994	0.593287715368389
P00568	NA	NA	NA	NA	NA	NA	NA	NA	NA	NA	NA	NA	NA	NA	NA	NA	NA	NA	NA	NA	NA	NA	NA	NA	NA	NA	NA	NA	NA	NA	NA	NA	NA	NA	NA	NA	NA	NA	NA	NA	NA	NA	NA	NA	NA	NA	NA	NA	NA
P00750	NA	NA	NA	NA	NA	NA	NA	NA	NA	NA	NA	NA	NA	NA	NA	NA	NA	NA	NA	NA	NA	NA	NA	NA	NA	NA	NA	NA	NA	NA	NA	NA	NA	NA	NA	NA	NA	NA	NA	NA	NA	NA	NA	NA	NA	NA	NA	NA	NA
P01023	NA	NA	NA	NA	NA	NA	NA	NA	NA	NA	NA	NA	NA	NA	NA	NA	NA	NA	NA	NA	NA	NA	NA	NA	NA	NA	NA	NA	NA	NA	NA	NA	NA	NA	NA	NA	NA	NA	NA	NA	NA	NA	NA	NA	NA	NA	NA	NA	NA
P01111	NA	NA	NA	NA	NA	NA	NA	NA	-0.15011836841252	NA	0.00525709710544395	0.286424211142807	-1.31901624072294	-1.15078204811072	-0.197403562721398	NA	NA	-0.462905628364479	NA	-0.983416195146031	0.172293678478969	-0.638512528312334	-0.279396988679842	NA	NA	NA	NA	NA	NA	NA	NA	NA	NA	NA	NA	NA	-1.44424515377491	NA	-0.810054251256492	NA	0.304522159530272	0.16677964964304	-0.311274013533493	-0.264963157348281	NA	NA	NA	NA	NA
P01877	NA	NA	NA	NA	NA	NA	NA	NA	NA	NA	NA	NA	NA	NA	NA	NA	NA	NA	NA	NA	NA	NA	NA	NA	NA	NA	NA	NA	NA	NA	NA	NA	NA	NA	NA	NA	NA	NA	NA	NA	NA	NA	NA	NA	NA	NA	NA	NA	NA
P01889	0.053657703040075	0.0473753152305421	NA	NA	NA	NA	NA	NA	NA	0.594324565087628	NA	0.324668607359945	NA	NA	NA	NA	1.00791840397729	NA	NA	NA	NA	NA	NA	1.19907494470785	1.75757168831852	NA	NA	NA	NA	NA	NA	0.390014099427578	NA	NA	NA	NA	NA	0.333149089772451	NA	NA	NA	NA	NA	NA	NA	NA	NA	NA	0.27711279295096
P02461	NA	NA	NA	NA	NA	NA	NA	NA	NA	NA	NA	NA	NA	NA	NA	NA	NA	NA	NA	NA	NA	NA	NA	NA	NA	NA	NA	NA	NA	NA	NA	NA	NA	NA	NA	NA	NA	NA	NA	NA	NA	NA	NA	NA	NA	NA	NA	NA	NA
P02462	NA	NA	NA	NA	NA	NA	NA	NA	NA	NA	NA	NA	NA	NA	NA	NA	NA	NA	NA	NA	NA	NA	NA	NA	NA	NA	NA	NA	NA	NA	NA	NA	NA	NA	NA	NA	NA	NA	NA	NA	NA	NA	NA	NA	NA	NA	NA	NA	NA
P02545	-0.494462428809273	-0.0647671367574367	-0.423732474009681	0.62391976110446	-0.287525090039222	0.635965000331274	-0.335305753164531	0.816756604283607	-0.0655324645148604	-0.579095380415499	-0.22571287514304	-0.871643954086728	-0.527176757836382	-0.618292426235674	-0.441929661819653	-0.456013533210733	-0.196484908849662	0.507505309908036	0.682869139673357	0.4165482765796	0.76710999896091	0.756818295463895	-0.372380917937905	-0.0535938705572938	-0.185875892056883	-0.343444326971993	-0.661274438461223	-0.201758220759997	0.0603265875558925	0.719656754080223	0.679075146970616	-0.418062740414819	0.692771908561616	0.24487546019104	-0.602647808933316	-0.404446024806304	0.215130586348709	-0.103247325798116	0.79249980168574	0.481931818811712	0.775554123256511	0.106173684600714	0.111408591086368	0.411236556054367	-0.424431716031727	-0.7736918973362	-0.317039426158921	-0.533000862421872	-0.521233440127172
P02746	-0.025332915566699	0.0298083202491709	NA	NA	NA	NA	NA	NA	NA	-0.474272759259085	-0.349504245685791	-0.682982665176268	0.361687370251781	0.0705964771714457	0.262605223065261	0.194022796709486	0.0517093740078196	-1.60260820769741	0.0765443102553204	0.248099353586036	-0.530971050299295	0.334203203127804	0.212411981564231	0.473455502026141	-0.525759468298075	NA	0.51065952326433	-0.776238918892396	-1.16892456559639	NA	-0.338394371898989	0.772346943155907	0.679137498816381	NA	0.955161468825968	0.407426333451285	NA	-0.797850001831274	NA	NA	NA	NA	NA	NA	NA	NA	NA	NA	NA
P02786	0.574535452376102	-0.124499369445631	-0.677717738112771	-0.0201245276224804	-0.658531475177596	NA	0.0501436801526771	-0.916724839107002	-0.785304615300563	-0.72334507849399	0.30425160750659	NA	-1.18023646487624	0.0349593112913305	0.551566104899855	-0.203618409439679	-0.302807488060897	0.0233275944088564	0.283615408645952	NA	0.122571152366773	NA	1.14776605631391	0.385809278323067	NA	NA	NA	NA	NA	NA	NA	-0.850089272282857	NA	NA	NA	NA	0.590671285832854	-0.246939312064329	-0.455294136562016	-1.19243334616253	0.0988307554888894	0.234171863886465	0.221962247452266	NA	0.709178996392508	0.179826088001982	-0.99561815046607	0.320641637042498	0.592545605088362
P02792	-0.489500670663738	-0.193119805187774	-0.223494613094691	0.718137738453588	-1.28264311979753	0.390300180014977	-0.0320516963777356	0.415213154967378	0.0186510567987723	0.0979115699071288	-0.203686401716983	NA	0.286692558333008	0.291670390968669	1.1681250427582	NA	0.160483739587604	0.771993853492969	0.0747645055272752	-0.418733456054232	0.344817921160192	0.0800262904240672	0.497718658046304	-0.207052241557873	NA	NA	NA	NA	NA	NA	NA	-0.348655658879756	NA	NA	NA	NA	0.439824347101345	0.132757916279099	-0.109271620479737	-0.115060257397997	-0.668308786582827	0.539248042488414	0.169497308719996	-0.3702723484206	-0.150881522463379	-0.614576504417186	0.172815685567671	0.115814398948897	-0.188675995280173
P02794	NA	0.416412589828544	-0.182084318545571	-0.717219959216446	0.370245478266114	0.0571494135897945	0.455195052761252	-0.140920898526602	0.130220712793391	NA	1.02485288349372	1.59893311836833	0.091830573658641	0.244300444821647	-0.195705938505364	-0.420678375745686	0.749107064790856	0.411836122400422	-0.11113539872065	0.658619788297262	0.0610424698277765	0.409160072641515	-0.0131267911807807	0.113062683170086	-0.133663684182233	0.296595337524129	0.898036464808503	NA	-0.631285621063993	-0.725505978507781	-0.28094208367625	NA	-0.430494156788685	0.41259621789955	0.130239862007084	NA	-0.0695961912619596	1.02864124305469	0.0583282966491273	0.241399094407112	0.258520560348461	0.125383989894539	0.160385569333312	0.478028321594869	0.454601418153583	1.21904613362894	0.175977401506062	-0.403938339031938	0.172100567323174
P04040	0.58273626235934	-0.271968475559493	0.29692550642337	-0.266578980502497	0.331411606879295	0.371893171340545	0.378062842980944	-0.0230565553848517	-0.101252620711421	0.400321448698649	0.108285779576462	0.855059980840761	0.257316451474049	-0.238911980590999	0.544038753164882	0.970057842715034	-0.357462018964198	0.983281305745006	-0.255563529482318	0.131049517721926	0.394848583950521	0.311728742255679	0.49970280781454	0.950220588931224	-0.513026535046775	-0.232651751320966	NA	NA	-0.0441261362116917	NA	-0.909581377698647	0.0961911087937528	-1.03440028403579	NA	NA	0.382355197893821	-0.663181359363228	-1.01269624963056	0.178930363415318	-0.121455095657832	-0.173931062499922	-0.356976794695431	0.0921590786601994	-0.704639151898876	0.834043196005989	0.927872650003962	-0.119619286846008	0.729086473779145	0.0914946666360916
P04053	NA	NA	NA	NA	NA	NA	NA	NA	NA	NA	NA	NA	NA	NA	NA	NA	NA	NA	NA	NA	NA	NA	NA	NA	NA	NA	NA	NA	NA	NA	NA	NA	NA	NA	NA	NA	NA	NA	NA	NA	NA	NA	NA	NA	NA	NA	NA	NA	NA
P04075	-0.447050933659175	0.20091167873144	-0.0549420806925544	0.137961514476264	-0.988894527752612	-0.390747467783883	-0.741988653203525	0.632685580259951	0.0616629210576194	-0.186860808786659	-0.250046186358029	0.0335480673540065	-0.115771482124033	0.0637354140493372	0.0106965386784511	-0.274208524084629	-0.105303796265202	0.190294092666348	0.0269978579471529	-0.112048034623419	-0.887861011876573	-0.669348832040108	-0.126691762261018	-0.107508051302856	0.141642299983237	-0.0275350044761308	-0.0104997790603902	0.0692907941082661	-0.471910996473427	-0.199935091949213	0.20727203998466	0.0949467849812527	0.274016392504497	-0.275315075158554	-0.0261578795898553	-0.0971473780608934	0.469822887869305	0.387206341078258	0.358233686556753	-0.0265529556703539	0.452286386278283	0.216775525223544	0.337106731588226	-0.0813577127537138	0.166480561341548	-0.0777828377890748	0.172093379154516	0.182488894554407	0.328873142702937
P04080	-0.600637849752731	-0.520196546603479	-1.0463755400204	0.611978351406168	0.0128483928240895	-0.612159027025746	-0.5580929603247	0.532242071188813	0.555562955862137	-0.230700632152938	-0.210474159602942	0.00327932946682222	-0.207749646959208	-0.373047252864289	-0.110312368572234	-0.297987194021895	-0.634378195306846	0.738071257591809	0.783286603620019	-0.178445146192804	-0.339981685707515	0.513487866318718	-0.372429464385214	-0.386263396596853	-0.723882360706471	-0.53912251782475	-0.484833060469977	-1.98288560400913	-1.34733545401782	NA	0.48821335429221	-1.30749351830512	0.0202498876220315	NA	-0.374513657985861	-0.85379456917628	0.618442467531911	-0.321750227775263	1.13408860999492	0.629513955151614	1.00911442053262	0.890920524481282	0.686167611834533	1.01562231900418	-0.990861226982918	0.63032781812109	0.395007657107406	-0.204614445721081	0.0797609427636098
P04083	NA	0.523091283391235	NA	NA	NA	NA	NA	NA	NA	NA	0.558184123250679	NA	-0.115627919677672	0.720642814543735	NA	0.608078735904611	NA	-0.248522866116166	-0.13118968469947	NA	NA	NA	NA	-0.0407493703438507	NA	NA	NA	NA	NA	NA	NA	0.630122920287421	NA	NA	NA	NA	NA	1.35529683618355	NA	NA	NA	NA	NA	NA	NA	NA	NA	NA	NA
P04179	NA	-0.688117667044536	NA	NA	NA	NA	NA	NA	NA	-0.203615922894797	NA	NA	NA	NA	NA	NA	0.00245228177650579	NA	NA	NA	NA	NA	NA	NA	-0.112654897312876	0.501427273740135	NA	NA	-0.274270865958372	0.567305602955874	-0.428475559231235	-0.423565927766547	0.391693640974094	0.89727009369853	NA	-0.0143258391940499	0.343074213854705	NA	0.490862867737343	0.53336053202705	-0.533828161552419	0.634470494702505	-0.68006008520167	-0.4897760839716	-0.343672027148828	0.237791586801383	NA	0	NA
P04181	2.56805797221634	2.40521715332565	0.582414551207548	0.513318145026007	2.30898784986551	-0.714839538773346	2.92857890705985	NA	0.157236530597035	0.781028591522797	-1.21577276051747	-0.0375769557070945	0.161338770810411	-0.72584149177741	NA	0.396165751310621	-0.293646864109553	-1.72591068587814	0.298195746271796	NA	0.545189880745495	-0.464377771399629	0.89787628155915	0.288654471251207	0.28863409791893	NA	-0.26950246694905	NA	-0.410702923350116	NA	-0.412663189225864	-0.250555180392791	0.591486879412218	-0.131327466264454	0.945709174380315	0.535441277736228	-0.404660856416284	-0.0205418845662853	-0.60775049982149	NA	-0.323391195188362	-1.02784635714667	NA	NA	0.578252366039251	-0.571578484496613	-0.0636911861689557	0.57594309380984	-0.263784434950365
P04271	NA	NA	NA	NA	NA	NA	NA	NA	NA	NA	NA	NA	NA	NA	NA	NA	NA	NA	NA	NA	NA	NA	NA	NA	NA	NA	NA	NA	NA	NA	NA	NA	NA	NA	NA	NA	NA	NA	NA	NA	NA	NA	NA	NA	NA	NA	NA	NA	NA
P04350	NA	NA	NA	NA	NA	NA	NA	NA	NA	NA	NA	NA	NA	NA	NA	NA	NA	NA	NA	NA	NA	NA	NA	NA	NA	NA	NA	NA	NA	NA	NA	NA	NA	NA	NA	NA	NA	NA	NA	NA	NA	NA	NA	NA	NA	NA	NA	NA	NA
P04406	0.301700011792202	-0.168327678208074	-0.856529077880229	0.767274687798294	0.353697679474062	-0.529491577026777	1.15041075557381	0.994178085305431	0.16789618415976	0.104938809850946	-0.603381372296796	-0.817111883793559	-0.920717204422393	-0.652619125288709	-0.660928010969159	-0.30782862109979	0.360259560692617	0.0660242454744529	0.607967115228609	0.396157903200894	-0.80677534732782	-0.374070173610655	0.375025005380749	0.134670611166331	-0.327391385519554	-0.783066780015477	-1.17275659852417	-0.365918117086518	-0.803037499187474	-1.10777208562288	0.363226853013486	-0.219008168255259	0.965644640934193	-1.32946236264016	-0.483508113431038	-1.19643605444867	0.83469162050887	-0.426129228896416	0.653184932995344	0.661080555497776	1.05887004349927	1.01569295034292	0.505321018286663	0.651100549000411	-0.783066497836738	-0.863379681032687	-0.587310437628506	-0.826037098214419	-0.438528435059024
P04439	NA	0.74912114802333	NA	NA	NA	NA	NA	NA	NA	0.577410650725995	-1.65293588344811	0.506427464694346	-1.12550154547987	NA	0.259108023896778	0.162483788372117	0.737196268744475	0.423872885721618	-0.163547885501674	-0.588862171190226	0.360325915516875	-0.268414128657744	0.430218264849309	-0.466574433322669	0.00362052474249921	NA	0.170873420776382	-0.0285741548829417	0.193666044921865	NA	0.311029995544447	-0.00179436127748595	0.493228262001828	-0.441268796208365	-1.24861430939472	-0.603053266996982	NA	0.640531510967235	NA	NA	NA	NA	NA	NA	NA	NA	NA	NA	NA
P04632	NA	NA	NA	NA	NA	NA	NA	NA	NA	NA	NA	0.158271195925035	NA	0.038346089981878	NA	NA	NA	-0.795938401824999	0.602022882640463	0.73868664625567	NA	NA	0.290915289503407	NA	NA	NA	NA	NA	NA	NA	NA	NA	NA	NA	NA	NA	-0.234731466101537	NA	0.328092438534483	NA	-0.929605374002828	1.31192999083759	NA	NA	NA	NA	NA	NA	0.0651135346119239
P04792	0.208110721375591	0.201426443080035	0.0877722915971842	0.243511911675075	0.659078591795337	-0.292572823613631	0.52847528785904	0.298364947700309	0.0645089074092087	-0.0951395501776774	-0.00268869066549302	-0.370078189358096	-0.00771955915026348	-0.0414378704178002	-0.759262897818337	-0.436818040345865	0.395539771228868	0.0635072995822017	0.0438082727336662	-0.306196995688437	0.136691418008439	-0.471223311003478	-0.494255642400387	0.104526180073098	-0.292379099266835	-0.703888269518673	-0.114413341340138	-0.272256598003152	0.78607219398443	0.411459359997007	0.395257440861798	-0.525613088661445	-0.335419732962534	0.0497386484609078	0.166676562237827	-0.919232431826806	-0.764387472202569	0.360666069849059	-0.12476902526004	0.108564820220474	0.184772828014202	0.475824990238932	-0.233714333831402	0.273848506639865	-0.214701700033814	-0.277467571228155	0.0757016939289289	0.103636622818009	0.0546117122972098
P04818	NA	-1.67635654075416	NA	NA	NA	NA	NA	NA	NA	NA	NA	NA	NA	NA	NA	-0.0366510923765779	NA	NA	-0.501302929079177	NA	0.263158426056358	NA	NA	-1.12507544806736	NA	NA	NA	NA	NA	NA	NA	NA	NA	NA	NA	NA	NA	NA	NA	NA	NA	NA	NA	NA	NA	NA	NA	NA	NA
P04843	-0.434677262045815	-0.0739560030022038	-0.0920362174742485	0.432420313131224	0.504295009091653	0.277976821653186	0.393634375968323	0.51221295394331	0.159766165429874	-0.827448614191698	0.181067048826716	-0.414078709677636	0.158385151434149	-0.040047752396216	-0.037459672120443	0.298236201008355	-0.2455040247909	-0.0310761778706734	0.3766618272568	0.0634729514446863	0.573296808689359	-0.110256877075377	-0.252662807676523	-0.618807270050467	0.0604778058667865	-0.238289285180075	0.326940170390822	-0.0570650399073631	-0.219300507281993	0.398280116490002	-0.237473371863262	-0.533715931772425	0.254104922210034	0.438075808067605	0.673178033358075	0.437364511017234	-0.116772988551591	0.0251341214191213	0.133569962203027	0.22634488758941	-0.17406523304314	-0.280790685207778	-0.188735107222484	0.0127439215780688	-0.288404316224492	-0.235636990019661	-0.244768294119021	0.0588842050559095	-0.504335526908735
P04844	-0.0143964592440518	0.601798661718979	NA	NA	NA	NA	NA	NA	NA	-0.296262341171203	NA	NA	NA	NA	NA	NA	0.680096445880651	NA	NA	NA	NA	NA	NA	-0.236925893758579	0.349626631626026	0.40797456112379	-0.550934277283084	0.429549497823397	-1.19660660904655	-0.904238216001934	0.349294905540099	0.508999895193788	-0.28964673072293	-0.0124859612510122	-0.16425502173315	-0.438453787615314	NA	0.561461659048945	NA	NA	NA	NA	NA	NA	NA	NA	NA	NA	NA
P04899	-0.140669714131282	-0.575160917828422	NA	NA	NA	NA	NA	NA	NA	0.838666434534236	0.0795519491436714	-1.4665834280778	-0.137642867039191	-0.260860377530745	-0.486432104974643	0.681182563330027	-0.48359962520341	-0.599781868772122	0.390744460240235	-0.761200638157506	0.261418014419973	-0.258881596891916	0.0385100288790195	NA	0.0921060891625854	-0.669078450717881	NA	NA	-0.446938348911137	NA	0.300861386658092	NA	0.128805401776364	NA	NA	0.54285377125524	0.196146684327115	NA	0.0158791187914892	-1.11338419576203	-0.154538078721645	-0.191172881102123	-0.324313395825161	0.149210507560847	0.665001840282388	-0.427058091836749	-0.22728009551355	0.2186813513974	-0.199116145347868
P05023	-0.0804706403373653	-0.721445874808548	-0.539705627081342	0.345940877088707	-0.0455586623770515	0.376075070453821	-0.00784905543245778	0.319243153118199	0.21603980656579	0.656630239634692	0.414433526323058	-0.441341514809909	0.488899606740302	-0.193746352737448	0.727179996918667	-0.000336766652031133	-0.121297981999764	-0.103722992718846	0.389027329829092	0.374864189887673	1.05735051585036	0.524619404432398	-1.07595259719994	0.0615471272357043	0.566378135837869	-0.15211496828661	0.460658204192496	0.259410537722485	0.813620239160641	0.833451412180471	1.10145253954562	-0.0224225475021514	0.152988013585058	0.170508615880867	0.861002405873251	0.479360180786085	0.83966342463181	0.11429157604953	0.335148707173988	0.308603772090401	-0.0477537260498784	0.132436157355644	1.44543051482061	-0.230148787207533	0.279465869183617	0.670937085588855	0.485055481827109	0.775713424772575	0.0795251538341343
P05026	NA	NA	NA	NA	NA	NA	NA	NA	NA	NA	NA	NA	NA	NA	NA	NA	NA	NA	NA	NA	NA	NA	NA	NA	NA	NA	NA	NA	NA	NA	NA	NA	NA	NA	NA	NA	NA	NA	NA	NA	NA	NA	NA	NA	NA	NA	NA	NA	NA
P05091	NA	NA	NA	NA	NA	NA	NA	NA	NA	NA	NA	NA	NA	NA	NA	NA	NA	NA	NA	NA	NA	NA	NA	NA	NA	NA	NA	NA	NA	NA	NA	NA	NA	NA	NA	NA	NA	NA	NA	NA	NA	NA	NA	NA	NA	NA	NA	NA	NA
P05107	-0.843499080236674	-0.213601094098104	-0.661987652592438	-0.0761475005657048	-1.08339036359104	-1.01899329436231	-1.23905995006566	-0.380665889884587	-0.330934782729234	0.161771680960417	0.362315253342639	-0.343392564999308	0.565037767764836	0.329182668630336	0.524434136049761	-0.949886664038313	-0.29528391613597	-0.0482510048938412	-0.17112701733479	-0.674090805167166	-0.287990652121711	0.212088006438447	0.34272890505306	-0.353843875989965	0.266095346358585	-0.331557013307078	0.35913832849852	0.643520865212964	0.446639774526602	NA	-0.171090230019084	-1.81284477251607	-0.767120547777402	NA	0.854759818711369	0.542148989282291	-0.764523051423486	-2.06282233004583	0.487977766163698	-0.180997103889107	-0.715828999506977	-0.0243986852197529	-1.03197327973403	NA	0.166917936107667	0.398870528267455	1.71417455524301	0.244613390669076	1.14692793958289
P05114	-0.154236453423415	0.831506776569028	0.357110859437207	-0.125180286013497	-0.189472565828567	0.217698153701262	-0.27871696075012	-0.189620722993621	-0.68139246088682	0.410689279019302	-0.708598089911833	-0.0279862915348326	-0.220278129650719	0.0590073279574788	0.161007958258925	-0.192584421157145	0.0230940196364497	-0.897841073774372	-0.382130440046023	0.16459561400618	-0.218294846045502	-0.0427564515935565	-0.163929787086235	0.129430393782765	-0.357351742597699	0.266485360186562	-0.0284962660495896	0.63912977803394	-0.0502840616274684	0.269960298321613	-0.293218141649547	0.141357265253846	0.112492282727997	-0.168591218700521	0.214151276051436	0.248057051881074	0.125694309595778	0.0309614474814213	0.0107608499220939	0.518097121987225	0.19810696673776	0.322614056655558	0.365244950126036	0.51912657896093	0.376823042804101	-0.0879776262739845	0.032719031087313	0.128693248035449	0.169832004193332
P05120	0.0205211633708367	0.400160001211041	NA	NA	NA	NA	NA	NA	NA	-0.391071857187532	0.566842517523088	-0.574897619266257	0.369398496139396	0.0570128795605506	-0.734843420071573	-0.00018399328720882	NA	-0.776016422814126	-0.117828767111598	-1.40687746273579	-0.459789110469795	0.288923286823852	0.75442038104732	NA	-0.114969637933739	0.893865145426497	0.204504395702996	-0.152283342332411	0.485221974898592	NA	0.577863377927899	0.0681480744735652	NA	NA	-0.64240918192103	0.109906204863017	NA	0.320078792026039	NA	NA	NA	NA	NA	NA	NA	NA	NA	NA	NA
P05141	0.493071016004682	-0.67769578466357	0.679032665323064	0.92822938843588	0.228720326806492	-0.0845892008240202	0.219693214296923	0.376384477330142	0.171798065101954	-0.199237894152799	-0.320413672293549	-0.764388990593536	0.217649742900131	0.286988717536867	0.287331224039582	-0.414467036370542	0.0340694698503839	-0.895129126525753	-0.233732507836871	0.176376661028491	1.26926892587923	0.318705477329088	0.150808846243963	-1.48732310497496	-0.160901769536286	-0.462079358075715	0.0388764419448397	-0.304734249766681	-0.577258569855294	-0.307940120395075	-0.152297710928485	NA	0.324924563254938	0.819356430385444	-0.0743042362428167	0.0116451470000342	-0.775995506984845	-0.3829065647103	-0.485997078689357	0.17961272333866	-0.342279258352856	-0.465230930440687	0.533370085896152	0.896426269822886	-0.394698361864821	-0.011710549415959	-0.451073132898111	-0.491043875455789	0.430304988335473
P05156	NA	NA	NA	NA	NA	NA	NA	NA	NA	NA	NA	NA	NA	NA	NA	NA	NA	NA	NA	NA	NA	NA	NA	NA	NA	NA	NA	NA	NA	NA	NA	NA	NA	NA	NA	NA	NA	NA	NA	NA	NA	NA	NA	NA	NA	NA	NA	NA	NA
P05161	NA	NA	NA	NA	NA	NA	NA	NA	NA	NA	NA	NA	NA	NA	NA	NA	NA	NA	NA	NA	NA	NA	NA	NA	NA	-0.0665822059111977	-0.294217516478707	0.32147948488124	-1.46607969324917	0.294438494316293	-0.60044553469569	NA	0.519028100358883	-0.234698474892075	-1.04164916015962	0.310813133914371	NA	NA	NA	NA	NA	NA	NA	NA	NA	NA	NA	NA	NA
P05181	NA	NA	NA	NA	NA	NA	NA	NA	NA	NA	NA	NA	NA	NA	NA	NA	NA	NA	NA	NA	NA	NA	NA	NA	NA	NA	NA	NA	NA	NA	NA	NA	NA	NA	NA	NA	NA	NA	NA	NA	NA	NA	NA	NA	NA	NA	NA	NA	NA
P05198	0.662072797955487	-0.126923012094779	-0.0639324754346291	0.00857075047472424	-0.474704215580706	-0.0780570940333772	0.029575158355591	0.378488981142213	-0.0282045345431656	0.321480285805299	-0.0695860442581248	-0.403754579564884	-0.351410965394185	-0.0971484480070723	-0.0711965754673234	0.302417037622273	-0.176060438959488	-0.509433955692423	0.0244281870246143	-0.095558176784348	-0.159784777209196	-0.555920392530201	-1.57441071025515	0.0144291796686688	0.0646561279374424	0.0849415663988351	-0.00143378741147161	0.335011632253619	0.13233928469505	-0.0901331527821447	0.158610599528927	0.372431183538415	0.445828530710753	0.442777565632489	-0.777690950155592	0.199278137689521	0.26664814955779	-0.433066196762161	0.0933691198436177	0.691401380982351	0.332724206687164	0.285018811304593	-0.184141881521766	-0.0993368757380551	0.254034525841101	0.344932503127351	-0.0310733857761891	0.563112589194778	-1.71429050576646
P05204	-0.0985731551884031	0.623246419702266	-0.569929236472246	-0.276227013848033	-2.02319127840704	-0.0296145789266702	-2.11030183022872	-0.0923369201410199	-0.586738675049024	0.352296073215427	0.558912170893116	1.04403494619171	0.352844598789251	0.105873082692937	0.0184222118676992	0.6720894873176	0.572447685665944	0.319133620082977	-0.348494861121113	0.159827722334843	-0.346299332875349	0.309267591762333	0.0522462252823433	0.577587350263106	0.349799564140513	-0.216434094629743	0.536179816765572	0.171933015973932	-0.0165342322274449	-0.3205025508287	0.00525390632613232	0.297725842760977	-0.185198026853133	0.433181862937092	0.342044329295121	-0.130526412181245	0.125802103070281	0.530131637033952	-0.227531776016862	0.429252440517944	-0.01879908842664	0.481766108579775	0.57121431664385	-0.0405710712221819	0.625069934296038	0.438703851679962	0.547260135782085	0.813353997879187	0.534197966032722
P05387	0.831053655497591	-0.698421189928916	NA	NA	NA	NA	NA	NA	NA	-2.77584818093308	NA	NA	-0.655024332458741	NA	NA	NA	NA	NA	0.16801871001577	0.147964867782353	NA	NA	NA	NA	0.417407334845632	0.851884411350822	0.57233526909584	-1.41106321171043	0.68115000205232	0.721744732748117	0.333746555721527	NA	0.0188305060649025	0.540220640484697	0.684333295777443	0.878306145088255	0.0347023656250234	-2.81216102232003	NA	-0.585503126215059	0.0874741490022668	NA	NA	NA	NA	NA	NA	NA	NA
P05388	-0.159239683256816	NA	-0.253152805566072	-0.0412319069862318	-0.510241880282155	-0.143445602825741	-0.218164673953437	0.302420134506155	0.0567474733340134	-0.305083753262141	0.391132691866282	-0.293584011334354	-0.708680077030517	0.00920069268367496	0.0852031407441928	-0.140698833580034	-0.497040709611788	0.318177118795024	0.170851728141913	0.636990165210657	-0.468117996381978	-0.0368356504574257	-0.0703585013611863	0.0518384723993196	-0.0545515114159889	0.393879267962102	-0.569033045888111	0.753995294085007	0.0864963026904834	-0.399388208289136	-0.187367669249447	0.0521721397011342	-0.0810938620283889	0.290204889777302	NA	0.0550116260596793	-0.145739530647506	-0.301258524415358	0.0561472124968098	-0.483917568031496	-0.13718863007739	-0.0950097336714747	-0.432645249695459	-0.0563283945404666	-0.810124910162785	-0.327403353016003	0.00450860938227334	0.255260105029773	-0.163628292264253
P05455	0.207053998886489	0.453152250687122	0.564526216148536	-0.503956063692493	-0.722015496854073	-1.08447741304237	0.357339532911907	-0.645263965831471	0.138914261891873	0.535548984026596	0.434501997056628	0.565841774762798	0.57876324650598	0.665361589141859	0.381886835184371	0.238385277569908	0.599643932186256	-0.142851441748506	-0.65504785934391	0.173437185009444	0.761257376836955	0.669244421924012	-0.140891829235584	0.520506560103009	0.765914256916296	0.491790930770729	0.0463486347352657	0.39150089533302	-0.00188861669924783	0.293391453206378	0.286633300093187	0.438994497276978	0.198582906150847	0.22254700661638	-0.0260378743138878	-0.00999757727258763	0.491728716789999	0.627607102374036	0.135258740111205	0.150901933800413	0.313617651195038	0.0265259115258709	-0.125615503205886	0.421994727026535	-0.495459587469809	0.115127350577219	-0.821936216941585	0.414690300300625	-0.267203194505282
P05496	NA	NA	NA	NA	NA	NA	NA	NA	NA	NA	NA	NA	NA	NA	NA	NA	NA	NA	NA	NA	NA	NA	NA	NA	NA	NA	NA	NA	NA	NA	NA	NA	NA	NA	NA	NA	NA	NA	NA	NA	NA	NA	NA	NA	NA	NA	NA	NA	NA
P05556	NA	NA	NA	NA	NA	NA	NA	NA	NA	NA	NA	NA	NA	NA	NA	NA	NA	NA	NA	NA	NA	NA	NA	NA	NA	NA	NA	NA	NA	NA	NA	NA	NA	NA	NA	NA	NA	NA	NA	NA	NA	NA	NA	NA	NA	NA	NA	NA	NA
P05771	NA	NA	NA	NA	NA	NA	NA	NA	NA	NA	NA	NA	NA	NA	NA	NA	NA	NA	NA	NA	NA	NA	NA	NA	NA	NA	NA	NA	NA	NA	NA	NA	NA	NA	NA	NA	NA	NA	NA	NA	NA	NA	NA	NA	NA	NA	NA	NA	NA
P06280	NA	NA	NA	NA	NA	NA	NA	NA	NA	NA	NA	NA	NA	NA	NA	NA	NA	NA	NA	NA	NA	NA	NA	NA	NA	NA	NA	NA	NA	NA	NA	NA	NA	NA	NA	NA	NA	NA	NA	NA	NA	NA	NA	NA	NA	NA	NA	NA	NA
P06396	NA	NA	-1.59444843064435	1.27500058683743	1.61490444812043	0.259212949409943	0.785035847602385	1.79213252812013	0.858434733010898	NA	-0.522465959150457	-0.691470740371721	-0.481196488216334	-0.790565257125046	-1.21972126037329	0.0872162676713194	NA	1.92081062781217	1.72121466691601	1.20577303699066	0.769063245976394	0.155053754142726	-0.657449612710434	NA	-0.240350421379146	-0.706337376157415	-0.179222416588111	-0.911087763002011	-0.852591850090283	NA	1.38149791289928	NA	0.791125125780409	-0.0386724900302273	-0.302332736448307	-1.13365383653509	0.998881595009766	NA	1.56724257856561	0.832657855181957	0.564886369216557	1.51480373946647	0.563827707124778	1.12776315222354	-0.469405756030569	-0.148289870613169	-0.715144233871631	-0.196964079300601	0.061966738411982
P06454	-0.522995286248404	-0.276275626210909	-0.250188881247916	-0.491009040227832	-0.746467513638889	-0.591727548364426	-1.40568170937632	-0.247456428627818	0.338153312363974	-0.0625471303229633	-0.170516368134667	-0.513694327342357	-0.0833663031576271	-0.158335705259911	-0.294932789040927	-0.515946862045604	-0.416610607691639	0.350535056519422	0.130793144545107	0.0425690535515647	-0.0962152769134709	-0.354569094504757	-0.643719555387066	0.13834036635256	-0.216031656724397	-0.450979415747482	-0.903469879755635	-0.890005139640798	-0.551065998443997	-1.55177144608978	0.00696682023557865	-0.360146263092479	-0.31318118775957	-1.19332416067666	-1.05388899934986	0.112738250992059	0.0137222715065581	0.00931475905843281	0.0969432724562587	0.413343422320671	0.31554631963005	-0.217692068605126	0.221519481012133	0.0843262200540101	-0.561223424405812	0.376070554321247	0.298786127828931	0.0348645075714308	-0.858317435943418
P06493	NA	-0.124851342650803	-0.277273185930002	-0.43897830266381	0.687043367234498	-0.094764313001952	0.0936402464145488	-0.0393107391377131	-0.0693271151900188	-0.108561795367057	NA	NA	NA	NA	NA	NA	-0.117772463879075	NA	NA	NA	NA	NA	NA	0.393450719732179	-0.359056486507778	-0.176034875059202	-0.491913991052341	NA	NA	-0.0508911105083846	-0.093818865143663	0.562617523671643	-0.943719073115468	NA	-1.08578035405318	-0.420721625745608	-0.132264753640043	0.267633125479325	0.0468855665949837	0.318767420030403	-0.705044770931266	-0.545951657067571	-0.377754113115885	0.447637576406155	-0.704265011240011	0.434622243403201	-0.43231065896313	-0.705871219405628	NA
P06576	-0.523566319763709	0.0748503108855987	0.258987815370232	0.0656719491313108	-0.332253409594535	0.297137865169258	0.812341882805829	-0.630678199089691	0.181920238072327	-0.244573974070457	0.571923712625967	-0.309471968871091	0.0472198263503874	-0.241904365632114	0.207989845218659	0.118875813745831	0.286041913921238	0.0139491057757446	-0.400790389421677	-1.846882115661	-0.38752840987167	-0.288160066483136	0.122981514722376	-0.0881635812792557	-0.0398902617474402	-0.205919152050952	-0.370618859974873	0.496816457199476	0.486766294362296	-0.536480293566237	-0.413884359803567	0.362104566831042	-0.133106470768507	-0.474392723756844	1.00003753018244	-0.424611440859602	0.159654844409205	-0.645069444266841	-0.41464460052431	0.013565344236069	-0.246282585693923	-0.153887915125142	-0.107002322713336	0.00295385466671601	-0.275933243496712	0.0496813099002235	-0.209029566257319	0.159549328349203	0.0108542941413799
P06703	0.202173450161298	-0.229112661053497	-0.26977048064287	0.645873359554548	-0.00393024129062364	-0.358275246578301	-0.226305290668287	1.52246018964444	0.695070349258746	-0.227981784146963	-0.117825599055971	-0.532931169522901	-0.021261639994506	0.0164250156708148	-0.465539468825918	-0.812718471887825	0.123275918726263	0.485023583563918	0.99183196276968	0.0730051183722653	-0.478660913085972	-0.537751444567818	-0.841145955426904	-0.455944183236788	-0.141169199103178	-0.667824202960578	0.0840543754955314	-0.929690896978783	-0.00771936318306814	-1.16560469893566	0.789595738201403	0.00900874512186627	0.126514600469623	-0.303664720128433	-0.245124319294264	-0.384550181106402	0.873032133917822	-0.251133353168411	1.13540716261067	0.426109377451783	1.1090106167996	0.768885376869278	0.440251868176527	0.770938393534521	0.109592575582492	-0.115187075192166	0.627642136029274	0.13149917089895	0.650318173259458
P06730	0.365715527644627	NA	1.14239628544948	-0.644453626747841	0.854001365012885	0.880632919498314	-0.721331031518638	0.387806932160063	-0.970269524656552	NA	-0.321305051258893	1.43247715260014	0.438313172976981	NA	0.973550109959591	-0.153707918731879	NA	NA	-0.206548416364791	0.519191279802756	NA	0.329352524867724	0.554764496680479	NA	NA	NA	NA	NA	NA	NA	NA	NA	NA	NA	NA	NA	0.610176162847183	NA	-1.11733129961943	0.506457360815074	-0.3513038441343	0.546825849080183	-0.160784378375062	0.421343469868399	0.76011150270715	1.39980421241346	1.64079250249401	-0.629480748683183	0.96984514850034
P06733	-0.411257720138589	-0.391622020724188	-0.261151124973706	0.0750862108965998	-1.46002939861599	-0.533641404224455	-1.08172735137321	0.570708449033239	-0.27436223910628	-0.489874122733885	-0.388979458983873	-0.293909535358204	-0.189972590088965	-0.471437885498671	-0.499554142837805	-0.204308457032478	-0.330823395761305	0.347196306404687	0.216985505873393	0.00992743084752743	-0.801942015909801	-0.54943696702785	-0.580903432301124	-0.429949031653089	-0.256247242544252	-0.300568379700126	-0.394699878604007	-0.127511350435466	-0.107832545466296	-1.94701446537754	0.199328622331646	-0.0572018828671934	-0.032160248616669	-0.963711030379278	-0.437084300988516	-0.515215577135312	0.558371048911969	-0.353350670762816	0.585076431055773	0.278649138822693	0.616907421130914	0.398380979235335	0.383813188863122	0.265823555346376	-0.179107752747398	0.460593859303623	-0.275181863674949	-0.359139584835901	0.234002986920322
P06737	0.733254015639578	0.577761861998746	-0.88542093513734	0.140053043435172	0.379970443852186	-0.225945140902462	-0.233584709906653	-0.461524124296519	0.283886482527654	0.486343554558397	-0.0261560642602462	0.169655287134973	-0.601993507777316	0.0145120846239774	-0.0256271293926266	0.19257996523667	0.469332671625521	0.224369917411225	0.249132028813708	-0.363971898858859	-0.210394157558749	-0.412987635020944	0.440333721418068	0.0826860516467138	0.274226508893374	0.351776010517691	0.430135224167505	-0.460772305427806	-0.71127087978029	0.188456749852028	-0.0942995033498217	-0.198271586597559	-0.589921784798487	0.179957620919041	-0.0620566837901811	-0.185864463576671	0.228200192950298	0.168403443201606	-0.305361708479008	0.22225534017881	0.681150785571625	0.0144303651946131	0.0716850444551075	0.767015059055145	0.44649437387954	0.68584430769378	0.216496928068719	-0.41228669048571	-0.189958792172743
P06744	0.311048100736022	-0.0917784350937786	0.265727919494435	-0.11969272935307	-1.18415896426345	-0.454046000559215	-0.778992742475979	-0.168270498466059	-0.0977401322408408	0.85116261386653	0.168769440501162	-0.106675893001495	0.247221400107845	-0.304090624044121	-0.20078985948701	-0.0773480774261344	0.408918389638463	0.0140838223183377	0.087034247272515	0.17368343772161	-0.894820496826247	-0.141992167973927	0.210609685652004	0.599760280354405	0.129139368237882	0.302567926814191	0.403324942698511	0.44380999012084	0.361078669839917	-1.92924095612665	-0.00605731334228904	0.512398860817863	0.416184504771998	-0.75207810665864	0.605231552327163	-0.182185471999645	0.333731302315556	0.274080830018512	0.111144713480305	-0.0734232279415636	0.401691721949074	-0.0124940731176522	0.360867590086341	0.132066747626621	0.0757374848693415	-0.142704777923824	0.0126194257429662	0.318190619834534	0.115113654917015
P06748	-0.520774329360047	-0.0565062059303033	-0.19749976789355	-0.128605549369311	-1.64332780511596	0.0502668481446604	-1.1774666180601	-0.0123170737446768	-0.258548438846396	0.52844167155748	-0.361047946162387	-0.532827832326701	0.224585947045621	-0.0114473492403722	-0.0638770983110195	0.111431969607848	-0.234318677781311	0.550259122921864	0.422597334546338	0.0609259550987027	0.800412456283171	1.35301025655183	-0.500626554660921	0.272754086504602	0.0751002948848489	-0.358974577657404	-0.328620875998019	-0.615474696679329	-0.750669189111729	0.128756494645197	0.156174965250549	0.318548246426313	0.167858076491781	0.734029968080786	-0.66472614726136	-0.300623907174784	0.410635034272732	0.245844125822309	0.480436076014432	0.0540851334499271	1.04316304728495	0.121281994944847	0.673593638143496	0.13663596732786	-0.210339794444349	-0.244820630209995	0.118724409130562	-0.422351461089499	-0.59171810999642
P06753	-0.654341535208115	-0.349376804975431	0.133446871222599	-0.0280033414611906	2.1775350032318	NA	NA	0.845701431400712	-1.08746130813947	0.325611331889788	0.495195687347683	0.0503028988057066	-0.232358175553917	-0.337152396357076	-0.208975602943643	0.386680075136441	-0.267050598696161	0.15689308711714	-0.175869678261161	-0.368275435216216	0.218040335416165	0.10539645526467	0.179912314515494	0.255034085260889	-0.576144287616805	-0.100903493927998	NA	0.353008641826778	-0.120087945469242	-1.05496631151898	-0.654929354428575	-0.838094294344127	0.135456740383131	-1.47667719590066	0.431006959713425	NA	0.163766083536959	-0.439054211840058	-0.318531840541895	-0.0424074300285857	0.518574513544829	0.583293455975808	0.466616985348746	-0.0217611769802073	0.265103768940324	0.415011481769391	-0.134179838144716	0.454811234362643	0.12036225497958
P06865	-0.456438439049632	NA	NA	NA	NA	NA	NA	NA	NA	NA	NA	NA	NA	NA	NA	NA	NA	NA	NA	NA	NA	NA	NA	NA	NA	NA	NA	NA	NA	NA	NA	NA	NA	NA	NA	NA	NA	NA	-0.720261426142945	NA	-0.589714389118217	0.0411685611639218	NA	NA	NA	NA	0.0967642491299717	NA	NA
P07093	NA	-1.73848689390238	NA	NA	NA	NA	NA	NA	NA	NA	-0.636528081451449	NA	-0.304524527251307	NA	NA	NA	-2.04767349343655	0.494670227821342	NA	NA	NA	NA	NA	NA	NA	NA	NA	NA	NA	NA	NA	NA	NA	NA	NA	NA	NA	NA	0.49804010470298	0.0320759328498613	0.250103625143301	-0.699618558869478	0.289997967219117	-0.91637495751598	NA	NA	NA	-0.604096001441899	NA
P07108	0.112226362170881	0.230820190719721	NA	NA	0.299326110958618	1.47726798077867	NA	-0.128141058182468	-0.78504851247839	-0.270213446612433	NA	NA	NA	NA	NA	NA	-0.372958214252732	NA	NA	NA	NA	NA	NA	0.130918835306267	0.895446836255387	NA	0.0145821512669065	NA	NA	NA	0.0184939229463169	NA	NA	NA	NA	0.824511426346373	NA	-2.62195516152704	NA	NA	NA	NA	NA	NA	NA	NA	NA	NA	NA
P07195	-0.528933270797396	0.111449668247818	-0.339857503062893	0.576766273717298	-0.808942179428657	-0.538785589422158	-1.07639912545657	0.664542698320455	0.517567892347323	-0.0214167987276213	-0.0111400233259753	0.281233193846633	-0.644909579700155	-0.885518408691547	-0.249719571932362	0.0270429620102604	-0.0205556979962893	1.16773222915903	1.01699130088932	0.124831574904335	-0.626812147765168	0.0324425230726463	-0.537357191047746	0.166396280946863	-0.103292745344828	-0.200942971746276	-0.135393037763012	-0.247990147776635	-0.459040138060418	-0.613493632854347	0.460964407211699	-0.739993909475947	0.307826508017173	-0.211506564461598	-0.31184452480378	-0.92176347923644	0.593232547020404	0.209110983127124	0.553629971042679	0.334179053782858	0.701406296824427	0.817260032255709	0.419042421189767	0.612849409585557	-0.152160437505885	-0.337672963957022	-0.339361815679255	-0.396606433556758	-0.162359118877839
P07203	NA	NA	NA	NA	NA	NA	NA	NA	NA	NA	NA	NA	NA	NA	NA	NA	NA	NA	NA	NA	NA	NA	NA	NA	NA	NA	NA	NA	NA	NA	NA	NA	NA	NA	NA	NA	NA	NA	NA	NA	NA	NA	NA	NA	NA	NA	NA	NA	NA
P07237	-0.0486347898715981	0.123985823386982	0.140565975416592	0.0845394770078012	0.696749033954796	0.0549968761978255	-0.0415274688634352	-0.34444613624929	0.0571187500491165	-0.18657273932045	0.23951382423101	0.142393555221377	0.11497745707873	-0.155546622235074	0.160463523514595	0.152423204232148	0.21651415166496	-0.155256114669075	-0.0885510247013773	-0.270609757626324	0.684920392908869	0.219213715444791	0.561554574898289	0.193798186839679	-0.247910846571945	-0.22091150619265	-0.156950538233929	-0.269719436937851	-0.421925692768335	-0.0869679397284811	0.00140802051333736	0.162878491153945	-0.104492347263791	-0.000823473284624709	-0.222023614663602	0.0101329786241832	0.0552823652311761	-0.0942460711882063	0.0952669180579653	-0.374062952223944	0.296962741729114	-0.00034203267898501	0.0791437702799677	0.10493534760939	0.32054793888863	-0.092550773078878	0.196046305377967	0.300090853142761	0.0957497937729844
P07305	-0.764837177899475	-0.734671852661668	-0.444190619004164	0.287306766299279	-0.172274581808463	0.130957009253663	-0.633201933229063	-0.362606451239327	0.0219227624050146	-0.660935489811084	-0.194832137395295	-0.0490697545991192	-0.47006238621767	-0.711182454684415	-0.310355289750059	0.00933119452288533	NA	0.349772070063032	-0.427014478349265	-0.170240645262473	1.0524391918205	0.553907708069602	-0.399129084861227	NA	0.426397826778249	-0.642964842222748	-0.276263929972798	-0.280545684292257	-0.345707831295883	1.20695515045238	0.324386995114524	NA	0.945369265777508	-0.0394868587162663	0.215124923180875	-0.127250034155681	-0.478928847671771	0.230369691390599	0.0311194523586796	-0.00731169026372457	-0.295545357377908	-0.0790013752999395	0.227538624617888	0.29330154408191	-0.164169925441766	0.400781134934037	0.24139867073385	-0.0477038773798857	0.00658008474157852
P07339	-0.330892081031324	0.755423443317378	-0.200156003515441	0.19514486391845	-0.0795160272573885	0.981589748417475	-0.565100730709417	0.310933697741417	-0.0327037101596421	-0.384995110161264	-0.261456152029467	-0.228799834177211	-0.191069407933729	0.0714676551060373	0.242496817531021	-0.616796239124618	1.22386363873477	0.098322850606969	0.354909301960199	-0.484349920360995	0.829410026727702	-0.0910047107610265	-0.596296766173634	0.0786717877902968	-0.195449889900306	-0.0841387081765798	0.111928262666744	0.255058213623794	0.328977805063955	-0.0910071643868141	0.348186618064397	0.42324378021745	0.094749444165455	0.77656030273897	-0.484608981674116	-0.259737907320378	-0.26054445229721	0.685014402879507	-0.338274558595291	-1.16707235043463	-0.732299677643344	-0.369548173291157	-0.0177771174612641	-0.39521727913743	-0.0600747252564676	-0.589902365750103	0.334007434852122	-0.427940547050003	-0.339831326687715
P07355	-0.278475589914088	-0.195124020706413	0.306192872113543	0.135233844948898	0.0971366839551276	-0.803170983797011	-0.0852531850142905	0.264136566233624	0.0241227282483098	-0.78722647420963	-0.117791386019417	0.30343515040846	0.565260147902271	-0.159747637658309	0.137435676307321	0.52226373284974	0.414151401894773	-0.0409672598080937	0.495878466100163	-0.105756579621893	-0.0335533123628983	0.0879526262787832	-0.326617938736958	-1.25242978327893	0.187363985426201	-0.0298926730614619	0.255035876175377	0.921898927600336	1.36149325394017	-0.211770117874257	0.82018274306241	0.365698651974288	0.406194211045942	-1.05232121834421	0.781464581699315	0.230581183504074	0.324712126807396	-0.0930457263190844	1.07032142525699	0.247782118171878	0.0885887881523237	0.151125247119903	0.0121851593695411	0.272712988618168	-0.263822204036589	0.260240334147935	0.910967020674532	-0.20444709264461	0.573689824427692
P07384	NA	NA	NA	NA	NA	NA	NA	NA	NA	-0.366467973595498	NA	NA	NA	NA	NA	NA	-0.720521752614007	NA	NA	NA	NA	NA	NA	NA	NA	NA	NA	NA	NA	NA	NA	NA	NA	NA	NA	NA	NA	NA	NA	NA	NA	NA	NA	NA	NA	NA	NA	NA	NA
P07437	0.0530529185244951	-0.298619237849948	-0.386143344429699	0.144005306434096	0.858998669421491	-0.98216355988377	0.865907651550746	0.246097393081747	-0.168181060140815	-0.122346693457144	-0.115448342637713	-0.359626284971223	0.967723345815635	0.0184699221899222	-0.739087239574446	-0.528567683117823	-0.214987080446794	-0.0258902179746264	0.168897476602529	-0.0511861660827649	-1.51936575278077	-2.02444775972559	-0.279136312291686	0.0278025677426511	0.0692079850641503	-0.219425411960521	-0.00538168478983139	-0.110809993884178	-0.473044399832799	-2.18125020992581	-0.139416160345785	0.313869145301872	-0.691653984164894	-1.63686393278605	0.419039500463452	-0.172460905673017	0.232257327576983	-0.00349662993889547	0.288616710120289	0.113382868702702	0.386469679597764	0.257005145047989	-0.289185811302271	-0.272767271436163	-0.181976683564194	-0.340591795754619	-0.0814646362552949	-0.184435151634464	0.468458462044877
P07476	NA	NA	NA	NA	NA	NA	NA	NA	NA	NA	NA	NA	NA	NA	NA	NA	NA	NA	NA	NA	NA	NA	NA	NA	NA	NA	NA	NA	NA	NA	NA	NA	NA	NA	NA	NA	NA	NA	NA	NA	NA	NA	NA	NA	NA	NA	NA	NA	NA
P07602	1.24343317132598	NA	NA	NA	NA	NA	NA	1.03986835246065	NA	NA	NA	NA	0.408029618305461	NA	1.04892017355915	NA	NA	-0.102264489848305	NA	NA	NA	NA	1.46365251294955	NA	NA	0.321426482787041	NA	NA	NA	NA	-0.693618083250864	NA	NA	NA	NA	0.000398335259129523	NA	NA	NA	NA	NA	NA	NA	NA	NA	NA	NA	NA	NA
P07686	NA	-0.686040955877295	NA	NA	NA	NA	NA	-0.476213993355637	NA	0.756922712432871	0.807301735212538	NA	NA	NA	NA	NA	NA	0.758096405992915	NA	NA	NA	NA	NA	-0.621851949950413	NA	NA	NA	NA	NA	NA	NA	0.850395556448869	NA	NA	NA	NA	NA	-0.814628199857608	NA	NA	NA	NA	NA	NA	NA	NA	NA	NA	NA
P07737	-0.371298020018517	0.0851631505025262	-0.701627633989117	-0.210345367414935	-0.407664151644662	-0.878102800452688	0.60474360006847	0.19825955258589	-0.572115168271424	0.0656922185451959	-0.0148411789661128	-0.429279577541099	0.0330811902234459	0.337749362448366	-0.752984779691991	-1.71697312070264	-0.0271486021480644	0.190638107375537	0.071188842168826	0.35281253377232	-0.615673949054721	0.163151486708626	-0.934836713642809	-0.486838296560804	-0.526675304117795	-1.40699391819593	-0.753072800425533	-1.50321153882134	-1.37902603284588	NA	0.227028382988118	-0.592294842052179	-0.615516704325705	-0.917515775279218	-1.02301990250615	-0.74762072459117	0.524893290156923	-0.0866661834971559	0.28827541415852	0.492245223280258	0.603707727504315	0.496559514864232	0.825662687231866	0.34592348384538	-0.448580571994153	-0.237788260724512	0.0529724414347242	-0.0407911091531989	0.0269323457271416
P07741	-0.305378100381328	0.107360514837741	-0.656436553647822	-0.117249442441285	0.942377672333668	-0.58149611933668	0.345869642628861	-0.752611128902159	-0.610119971394126	-0.44228186765772	0.157925854661275	-0.244461235566591	-0.527029876933346	-0.491449543977862	-0.316971702631131	0.620427859942026	0.158443806711547	-0.767364166859566	0.257530175653848	0.465045057824059	-0.442313021168485	0.828425033490428	0.141152064067654	-0.352511062145048	-0.285095108530834	0.284150266773541	0.546401093903806	0.22527708892312	0.520122459756435	-0.64303605979373	-0.105916907748007	-0.277044135916542	0.170420396765795	-0.114251492966149	0.109279953598563	0.838465895948711	-0.742238639666739	-0.359974005482272	-0.559326170989	-0.234410870995349	0.0391209311284882	0.70574934064581	-0.294104616093627	-0.189284961759066	0.246050341993039	-0.392265515946483	0.0660888698522135	-0.516445989916264	0.202232696417953
P07814	0.161849225870564	-0.208746308184578	-0.542328245758745	-0.204955325646402	-0.441960928139588	-0.499450434248466	-0.779721206502926	-0.00340850153730977	-0.105905825109356	0.156082198080074	0.301076930626787	-0.125609445020775	0.198239037068806	0.0285453007975409	0.328132657684211	0.0763741370963165	-0.0561337090970245	-0.162568657730618	-0.198239095405052	-0.211493413694551	-0.330201748429744	-0.260624174817352	0.0752537861540994	0.270217110280099	0.0304789064497163	-0.152024467699266	-0.251971015005515	-0.320500418606027	-0.419531614536337	-0.534348991838468	-0.034405051920017	0.100664055391708	-0.473935249953163	-0.614959755421889	-0.401369812001857	-0.211423840565445	0.257640550490425	-0.176976969899243	0.0219298357809717	-0.0742317724577465	0.377555338456962	-0.211249091282139	0.451659325533053	-0.384502183506488	-0.426054405907162	0.149246472655189	0.0130441925506204	0.0787879999676567	-0.335184856102498
P07900	-0.496752819859667	-0.0224473148322875	-0.221700874187432	0.0269075972771922	-0.402868893626921	-0.907520157879139	-0.174587489988164	-0.114771281589793	0.162995896947208	-0.194286697801022	0.00530598359063038	-0.422754934221278	0.0384424880558639	-0.0487845985925653	-0.154353722180913	-0.346473173606319	-0.434013291792116	0.250831006518784	0.0403855621079066	-0.228795119411815	-0.566509514651802	-0.465065210533184	-0.481724556074503	-0.151821616323251	-0.0791302350709509	-0.414743778892544	-0.0420903963250306	-0.563900245309655	-0.709587857203798	-0.596623256621069	0.397362177694416	-0.439258929808563	0.479789090041123	-0.307719824281621	-0.340628924672633	-0.185521631085454	0.345865189111135	-0.413953460050727	0.254618554851686	0.446216365939186	0.376316004542848	0.329549028512273	0.146319114893039	0.348356515474835	-0.352462301306845	-0.306658276212627	0.271004899507303	0.4719021180041	-0.0131730404175135
P07910	0.15143276867214	0.0869558475078804	-0.389344838187906	-0.74306905020962	-0.277277343278895	-0.0667681927027948	-0.788516331581881	-0.164623769757244	-0.269893694442109	0.339977941187619	0.0303711304746997	-0.281269779051705	-0.0282823624716294	0.241629383280288	-0.363166113462918	-0.593304289564669	0.326493246774911	-0.293364943178621	-0.408218952305891	0.178939230334831	0.00467982613145369	-0.159163456501064	-0.436098884853088	0.275117958992203	0.0241137285836494	-0.0319181704473813	0.219685862981624	0.264965976145041	0.346726647598391	0.0644332512560663	-0.0999715348196324	0.446098627825	0.264952488581337	0.474473396910367	0.040533449940154	0.65461569904584	-0.0753107926701953	0.272994435063165	-0.0548201020859018	-0.298994946614896	-0.0746437300259537	-0.0956500876385901	0.0262524481781113	0.0455215620471823	0.170685367253487	0.390873078929322	0.236345203273203	0.191795484650322	-0.0849821588986635
P07911	NA	NA	NA	NA	NA	NA	NA	NA	NA	NA	NA	NA	NA	NA	NA	NA	NA	NA	NA	NA	NA	NA	NA	NA	NA	NA	NA	NA	NA	NA	NA	NA	NA	NA	NA	NA	NA	NA	NA	NA	NA	NA	NA	NA	NA	NA	NA	NA	NA
P07919	NA	NA	NA	NA	NA	NA	NA	NA	NA	NA	NA	NA	NA	NA	NA	NA	NA	NA	NA	NA	NA	NA	NA	NA	NA	NA	NA	NA	NA	NA	NA	NA	NA	NA	NA	NA	NA	NA	NA	NA	NA	NA	NA	NA	NA	NA	NA	NA	NA
P07954	0.430869063932894	0.50624983807454	-0.820394299029599	0.0549808002932051	-0.0990976452507017	-0.426200009034101	-0.204976956081647	0.142009456709821	-0.165625916884765	0.427394505187081	0.823127552766366	0.0498253272611476	-0.100354820682242	0.553746012931837	0.550027614673109	0.16377202116014	0.0432321247382079	-0.155745274924367	0.123339369910253	0.475006603811621	0.278215101158003	-0.319882241037836	0.182633582806556	-0.411759900689599	-0.154084008980412	-0.733365962243116	-0.661178632631009	0.983138970707858	0.37020857073366	-0.578527870645879	-0.685825010544305	-0.506385637075428	-0.42116301310596	-0.422851541105608	0.414708821446089	-0.456578753921302	0.144850608611694	0.31216309359675	-0.101407148238706	0.160525289737111	0.0480574253665693	-0.348058115561918	-0.0697270273712824	-0.132593931747325	-0.1488742886822	-0.246461411573726	-0.144082415905355	0.302198393672526	0.480785232893468
P08133	0.268657352781073	0.282049792003997	0.349070711799692	-0.620115307773076	0.267979496407782	-0.372530702028934	0.40107563397607	-0.0928650631849609	0.0469053408313211	0.0811719477177421	0.415961866446848	-0.0637772958794136	0.0360576447671925	0.146335986417388	0.417617787699958	0.347486543613576	-0.138389578995566	0.0353875998090387	-0.254778186834788	-0.316790042322908	-0.0249383581845794	-0.082176903736821	-0.12509199038578	-0.597810653999269	0.0411954501575639	1.17972928788553	1.19773671501034	0.239717344627082	-0.183708074907912	0.709591950200973	0.177959816505982	0.170601715405385	-0.489433378218203	0.11174510763811	0.227883493945678	0.380719560857973	-0.462203045182328	0.190758392384275	-0.166041695150623	-0.192871713477431	0.0376126621967871	0.129896539934729	-0.312066916525471	0.365039760465231	0.290467037938591	0.506971665086762	0.426582377497656	0.134202926250019	0.275336093858003
P08195	0.915155287611301	-0.375713205752838	0.774306683338907	-1.23806588880161	-0.978960470195542	-0.0239618969148165	-0.0404638859793365	-1.23490755549666	-0.775439402956677	-0.0350213998450776	NA	NA	NA	NA	NA	NA	-0.733887976597859	NA	NA	NA	NA	NA	NA	-0.0897947049995155	NA	NA	0.518637406604867	NA	NA	NA	NA	-0.82835607323341	NA	NA	1.29833087726977	NA	-1.01356166964267	-0.0588378543753802	NA	0.35827676553141	-0.948829895326405	0.129237767065505	NA	NA	NA	NA	NA	NA	-0.0237617387150097
P08237	NA	NA	NA	NA	NA	NA	NA	NA	NA	NA	NA	NA	NA	NA	NA	NA	NA	NA	NA	NA	NA	NA	NA	NA	NA	NA	NA	NA	NA	NA	NA	NA	NA	NA	NA	NA	NA	NA	NA	NA	NA	NA	NA	NA	NA	NA	NA	NA	NA
P08238	0.256682539444826	0.627658977157103	0.0410503477836438	-0.26650858839204	-0.327006836653069	-1.40776976954406	-0.433467675422517	-0.162020384992007	0.488763622012137	0.345622034747545	0.231763751722606	-0.181980778292941	0.502278399460582	0.148595430893179	0.215429717250145	-0.0996278716003185	-0.534448745736314	0.0810191907782717	-0.327294671725028	-0.141232446006706	-0.643599805206015	-0.60717498808173	-0.108575306274303	0.192356280799799	-0.0213225576528948	-0.0962560968198782	0.699180990223232	-0.503301561114366	-0.363520562550759	-2.00380320138287	-0.495485408665621	-0.10344250392551	-0.1625729734899	-1.40547816166009	0.73253699073859	-0.163966305486388	-0.118360494163172	0.322337512251994	0.250528696735245	-0.127361016963489	-0.0154478249332238	-0.226598661684327	0.134442516573939	-0.0833340481813749	-0.392446822762476	-0.00173931397993807	0.67897254533859	0.459181837249932	0.597870856106081
P08246	NA	0.501415980187921	NA	NA	NA	NA	NA	NA	NA	0.327988878684137	NA	NA	NA	NA	NA	NA	1.2849532329106	NA	NA	NA	NA	NA	NA	1.27977127570417	NA	NA	NA	NA	NA	NA	NA	0.520874542699922	NA	NA	NA	NA	-0.787868616756214	0.0962741676781725	NA	-1.24956400701196	-0.327401451503563	-0.793903925963947	0.54469573860397	0.976066713759244	0.734961280940218	1.08469471550445	0.414201530970375	-0.566596207132762	-0.120289952321763
P08254	-0.158505781992979	NA	NA	NA	NA	NA	NA	NA	NA	NA	NA	NA	NA	NA	NA	NA	NA	NA	NA	NA	NA	NA	NA	NA	0.000460734904654689	-0.2220312229371	-1.90712298257105	0.1091943602325	-1.6460561757089	-1.07459012256866	-0.388102760722219	NA	-1.02455158854625	-0.636774678486689	-0.286331079750401	-0.537505749815166	NA	NA	NA	NA	NA	NA	NA	NA	NA	NA	NA	NA	NA
P08311	0.0119430227568719	0.453834327527707	0.185688155651652	0.16900440498785	0.0223719958477774	-0.544040655551449	-0.611959592753534	-0.0126200151371627	0.219223656070964	-0.656011904731058	-0.0978742131497759	1.13070283179858	-0.777449073902849	-0.443727168877332	1.43165973758584	1.03096727231543	0.626009251791425	-0.751842783820805	-0.204969884581915	-0.0139377734988571	0.468750956027007	-1.29612530526285	0.800387000463386	0.257220902970868	-0.507410007420719	0.114949187439985	NA	0.390322208505727	NA	-0.353123587147093	-0.99873437914794	NA	NA	0.0529702382683333	-1.28131210122891	-0.165593545787843	-0.00529479134168755	0.648087171761439	-1.17573674273759	-0.490034550050723	0.18197947758431	-0.717945319661799	-0.380200031222256	-1.01500076273144	0.189691463919539	-0.676769986626473	0.199774383666337	0.866891074860753	0.0343496029729145
P08559	-0.845845773734922	0.0685388202812762	NA	NA	1.17257557513252	NA	NA	NA	NA	0.863328395785419	NA	-0.282064872687294	NA	NA	-0.328642503729528	0.692995806985077	NA	0.372379264276571	-0.943884116467515	NA	NA	NA	NA	0.093858517464107	NA	NA	NA	NA	NA	0.361816861881585	NA	NA	-0.360988782869704	NA	NA	NA	NA	0.593250614096895	NA	NA	NA	NA	NA	NA	NA	NA	NA	NA	NA
P08567	NA	-0.285946584549091	NA	NA	-0.176231094136649	NA	-0.0619113400277452	NA	0.340733196022905	NA	NA	NA	NA	NA	NA	NA	NA	NA	NA	NA	NA	NA	NA	-0.148715913473247	NA	NA	NA	NA	NA	NA	NA	0.606968426904982	NA	NA	NA	NA	NA	-0.0783544750252441	NA	NA	NA	NA	NA	NA	NA	NA	NA	NA	NA
P08574	NA	NA	NA	NA	NA	NA	NA	NA	NA	NA	NA	NA	NA	NA	NA	NA	NA	NA	NA	NA	NA	NA	NA	NA	NA	NA	NA	NA	NA	NA	NA	NA	NA	NA	NA	NA	NA	NA	NA	NA	NA	NA	NA	NA	NA	NA	NA	NA	NA
P08575	NA	NA	NA	NA	NA	NA	NA	NA	NA	NA	NA	NA	NA	NA	NA	NA	NA	NA	NA	NA	NA	NA	NA	NA	1.40758713921449	2.21429079982936	2.05117081672733	0.261515947778893	1.52996703167196	1.76608057461169	2.3905359963089	NA	1.55382861485008	0.188951908694416	2.22828552187954	2.25167613293992	NA	NA	NA	NA	NA	NA	NA	NA	NA	NA	NA	NA	NA
P08579	NA	NA	NA	NA	NA	NA	NA	NA	NA	-0.627572406075395	0.354106142615191	-0.355036134004697	0.712652665461356	0.314228550525159	0.353081949474119	0.02350759024717	NA	0.523728546060951	0.439020298165985	0.802506599892138	-0.0454512984218703	0.647224156751325	0.082477843658135	NA	-0.314835607470132	0.344289821780547	-0.582150357356012	-0.398140939976463	0.0585991307914728	0.467051712029336	-0.406462508955792	NA	-0.234582605959507	0.119107357121182	-1.3172743618055	-0.785129821989306	0.703263189801344	NA	-0.241893579470875	0.47676531411527	-0.24327003412416	0.591764045681576	0.537730507198842	0.758558765504404	0.566935719905473	0.0689110088478619	-0.51168006328496	0.0972572635411296	-0.266259799202918
P08621	-0.388965130577067	-0.0933625955811097	0.682151961790202	-0.16676730686148	0.188239735310646	-0.353715057075368	-0.0780733098793113	-0.0134351451718486	0.157426124297681	0.862732374892644	-0.0483497770606482	0.0358338899535858	0.0662334482503142	-0.0197906730857124	0.248965002055312	-0.0614901993228226	0.242274277219515	-0.213710972549714	-0.119627202629737	-0.173671932661368	0.927166688487093	-0.0339605878755869	0.294345586190068	0.365674596101126	0.298352845975132	0.157780654616435	0.0660601990687883	0.390447247794406	-0.670271571430988	-0.122413136167717	-0.315737417170452	0.405317855401435	0.319945854914351	-0.0743841669194477	-0.441194714085418	0.311503174995462	0.0463450302584747	0.722060403492606	0.334261026665545	0.526040253628692	0.0462675934253063	0.269918978041384	0.700776105293469	0.496592863070288	-0.121535413839612	0.558110236440185	0.255306767732424	0.608961233132863	0.193312834118212
P08670	-1.17809723492531	NA	-1.00911544655491	0.641187496900402	-0.861926052071321	-0.235079994944104	-0.507627124633355	0.474554733393657	0.695627982521721	NA	-0.780274567494992	-1.4413925906969	-0.827358759525476	-0.784440220925037	-0.39858108692586	-0.889685836379127	NA	0.540505692158134	1.22934439062541	0.163496833930131	0.362025833638429	0.689314456461798	-0.706185628297499	NA	-0.534759165016036	-0.490596550414772	-1.13912845590972	-0.882096896455469	-0.705802031317562	1.34563503451842	0.738990098080634	NA	0.640831453872891	0.822837304574586	-0.968294638293257	-1.35334758203321	0.516351510653347	NA	0.402264666556323	0.763935583164962	1.25331785087379	0.159908580882742	-0.00470993089301169	0.745587226179761	-0.85418613995226	-1.38314404313167	-0.892410824082665	-0.600928414572305	-0.209010798892951
P08708	-0.1542352716318	0.434861014357273	NA	NA	NA	NA	NA	NA	NA	0.910047995769941	NA	NA	NA	NA	NA	NA	0.630660265964295	NA	NA	NA	NA	NA	NA	0.166597176704076	0.480423176444661	0.91911977169165	-0.327602587940827	0.432091838855209	0.543830568936171	0.106022165957261	-0.212924286246678	-0.318202910022576	0.132604234203296	-0.354424700954435	0.444852430269421	0.449176641271042	-0.0732880641590287	0.232701739292394	-0.268525547909907	-0.459774409063213	-0.545068975373238	0.125928713733682	0.379062714859839	0.0226223073790551	0.00458470770957015	-0.14693565792895	0.422832803044334	0.155763039907463	-0.0590784481582568
P08758	-0.541764246378195	-0.190616938929665	-0.24502774927128	0.139772973687465	0.569103038466852	-0.475369388766844	-0.0356251873025128	-0.585314460569864	0.247526762918796	-1.06338853860334	-0.690010812318028	0.159300527690193	-0.619292822005383	-0.463044175585344	-0.642192116992831	-0.174266355934144	-0.521298976186062	-0.152173901205568	-0.365106150243629	-0.525449299626864	-1.09457757759733	0.0181349463734871	-0.0322454227693048	-1.38000222794207	-0.419339715569659	-0.191297609768284	0.60512926135702	0.211021169001087	-0.37602022484379	0.143484181465863	0.191335299984301	-0.546467788069793	-0.313587058946503	-0.722525058208341	-0.204877895587689	-0.548940978740114	0.431641945310542	-0.309474423405969	1.04017998393154	0.927518902301747	0.68826758938124	1.033113402332	0.880266511928024	0.589041294784797	-0.335297239521607	0.13762419644917	-0.840285875549958	-0.475373284061825	-0.838379524921721
P08865	0.509614125042061	1.26759951416787	-0.189689342101651	0.518896628387637	0.398151175779421	-0.406298190436549	0.458095003160647	-0.000126215439962218	0.0989333264208073	-0.026904690416969	-0.0929782887967976	0.474242511612884	0.56604204489928	-0.32323949049546	0.101904275597233	0.0894857581875149	0.767563272686894	0.0747940610042213	0.437474802860127	0.194473060995228	0.231917278868632	-0.00225147539830117	0.583193655725869	-0.345975518834125	0.984036348631166	-0.16636937192086	0.0594891679715924	0.745632902593029	0.0765107566253685	-0.287848206553322	-0.0338951579557174	-0.517633982626265	-0.183084076942484	0.0848200437791811	-0.452424787212879	0.406899014649534	-0.431095084186707	0.144606009419746	-0.0158951319446653	0.00445352339836472	-0.305532416456889	-0.34373074015841	-0.675699136888183	0.725481620856999	-0.108372496396972	0.302563453729434	0.343938923510836	-0.327503833258369	-0.0678259250585917
P08908	NA	NA	NA	NA	NA	NA	NA	NA	NA	NA	NA	NA	NA	NA	NA	NA	NA	NA	NA	NA	NA	NA	NA	NA	NA	NA	NA	NA	NA	NA	NA	NA	NA	NA	NA	NA	NA	NA	NA	NA	NA	NA	NA	NA	NA	NA	NA	NA	NA
P08962	NA	NA	NA	NA	NA	NA	NA	NA	NA	NA	NA	NA	NA	NA	NA	NA	NA	NA	NA	NA	NA	NA	NA	NA	NA	NA	NA	NA	NA	NA	NA	NA	NA	NA	NA	NA	1.26794668108325	NA	1.82759814582784	NA	1.76663459288632	NA	NA	0.756069970899961	NA	NA	NA	NA	NA
P09012	0.0897367695154961	0.00850575505065061	1.09635507450043	-0.474557145063055	-1.35620332654636	0.783741646740097	0.281615381402941	0.46763972011305	-0.0087874420236177	0.248544238502585	0.00183641975390792	-0.368872049257747	-0.66549335098652	-0.139323326542148	0.172511211831957	0.263856117313395	0.232946537127703	-0.0170075086206085	0.0107131851072089	-0.157726218910003	1.06348312090079	0.666755048427774	-0.0823449058883942	0.658536359053461	0.416334698849652	0.0811022974655191	0.596823028765416	NA	NA	NA	NA	0.446723057708444	-0.116475509760645	NA	-0.305242111911517	-0.244389490004713	-0.161319022616259	0.304035617180381	-0.073559318906268	-0.217011906203805	-0.390631769237772	-0.377470852514417	-0.0855747272688833	0.0578630975162106	-0.330772137962468	NA	-0.816290915455265	0.0826402461632069	-0.235521879052661
P09104	-0.544571887158288	0.131503128582603	-0.593353472554077	-0.0503566366968181	-0.753228923028014	-0.0562499702775668	-0.847689782452034	0.585383286085848	-0.562882477970881	NA	-1.24030458719533	NA	NA	NA	NA	NA	0.70665094422326	0	0.954617931970208	1.13378162819258	-0.754848641969809	NA	NA	-0.831830432597415	-0.253749268038928	-0.216113509100494	0.64533779197341	-0.615724002562605	-0.0286380437798473	0.383120523105394	0.365816446387406	NA	-0.259485826964111	-0.452764263604324	-0.957662764038398	0.333120787779219	0.633835364492376	0.178769274118217	-0.0908806779552329	0.340259660801151	0.286195189125141	0.860668174730441	-0.145565190514287	0.377345398370012	-0.717460303015951	-0.217063603491252	-1.33460193372717	0.573862129204464	-0.674125164199941
P09132	-1.26975120212858	NA	NA	NA	NA	NA	NA	NA	NA	NA	NA	NA	NA	NA	NA	NA	NA	NA	NA	NA	NA	NA	NA	0.644346991687745	NA	NA	NA	NA	NA	NA	NA	NA	NA	NA	NA	NA	NA	NA	NA	NA	NA	NA	NA	NA	NA	NA	NA	NA	NA
P09211	0.0181862943040931	0.185082360905282	-0.0418304619650866	0.0622341293288232	-0.945713406644146	-0.651519094281355	-0.328282984359873	-1.27835177952279	-0.29479767877381	1.26107167253283	-0.0899392727268423	NA	0.136271682849293	1.50825037881142	NA	0.325590424688075	-0.417527863069779	-0.0936773702753397	0.100831470994949	NA	NA	0.743714064998498	-0.150738237126514	-0.133046453066986	-0.389916721345386	-0.288794248589959	0.307072053278787	0.129629495199433	0.161547853616549	-0.951429447234502	-0.18316674652963	-0.406999472202713	-0.281801296141637	-0.726299890032756	0.241801274471776	-0.0469665842877228	0.621517191852805	-0.446032407918698	-0.0214730212082713	0.38403269170797	-0.15924380790013	0.568336548905694	1.30900968511543	0.257150540296182	NA	0.784526025991064	NA	NA	1.1444566551003
P09234	NA	NA	NA	NA	NA	NA	NA	NA	NA	NA	-0.151481729645864	NA	-0.367592617399259	NA	NA	-0.0252980837700338	NA	-0.730645761929714	0.777482315522309	-0.174668175425163	0.53433969292559	NA	NA	-0.949842506338711	NA	NA	NA	NA	NA	NA	NA	-1.43997284125878	-0.980543007980944	NA	NA	NA	NA	NA	NA	NA	NA	NA	NA	NA	NA	NA	NA	NA	NA
P09382	1.18901480657262	1.17196584982694	-0.40902035682163	-0.287305434163881	0.343870730176882	0.643557556360663	0.670175818267256	-0.165606252557209	-0.97699868339772	0.462751634203296	-0.0204402499582274	0.683460303530245	-0.166074595466763	-0.842036938481031	-0.143783103889696	-0.0125777029553882	1.36301485332009	-0.382422698643543	-0.348685386876585	-0.369912731554411	-0.359534460599841	-0.407791049047015	-1.11050666136733	0.227944982428972	-0.87191389031498	-0.339455413692747	-0.661404134775465	-0.166561647103468	-0.252571647577576	-0.204209567581524	0.404148576548401	1.19244173990981	-1.02414890338143	0.327523958518393	0.414401909875834	-0.192289708544318	-0.383066133200036	1.4059259386023	-0.70473653089989	0.0258053051339561	-0.232819353641251	-0.541435427098406	0.126327372251108	-0.603391245805227	-0.608263338079791	0.466543359018164	0.596465673636761	0.123080218099786	-0.0387805441390427
P09417	-0.192274189017707	0.30106403477501	NA	-0.189765904918395	NA	NA	-0.395982105368816	-0.325034537072754	NA	-1.37109253814885	0.481808855669893	NA	-1.23406257877804	-0.514772249658778	0.57759037003614	0.223357035059987	-0.372571030719917	-0.275535703258991	-0.31756883277463	0.55185713316118	-0.348856627529036	0.428996666516034	-0.229992148727728	NA	0.0314929210774213	NA	-0.52177678186037	NA	-0.0380963888418232	NA	0.575664890097567	-0.96638154487886	-0.195816541825211	0.122427719349723	0.110908412096415	-0.850657768134255	0.230559112171125	0.384209778837613	-0.276093995743823	0.290635824740671	0.40067220828233	-0.231623157127493	-0.461409549771527	-0.505071164005734	-1.27646541143779	NA	NA	-1.40842353873371	NA
P09429	-0.263522028061474	-0.545331000731179	-0.150665412727541	0.438481584928629	-1.54768975046571	-1.405362856136	-1.12905980577231	-0.135764616678137	0.581711146197409	-0.0112585101213999	-0.0987978497260821	0.101938565491732	0.584298837467337	-0.0856838165866616	-0.115915410636954	0.111293447840118	-0.0939491410328304	-0.207196609333995	0.252187085026829	0.361983272331598	0.25445361901496	-0.368990559959777	-0.098525495934074	-0.262211987813384	0.249929370992677	-0.371715285753199	0.123861104064091	-0.0414103643912813	-0.463589494434669	-0.891669857592789	0.555591992663656	-0.268986613942732	0.226469286547685	-0.189949246196102	0.158664486531649	0.151745013332983	0.4388762655902	-0.293812650919563	0.739599065074226	0.391269997071603	0.35645692014762	0.321760874524981	0.379296759051382	0.249915305732321	-0.246545515048078	-0.0123809515733404	-0.657011968175386	-0.262907600828683	0.624961653586343
P09493	NA	NA	NA	NA	NA	NA	NA	NA	NA	NA	NA	NA	NA	NA	NA	NA	NA	NA	NA	NA	NA	NA	NA	NA	NA	NA	NA	NA	NA	NA	NA	NA	NA	NA	NA	NA	NA	NA	NA	NA	NA	NA	NA	NA	NA	NA	NA	NA	NA
P09496	0.229582789041041	0.47590800791703	-0.229931178253209	0.344730945749096	-0.562496449209493	-0.615392054068491	-0.884992652041946	0.224379259060892	0.397782911954639	-0.0545547060100271	-0.235729577984698	0.451811722910283	-0.30221025237947	-0.0815356505129445	-0.889401029041025	-0.278724500850017	-0.0436613102002593	0.00992524458195592	-0.166023177951794	0.437832480824999	-0.943635102806277	0.136391639148416	-1.06945543671544	0.0838882802758595	-0.198447282467086	-0.23944064961533	-0.268985895988851	-0.184264531404187	-0.433580325907316	-0.472494089844935	0.175670105652456	0.571767541259952	0.509260240482463	-0.801192071189495	0.00884720684857766	-0.0309618573520742	0.489172267362157	-0.484852915835731	0.343342190235968	0.194060767760289	0.672304505394366	0.612070931510845	0.177731398925511	0.346786777887872	0.143997870070345	-0.157639722486385	-0.1481740011204	-0.432106038930347	-0.172709036564431
P09497	NA	0.581600596328079	NA	NA	NA	NA	NA	NA	NA	-0.0875945567661457	NA	NA	NA	NA	NA	NA	-0.0901281929619207	NA	NA	NA	NA	NA	NA	-0.919841218435093	NA	NA	NA	NA	NA	NA	NA	-0.627967266339237	NA	NA	NA	NA	-0.0481730048396732	3.2444688706335	0.0394905073815074	0.0397176282792654	0.35177637209719	-0.501689751573188	-0.550032524079271	NA	NA	1.16106010729135	NA	NA	NA
P09525	NA	NA	NA	NA	NA	NA	NA	NA	NA	NA	NA	NA	NA	NA	NA	NA	NA	NA	NA	NA	NA	NA	NA	NA	NA	NA	NA	NA	NA	NA	NA	NA	NA	NA	NA	NA	NA	NA	NA	NA	NA	NA	NA	NA	NA	NA	NA	NA	NA
P09543	-0.0354171259521831	-0.181770839756842	-0.496977489872868	-0.246835331221766	0.119981821629804	-0.326741099434096	-0.537756484092297	-0.0875982397117607	-0.435811705933309	0.00105956917218829	1.00612695723601	-0.385503214329762	NA	1.37992460896906	0.851151864391051	0.88348912950045	-0.386452445299631	-1.30241433710712	-0.988238921366462	NA	NA	NA	1.14721438472383	-0.36248463245927	NA	NA	NA	NA	NA	NA	NA	-0.679946188434734	NA	NA	NA	NA	-0.551364173639658	-0.0839359841764126	-0.208367551926004	-0.665438790465276	0.206301285548318	0.35271318393843	-0.682358029467993	-0.120311442650651	-0.272593943931767	-1.15451759698557	0.148381228560757	NA	-0.954560647077154
P09619	NA	NA	NA	NA	NA	NA	NA	NA	NA	NA	NA	NA	NA	NA	NA	NA	NA	NA	NA	NA	NA	NA	NA	NA	NA	NA	NA	NA	NA	NA	NA	NA	NA	NA	NA	NA	NA	NA	NA	NA	NA	NA	NA	NA	NA	NA	NA	NA	NA
P09622	-0.0585475823936653	0.312388953341242	0.366771143970188	0.825079437363325	-0.0266298769536837	1.17093163942566	0.122447389162792	0.81862959102898	0.244167034335521	-0.430848892034761	-0.392443114374639	-0.128385730139435	0.365074657516799	0.201234213739723	-0.350092301259707	-0.215760532558236	-0.808821710083887	-1.10682915730688	0.15765303600569	0.0558275359022196	0.224890682371861	-0.336484473510124	-0.503770062289645	-0.741751333738298	-0.30931406534915	NA	-0.651724798813553	0.879873620846093	-1.61921187446941	-1.60971133574235	NA	-0.729537527768697	NA	0.441283875828772	-1.07289099204318	1.29303740605032	-1.199745139882	0.318931672191858	-0.499801788419045	0.444570986885632	-0.56214502495162	0.369512865156908	-1.18992443147537	0.251885145207657	0.34474642565367	NA	0.140843144866587	-0.105357108789297	-0.44868968393833
P09651	0.0800472662962483	0.750521500423683	-0.18005129112121	-0.0238183889796331	0.32328308748203	0.128719818483222	0.00544933959319515	0.503736068565287	0.181144703684875	0.120373497973164	-0.119509951186088	-0.368533878054866	0.462458098244618	-0.114741429566164	-0.155633708514306	-0.55177144712446	0.151174275361648	0.145214595631161	-0.0349442830453314	0.24967205307775	0.284845083498439	0.779600469835599	-0.194715481670857	0.433411619156321	0.169395040803449	-0.948824952607837	-0.895084229674857	0.126075384327242	-0.765457090550937	-0.0745277240535433	-0.201760560106119	0.156783023099148	0.334674605682658	0.363815309559511	-0.227677299132814	-0.492269864307491	-0.192325966348079	0.296119786856812	-0.243745460049725	-0.483701067871619	-0.102914487703199	-0.019299838176201	0.280642425612217	0.0750002009672061	-0.452196588514132	-0.487526868699932	0.00888030690205227	0.0728712821100443	-0.599899208120329
P09661	-0.158994763312537	0.533117522023617	NA	NA	NA	NA	NA	NA	NA	NA	NA	NA	NA	NA	NA	NA	0.108976964486694	NA	NA	NA	NA	NA	NA	-0.0719063461336518	NA	NA	NA	NA	NA	NA	NA	NA	NA	NA	NA	NA	NA	-0.191855490979641	NA	NA	NA	NA	NA	NA	NA	NA	NA	NA	NA
P09668	NA	NA	NA	-0.454795915003748	0.822025093326329	NA	NA	1.2246375664056	0.266226045471076	NA	NA	NA	NA	NA	NA	NA	NA	NA	NA	NA	NA	NA	NA	NA	NA	NA	NA	NA	NA	NA	NA	NA	NA	NA	NA	NA	NA	NA	NA	NA	NA	NA	NA	NA	NA	NA	NA	NA	NA
P09669	-0.709213904352811	-2.00207106586342	-0.89214759401092	0.318232510867261	1.29783397092487	0.680715787097337	0.183425244058136	0.218119767817897	0.159142702769733	-1.40313620332367	0.102680919484305	-0.0689286937464342	-0.218013639763575	0.863690479249143	0.322841894058327	-1.21763874783636	-0.4607281966915	0.65668575878014	0.933729294531047	0.35622045113715	1.01551421687971	1.24630998759305	0.780781545408435	-0.247818118463671	NA	NA	NA	NA	NA	NA	NA	-0.157151371163449	NA	NA	NA	NA	0.7721869334067	-0.480430328063474	0.716627337841491	0.201770556722809	0.700315673087031	0.690287409383771	0.302918741847393	-0.168922284328802	-0.0143824010225925	-0.94288399766395	-0.662477752902891	-0.25586794435004	-0.193669143188015
P09874	0.0988224632187091	-0.071584790916909	-0.439495998676515	0.308635430842735	-0.660752709563261	-0.207918036020405	-0.210184731671297	0.0716794322128796	-0.0988968739829566	-0.0715088861816898	-0.578593524796504	-0.501417213245092	0.44452671781906	0.10647555390334	-0.170333413385478	0.0115665816314531	-0.322203894260808	0.538647170822074	0.653425928091547	-0.0211474478244965	0.0137390407499732	0.415721011189644	0.327661743882151	-0.00102594170846761	-0.306770434086135	-0.31720426761494	-0.165752916707791	-0.564240077393895	-0.458385877104842	-0.104744556484796	0.150583124383713	0.298993472692105	-0.00468942313113332	0.53018242205186	0.288576134024312	-0.332837109882444	-0.0936797304247035	-0.601780794452837	0.643445266136974	0.109147069196942	0.170186157894342	0.256448177290657	0.369466490911539	-0.0268200515466217	0.00357209633609241	-0.314221759321805	0.0992909801023128	-0.292055284355923	0.419378070534793
P09884	NA	NA	NA	NA	NA	NA	NA	NA	NA	NA	NA	NA	NA	NA	NA	NA	NA	NA	NA	NA	NA	NA	NA	NA	NA	NA	NA	NA	NA	NA	NA	NA	NA	NA	NA	NA	NA	NA	NA	NA	NA	NA	NA	NA	NA	NA	NA	NA	NA
P09914	NA	NA	NA	NA	NA	NA	NA	NA	NA	NA	NA	NA	NA	NA	NA	NA	NA	NA	NA	NA	NA	NA	NA	NA	NA	NA	NA	NA	NA	NA	NA	NA	NA	NA	NA	NA	NA	NA	NA	NA	NA	NA	NA	NA	NA	NA	NA	NA	NA
P09960	NA	NA	NA	NA	NA	NA	NA	NA	NA	NA	-0.230814521223195	-0.212412880812567	0.220427698536064	-0.990742822592449	0.321203060091802	-0.138432654567772	NA	-0.116558696110472	0.00439377095813789	-0.249803907182046	-0.390162236011001	0.0392993865870174	NA	NA	NA	NA	NA	NA	NA	NA	NA	NA	NA	NA	NA	NA	NA	NA	NA	NA	NA	NA	NA	NA	NA	NA	NA	NA	NA
P09972	NA	NA	NA	NA	NA	NA	NA	NA	NA	NA	-0.432655741495667	NA	NA	NA	NA	NA	0.0175969072256982	NA	NA	NA	NA	NA	NA	-0.000251578846114424	NA	NA	NA	NA	NA	0.0160532441283764	NA	NA	-0.990959014225534	NA	NA	0.237803936333064	0.390889244122341	0.0341302077640424	NA	NA	0.277056605488819	NA	NA	0.342003025033952	NA	NA	NA	NA	NA
P0C860	NA	NA	NA	NA	NA	NA	NA	NA	NA	NA	NA	NA	NA	NA	NA	NA	NA	NA	NA	NA	NA	NA	NA	NA	NA	NA	NA	NA	NA	NA	NA	NA	NA	NA	NA	NA	NA	NA	NA	NA	NA	NA	NA	NA	NA	NA	NA	NA	NA
P0C881	NA	NA	NA	NA	NA	NA	NA	NA	NA	NA	NA	NA	NA	NA	NA	NA	NA	NA	NA	NA	NA	NA	NA	NA	NA	NA	NA	NA	NA	NA	NA	NA	NA	NA	NA	NA	NA	NA	NA	NA	NA	NA	NA	NA	NA	NA	NA	NA	NA
P0CI26	NA	NA	NA	NA	NA	NA	NA	NA	NA	NA	NA	NA	NA	NA	NA	NA	NA	NA	NA	NA	NA	NA	NA	NA	NA	NA	NA	NA	NA	NA	NA	NA	NA	NA	NA	NA	NA	NA	NA	NA	NA	NA	NA	NA	NA	NA	NA	NA	NA
P0DJD0	NA	NA	NA	NA	NA	NA	NA	NA	NA	NA	NA	NA	NA	NA	NA	NA	NA	NA	NA	NA	NA	NA	NA	NA	-0.355441271205682	0.20227980891349	-0.268225679918978	-0.325664368655522	0.029899966961739	-0.453883795334889	-0.31243102716988	NA	-0.251690565649567	-0.45826859580441	0.409402313710382	0.0219229649373028	NA	NA	NA	NA	NA	NA	NA	NA	NA	NA	NA	NA	NA
P0DMV9	-0.421915273829947	1.36779029729588	-0.0459285288470263	0.245569434523479	-0.557592696042459	0.201922033128718	0.226429068842396	0.0864179526734176	-0.113860287385313	-0.432007187468474	-0.238270940310824	-0.0838008183264702	-0.168686342702072	-0.0349061556215964	-0.00811687909413465	-0.105750834472967	0.331011239196437	0.484134511033944	0.837611728648011	0.474343272242214	-0.374529094787312	-0.090996393503323	0.100467678144706	0	0.0562824301551048	-0.328299941934993	-0.0557330711672607	-0.0990789945272643	0.550373364802622	0.908270314411132	0.44286870640326	-0.475917022645501	0.379664998378487	0.453651204415925	0.781998306151068	0.863468695043988	-0.26389442529118	0.167667680940744	-0.0482257450045197	0.613536846411601	0.0395667656817844	-0.224299151871972	-0.5371601043007	-0.350342992530198	-0.787858565967074	-0.0236702752217082	-0.437649705026921	0.0550558946753033	-0.219451139896164
P0DP25	-1.28778887020342	0.0984293297605406	-0.265007467814	-0.104137978455521	-1.48988937478328	-0.567352577283326	-1.09689670874576	-0.313412738869232	-0.56900337745747	0.515237668068566	-0.502217441106299	-0.532195788015815	-0.110334302196963	-0.617260954191308	-0.314071984247541	-0.113206181839522	0.118946248274832	0.497305345632971	-0.132268059338819	0.195351216195841	-0.171504939492961	-0.179217598261641	-0.346088458552102	-0.394306087684557	-0.179867976489019	-0.850481558602913	-0.224694459601645	-0.891753138757812	-0.289167728590558	-1.18066044966162	0.256230608102875	1.04081371895306	-0.00591631754967949	-1.10114860336273	-0.377700753128663	-0.982775730934395	0.501960779935145	-0.410439641923925	0.399687337023191	0.727393243262365	0.454848435843357	0.426994782264934	0.558568885625009	0.582324902918025	-0.263056606655784	-0.350593010376614	0.12926158789228	0.37871486994734	0.130615022036532
P0DPI2	NA	-0.378828557154964	-0.189537209677767	0.148949809434526	0.416951334671735	-1.12156086192209	0.258524975616425	0.36907883591942	0.849802982123172	NA	-0.458613251714508	-0.153144095032991	-0.291326511386457	-0.168549935091747	-0.837387026493456	-0.384337395469308	NA	0.110581664432338	0.381245191473095	0.440722389355033	-0.0694787416192829	-0.437278022131942	-0.328357251563357	NA	-0.0266412122751025	-0.755124037655102	0.0376859692730631	-0.819477862190912	NA	NA	-0.611772392712967	NA	0.386109104146441	NA	-0.630708079230775	-0.634072009380087	0.20296760338491	0.262397372332073	0.584112664728739	0.245623552639797	0.0711992459945346	-0.22861047307866	-0.0827173451123178	-0.755579896019628	0.781340502831017	0.437994209599286	-0.323846019682781	-0.437360427382727	0.166864979506998
P10109	NA	NA	NA	NA	NA	NA	NA	NA	NA	NA	NA	NA	NA	NA	NA	NA	NA	NA	NA	NA	NA	NA	NA	NA	NA	NA	NA	NA	NA	NA	NA	NA	NA	NA	NA	NA	NA	NA	NA	NA	NA	NA	NA	NA	NA	NA	NA	NA	NA
P10155	NA	NA	NA	NA	NA	NA	NA	NA	NA	NA	NA	NA	NA	NA	NA	NA	NA	NA	NA	NA	NA	NA	NA	NA	NA	NA	NA	NA	NA	NA	NA	NA	NA	NA	NA	NA	NA	NA	NA	NA	NA	NA	NA	NA	NA	NA	NA	NA	NA
P10412	-0.048366296076883	0.0827580199833461	-0.975858961167326	-0.695033488013161	-1.51905323706026	0.254595290724427	-1.85453636788355	-0.367408685021587	-1.07445402779168	0.526205103289077	-0.126604840093097	-0.286718442099214	0.736784942590378	0.552107327227192	0.35406598013921	0.161112895326896	0.63422604703654	0.130796673699851	0.0280375207744306	0.176978716403239	0.0368838061431044	0.308715882615337	0.0553460571005458	0.450070770623254	0.92125978118188	NA	NA	1.15936427138752	0.551975126525369	NA	-0.405514398096405	0.300248909578293	0.676135057821469	NA	0.622345366529365	0.519446655826273	-0.0712703755488225	0.00402764070622811	-1.01614645570177	-0.887247603766404	-0.132299683491375	-0.344055738099557	-0.243391244163597	-0.00815687451043475	-0.248375367758637	0.213684245272448	0.465013307926618	-0.0740355466367174	0.442740473460477
P10515	-1.42357634492076	NA	-0.475528820581089	-0.0903282173797574	-0.239704971180147	NA	0.744494375427676	0.253932753386757	-0.0814883403546832	-0.306676429737002	NA	NA	NA	NA	NA	NA	0.223289006177795	NA	NA	NA	NA	NA	NA	0.135534126323357	-0.265229217027936	NA	-0.79521892397798	NA	NA	0.126749720817016	-0.0386953996864191	NA	NA	NA	0.898456463506686	NA	0.879032865485456	-0.989438900275026	-1.02030532334613	-1.1646699360017	0.397411501751149	0.619919741598186	0.641618511063717	-0.706351838810897	-0.231407848786639	NA	-1.03398435182695	NA	0.76594189770431
P10599	0.192278105060436	0.482897599925656	0.129487602626341	-0.274480685058446	-0.615875325192583	0.319235872691693	-0.546523471818265	-0.391246293279492	-0.400924057080504	0.386759213536347	0.112373254336729	0.100148533718888	0.623803841002556	-0.0465549692832515	0.137831790377233	0.192530592557968	-0.580820123371583	-0.14477586660918	-0.155157523899006	-0.811183850298498	-1.0474071051738	-0.51371516892484	0.0641427905454854	-0.352160523995655	0.343124740373229	0.161697930223311	0.498391591118124	-0.451669733776371	0.860549925138009	0.693790786575839	0.304593071604267	0.240922682963798	0.488098067147906	1.0060741706768	0.481307750217411	-0.0886867804489935	0.040413151802084	-1.04140167020532	-0.191174170594779	-0.307275106439023	-0.458012342312941	-0.0653132459553487	-0.166241991067365	-0.179807638117121	-0.0606721652945422	0.156087483279344	0.701519008276768	0.43466354787559	0.710752096007396
P10606	-1.08831795507939	-0.363321514700506	-0.611564754643473	-0.132815015822209	0.0247951759266337	-0.608917889115556	-0.259443520385495	-0.316470735007528	-0.741402985659386	0.281482875608916	0.0376658722369791	0.0184920047724829	-0.497383661348629	-0.143628152711178	0.0237844500335731	0.0592974404419605	1.09355490329799	-0.152552973179673	0.00494557416387002	-0.251800296558628	0.243263082870769	0.657462174285678	-0.220445825668136	0.0137864657945109	-0.240371275327661	-0.0213537353753447	-1.04937297450069	-0.315436772611869	-0.336309447732309	-0.380583151730726	0.34546047193474	-0.421325810321778	-0.0816095644035851	0.202639688504138	0.623877418517738	-0.400707544839432	-0.0423051713517331	2.24094286356841	-0.054098183489801	0.0310221900914051	-0.197077008444241	0.0446960104525837	0.109659278950416	-0.00121839802820425	-0.0594255019719545	-0.134561949497321	-0.574905747481159	-0.155865053794599	-0.406824643705497
P10619	0.00413084900834345	-0.466143743291876	NA	NA	NA	NA	NA	NA	NA	NA	NA	NA	NA	NA	NA	NA	NA	NA	NA	NA	NA	NA	NA	-1.00253037388995	NA	NA	NA	NA	NA	NA	NA	NA	NA	NA	NA	NA	NA	NA	NA	NA	NA	NA	NA	NA	NA	NA	NA	NA	NA
P10644	0.906432749651018	-0.926442808839943	NA	NA	NA	NA	NA	NA	NA	0.160586755200053	NA	NA	NA	NA	NA	NA	-0.839979841142041	NA	NA	NA	NA	NA	NA	0.15232665382131	0.568138135737693	-0.652743807724268	-0.463872234874112	0.673777101039933	-0.172282274293369	0.193722441748167	0.567237756811937	-0.401554896378851	0.984355204273213	0.516190814062406	-0.306335447965387	0.089547048954412	0.675209381170362	-0.821223831912727	0.668594929923445	0.917816966403385	0.80833349451581	0.859396903447185	0.616363878609774	0.535529106973337	0.922590310402717	-0.918921684893692	-0.208928172533658	0.128175564500273	0.330145818076166
P10721	NA	NA	NA	NA	NA	NA	NA	NA	NA	NA	NA	NA	NA	NA	NA	NA	NA	NA	NA	NA	NA	NA	NA	NA	NA	NA	NA	NA	NA	NA	NA	NA	NA	NA	NA	NA	NA	NA	NA	NA	NA	NA	NA	NA	NA	NA	NA	NA	NA
P10768	0.464345430748909	0.0821754182279125	0.458568823556067	0.201761057613347	0.0420515849224215	-0.792088252554489	-0.522800066628815	0.525822221959655	0.242019192182715	0.134353060607056	0.770170754780309	-0.672102045066237	0.583813547582967	-0.202435193228282	0.394324091628848	0.737700398537233	-0.163611796173719	0.073463984783322	0.486960190725743	NA	-0.553433506888475	NA	0.778841914140848	0.321160223903507	-0.129140999598806	-0.193912681013113	0.34273149284115	-0.125355900537305	0.365249270070497	-0.796605072500147	0.811598842546585	-0.0981411540910917	0.921378800505339	-0.259605941715402	-0.157498012122348	0.465750336723694	1.07073795101783	0.167981089664457	0.779522339113754	0.992601025964376	0.644336117783328	1.08265888436315	0.851912472219378	0.607325799173778	0.0321145011854802	0.334585805704299	-0.116438888038936	0.231783919179368	-0.183093185721029
P10809	0.157947587456733	0.300670471766545	-0.452706789093344	-0.150219469256071	0.852560046082067	0.14726251518604	0.637220816145344	-0.10042813070891	0.0508004348524486	0.00256812283050516	0.409402648008713	0.296008198900542	0.236492350108626	0.294783769244277	0.431193958854907	0.242011219865628	-0.0943049721041498	0.128335833317452	0.109329705357864	0.0598531982251695	0.123226991067723	0.0121071255559534	-0.0487404002994015	0.311306666080494	0.108890081951373	-0.0748107768486337	-0.112431791348962	0.145517855342591	-0.0494170313151689	0.234594693056595	0.0155332616588475	0.403779970154649	0.0807741071078204	-0.0116041541750241	-0.338056086344512	-0.0634314089357951	0.137128780602004	0.312976287551715	-0.0836058047124314	0.0583612132210383	0.0700233727349034	-0.301898178468313	0.248282955646	-0.177859691423835	-0.0464634091612957	-0.261114963844554	-0.0067546477099294	0.0808019460866687	0.0746872674935647
P11021	0.256957771185901	0.847119352878254	-0.03461816651491	-0.176088590786004	0.237709941354503	-1.07350801049501	-0.153747769747721	-0.320395408637573	0.0499359167685312	0.302480891314571	-0.117493704374549	-0.0748090322357148	-0.0375697499021091	0.207891609891005	0.137479274016273	-0.577857242001212	0.560554279584033	0.0367294093606706	0.0872037390981311	-0.401983519848134	0.153992864578544	0.702764786479788	-0.105116411499941	-0.310743299375998	-0.178425676166528	0.328871267077835	0.0345416140072776	0.31440029953467	-0.209130403075685	-0.0619348704599491	0.0130058112531294	0.410951036760852	-0.191148317708457	-0.364243518947268	0.0358352284415695	0.246588883983834	-0.353582557520922	0.121729703468563	0.0234175062018621	-0.503566986274936	-0.241475053211911	-0.13670747662221	-0.421884704840507	-0.338227414139901	-0.215296417508242	-0.236177177123661	-0.157217056393301	-0.251918376300556	-0.0335894660296186
P11142	0.000480041301785875	0.0610556670616359	0.0783217594508265	-0.224477586759335	-0.487321887878288	-0.452411316219701	-0.392010273745265	-0.0435867695721703	-0.157686039800011	0.00621451243786367	-0.0213305465796489	-0.282381162168103	-0.0797752915779009	0.464744089229211	-0.124370559404747	-0.0938858869284215	-0.170387757178172	0.110484876974522	0.25126515333923	-0.0428028323406894	-0.500927265017673	-0.14318549001163	-0.110309440986846	0.253827953165566	0.127865125032537	0.0489772325731933	-0.150743000202704	-0.239637118200484	-0.669886347543091	-0.00178537401347488	-0.0281406571188636	0.097690577161477	0.0731345393108866	-0.488300112914542	0.179243892390324	0.249395506103663	0.154107445769478	-0.142053257636795	0.335466881688808	0.191532411282635	0.197697916798822	0.401702574909003	0.293227012973923	0.409662041574043	0.141668027251827	-0.165662197162329	0.137656833489463	0.107132999807127	0.282701396800614
P11166	NA	NA	NA	NA	NA	NA	NA	NA	NA	NA	NA	NA	NA	NA	NA	NA	NA	NA	NA	NA	NA	NA	NA	NA	NA	NA	NA	NA	NA	NA	NA	NA	NA	NA	NA	NA	NA	NA	NA	NA	NA	NA	NA	NA	NA	NA	NA	NA	NA
P11171	NA	NA	1.63244561955341	-1.28510005472006	1.94628669096444	-0.839053778336164	0.376591175536874	-0.0242059061172615	0.263955687311302	NA	NA	NA	NA	NA	NA	NA	NA	NA	NA	NA	NA	NA	NA	NA	NA	NA	NA	NA	NA	NA	NA	NA	NA	NA	NA	NA	NA	NA	NA	NA	NA	NA	NA	NA	NA	NA	NA	NA	NA
P11172	0.299598903807962	-0.839138016176424	NA	NA	NA	NA	NA	NA	NA	0.139666075943206	NA	NA	NA	NA	NA	NA	NA	NA	NA	NA	NA	NA	NA	-0.376227217694839	NA	NA	NA	NA	NA	NA	NA	NA	NA	NA	NA	NA	NA	-0.514407647734318	NA	NA	NA	NA	NA	NA	NA	NA	NA	NA	NA
P11177	0.102557032957937	-1.20139212582029	NA	-0.550944942967094	0.319943480856284	-0.140796740822631	1.12667628778604	NA	1.06800468615523	NA	-1.20414664747916	-0.494884001135896	0.0843970501474291	-0.0996006286383005	-0.170828248773375	0.779929292568694	-0.107084149796167	0.346136902900817	-0.110632038767	NA	0.378878957596975	1.51842680782716	NA	-0.913735796941767	-0.48657971818188	-0.671262946258738	0.234998749100183	-0.221175504637499	0.0356121587171598	NA	-0.258979072576531	NA	NA	NA	0.218101553976295	0.964970989143605	0.186830594406196	0.452523897740086	0.276606507112507	0.0505051494160764	-0.375277923023345	-0.700089966858505	NA	0.362661384860772	0.141252913321788	0.649277697402099	NA	NA	NA
P11216	1.11490162608439	0.125610562333905	-0.0518823400374494	0.0725829612394256	0.00600539039467959	-0.910019218712443	0.0931554714962954	-0.22463949237135	-0.508824043226232	0.628368562747129	NA	NA	NA	NA	NA	NA	0.235267981717453	NA	NA	NA	NA	NA	NA	0.0694581700322051	NA	NA	NA	NA	NA	NA	NA	-0.964189809156367	NA	NA	NA	NA	0.283746380358469	0.0234519664302028	-0.409707134013194	-0.775803245809183	-0.0363970719363775	-0.0147880516398293	0.0592320235989358	-0.270571698430839	-0.426084369451066	0.0508607975405776	0.0805528124181554	0.165670790372025	-0.322067746090076
P11229	NA	NA	NA	NA	NA	NA	NA	NA	NA	NA	NA	NA	NA	NA	NA	NA	NA	NA	NA	NA	NA	NA	NA	NA	NA	NA	NA	NA	NA	NA	NA	NA	NA	NA	NA	NA	NA	NA	NA	NA	NA	NA	NA	NA	NA	NA	NA	NA	NA
P11233	NA	NA	NA	NA	NA	NA	NA	NA	NA	NA	NA	NA	NA	NA	NA	NA	NA	NA	NA	NA	NA	NA	NA	NA	NA	NA	NA	NA	NA	NA	NA	NA	NA	NA	NA	NA	NA	NA	NA	NA	NA	NA	NA	NA	NA	NA	NA	NA	NA
P11279	-0.319619453918038	NA	0.550464410010515	0.530140377104886	0.578683387245971	0.34334567303922	0.632100586942498	0.411061249756364	0.676529752988382	NA	0.261534392970077	0.401946638251693	0.168651219589533	0.104485586797947	0.423722717017905	-0.723038063379798	NA	-0.108191497176174	-0.323809328222416	-0.295970775959389	-0.159449646298928	0.0518471002592107	-0.175448626468759	NA	-0.355357748885428	-0.747494464907412	0.600352843301913	-0.0315949539383148	0.441065717897282	-0.422666932481536	-0.0853870528966425	NA	-0.134960528135433	-0.247462666613638	-0.118952781341641	0.216321697005285	-0.361660468040508	NA	-0.188784245038889	-0.473406053509313	-0.181373302109546	0.161465393373935	-0.025970711374703	-0.103067706072856	-0.125848034844304	-1.15025495292665	-1.00035642017033	0.255071649636025	-0.128233798517068
P11309	NA	NA	NA	NA	NA	NA	NA	NA	NA	NA	NA	NA	NA	NA	NA	NA	NA	NA	NA	NA	NA	NA	NA	NA	NA	NA	NA	NA	NA	NA	NA	NA	NA	NA	NA	NA	NA	NA	NA	NA	NA	NA	NA	NA	NA	NA	NA	NA	NA
P11310	NA	1.0846933602878	0.283658756417101	0.375561482294743	-0.837287042357219	-0.308288498420811	-0.553619440214923	-0.0952448258919751	-0.225934910176186	-0.074262527823698	-0.234211223901052	-0.614745829315433	NA	NA	1.03991837740793	NA	NA	NA	-1.2978042217604	0.525090349599185	0.229718753155809	NA	1.81985042245972	NA	NA	NA	NA	NA	NA	NA	NA	NA	NA	NA	NA	NA	-0.849338746060587	NA	-1.20948307343558	NA	0.203595502946321	0.233862553759017	0.0748711568944558	-0.127382017767229	NA	NA	NA	NA	-0.177356278630582
P11387	-0.531429565386249	-0.216670214400975	0.0753507966923999	0.016232583943612	-0.370892352822217	-0.674837485916601	-0.292496179062309	0.125025955738879	0.0995726502905097	0.0187127717143546	-0.00219715265030933	0.232901674367795	0.0606032889431023	-0.22863555178057	-0.158293706989967	-0.260058517833279	-0.834233815017372	-0.0421665435016146	-0.170886938712565	-0.181705454053267	-0.153337424312363	0.375606990288715	-0.241005500852315	-0.581506722717349	0.135741174538521	0.175522781808334	-0.0584979167766011	0.904171382116539	-0.664711098605412	-0.0801106259404785	-0.0765205425413037	-0.251619872152849	-0.0265679469161195	-0.115429405340483	-0.205080687658678	0.514130345976008	0.813862557534282	-0.359461556468004	0.567594151317666	-0.152662698502226	0.501716703725653	1.38275221188507	-0.34546176650684	-0.445618676230011	-0.670247880518896	0.816931124753488	0.738283038624143	0.371112510523592	0.516685246381904
P11388	NA	1.18710771307943	0.076403852311209	-1.27834743940936	0.0103313426810902	0.294522106456678	-0.95380991464255	-0.170559921084489	-1.0406858437857	0.929323319110585	0.790249168254317	0.182156702774837	-0.126398695138187	-0.195061626384353	-0.0839314249983893	0.420677010608238	0.351331201708777	-0.422336760848165	-0.580866338141828	-0.704757455915453	-0.160459421242226	-1.42770643022454	-0.747884501844633	0.327909563089741	0.272809272807057	0.0423358167726513	-0.0868269956849026	0.395994460078142	NA	-0.870615697079554	-0.0862296015979248	0.230658040970234	-1.0244932475778	0.00898533389582167	1.08458000232864	NA	-0.254350439143227	0.078600792694102	-1.73182996408637	NA	-0.524559695858921	-0.189811729179654	-0.320498173989776	-0.189452177728894	0.608765209078563	0.653554722662712	-1.17742824405307	0.541615412943892	0.592289402644363
P11413	-0.273137530485949	0.117528194094233	0.00673211033070837	-0.622246754289345	0.153204025178154	0.0386416226505487	0.395746610894415	0.439426235203471	0.119113759834068	-0.252144202437707	-0.761394108240517	-0.628450622644413	-0.431191979652742	-0.183613557582326	-0.161141821560084	-0.277214559449394	-0.306758746285708	0.67555667105114	0.461004442672647	0.138463398868526	-0.95769525159556	-0.715614795257874	-0.464929012853061	-0.867984374804706	-0.197006087386245	-1.20589884688236	-0.952454313478506	-0.456057733628596	-0.487427292931574	-0.927448635050854	-0.00587765622287487	-0.679010190169443	-0.0763653725199126	-0.56604088396318	0.271246943992243	-1.32366757221727	0.555901535118217	-0.0747077835025145	0.847417583660373	0.359724962054438	0.13679948642389	0.293941174128466	-0.103319198220279	0.428945323866509	-0.380128400883463	-0.193464802782565	-0.182951024427562	-0.494212328100929	0.127404618055932
P11586	-0.357368194525877	-0.302974458164373	0.101286556785818	0.149332606878206	1.04238883147571	0.195767661908072	0.158386984545651	0.415491117800612	-0.298069811768716	-0.140811852899004	0.0616727530158505	0.26305105882661	-0.351343051296806	-0.0367891038653457	-0.345643474155185	-0.372154259681624	-0.11786840334279	0.236909234141693	0.108866757322195	0.648530319584809	-0.72226547796556	-1.1861216660461	-0.0286204170964151	-0.0337987969878547	-0.303178964857898	0.418648188268845	0.102208779678804	0.159483113755463	-0.477958423124838	-0.541489707807663	-0.521799410534857	0.259335117746278	-0.206748702177389	-0.320321242928579	-0.429417349971684	-0.0937020270726145	-0.257970525600891	0.0307669668820649	-0.176212204723971	-0.0378130704411092	-0.117377276684763	-0.239318551905901	-0.232980541859999	0.0196886059393544	-0.723812949482702	0.0197035569654432	-0.241723838441157	0.595925131501769	0.0093915265079866
P11717	NA	0.403357560252895	NA	NA	NA	NA	NA	NA	NA	0.453736341336951	NA	NA	NA	NA	NA	NA	0.534731616911875	NA	NA	NA	NA	NA	NA	0.143084428092843	NA	NA	NA	NA	NA	NA	NA	0.615851299310133	NA	NA	NA	NA	NA	0.539116361003874	NA	NA	NA	NA	NA	NA	NA	NA	NA	NA	NA
P11766	0.47974713459357	0.64881824856215	-1.84865882836625	0.538541235244779	0.554037529472033	-0.387022182399411	0.593750142494356	0.392756537668821	-1.09945024495277	0.195418628271241	0.284144857542799	1.33050104375241	0.173750692485689	-0.0732005073974926	-0.681093993090305	-0.0773821526934656	0.24629682138142	0.506004748539021	0.510547338024928	-0.038072188737674	-0.205163645906521	-1.5528469723511	-0.436040068148954	0.824543114386083	-0.149670313468245	-0.054540588177173	-0.269241061444196	-0.900631727698763	-0.923123046757006	NA	0.23191415171197	0.304502551014836	-0.24927226645382	-1.35474403840146	-0.031370131436658	0.189778961110114	-1.23222216720724	-0.0892674578300669	NA	NA	-0.707446621238024	NA	NA	NA	NA	NA	NA	NA	-0.63692669730842
P11908	NA	NA	NA	NA	NA	NA	NA	NA	NA	NA	NA	NA	NA	NA	NA	NA	NA	NA	NA	NA	NA	NA	NA	NA	NA	NA	NA	NA	NA	NA	NA	NA	NA	NA	NA	NA	NA	NA	NA	NA	NA	NA	NA	NA	NA	NA	NA	NA	NA
P11940	-0.296816976387995	-0.321081012436646	0.0899092202823207	0.0647630474134632	0.0321204221238421	-0.180783074738099	-0.0403419925828191	0.0233888442175344	-0.256679291264223	0.126658510577823	0.127637680009138	0.0506609175420711	0.00785833737621908	0.220344924222099	-0.0457916106281292	-0.0762858722291168	-0.0543629244741019	0.112699334453682	-0.176940537090981	0.110945803858617	-1.06392747427872	-0.274544982843303	-0.0332238632816353	-0.217599097622804	-0.129985608294803	0.549341907751367	0.347729729385443	-0.512565604760206	-0.09505324690839	0.221778566664369	-0.657144481170944	-0.34030782067634	0.178238024585178	-0.375272241647623	0.1601169035441	-0.109875159149879	0.0902181902823089	-0.475323383675927	-0.00634410528536568	0.143536136400933	-0.0382347651587153	-0.00775567290104962	-0.102730908297362	0.153518009472097	0.171938359456209	-0.469346891571349	-0.733878579459926	-0.000901379483216669	-0.146003108415056
P12004	0.0538892389805142	0.654354034058183	-0.264789019177854	-0.14022347280626	-0.297254838276165	-0.373581229401407	-0.494394395581891	-0.461593206576988	0.354553866635125	0.684496825465776	-0.0644024567993695	-0.6949105162033	0.254683676645034	0.408970379636051	-0.494333083592863	-0.408576433052008	0.240726263862369	-0.341649301598302	-0.238683438350326	-0.355286465069576	-0.179259047042539	-0.0666945045393735	-0.0687249019411693	0.678468941040719	-0.129546066309103	-0.303454742874798	-0.360824388831111	0.0876097692726576	-0.165907460362067	-0.300398579094181	0.250502742673453	0.3849527192788	-0.41879196949835	-0.161548889907234	-0.365229919445014	0.167698757223402	-0.454884376172304	-0.152359716400882	-0.791841759173609	-0.145372373376597	-0.0475432362912491	-0.129191562661871	-0.160887378757519	-0.0997734386587023	-0.0806756845965254	-0.44588573380347	-0.321128658801666	-0.124559083495728	0.138357421492001
P12036	NA	NA	NA	NA	NA	NA	NA	NA	NA	NA	NA	NA	NA	NA	NA	NA	NA	NA	NA	NA	NA	NA	NA	NA	NA	NA	NA	NA	NA	NA	NA	NA	NA	NA	NA	NA	NA	NA	NA	NA	NA	NA	NA	NA	NA	NA	NA	NA	NA
P12081	-0.558169793940548	-0.887975374081031	NA	NA	NA	NA	NA	NA	NA	-0.178357121547149	NA	NA	NA	NA	NA	NA	-0.205302523762715	NA	NA	NA	NA	NA	NA	-0.346530774961348	NA	NA	NA	NA	NA	NA	NA	-1.30045689961863	NA	NA	NA	NA	0.0671019372601685	-0.475878788768604	-0.472665194108547	0.104877628328535	-0.35916242789192	-0.577448320588695	-0.670384129953935	-0.439560339577447	-0.561318359283968	-0.527360519560569	NA	-0.342165098310137	NA
P12111	NA	NA	NA	NA	NA	NA	NA	NA	NA	NA	-0.206954380556153	NA	NA	NA	NA	NA	NA	NA	NA	NA	NA	NA	NA	NA	NA	NA	NA	NA	NA	NA	NA	NA	NA	NA	NA	NA	-0.361970479702523	NA	NA	0.51856683422446	-0.886130626761548	-0.87049762386844	-1.4399341055372	-1.98819213415123	-1.03532353959085	NA	NA	NA	-1.77581733948499
P12235	NA	NA	NA	NA	NA	NA	NA	NA	NA	NA	NA	NA	NA	NA	NA	NA	NA	NA	NA	NA	NA	NA	NA	NA	NA	NA	NA	NA	NA	NA	NA	NA	NA	NA	NA	NA	NA	NA	NA	NA	NA	NA	NA	NA	NA	NA	NA	NA	NA
P12236	0.1635417749595	0.46361172766303	-0.0860602282736816	-0.105489500655637	2.02553557977315	0.821609385576338	1.20065169645699	0.275024984603791	0.0739662801041511	0.386445855128425	-0.0183726209472936	-0.857562269342539	0.282970366850682	-0.103298072665332	0.0028945150362648	0.0340837218049773	0.268025749030113	0.242207896442968	0.342204911176815	0.264005895748538	0.743389479432421	0.827736550689568	-0.637032899709308	-0.681442358050713	-0.0571857433374517	-0.935826657923011	-0.089505032394438	0.0610582949961447	-0.031364742303342	0.559252239303814	0.118573563578464	0.270909481524124	-0.0375857597814105	0.313000234489298	0.126884588599709	0.171207340087733	0.207512437749626	-0.265303013309065	0.243313026171514	0.0486182929539672	-0.172329285244743	0.378330420785008	0.391390264802617	-0.325038040212865	-0.323451591399667	-0.0247768202121312	0.3773126700667	0.437828852271594	0.650222113698293
P12268	-0.762723861544315	-0.0764830877854864	-0.231948858736585	-0.0816723103004984	0.680496813251619	-0.607684920720005	0.25259866301487	-0.437927334143733	0.00135382383303871	-0.00909120300181797	-0.29621466646648	-0.224587241736873	-0.0973768477721611	-0.0844789531283602	-0.226035752237738	-0.12544696889213	-0.214662448378594	0.27636326463527	0.143345577111931	-0.470097889329509	-0.554066516350419	-1.34256772745147	-0.242256049472942	-0.399747359623489	-0.0325423772589224	0.0457954156890317	0.0886880694240811	-0.288493429910524	-0.972956591140085	-0.646942637075905	-0.0398689551648361	-0.61974957310189	-0.162372302107701	0.19406620874255	0.163129676998609	-0.244253244757778	-0.00931654867107333	-0.271373105198495	0.762562289425628	0.248744360453057	-0.202002562765819	-0.112841118309418	0.2738474181947	0.304959474698256	0.195260719171336	0.29355283395418	-0.250811451279417	0.654815882232465	-0.138853571733592
P12270	NA	NA	NA	NA	NA	NA	NA	NA	NA	NA	NA	NA	NA	NA	NA	NA	NA	NA	NA	NA	NA	NA	NA	NA	-0.14830704201598	0.43184711709174	NA	NA	0.615695022407142	-0.681620630059757	0.413448425352103	NA	NA	NA	NA	0.175612123670232	NA	NA	NA	NA	NA	NA	NA	NA	NA	NA	NA	NA	NA
P12271	NA	NA	NA	NA	NA	NA	NA	NA	NA	NA	NA	NA	NA	NA	NA	NA	NA	NA	NA	NA	NA	NA	NA	NA	NA	NA	NA	NA	NA	NA	NA	NA	NA	NA	NA	NA	0.968854641642722	NA	NA	0.410408858362397	0.825916073113896	NA	0.686203130131669	NA	NA	1.47097276828105	NA	1.2169714607725	NA
P12724	1.37608058551239	NA	NA	NA	NA	NA	NA	NA	NA	NA	NA	NA	NA	NA	NA	NA	NA	NA	NA	NA	NA	NA	NA	-0.736739649872287	NA	NA	NA	NA	NA	NA	NA	NA	NA	NA	NA	NA	NA	NA	NA	NA	NA	NA	NA	NA	NA	NA	NA	NA	NA
P12814	-0.227635927854356	0.110235636842457	-1.53588875566645	-0.011857695055134	0.635037467951873	NA	-0.20696773983445	-0.144989024748853	-0.59052312612983	1.08900598432886	-0.374713929881762	-0.566061874275357	-0.509996861767253	-0.947675411754649	-0.435610879622788	0.191159171903216	0.166956994077294	-0.408528582457436	-0.347928267950961	-0.467075502194679	-0.433823354343228	-0.51119838200315	-0.234533998801878	0.326386597133508	-0.336645882543542	0.338924586457548	-0.0768039352393572	-1.36715760788896	-0.178357285855985	-1.54174755551566	-0.214993049398089	-0.420204745561693	-0.179519517721477	0.0363272471871588	0.257740423448644	-0.152390268276884	-0.0759340398884627	0.659687056666885	-0.331307787582595	-0.128023628914698	0.776590507898502	-0.187081335976537	0.215447643791367	0.722074074068154	-0.274002258502543	0.21126674394592	1.19834708587866	-0.445577962373616	-0.0980903244728085
P12955	-0.0446700184688957	-0.435489662863952	0.00988457534459858	-0.454241297354752	-0.232416492825057	-0.287494058566223	0.605252453911468	0.442931979115896	-0.0907755791433542	-0.435590185199671	0.181649337186381	0.302778400710053	0.0300543811200284	0.183048458806765	-0.055312536194017	0.06929804418305	0.145759149725719	0.739363531996241	0.335289035308648	0.782500484420789	0.0604134730831362	-0.366097952029924	-0.0304199694347099	-0.410587857998864	-0.290425285904946	-0.316851964706452	0.0193523284569674	0.0510989099231094	-0.119130797420511	-0.269306745835673	0.651133705604798	-0.86970716787934	-0.200829447644921	-0.569898171817804	-0.222846239446546	0.543867246183922	0.240481655751555	-0.211180883343012	-0.219159281021071	0.333421450924527	0.0871966390847005	0.151231464039649	0.411724207227274	-0.25815929418017	0.173197049614887	0.214566933827074	-1.38483304730153	0.249087928675789	-0.175440617768364
P12956	-0.0867137104632172	-0.617332626499637	-0.0320550414512745	-0.321357512461964	-0.404989012611543	0.381771343383211	-0.681810125756949	-0.106947925984903	0.229144647665193	-0.27201710736311	-0.136821270111114	-0.0259584017118757	0.422169633019385	0.0382252687414105	-0.478016558279092	0.345746435972089	-0.247293833492911	0.305493230104641	0.0699735220786042	0.576636444726947	0.478667613493184	0.971678891092018	0.136619722827672	-0.632558626462063	-0.385419998257632	0.274290011619412	0.46406925439762	-0.286821639792547	-0.0980282540490102	0.560742949416989	0.0933405151726328	-1.00418831896942	0.438264071792459	0.835802777939774	-0.328277623197814	0.184889371775654	0.527746741960994	-0.277112263851313	-0.0740300449032009	-0.164905211283954	0.368617610699685	0.029161645884033	0.198725400465406	-0.102510873490821	-0.728267440016992	0.358835687581755	0.43783077932565	-0.0615876414297301	0.171368527366107
P13010	-0.609172779532996	0.322456988178266	0.354960728791069	0.495068546138175	-0.250168883393888	0.119560002734839	-0.018512418997347	0.0109548666762063	0.0662970217549755	-0.0663025326416833	-0.122738625800497	0.203922180725241	0.322788131263169	-0.0118010701260231	0.27500854510241	0.0911524886283767	-0.271277324498092	0.668094099304701	-0.408627191490404	0.160834751087933	0.256281028667732	0.920383698998792	0.144240260404829	0.0845676234701866	-0.0554049855338322	-0.145011638777679	-0.0609171932044736	-0.280380822041619	-0.0770456770161062	0.250612390583165	0.262202809564013	-0.245606627903525	0.594569703260405	0.310730732859904	0.0167650027112826	-0.113132291894136	-0.083337080817081	-0.183632423552247	0.0418985200662984	0.00384784272012086	0.187273877657714	0.00841646204771768	0.527894539642167	-0.0386414108016632	-0.468262426896117	-0.334385033262538	0.0328766815194409	0.534054066679137	-0.381144522129778
P13073	0.313157481491846	0.298294308911739	-1.04247688775215	0.277947006559518	0.661649951719567	0.00852544705157093	0.939223252634259	0.141245972151437	0.0154573512437735	0.233639403151957	NA	NA	NA	NA	NA	NA	0.203143703183839	NA	NA	NA	NA	NA	NA	0.144382386305657	0.549353994535436	NA	0.15732888928563	-0.493825352196214	NA	0.754329538691443	-0.0957471958255812	0.223472749799959	0.216272513483887	-0.472632757079236	-0.578234151210658	0.625770269136676	-0.542502891504733	-0.610346869684839	0.0792515295906309	-0.87056414136308	-0.134546075585063	-0.74454225244352	-0.0259757449592184	-0.0013925721845925	-0.187329254318478	-1.22362049811232	-0.92727772710759	NA	-1.54455285881075
P13473	-0.650781783340679	NA	0.0603283663287574	-0.712537263432459	0.309051269305127	-0.159266071307675	NA	-0.0204646478967982	0.224392958097683	NA	-0.493505990975287	NA	-0.360877421296135	NA	0.268024499418941	NA	NA	0.319904204368149	0.777953909290742	NA	NA	0.735982716940851	0.0941404139669827	NA	NA	NA	NA	NA	1.09582415900587	0.994534010867851	NA	NA	NA	NA	2.06308294314624	0.802994898192695	0.756169273178279	NA	NA	0.652584825218643	-0.150927897218811	0.353059309824177	NA	0.927757338892717	0.0430021479933378	NA	1.09708524192123	0.0384197442903865	NA
P13489	0.113723224098275	-0.162858344466911	-0.973810919628541	-0.0517246192318864	-0.052968047420411	-0.422202571020995	0.452574628220439	-0.388806081686769	0.00569745001266714	-0.037050837067876	-0.0926093562694652	0.510504203820507	0.0489665427434898	-0.393981583090346	-0.427063997093955	-0.304442977972119	0.481924865562887	-0.665051961445404	0.286445643723695	-0.520561370165337	-0.603608743336879	-1.01270837173274	-0.00347752768412195	-0.124068120628013	-0.511761425746188	-0.13662828690834	0.525574767904801	0.130052268583628	0.223333412004402	0.453585102022567	0.4388279821066	-0.235921011441505	0.203203443188432	-0.0360404216045227	0.00105782354537072	0.149829556018898	0.0726635606195623	0.434985973663989	0.403906180973975	-0.345690592513223	-0.204782875799826	0.00545467294707606	0.361551192792415	-0.147727650176504	0.290368172496841	-0.243407063763857	-0.214924152053574	-0.190018333315395	0.412608769215988
P13521	NA	NA	NA	NA	NA	NA	NA	NA	NA	NA	NA	NA	NA	NA	NA	NA	NA	NA	NA	NA	NA	NA	NA	NA	NA	NA	NA	NA	NA	NA	NA	NA	NA	NA	NA	NA	NA	NA	NA	NA	NA	NA	NA	NA	NA	NA	NA	NA	NA
P13639	-0.281727842284972	-0.0233243402213179	0.19302646163221	-0.0660695810479781	0.0487018648600479	-0.768008918192092	0.446462353303846	0.0206170996489174	-0.273853087557858	0.422816455608574	0.364640334114479	0.0922992316805264	-0.00347233975820219	0.0431657204996346	0.560310920288648	-0.0948891068613428	0.292993487195166	0.198404075462445	-0.0482195290769287	-0.370791354678747	-0.448306839850645	-1.4704012828519	0.127204987626661	-0.256169807566415	0.308656152352178	-0.158461522841326	-0.387650499045466	0.398059058547126	-0.432923450320854	-0.639646051678768	-0.0265344408114428	0.607301215804128	0.0306941855694266	-0.779341350871839	-0.179606144286764	-0.518646823096902	0.265873880184071	0.27568963627313	0.185163834723104	0.0216015942318974	-0.0177043228327691	0.1585764149375	0.392372612885153	0.264505024388265	0.0172751579816299	-0.204366162492894	-0.0662950228079566	-0.118499818789487	0.219068152062976
P13667	0.17371904499891	-0.0463084908043606	0.0956145117785334	-0.000447397183135384	0.450079498622831	-0.868321292085317	-0.130226593728321	0.337581425195433	0.140524753816873	-0.0250659815313291	0.375139347575801	-0.138661983592715	-0.195496069058082	-0.531874662054147	-0.198938971823549	0.0211696197451312	0.377504595991428	-0.0458427829669969	-0.0546858645181772	-0.0774229601382861	0.768138143458309	0.947149411981158	0.135291539220223	-0.0666862044440581	0.00627708460734466	0.08754609926816	-0.519607225343773	-0.0411429833107773	0.164362430302516	0.514965312169854	0.612864617667714	-0.154112247954639	0.428349213903289	0.668316691541836	0.292168827755668	-0.20936985653588	-0.251998692845957	0.215708169456537	0.289360222096232	0.4256956565806	0.131424419474258	-0.0434993794161182	0.384679705121952	0.251024101420271	-0.253804532611707	-0.371854402899406	-0.106977193166645	-0.437269332173875	-0.379188416086481
P13674	0.370367529374537	NA	NA	NA	NA	NA	NA	NA	NA	NA	NA	NA	NA	NA	NA	NA	NA	NA	NA	NA	NA	NA	NA	NA	NA	NA	NA	NA	NA	NA	NA	NA	NA	NA	NA	NA	NA	NA	NA	NA	NA	NA	NA	NA	NA	NA	NA	NA	NA
P13693	-0.278938585164897	0.719715632405169	NA	NA	NA	NA	NA	NA	NA	0.444988418549888	-0.70445516407375	-0.31167181857459	-0.64917336566818	0.0411081004143606	-0.0282509090632115	-0.354597740546255	0.567559881834259	-0.486224385807386	-0.520617433661142	0.390711882355478	-0.696556205939605	-0.613880811728482	-0.681333140875588	0.487925427291918	NA	NA	NA	NA	NA	NA	NA	-0.0182756025871633	NA	NA	NA	NA	-0.23742547750183	-0.641826096817483	-0.699697466601238	0.0568146498342458	-0.622746299779669	-0.135888849929181	0.995301187416478	-0.106350729446698	-0.287409109206114	-0.898757201430935	0.15166872385155	-0.47913208784276	-0.825931003466759
P13796	0.453532278791798	0.0518473400985569	0.495085515115858	-1.19852128035029	-0.819676584698553	-0.144289720005323	-0.664299562415891	-1.18273407284948	0.223354391503666	-0.266346391911279	0.602661848263574	0.64843522352013	0.500175717520461	0.715251774108286	0.550410546685343	0.846217030089061	0.297846222162983	-1.33191427039699	-1.18561258493269	-0.808806589028179	-1.37437549310557	-1.13827514930754	-0.283271748784113	0.230937344071365	0.744375603932049	0.799481969297402	0.979959247839861	0.803955233678062	0.83778385397352	-1.97482857210419	-0.216333669761131	0.315207652205746	-1.62182441307381	-1.01210510595948	0.505232366258196	0.620701487126431	-1.01242204168725	0.329155956299388	-0.71693407284202	-0.872201059495391	-0.712122021527232	0.176161044809455	-0.873250531646148	-1.29548630183938	0.271235462390688	0.994238697261253	0.420260029697244	0.44544236730341	1.2309032764319
P13797	NA	0.375145581504251	NA	NA	NA	NA	NA	NA	NA	0.701054244258671	NA	NA	NA	NA	NA	NA	0.574908383954053	NA	NA	NA	NA	NA	NA	0.539451384543481	NA	NA	NA	NA	NA	NA	NA	0.602874605263998	NA	NA	NA	NA	0.795572918881207	0.616737808648676	-0.132339747405192	0.342029358726862	0.369825333061349	0.620082633227159	0.42591414438244	0.0410053751014935	0.105952845230075	-0.0536203793743982	-0.322830521538839	0.032010854861788	-0.110748158466738
P13798	NA	NA	NA	0.804288131317168	0.170320296128823	NA	NA	NA	NA	NA	0.543784030556775	NA	-0.970754197252702	-0.360274272979529	NA	NA	NA	-0.0863517369165428	-0.197018754214531	NA	0.0367552780301597	NA	NA	NA	-1.139619780279	-0.234809989342407	NA	NA	NA	NA	0.1814650396843	NA	0.591885984395659	NA	NA	NA	NA	NA	-0.015306085237035	-0.334337538660381	-0.285624522012769	-0.944489983003533	NA	-0.368125818454124	NA	NA	NA	NA	NA
P13804	NA	1.19039808412632	-0.0752800085398488	-0.159196152626978	0.167639303647546	-0.261279534021124	-0.746094185637511	-0.201117045600176	-0.0161171839381608	1.21527845784282	-0.187938255684921	0.052508391131236	0.621270874669439	0.641491547650441	0.296752765335896	0.575245700219215	1.58470684449153	0.0603841044985496	0.331174680137088	0.57829752372042	-0.561050332561395	-0.0322101297958924	-0.45653947850482	0.355221242631119	NA	0.976640007302779	1.76904683921205	NA	1.21399167515682	NA	NA	1.01011119738696	1.10968127558428	0.577553249555709	NA	NA	-0.240750891038824	1.51226719885308	0.827465414241469	0.885375153434712	-0.113768254745795	-0.669938219096715	NA	NA	NA	NA	NA	NA	NA
P13861	NA	NA	NA	NA	NA	NA	NA	NA	NA	NA	NA	NA	0.982778674758752	NA	NA	NA	NA	NA	0.617729454890538	0.749700553676851	NA	0.381811704502875	NA	NA	NA	NA	NA	NA	NA	NA	NA	NA	NA	NA	NA	NA	NA	NA	NA	NA	NA	NA	NA	NA	NA	NA	NA	NA	NA
P13984	NA	NA	NA	NA	NA	NA	NA	NA	NA	NA	NA	NA	NA	NA	NA	NA	NA	NA	NA	NA	NA	NA	NA	NA	NA	NA	NA	NA	NA	NA	NA	NA	NA	NA	NA	NA	NA	NA	NA	NA	NA	NA	NA	NA	NA	NA	NA	NA	NA
P13987	NA	NA	NA	NA	NA	NA	NA	NA	NA	NA	NA	-1.41930161320816	-0.971028792139177	-0.568986559325777	-0.817260898745799	-0.923261936730356	NA	1.01012527587177	0.736904580864946	-0.574128527548623	-0.144400240120966	-0.202311100854225	-0.556626816176402	NA	NA	NA	NA	NA	NA	NA	NA	NA	NA	NA	NA	NA	-0.249831188733366	NA	-0.60236446758941	0.612158333276375	-0.18351823789039	0.323417648859838	0.788410952698913	NA	NA	-0.0729858527763656	-0.450353765407548	0.794389171722456	0.0689652025418758
P14174	-0.242642622005927	0.443713229620237	NA	NA	NA	NA	NA	NA	NA	0.840351612338569	NA	NA	NA	NA	NA	NA	0.391326374844457	NA	NA	NA	NA	NA	NA	0.00415090957261199	-0.81120401998127	0.395404596033309	0.451720979665671	-0.560827932205649	0.805712346531312	0.596740536597391	0.595966958780776	-0.0897059652575856	0.133565979551343	0.931219781841143	-0.0562205413987319	-0.589801547827414	-0.0321896715881333	0.309849267970395	0.421739606721019	0.328860635518496	-0.643806159866315	0.154020821538273	0	-0.309383653262306	-0.430305528790836	-0.791859993953291	-0.272149337687285	-0.499001604315987	-0.094002882037771
P14209	NA	0.176337360677235	NA	NA	NA	NA	NA	NA	NA	0.23523087019866	NA	NA	NA	NA	NA	NA	0.181367072879135	NA	NA	NA	NA	NA	NA	0.113484924072624	NA	NA	NA	NA	NA	NA	NA	0.282952533297725	NA	NA	NA	NA	NA	0.501416037404493	NA	NA	NA	NA	NA	NA	NA	NA	NA	NA	NA
P14314	-0.0825227163879861	-0.794936804807634	-0.19679693846156	0.341010056819317	1.12550464424627	0.108993528645155	-0.569976696100135	0.0893169315327764	-0.138483149750451	-0.373665127645833	NA	NA	0.108802889965446	NA	NA	NA	-0.638786737822424	NA	-0.398960196942285	NA	1.06300018927077	NA	NA	-0.584514478521288	0.0982061399265406	NA	-0.300472149235886	-0.327999998789124	-0.365260897922053	-0.058991754142718	0.632710333289157	-0.433251987139967	-0.108419160765212	-0.305583652157181	-0.213384271187334	0.105243831348513	0.47059775117611	-0.0447513682123971	-0.344194049879122	-0.187346499150513	0.246013405077254	-0.269971403467041	-0.116615196104134	-0.143125357625115	0.0328810709503382	0.900755418013939	-0.168401888565989	-0.809180392456827	0.779861947949754
P14317	NA	NA	NA	NA	NA	NA	NA	NA	NA	NA	NA	NA	NA	NA	NA	NA	NA	NA	NA	NA	NA	NA	NA	NA	-0.433684109853523	-1.5847097913315	-0.241552239092739	-0.655836566185449	-0.9846236035181	-0.977119688674254	-0.695739578013217	NA	-0.839347005325065	-1.26121932025454	-0.808125125705708	-0.407153509230618	NA	NA	NA	NA	NA	NA	NA	NA	NA	NA	NA	NA	NA
P14324	0.188998857791967	0.277597034425743	-0.431746585268123	0.087078050468585	0.405337062125017	-0.671896085930911	0.485112653124018	0.945830563377654	0.461238484193451	0.304222846206216	NA	NA	NA	NA	NA	NA	0.158993388604001	NA	NA	NA	NA	NA	NA	0.673206455488684	0.238999282722026	0.550753581017827	0.0629038330018824	-0.298183985312134	-0.265147178004678	-0.319216217860958	0.793820773610499	-0.0189899010200938	0.104365422299444	-0.0674388586713789	0.392091958984989	-0.0783151076350758	0.0067920020862429	-0.704443209403131	-0.0260965273589612	-0.356519691054309	-0.484862908829214	-0.571281677261999	-0.306825458727099	0.207376070867245	0.188051570673952	0.703260773957107	-0.14091241837548	0.508875695630355	0.49047874734543
P14543	NA	NA	NA	NA	NA	NA	NA	NA	NA	NA	NA	NA	NA	NA	NA	NA	NA	NA	NA	NA	NA	NA	NA	NA	NA	NA	NA	NA	NA	NA	NA	NA	NA	NA	NA	NA	NA	NA	NA	NA	NA	NA	NA	NA	NA	NA	NA	NA	NA
P14550	-0.595100249692526	0.136793581813917	-0.583443636864382	1.6524535813139	0.97192589670846	-1.24757336380443	0.650357793019259	0.142789160645368	0.489141123475178	-0.245189659855716	-0.321511859830027	-0.137542696086205	-0.481068408527364	-0.240897495981211	-0.0173534025003648	-0.435276840806781	-0.288199666867351	0.12526842052913	0.68144773790967	0.379308252701762	0.238004421536442	0.557056277115731	0.656632422298869	-1.25197594282709	-0.712466184802783	-1.04379387300399	-0.0978225627723061	NA	-0.94142816178133	-0.089907523563577	-0.266654342427529	-0.914642477333121	-0.318114877434503	-0.281059321910922	0.201566426723729	-0.333944472347582	0.192924165604166	-0.720406230336933	1.2136102407472	0.626533882841741	-1.21682670626909	0.952081605482437	0.0158142564746555	0.522079410643415	-0.30233577077628	0.271628657621879	-0.437334404792422	0.249380507542613	-0.399063207168453
P14618	-0.588704042984395	-0.541606939867871	-0.736997374429864	0.455700835765913	-0.913825634895545	-1.32638357482131	0.205496260195131	0.32431337543061	0.0409777263013556	-0.364978303959872	-0.276789650596156	0.271322088589497	0.261302685543653	-0.248813616337002	-0.191117616111685	0.0919190401325034	-0.115139494956545	0.400007188899053	0.502384610745683	0.514883226202325	-1.29662792567262	-0.551397430551547	-0.478926798145882	-0.731414151485084	-0.0750225469180448	-0.0610278461632463	-0.240869426154356	-0.322207432438521	0.121106754955585	-0.847870181974905	0.25985017656749	-0.211238312591843	0.0924631860686578	-1.02946136054945	-0.203167233116709	-0.325914798677448	0.394381310981762	-0.13418790942074	0.323573063544737	-0.124208781779914	0.67954424031039	0.282104095550553	0.265444376453027	0.282375594013684	-0.155729279783049	-0.612482807012839	-0.142561616618378	-0.481138528461051	0.258284142438846
P14625	-0.588407706892898	0.107690989022042	-0.148426297895063	0.833053015062676	1.3478511289583	0.271622892070946	0.234279266199806	0.330241671622581	0.260599469305924	-0.213820758814324	-0.422578802278598	0.140310363642727	-0.0929231509925173	-0.213955160358725	-0.213788216318413	-0.0830027362094734	0.00203264794932138	0.253049692084939	0.297750588077953	-0.183559601183534	0.728394623184174	0.438292862469584	-0.303916538469858	0.141354998533672	-0.204224403159488	-0.395427976159293	-0.200722672535802	0.179257490718838	-0.197433248100436	0.333993327477293	0.0655425518716588	-0.243791429090092	0.125353166023907	1.00690368202149	-0.461101372843915	-0.0606889938560883	-0.161325790257908	-0.458621441342347	0.343003433740846	-0.0437140550681254	0.42533145057808	0.0638844697848959	-0.157744837823938	0.153459189704249	-0.49961079530599	-0.388765382810578	0.0105662887823871	-0.285891771282173	-0.320161700657105
P14735	NA	NA	NA	NA	NA	NA	NA	NA	NA	NA	NA	NA	NA	NA	NA	NA	NA	NA	NA	NA	NA	NA	NA	NA	NA	NA	NA	NA	NA	NA	NA	NA	NA	NA	NA	NA	NA	NA	NA	NA	NA	NA	NA	NA	NA	NA	NA	NA	NA
P14854	0.75793233216206	NA	1.71533859999987	0.110529059647602	1.52105428915492	1.70186184868569	0.401680786655705	1.15678248263625	0.483254679843453	0.0819727895585084	0.998463261468987	0.529547590409709	0.0566939192827954	0.521883863688157	0.369444956328279	0.184721638583145	-0.446214630808122	0.0749137215849523	1.16308836508453	1.20266115786479	-0.115482900508332	0.607642298303561	NA	0.692786151928504	0.592724289986799	0.586456331129736	NA	0.390803829862555	0.712934552704516	0.402112486101627	1.36739664693456	-0.254850398856346	-0.651084208165952	0.913956188802261	1.32669820962123	-0.418012211772635	0.573461799658902	0.581054032741199	0.464728743563938	-0.209670844583908	0.44635146517233	0.583668629489355	0.123270623895305	0.472591009549628	0.211728910983315	-0.0248618430380709	-0.283112463137856	1.33651156108495	1.30679246763814
P14866	0.298784304077491	0.361350394974123	-0.47091321213807	-0.0935522253858738	-0.69926739198654	0.283004291929365	-0.443057885174056	-0.466792219934017	-0.379835697751756	0.310988266541312	0.25989959288332	-0.407518499511115	0.276709267143492	0.580384516851621	-0.202475640718143	0.312334696081343	0.601039590847767	-0.381831902393125	-0.448207283136335	-0.64634608354096	-0.151824864924536	0.159209073132136	-0.924255247020299	0.435020757874331	-0.229371446901642	0.172457763583812	-0.0653962001149949	-0.503689070797506	0.00222759084300248	0.216730711542515	-0.00403158454509184	0.479646451261219	-0.00481529609705839	1.12366812204457	-0.0832706738281521	-0.662640523748303	0.244130516171749	0.788226381239328	-0.317816067679556	-0.0939955434746254	0.126774587012648	-0.286251552470689	0.320039680990702	0.384286980888229	0.458587757653149	-0.263333523724379	0.420065450246623	0.792805472890993	0.215196024227665
P14867	NA	NA	NA	NA	NA	NA	NA	NA	NA	NA	NA	NA	NA	NA	NA	NA	NA	NA	NA	NA	NA	NA	NA	NA	NA	NA	NA	NA	NA	NA	NA	NA	NA	NA	NA	NA	NA	NA	NA	NA	NA	NA	NA	NA	NA	NA	NA	NA	NA
P14868	-0.0744661985214856	-0.397728904274886	-0.206173029039146	0.0863094950501724	-0.263276979869431	-0.260176818562147	0.0969690553477982	-0.572733540040337	-0.197060338044786	0.0467051948635093	-0.39946979286781	-0.543411843044905	0.0649277378628886	0.103509253771694	0.409390178206851	0.536449711283302	-0.0943644764742699	-0.0221955283565166	-0.558415540641096	-0.276660765758452	-0.365953689853645	-1.16770362253426	-0.689535632589301	0.234688803774013	-0.115267173895057	1.57556588132709	0.444168053672206	0.439116203875757	-1.00094859362698	2.15894607989789	0.0699735177969902	-0.184911157297334	0.694762033126673	0.306634761882043	-0.282679854341277	0.553849283114987	-0.410246604261078	-0.495041645425435	-0.364313594111445	0.346486480089218	-0.396302173990408	0.38234039881121	0.756202979404265	0.145172707391866	-0.200797336527227	-0.573397058868074	0.233914910531637	0.402658353238183	0.385427761228888
P14927	-0.77729255038499	-0.398583496079987	-1.04926511064853	0.698264129608542	1.10781417686709	1.74030491919246	-0.629682699867131	-0.89761385666884	-0.234391279908934	-1.55219453746294	-0.616174651747923	-0.820071961715518	NA	NA	-0.31359469867493	NA	0.0238884819538824	0.264455042151237	0.304520526326599	-0.959699414825124	1.0867979147353	0.899713686472255	NA	NA	-0.112339670263156	NA	-0.761654057183268	NA	NA	0.25273749683659	-0.00951651224220072	0.0922297567332142	0.429331809125919	0.642977961123641	NA	NA	NA	-0.45791158223039	NA	NA	NA	NA	NA	NA	NA	NA	NA	NA	NA
P15104	NA	-0.850081878818121	NA	NA	NA	NA	NA	NA	NA	-2.10687832989757	NA	NA	NA	NA	NA	NA	-1.00664858138735	NA	NA	NA	NA	NA	NA	-2.2075104635996	NA	NA	NA	NA	NA	NA	NA	-1.57065974270353	NA	NA	NA	NA	NA	-0.86361894055887	NA	NA	NA	NA	NA	NA	NA	NA	NA	NA	NA
P15121	NA	NA	-0.909088284623696	0.497245835211852	0.86955338268354	0.536324912223401	0.649081802122842	0.346609289610781	-0.457742531542319	NA	-0.34256564352087	-0.896208485907616	-0.321018988264172	-1.286772403272	-0.351190045658812	-0.828035802422336	NA	0.290153636613872	0.217561759078771	0.525748633987328	0.130858506599118	0.0493054316147084	-0.0278406546575878	NA	NA	NA	NA	NA	NA	NA	NA	NA	NA	NA	NA	NA	0.486263309150088	NA	0.180269990356923	-0.219379334607739	0.163575010803624	0.260461150273522	0.239237615101508	-0.185547540081994	-0.534522127804645	-0.98690273751218	-0.780517144836531	-0.189274749340355	-0.530254627712978
P15144	NA	NA	NA	NA	NA	NA	NA	NA	NA	NA	NA	NA	NA	NA	NA	NA	NA	NA	NA	NA	NA	NA	NA	NA	NA	NA	NA	NA	NA	NA	NA	NA	NA	NA	NA	NA	0.902972855408886	NA	-0.12416668477744	NA	3.0178038004718	0.593400497745006	0.478091699934949	-1.28759454617727	NA	0.754171556563517	-0.812328645155106	-0.224607358808287	0.176855601223544
P15153	-0.238785471366775	-0.143459280875064	0.425863106807151	0.267144466591548	0.881590669125482	-0.0100450210042718	-0.132323434201719	-0.108214497447992	0.571833202779095	0.225379442885579	0.208710733416729	-0.0299214662003877	-0.820298931302073	-0.377913016839064	0.205146047046194	-1.26308776796707	0.20375202059079	0.204119869671903	-0.52051546944666	0.676519492544354	0.435203147075906	0.250992829270073	0.785142468474433	-1.06757338665236	NA	NA	NA	NA	NA	NA	NA	-0.543643048520801	NA	NA	NA	NA	NA	-0.308220038252378	NA	NA	NA	NA	NA	NA	NA	NA	NA	NA	NA
P15170	NA	NA	-0.0735792027757555	0.344132638775891	-0.314792734311692	-0.148814052695448	-0.226593004750186	-0.659481084104284	-0.630854232556758	NA	NA	NA	NA	NA	NA	NA	NA	NA	NA	NA	NA	NA	NA	0.443410182882066	NA	NA	NA	NA	NA	NA	NA	NA	NA	NA	NA	NA	-0.787277177884523	-0.247919081618231	-0.0381387560547929	0.173515439998239	0.343870142290318	-0.545692781171378	0.658345248674006	0.256859159625914	-0.81874901840971	NA	0.374373597382959	0.8131287695166	-0.169595492346672
P15260	NA	NA	NA	NA	NA	NA	NA	NA	NA	NA	NA	NA	NA	NA	NA	NA	NA	NA	NA	NA	NA	NA	NA	NA	NA	NA	NA	NA	NA	NA	NA	NA	NA	NA	NA	NA	NA	NA	NA	NA	NA	NA	NA	NA	NA	NA	NA	NA	NA
P15311	-0.208683239983999	0.188102199242324	0.488322320609617	0.205384569007726	-0.534016238386786	0.281391490274437	0.304206412938239	-0.411982843738987	0.0177001020332848	0.00139170773043831	-0.110745881864284	0.125409258877986	-0.213420621214068	-0.345575028386925	0.07653245035197	-0.279568572292947	0.288582663739101	-0.194270130204728	0.234981530017397	-0.452842930911286	0.08790217538297	-0.505718011590699	0.262906240432665	0.062020952234725	-0.588187546547284	-0.543656784228722	-0.678549507332795	-0.268533239594099	-0.642790479899724	1.80022220236238	-0.223998446436357	0.0882403948744103	-0.958278480362049	0.306622680071948	0.111863325045444	-1.15500596413138	0.668959752857831	0.0388160807208993	0.379987403667207	0.632333086777797	-0.0406066286937198	-0.22598763686453	-0.331646185912133	-0.0479029979745591	0.712209161779216	0.678992602893058	0.902653922936222	0.688287186144889	-0.305031721409851
P15374	NA	-0.408427498667747	NA	NA	NA	NA	NA	NA	NA	NA	0.493665797205211	0.0503361555709332	0.488639793945551	0.795476055154136	0.392610154496803	1.0443317541529	-0.869920452953517	0.340913329524948	0.0887000116324709	-0.724376107484062	NA	-0.418083846255442	0.514280816875052	-0.259482810830508	-0.225177570900241	0.280930219903989	0.651565955353001	0.874857202045798	NA	-0.00518096915953074	0.634718292965016	NA	0.986321925464455	0.952544340187927	0.669048848463004	1.28344859927241	-0.964495181763435	NA	-0.256711881218387	-1.11813598076527	-0.143311789586474	0.114309592265079	-0.22732920220864	-0.907333089062181	NA	NA	NA	NA	-0.677028008321117
P15531	-0.689821137087668	-0.663691280664568	-0.160360570729086	1.0929914106267	-0.631166596385153	0.891811106349509	0.481714633554727	0.262906677996233	1.65240510389105	-0.15394676695975	NA	NA	NA	NA	NA	NA	-0.801035016705027	NA	NA	NA	NA	NA	NA	-0.213308563056575	NA	NA	NA	NA	NA	NA	NA	-1.23012749435063	NA	NA	NA	NA	NA	-0.286555332280013	NA	NA	NA	NA	NA	NA	NA	NA	NA	NA	NA
P15559	-1.11463853067475	-1.2507686366197	NA	-0.59118714568746	-0.108774107286488	-1.02981849248225	-1.20014535797614	1.06093333682114	0.785326121210909	-1.98868016040572	-0.525871788742927	-0.706255553966688	-0.960591475787624	0.120196001797744	0.093082999935256	0.465079582994033	-2.08751387131557	0.0460643178772797	0.478695507385706	1.3782885505104	-0.659674108706707	0.127906569587203	-1.16966734800743	-1.22318793889172	-0.696304179547659	-0.101000891675528	-0.645716095806387	-0.13367131426349	0.0465989046349787	-0.483127327103286	1.32799667392793	-1.22819385809988	1.32436051541972	-0.51495853937854	-0.380415631860875	-0.812032148746975	0.553456289672935	-0.182893926187488	0.448551537905067	0.25556145855664	0.436089760215538	0.830792813082261	0.55053979525119	0.0270972025794746	-0.519867195104516	0.0917069771546184	-0.447949626886818	-0.296352657551305	-0.238159321277804
P15586	NA	-1.13216892968198	NA	NA	NA	NA	NA	NA	NA	NA	NA	NA	NA	NA	NA	NA	NA	NA	NA	NA	NA	NA	NA	NA	NA	NA	NA	NA	NA	NA	NA	NA	NA	NA	NA	NA	NA	1.27294591468357	NA	NA	NA	NA	NA	NA	NA	NA	NA	NA	NA
P15880	-0.263631735431677	-0.130517736307209	-0.693125889113024	-0.0290462304572192	0.239238720188786	-0.142960558040786	0.0743845614572037	0.256490206572483	0.0516909786835311	0.124807945187189	0.173309854160964	-0.171457484832063	0.07472994020024	0.121737917050717	-0.560192912957136	0.155921864295164	0.151039992994625	0.134548412217861	0.327167356563273	0.141069809891984	-0.655739817221356	-1.09540871523735	-0.293949501452334	0.0701690834448904	-0.14999392923849	-0.0981410785220365	-0.178666871038541	0.0740483002976564	-0.782738577183873	0.0305214001674729	0.104376061372936	-0.0555005035941257	0.306163940436019	-0.0975606218734336	0.310725886494155	0.414423609310725	-0.083369020610223	-0.425891859287633	0.231299374009791	-0.00376961578757175	0.198809369749537	0.0876989744334148	0.280056504051466	0.38775191076537	0.216039133733744	-0.179014250060169	-0.182337124931803	-0.549888380817589	-0.248478690212135
P15924	NA	NA	NA	NA	NA	NA	NA	NA	NA	NA	NA	NA	NA	NA	NA	NA	NA	NA	NA	NA	NA	NA	NA	NA	NA	NA	NA	NA	NA	NA	NA	NA	NA	NA	NA	NA	NA	NA	NA	NA	NA	NA	NA	NA	NA	NA	NA	NA	NA
P15927	0.20929523973483	-0.773807997771126	NA	-0.780596586756959	-0.22556802476532	-0.91431187278187	-1.19271352189581	-0.614611753499767	0.228054155822811	-0.604614409160553	-0.64839825754813	0.101760703941474	0.788072620665044	NA	NA	NA	-0.968546844699279	0.14500050312444	-0.284003756168533	-0.198592685783544	0.267974154452195	0.390929100418347	0.386709654805152	NA	-0.0627595184059597	0.16888347622124	-0.775590579170275	NA	NA	NA	NA	NA	-0.24688946276302	-0.827934407968252	-0.914058763832913	0.694368794111696	-0.65571076822756	NA	-0.110486705419783	-0.917734686567777	0.418956855308723	-0.150404234762558	-0.393913670411451	-0.367900620516603	-0.336296289142529	NA	NA	0.858166429156044	0.347781894137503
P15954	-0.21311581733256	-0.374375274106437	NA	NA	NA	NA	NA	NA	NA	-1.76327070961822	NA	NA	NA	NA	NA	NA	0.699482151798096	NA	NA	NA	NA	NA	NA	-0.0682281447864303	-0.362649530750604	NA	NA	NA	NA	-0.239382521249401	-0.480075650966899	0.886041015469944	-0.655805606764052	-0.691863870974609	NA	NA	NA	0.347167300115574	NA	NA	NA	NA	NA	NA	NA	NA	NA	NA	NA
P16070	-0.469031952814286	-0.44850049950959	1.01909415119723	0.670230169049962	0.700997329861352	-0.171826360050937	0.185921119046856	-0.0815853415418041	0.541442518499954	-0.512270338151075	NA	NA	NA	NA	NA	NA	0.285554413584556	NA	NA	NA	NA	NA	NA	-0.340524823253137	NA	NA	NA	NA	NA	NA	NA	0.347763330449742	NA	NA	NA	NA	0.459162860578633	0.408666112403805	0.342618149164612	-0.531058402143355	0.633989724062409	0.28611827597641	0.716938255737277	-0.157996290283341	0.467405060584595	-0.195231170444727	-0.100080845832856	-0.266898595344742	0.0234345538745771
P16104	-0.826787372021593	0.0891682074413019	0.0559298062702338	0.149189482633644	-0.00532668241354567	0.494297714257513	-0.515145553538676	-0.0561400135154718	-0.0952422847374673	0.356991877827005	-0.727861864557148	-0.338287102970951	-0.129173814797056	-0.0309259367575797	-0.277695772501399	0.124861388855236	0.0729034551475688	0.212724029813045	-0.106794725043093	0.386622382339985	0.259954412776161	0.322150709102664	-0.516701241826447	0.0867773152547501	0.152777766490728	-0.391053860666525	-1.16467178743104	-0.718965819516734	0.0098175796911154	0.526639262885615	0.334398468383812	-1.2941846156063	0.807219557151982	0.504847635637157	-0.0941587563333558	-0.556639932369953	-0.138313990758803	-0.0979389158733661	-0.350769538801517	-0.18796387450043	-0.00143615701430928	-0.0564248881551197	0.0953444951705711	-0.0424539761388751	-0.269492149901508	0.0686685541865598	-0.00330589567512234	-0.212934140881033	-0.0415487753146404
P16150	0.919161941599625	NA	-0.591642454710118	NA	NA	-0.322759593607834	NA	NA	NA	NA	NA	NA	-0.466353418229782	NA	NA	0.259263220157208	NA	NA	NA	NA	NA	NA	NA	NA	0.772289519613479	NA	0.442997337314864	NA	NA	NA	-0.00763095302170865	NA	-0.454576148105622	-0.226915500075841	NA	NA	NA	NA	NA	NA	NA	NA	NA	NA	NA	NA	NA	NA	NA
P16152	-0.366778421214047	-0.144115375313221	-0.224464654511057	-0.0387335623858272	-0.575211762396211	NA	NA	-0.0373138855431352	0.160990761893804	-0.276526362876405	-0.0661669599096904	0.547640278887797	-0.72383137983649	-0.583795913462695	-0.0506775572529998	-0.275779250149141	-0.278456446174924	0.292403403350925	-1.02658013027336	-1.05064738684877	-1.0928529435394	-0.375727223531413	0.433686003703525	NA	0.476546312504307	0.183686729807426	NA	-0.742812694681539	0.356647024593014	0.349117555715932	0.853758024511739	NA	-0.473726471903001	-0.939807775009504	0.301069967118985	0.219434503938029	-0.292048970837618	0.471735594550866	-0.744820277630058	-0.15326949190444	-0.250293278586379	-0.340265019548473	-0.584425761387948	-1.70247795630451	0.189441519725719	-0.249029572579112	-0.935458671717417	-1.21367192561736	-0.702297202282153
P16278	-0.322842505574906	NA	NA	NA	NA	NA	NA	NA	NA	0.796785831569343	NA	NA	NA	NA	NA	NA	-0.458459136432904	NA	NA	NA	NA	NA	NA	NA	NA	NA	NA	NA	NA	NA	NA	NA	NA	NA	NA	NA	NA	NA	NA	NA	NA	NA	NA	NA	NA	NA	NA	NA	NA
P16298	NA	NA	NA	NA	NA	NA	NA	NA	NA	NA	NA	NA	NA	NA	NA	NA	NA	NA	NA	NA	NA	NA	NA	NA	NA	NA	NA	NA	NA	NA	NA	NA	NA	NA	NA	NA	NA	NA	NA	NA	NA	NA	NA	NA	NA	NA	NA	NA	NA
P16401	-0.233455496753055	-0.438505270211744	-0.458028458900167	0.534024278672794	-0.965588301244388	0.326201489846216	-0.548682217473061	0.441630951049697	0.536859497666755	-0.547151494485721	-0.512946520566784	-0.4782567803551	-0.0290119680830005	-0.135264320879833	0.0654567686380974	-0.283248804332658	-0.517347529117456	0.84185135282618	0.408089162620414	0.977223159981181	0.513125159177975	0.523283840949557	0.114547555452347	-0.81641692634718	-0.726859389344186	-1.20475288459198	-0.955971445455572	-0.556951264442554	-0.346894928369296	0.835314525376812	0.370490334077914	-0.895391926398164	1.00662852708066	0.964145882560685	-0.178765580145304	-0.0942964567762027	0.25153839940857	-0.180391070267246	0.256906001979159	-0.0932625390397611	0.643820429799343	0.288382696560168	0.57765667401278	0.393890110516184	-0.0922488218030234	-0.0121908550632703	-0.0721535639853113	-0.677729137590858	0.262478459382995
P16402	0.347737360024201	0.556891845294622	-1.00316017661377	0.0351954715729511	-1.38388692296345	0.322309397284806	-0.885387851118225	-0.578890350201579	-0.171802043632858	0.387779554875795	-0.205092104072484	-0.297067727958034	0.0231035553243532	-0.465973244627955	-0.0795305789069235	0.397688753821939	0.428991224332615	0.163623519051782	-0.790731674301266	-0.0434347763113039	0.632762999812816	0.365183453388603	0.0982345827703636	0.966460100224528	0.025219684847207	0.0896475096049887	0.0356183350760376	0.0186672885182395	0.775568835961878	0.934704479616161	0.684766542883731	1.01853850993931	0.498855132340602	0.874977632698215	0.530502367642245	0.41199809269301	0.0228221852206846	-0.0624924107850122	-0.507087741674424	0.120961883257979	-0.0464921347663265	-0.0390292665118035	-0.0374953864609442	-0.290123629668148	-0.253502522740918	-0.32404652323879	-0.0706929149218317	-0.424499534073406	0.238920111316489
P16403	0.0318240268907944	0.11719521481641	-0.230188695757115	-0.141394873917569	-0.984556459236008	0.569071666160393	-0.858120898974454	0.142627541189293	0.281009474906985	0.577891117839843	-0.17132678534602	-0.0359433225450569	0.492205808124368	0.257207933138864	-0.273313530142591	-0.0109627001315621	0.341555010401591	0.274494851338245	-0.328589931308154	0.392111594955629	0.0642765371735569	0.335054259228992	-0.110103155263982	0.0511384509046124	0.303387515888575	-0.0997779934202703	-0.528316951685088	-0.225068707139919	0.170169681134582	0.553906240629804	0.337705234352272	0.4114487646371	0.784834217458867	0.187505929003395	-0.225883002298301	-0.0062304743434382	-0.0356529411225115	0.286556117867368	-0.375727868816554	-0.0775665860998612	0.13987297071223	0.0919457132966911	0.197687584985984	-0.351834886356909	-0.0795394962424984	-0.0418246242786934	-0.201694784548382	0.254975543271815	0.537188933556168
P16435	NA	NA	NA	NA	NA	NA	NA	NA	NA	NA	NA	NA	NA	NA	NA	NA	NA	NA	NA	NA	NA	NA	NA	NA	NA	NA	NA	NA	NA	NA	NA	NA	NA	NA	NA	NA	NA	NA	NA	NA	NA	NA	NA	NA	NA	NA	NA	NA	NA
P16591	NA	NA	NA	NA	NA	NA	NA	NA	NA	NA	NA	NA	NA	NA	NA	NA	NA	NA	NA	NA	NA	NA	NA	NA	NA	NA	NA	NA	NA	NA	NA	NA	NA	NA	NA	NA	NA	NA	NA	NA	NA	NA	NA	NA	NA	NA	NA	NA	NA
P16615	-0.39443021012781	NA	1.75656323817285	-0.242389590196446	1.76454637616773	NA	NA	NA	NA	-1.27245454240058	NA	NA	NA	NA	NA	NA	NA	NA	NA	NA	NA	NA	NA	NA	0.166090290721837	-0.0689945592009881	0.591434863633018	NA	1.98201406140724	0.30673045098012	0.51797989545495	NA	NA	-0.0923843377440039	NA	1.14505085052896	0.993851254493311	-0.336319306085953	0.101267895100235	-1.02048139804572	-0.873584412063835	-0.440024893225908	0.288995322222905	0.028510573129683	-0.578393188595719	-0.0196491007580519	-0.610779839752214	1.15394485877215	-0.976298112968362
P16860	NA	NA	-0.444697549676239	-0.226951490832696	-1.00680714835892	-1.12931277137988	-1.49996283747786	-0.0676672199591072	-0.546079242140245	NA	NA	NA	NA	NA	NA	NA	NA	NA	NA	NA	NA	NA	NA	NA	NA	NA	NA	NA	NA	NA	NA	NA	NA	NA	NA	NA	NA	NA	NA	NA	NA	NA	NA	NA	NA	NA	NA	NA	NA
P16930	0.143737190436097	-0.244308319856194	-1.01632912124402	-0.465145170474928	-0.908806952638557	NA	NA	0.0516010109719419	-0.089201642239732	0.194792365656915	-0.249198621723531	0.271008273775755	0.799903198912227	0.358847097667808	0.295872491244961	0.249832661282664	-0.382725234449164	-0.589528632194781	-0.459618172751593	-0.136334606188559	-0.476321482234172	-0.0552349984235058	-0.64928071912438	0.47171325598034	-0.807783967579624	0.343834396836418	0.587015979655077	-0.731551730487425	0.156417971560338	NA	-1.20507304220854	0.821779927117561	-0.026802864428509	NA	NA	0.29135115890464	0.259135145699957	-0.452063122768794	-0.511051479313315	-0.646055428986679	-0.801302852563561	-0.241320734396815	0.0646661119552851	-0.667397934219465	0.656786163544746	0.588298379512225	0.292698467469612	1.04714263161428	0.238979113917556
P16949	0.189237234182238	0.164752119923585	0.75726509055524	-0.0213748453940118	-0.65216941679333	-0.50566342241313	-0.0285966097160591	0.451714588907402	0.0742429520149348	-0.130919957712613	-0.104359779384084	0.448687314574726	0.177701104277199	0.395249973942216	-0.0833368783990105	0.0614071271035682	0.138799954864881	-0.262482220123884	-0.298127981522243	0.132354540702299	0.0081276775280255	0.178859263814999	0.652172728890066	0.050815909796296	-0.907939531870808	0.250157650529782	-0.167987113993635	-0.469167717090552	-0.415936203542212	NA	-0.435985575536066	0.0561767231343781	-0.648625346583586	-0.342089896933637	0.444123142500722	0.149018431690589	0.175282106863959	0.189682930030519	0.171253137947285	0.227293942970684	-0.292496518036426	-0.351617416902583	-0.0669387516627658	-0.0576917741908781	0.159962087369584	0.560700633664849	0.0240665991707153	-0.0622451689784811	0.330640444248545
P16989	NA	NA	NA	NA	NA	NA	NA	NA	NA	NA	NA	NA	NA	NA	NA	NA	NA	NA	NA	NA	NA	NA	NA	NA	NA	NA	NA	NA	NA	NA	NA	NA	NA	NA	NA	NA	NA	NA	NA	NA	NA	NA	NA	NA	NA	NA	NA	NA	NA
P17019	NA	NA	NA	NA	NA	NA	NA	NA	NA	NA	NA	NA	NA	NA	NA	NA	NA	NA	NA	NA	NA	NA	NA	NA	NA	NA	NA	NA	NA	NA	NA	NA	NA	NA	NA	NA	NA	NA	NA	NA	NA	NA	NA	NA	NA	NA	NA	NA	NA
P17066	NA	NA	NA	NA	NA	NA	NA	NA	NA	NA	NA	NA	NA	NA	NA	NA	NA	NA	NA	NA	NA	NA	NA	NA	NA	NA	NA	NA	NA	NA	NA	NA	NA	NA	NA	NA	NA	NA	NA	NA	NA	NA	NA	NA	NA	NA	NA	NA	NA
P17096	0.225238238925847	0.304497576222184	0.460111240113358	-0.175488469920263	-0.381421025201458	0.428102934881889	-0.823460878593241	0.174944801753223	-0.355791143293093	0.465656562028281	-0.229809070246879	0.0348461465502876	0.0113769649526361	-0.828163071601203	-0.626335212456658	-0.169742735255427	0.191021815204946	-1.16001620719988	-0.202494782323623	0.156558444873677	-0.327956803781388	-0.527330053637733	-0.314981317122619	0.341736348108406	-0.504183422216651	0.548555679670419	0.54686197674394	NA	-0.486474023429611	-0.147274173816441	0.29362243664086	0.576778607779029	-0.0235855008551934	-0.495735698671881	0.109852472038245	0.152274552608995	-0.0879673449318535	0.315067553436634	-0.347661114695157	0.0852955188333406	0.308198225885369	0.00259455818339904	-0.410869372446116	-0.384713437772083	-0.0816703781984425	-0.208051879177059	-0.605817470879838	-0.29976711251999	-1.34361951628319
P17098	NA	NA	NA	NA	NA	NA	NA	NA	NA	NA	NA	NA	NA	NA	NA	NA	NA	NA	NA	NA	NA	NA	NA	NA	NA	NA	NA	NA	NA	NA	NA	NA	NA	NA	NA	NA	NA	NA	0.315297519036059	NA	-0.0830719628244397	NA	NA	NA	NA	NA	NA	NA	NA
P17174	NA	NA	NA	NA	NA	NA	NA	NA	NA	-0.938989740169517	NA	NA	NA	NA	NA	NA	NA	NA	NA	NA	NA	NA	NA	NA	NA	NA	NA	NA	NA	NA	NA	-0.930259133311662	NA	NA	NA	NA	NA	0.345954533829825	NA	NA	NA	NA	NA	NA	NA	NA	NA	NA	NA
P17302	NA	NA	NA	NA	NA	NA	NA	NA	NA	NA	NA	NA	NA	NA	NA	NA	NA	NA	NA	NA	NA	NA	NA	NA	0.165872380468045	NA	-1.09274626863079	-2.02280874751862	0.199665739716101	-2.4032791086667	-0.307734331580732	NA	-0.693999245436039	-0.445997921512011	0.0304905221793686	0.875067758193615	NA	NA	NA	NA	NA	NA	NA	NA	NA	NA	NA	NA	NA
P17480	NA	NA	NA	NA	NA	NA	NA	NA	NA	NA	NA	-0.436598641407312	-0.163610377010945	0.691222079205884	-0.330168910397514	NA	NA	0.278645964673136	0.242919963211241	NA	NA	0.34720824975907	NA	NA	NA	NA	NA	NA	NA	NA	NA	0.416480766862617	NA	NA	NA	NA	NA	NA	NA	NA	NA	NA	NA	NA	NA	NA	NA	NA	NA
P17612	NA	NA	NA	NA	NA	NA	NA	NA	NA	NA	NA	NA	NA	NA	NA	NA	NA	NA	NA	NA	NA	NA	NA	NA	NA	NA	NA	NA	NA	NA	NA	NA	NA	NA	NA	NA	NA	NA	NA	NA	NA	NA	NA	NA	NA	NA	NA	NA	NA
P17655	NA	NA	NA	NA	NA	NA	NA	NA	NA	NA	NA	NA	NA	NA	NA	NA	NA	NA	NA	NA	NA	NA	NA	NA	NA	NA	NA	NA	NA	NA	NA	NA	NA	NA	NA	NA	NA	NA	NA	NA	0.289621515749882	NA	NA	NA	NA	0.92520863361534	0.775013548159535	NA	NA
P17812	-0.963811078277352	0.321380798236256	-1.38595064136154	0.677830609467523	0.447921320476867	NA	-0.556678958627974	-0.209031149081223	-0.815769823961806	-0.702953924769842	-0.166135968668946	-0.226877021562543	-0.00804067546113575	0.17351508610902	-0.201521285944229	-0.035919483341942	-0.0577889387092139	0.053889566840144	-0.270299572848239	-0.763303127458467	NA	-0.00549141993758987	0.66326567949805	0.104743272539237	0.152692762855333	-0.174198244421113	NA	0.884346835550969	0.851817035112916	0.197431445859402	0.198756652021484	-0.29866932164915	-1.28362548217751	NA	0.774571470075149	1.02934588130725	-0.18392580840964	0.472506643279435	0.397064735884378	-0.0192336524504448	0.0931477902896874	0.155166689596943	-0.196600780511083	-0.240482878526179	0.231475458881588	0.180317314762618	-0.513765911870307	0.280488203763931	-0.379949426412019
P17813	NA	NA	NA	NA	NA	NA	NA	NA	NA	NA	NA	NA	NA	NA	NA	NA	NA	NA	NA	NA	NA	NA	NA	NA	NA	NA	NA	NA	NA	NA	NA	NA	NA	NA	NA	NA	NA	NA	NA	NA	NA	NA	NA	NA	NA	NA	NA	NA	NA
P17844	-0.631076585116455	-0.132232078695705	0.0470430621233719	0.528806286710803	0.335563380262617	0.185789792768996	0.0474345634877202	0.117107804517276	0.0467121214090465	-0.623913673511498	-0.00210043344631482	0.0327826811031385	0.14021786235292	0.418809066098147	-0.0933663826509108	0.104155221475994	-0.127126636863757	0.073917940350484	0.112534856074059	0.156869967234	0.178774680174688	0.538198531819611	-0.313315869439306	-0.431975111483999	0.0459999082103402	-0.40747079710261	0.347935562253814	-0.120366481455264	0.10659168788905	0.132489189520819	0.000590491068417978	-0.320078502893156	0.427315819572388	0.439429402673915	-0.145780781459652	0.16820991462642	0.313874293623794	-0.395382288310281	0.311882863647461	0.162211352475343	0.577385671252597	0.211134258228583	0.342310104154744	0.37571854842067	0.308723549814755	0.1140838491459	-0.131177458948905	0.495688204601398	-0.193688073175824
P17858	0.507980298954731	0.116295363622846	NA	NA	NA	NA	NA	NA	NA	-0.703070812484562	-0.0338884699974261	NA	0.302692410476542	0.207125735431966	NA	NA	NA	0.21536556373988	-0.775431874574801	0.696312601992751	NA	NA	NA	-0.31534531116517	-0.759025814297833	0.323058105303219	0.631335611713653	-0.509774290109532	0.012922637467899	NA	-0.0938560972646567	0.21417368910024	0.776789647843373	NA	NA	-0.284395914920647	NA	NA	NA	NA	NA	NA	NA	NA	NA	NA	NA	NA	NA
P17900	NA	NA	NA	NA	NA	NA	NA	NA	NA	-0.224716914323562	NA	NA	NA	NA	NA	NA	-0.283224895005146	NA	NA	NA	NA	NA	NA	-0.126051296079022	NA	NA	NA	NA	NA	NA	NA	NA	NA	NA	NA	NA	NA	NA	NA	NA	NA	NA	NA	NA	NA	NA	NA	NA	NA
P17931	-0.611194772003789	-0.899327967599121	0.0985223409724285	0.461140235359277	0.260559687981028	0.194504910660028	0.840439958894029	-0.195586547941482	0.349155529775783	-0.53734975848217	-0.14011789864098	-0.458690829873978	-0.296765390722636	0.186471574672321	0.24798845863594	0.117544702911443	-1.09115981057454	0.501415049055135	0.454201286221676	0.73532985073269	0.529887747923726	-0.142196849989498	0.299344349147345	-1.53335114246432	-0.539745668772022	-0.901928229490253	-0.32023014034616	0.0114826607672366	-1.1368354127148	-0.719159846041416	0.215618792577984	-1.01203773373698	0.1027996129626	-0.622631927951521	-0.853501595174972	-1.6632296225005	0.677814444869471	-0.658455950332453	-0.0446649528404338	0.581455911665922	0.158768733751668	-0.118231076839672	0.315971810003215	0.77970315013355	-0.398298306094742	-1.5049145856942	-0.331391152229001	-0.346292402873868	-0.469402738332336
P17980	0.168162542433178	NA	0.550486306564872	0.515114407422083	-1.05850989626977	-0.210491110148036	0.961839039803015	NA	-0.0250306169179214	NA	0.397712801844168	-0.568321143925374	0.159944246905816	-0.0904451217850546	1.10557140017906	-0.0864418039394904	-0.0915220404154723	0.606058308510598	0.780597411677702	NA	NA	0.794543677257199	0.361774502888905	NA	NA	-0.0968925465992043	NA	0.431254010899433	-0.136334445282041	0.255632583013052	-0.755341766087307	NA	-0.985955058083524	NA	0.325039347978253	0.231145890539456	-0.0392506920139058	NA	0.713067702948336	NA	-0.139896861190537	-0.130816253682644	0.13817796381084	NA	0.7631567558744	0.99106374358966	NA	NA	-0.27826850256108
P17987	-0.232696064143635	-0.164144793790546	-0.113814690343562	0.0399765903331798	-0.00311362310724213	0.0181479426280577	0.51396501270324	-0.282586280921148	0.112506949445195	0.247532850161443	0.0523609888639171	0.199054896327541	-0.150773231983176	0.273549441538977	0.162666536978859	0.454572749052853	0.377831751544523	-0.124660025435788	0.184351831526401	0.190011135249781	0.214232363745774	-0.730763564993805	-0.357935687188402	0.477690329793378	-0.113347380897207	-0.00268659570396976	0.113196898685094	0.216675440743437	-0.453360903871309	-0.00253900710510405	-0.33340587386991	0.754901509404242	-0.354077699459882	0.0362983872827048	-0.548638253531016	0.441960729590104	-0.0828822283467108	-0.375683387336647	0.0137031215716727	-0.437335570488145	-0.17035314592737	0.0714349122764688	-0.0168351340128545	0.00369172014038108	-0.0675635260460616	0.202615971973555	-0.329097516158537	0.104407637446555	0.0742233879414467
P18031	NA	NA	NA	NA	NA	NA	NA	NA	NA	NA	NA	NA	NA	NA	NA	NA	NA	NA	NA	NA	NA	NA	NA	NA	NA	NA	NA	NA	NA	NA	NA	NA	NA	NA	NA	NA	NA	NA	NA	NA	NA	NA	NA	NA	NA	NA	NA	NA	NA
P18077	0.283423690812173	0.102033885315576	-0.160710265845143	0.172689462838822	-0.194294897981229	-0.577459612794808	0.49584655668731	-0.786478642078474	-0.415125963169927	0.404185862607231	-0.075905936788363	0.195123822105676	0.350579864588704	-0.520471427795309	-0.528540067549434	-0.0441628642649838	0.268118909541487	0.136389100742829	-0.0671261182301099	-0.304173027233543	-0.398221276014284	-0.486009047630681	-0.301953392318681	0.453656764116842	0.487646409509649	0.188992707761317	0.166808663057502	0.179111229489138	0.325487321174522	-0.3907125524467	0.0817697334259938	-0.757357402680357	0.173811133697456	-0.782730051492483	-0.0846240929034604	-0.268732453309847	-0.0583878882238089	-0.291288066298397	-0.137453693333781	-0.0923179599631128	-0.411672173221838	0.269823064071484	-0.297709970597711	0.405001095958892	0.613541710271652	-0.0614048017858231	0.580969229324788	-0.256487715721157	-0.461626096879418
P18085	-0.220449655347735	-1.20571682274183	-0.285605176383171	0.416388100331863	1.17237738571628	NA	1.19344327384829	-0.554660029085205	0.887750800571561	-1.18446212871356	0.704002279589882	NA	-0.385469879067008	-0.218873696101577	0.740324051129496	NA	NA	0.0836679459709132	0.37920046442543	0.00711143326918004	0.209662071801605	NA	0.796792000733058	NA	NA	NA	NA	NA	NA	NA	NA	0.595406988825969	NA	NA	NA	NA	0.132719452812197	0.473084790389729	0.59758604397032	0.635341394176592	0.11726282441298	0.51446172734292	0.385923374709967	0.404892860470631	-0.309016796218566	0.00530308342495323	-0.227844935936364	-0.416854725218704	0.59309125151109
P18124	0.0495361622979769	-0.0599792833396731	0.163053585879105	-0.44717896325447	-0.500386633815023	-0.730829443257571	-0.43541193811522	0.0447987185336927	-0.0680896549449327	0.332652316956145	0.309393823720348	0.0977390964001823	0.212045712796663	0.24255824118062	-0.0526940189439343	-0.0706963966795442	-0.37691760201657	0.292916659689122	-0.177285740603852	-0.274798221096442	-0.922730905159701	-0.49005252349064	-0.263920726081742	-0.338339920022994	0.227862644836968	0.0793287440287471	0.107213612038988	-0.224505514006048	-0.160349900736692	-0.676704611676994	0.020407200167863	-0.256327762929649	0.0705615316917086	-0.954371762098445	0.197770804925786	-0.0778756580046004	0.217913115375387	-0.30902987584205	0.0332446894829108	0.127111904633885	0.0786377033711693	0.148707015879111	0.141188612484242	0.107761367982909	0.0494197844525833	-0.488160167055662	-0.937137112975097	0.0151847675865281	0.169249544776434
P18206	NA	-1.40033968816859	NA	NA	NA	NA	NA	NA	NA	NA	NA	NA	NA	NA	NA	NA	-1.41841123353428	NA	NA	NA	NA	NA	NA	NA	NA	NA	NA	NA	NA	NA	NA	NA	NA	NA	NA	NA	-0.265306528692193	-0.998704546433062	-0.0305966303583997	-0.570829215920999	0.947592502160869	-0.168169085189686	NA	NA	NA	NA	-0.834287386775878	-1.13922396326809	-0.12642167128548
P18433	NA	NA	NA	NA	NA	NA	NA	NA	NA	NA	NA	NA	NA	NA	NA	NA	NA	NA	NA	NA	NA	NA	NA	NA	NA	NA	NA	NA	NA	NA	NA	NA	NA	NA	NA	NA	NA	NA	NA	NA	NA	NA	NA	NA	NA	NA	NA	NA	NA
P18583	-0.396532745560841	0.404158588584917	NA	NA	NA	NA	NA	NA	NA	-0.334767225864643	NA	NA	NA	NA	NA	NA	-0.692919310268447	NA	NA	NA	NA	NA	NA	-0.34521683787575	NA	NA	NA	NA	NA	NA	NA	0.00143072062460875	NA	NA	NA	NA	-0.476812548338727	0.0106465464318512	-0.254638305221853	-0.673494951773426	0.310036225083151	0.57603284812256	NA	NA	0.134927725361702	NA	1.23492149845641	-0.427022987298196	NA
P18621	0.324630965408091	-0.665221223015148	-0.105669667290591	-0.331812407549654	0.272424830775029	-0.403286164554003	0.571953817973463	-0.300675384690075	-0.194268243604744	0.332693332576903	0.41938571193132	0.814637476732758	-0.291713131494412	-0.577034319236627	-0.155685128589287	-0.128393593309726	-0.216204130502902	0.10187615284107	-0.0529793388576717	-0.144772110019349	-0.835557275331417	-0.543394778664212	0.33798536666612	-0.00333115430720903	-0.0347127262152997	0.0561767369195077	1.33977447727158	-0.33813933025252	-0.491543871072912	-0.536462368097486	0.673279393208858	0.5910954280965	0.325817880515299	0.258320595086643	0.290595738010256	-0.405941757383386	-0.370892845345152	0.026177185176814	-0.347185191923814	-0.0762503632713712	-0.182800451425719	-0.200262396238244	0.597303947603019	-0.0423066043099004	0.173388329903995	-0.178187294597697	0.262319913665277	0.278454125874145	0.000724422757641188
P18669	-0.0981972735432289	-0.24428479001908	-0.752257235554114	0.132599597588132	-1.5527181582602	-1.44101841376698	-0.692566522513956	-0.153375896790646	-0.0326811136271155	-0.172003599429854	0.143163019486108	-0.814256908069283	-0.102286339366513	-0.376163622766159	-0.219393191785871	-0.266110935106241	0.163277733476371	0.166490498621293	0.359253965318496	-0.493460673627705	-0.40040428881312	-1.73503765824367	-0.156377118634008	-0.032604284709646	NA	NA	NA	NA	NA	NA	NA	-0.629302305327533	NA	NA	NA	NA	0.0453808413905451	-0.00359947197911917	0.90722687411261	0.615556223888883	0.324104084501618	0.463839068029363	0.107724839915999	0.254120683857638	0.378201526967287	0.0506693763733569	0.0656904049511363	-0.335917725293553	-0.297823245735201
P18754	NA	0.52357768274073	NA	NA	1.18760764697798	0.931697789345563	NA	NA	NA	0.0917609442469935	0.587575551566389	NA	NA	0.129243142172182	NA	NA	-0.613372980240261	NA	NA	NA	NA	NA	NA	-0.00441185546536468	NA	NA	NA	NA	NA	NA	NA	0.074574834846098	NA	NA	NA	NA	NA	0.343597273345349	NA	NA	-0.0999813534754921	0.348275143119195	NA	NA	NA	NA	0.00792820942981649	NA	NA
P18846	NA	NA	NA	NA	NA	NA	NA	NA	NA	NA	NA	NA	NA	NA	NA	NA	NA	NA	NA	NA	NA	NA	NA	NA	NA	NA	NA	NA	NA	NA	NA	NA	NA	NA	NA	NA	NA	NA	NA	NA	NA	NA	NA	NA	NA	NA	NA	NA	NA
P18858	NA	NA	NA	NA	NA	NA	1.06736315859558	NA	-0.168204394943754	NA	0.235773695026554	0.522174207352572	0.418500143170654	0.591105954555383	-0.20593632537937	-0.793018237131919	NA	0.108278279686072	-0.742878318798468	-0.077311794585321	-1.20180658622599	0.136132180287214	NA	NA	NA	NA	NA	NA	NA	NA	NA	NA	NA	NA	NA	NA	-0.270953504969383	NA	NA	0.236817392353477	-0.0474753741867619	NA	1.61252169682821	0.43133515400553	0.71659342101759	0.109781405999882	NA	0.171229433666501	NA
P18859	0.463286060329656	-0.208052418816162	-0.610426811454354	-0.825162805104921	0.346373773684888	1.45308717129003	-1.12406667922437	-1.00211458425936	0.486879456809918	0.136393199782081	NA	NA	NA	NA	NA	0.364187638368225	NA	NA	NA	NA	NA	NA	NA	NA	NA	NA	NA	NA	NA	NA	NA	NA	NA	NA	NA	NA	-0.67673786103167	NA	1.13145348789385	-0.0363370415271563	NA	0.365630433515279	0.888621930907232	NA	0.21218243866602	0.761935912001496	-0.288723756922755	0.19011160043442	NA
P18887	NA	NA	NA	NA	NA	NA	NA	NA	NA	NA	-0.342412468296042	0.08062459467567	0.511896959106184	0.593233778682129	NA	-0.0991450249602735	NA	-0.0302988517542618	0.329606662934957	-0.403843402524383	-0.259501182917472	-0.62065922640581	NA	NA	NA	NA	NA	NA	NA	NA	NA	NA	NA	NA	NA	NA	NA	NA	NA	NA	NA	NA	NA	NA	NA	NA	NA	NA	NA
P19105	-0.536248397871762	-0.470959753080393	-0.301814427305662	0.369697048163808	-0.887367986889528	-1.82752435811048	-0.160711367357092	0.141710577533937	0.646997972044288	0.263613789965858	-0.328443683653392	-0.58028339325697	0.116092765636924	0.339919639906167	-0.878962629257689	-0.355832689207453	-1.86561659156115	0.713072025525383	0.362782323235897	-0.199646496900641	-0.105266297843173	-0.859658985257206	-0.579507966686513	-0.553584677532235	NA	NA	NA	NA	NA	NA	NA	-0.166064125080324	NA	NA	NA	NA	NA	0.487092092465952	NA	NA	NA	NA	NA	NA	NA	NA	NA	NA	NA
P19174	-0.675757694017676	NA	NA	NA	NA	NA	NA	NA	NA	NA	NA	NA	NA	NA	NA	NA	NA	NA	NA	NA	NA	NA	NA	NA	NA	NA	NA	NA	NA	NA	NA	NA	NA	NA	NA	NA	NA	NA	NA	NA	NA	NA	NA	NA	NA	NA	NA	NA	NA
P19338	0	0.0154849076334836	-0.0138540888819816	-0.36416039572576	-0.819880110979034	-0.723197904487019	-0.682007307559618	0.223288210541201	0.0191415928281816	0.132697612208553	-0.0741759360273186	-0.183217116614072	0.403093724735981	0.12283860120252	-0.140534099856594	0.0151522451509861	-0.338484362910913	0.475100260827196	0.420787670634507	0.262351932140866	0.255723527300484	0.878134071964802	-0.371817293482076	0.173589024701817	-0.243172307130913	-0.264752487359496	-0.0239823959078613	-0.37244667898189	-0.458680415081163	-0.144870723850446	0.174029206669869	0.0195908724415045	0.081310934170389	0.0362619765481894	-0.350071642634351	-0.303729543608095	0.0464000350204613	0.00296506758976393	0.180063919204018	0.307429593520748	0.449683450758077	0.133031636941671	0.735516863527755	0.305924482223358	-0.0897062256037495	-0.109997538962566	-0.443561402084289	-0.0399157276764823	-0.663839514921176
P19367	NA	0.00854118371277014	NA	NA	1.72316383380146	NA	NA	NA	0.496347766304163	NA	0.4627621544089	-0.151434014719848	0.333489294184975	0.22305044574171	0.679490179821358	0.317773494908508	-0.408245850803259	-0.551874955554378	-0.202819957175377	-0.208016935513847	0.625035647213169	0.344714744990475	0.117508425634579	NA	0.106963683285359	NA	-0.116005440262662	-0.91695771400344	-0.196596614226321	-0.149854671018227	-0.200517180152773	-0.160673383427845	-0.63619860010743	0.177025184360289	-0.263562616986821	-0.0762479443419462	0.140664652678044	-0.188139621690638	-0.637318734533191	0.039172888042981	-0.633259082916597	-0.275800509083164	-1.34380336227453	0.470478100019722	-0.17176696586178	-0.243397811504863	-0.509032965439715	0.170719395428542	-0.844939226978741
P19388	-0.253314697824819	0.111131877728305	NA	NA	NA	NA	NA	NA	NA	0.637079829319381	NA	NA	NA	NA	NA	NA	0.8292083900119	NA	NA	NA	NA	NA	NA	0.854461439637874	0.552685172425331	-0.448990891379306	NA	NA	-1.01958817100703	0.3544198229297	-0.23946719374402	0.783432488683724	0.481231757453189	-0.797488618274338	0.187140465136247	0.046785024175752	NA	0.614781327751196	NA	NA	NA	NA	NA	NA	NA	NA	NA	NA	NA
P19404	NA	NA	NA	NA	NA	NA	NA	NA	NA	NA	NA	NA	NA	NA	NA	NA	NA	NA	NA	NA	NA	NA	NA	NA	NA	NA	NA	NA	NA	NA	NA	NA	NA	NA	NA	NA	NA	NA	NA	NA	NA	NA	NA	NA	NA	NA	NA	NA	NA
P19525	1.04367338400697	NA	NA	NA	NA	NA	NA	NA	NA	NA	NA	NA	NA	NA	NA	NA	NA	NA	NA	NA	NA	NA	NA	NA	NA	NA	NA	NA	NA	NA	NA	NA	NA	NA	NA	NA	-0.0802930330078764	NA	NA	NA	0.173067418508272	NA	NA	1.24739634200424	NA	NA	NA	NA	NA
P19623	0.419331077260381	-0.0412743106495692	1.40789960073257	0.982550355558911	0.947802933012177	0.404777073058482	-0.0253292173053131	1.13732033841746	0.936550205487647	0.0272201525134939	-0.445562290786801	-0.696251799425128	NA	0.443066826246416	NA	-0.301940462723235	0.594226296359657	-0.0544376074177019	-0.0110625803417146	NA	NA	NA	NA	-0.849985471492249	-0.156313234684178	-0.249597855096855	-0.57500459591422	-0.0126551907268108	-0.393489546709515	NA	0.0635779032075277	-0.567071145510699	-0.183555150887808	NA	0.752434246444461	NA	-0.307999738948754	-0.547998530963113	-0.155828615215503	0.965103834110374	0.865934340157284	0.399450502765125	0.255859935349431	0.994682839732477	0.158155376816291	0.0567732562254821	NA	0.150392390851977	0.457514236610811
P19838	NA	NA	NA	0.0547926320926749	NA	NA	0.347649585512994	NA	0.318286072926353	NA	NA	NA	NA	NA	NA	NA	NA	NA	NA	NA	NA	NA	NA	NA	0.529901507094488	-0.392415348328617	-0.76109149852971	0.333101283572683	0.339307653187377	0.300823792983171	0.133307826822025	NA	0.348026008818686	2.54243643576935	-1.06946945571018	-0.83262230798751	NA	NA	0.497970071696311	0.748115843875411	NA	NA	NA	NA	NA	NA	NA	NA	NA
P19878	NA	NA	NA	NA	NA	NA	NA	NA	NA	NA	NA	NA	NA	NA	NA	NA	NA	NA	NA	NA	NA	NA	NA	NA	0.04060508107812	0.109788398298858	NA	NA	1.04238863765244	NA	-0.30472548057312	NA	0.256292274924393	NA	NA	NA	NA	NA	NA	NA	NA	NA	NA	NA	NA	NA	NA	NA	NA
P20042	0.437256427679559	-0.423748861683768	-0.370544564508413	-0.20604121156932	-1.52282213030917	NA	-0.496070159392045	0.13019276122578	-0.0320464293052399	NA	-0.0310014970209233	-0.0841728631759032	0.818183913108031	0.769707718030385	0.345196350840094	0.746665410455659	NA	0.0758116717409889	0.517830005176785	0.579337952555802	NA	NA	-0.540034529110896	NA	0.0118881877398193	0.10497490863116	-1.38127223083955	-0.980792738760517	-1.39236750884084	NA	-0.44603633612834	NA	-0.238816206835923	NA	-0.964235524385457	0.202227398126318	0.0602097637392656	-0.0750053786264181	-0.0845784143991928	-0.151106408856904	0.0850327518134781	-0.00804344351156763	-0.328009321630754	0.307349454146807	-0.540186211157722	0.836382982903488	0.424733508385168	-0.285397692840362	0.208057483872984
P20061	NA	NA	NA	NA	NA	NA	NA	NA	NA	NA	NA	NA	NA	NA	NA	NA	NA	NA	NA	NA	NA	NA	NA	NA	NA	NA	NA	NA	NA	NA	NA	NA	NA	NA	NA	NA	NA	NA	NA	NA	NA	NA	NA	NA	NA	NA	NA	NA	NA
P20073	0.724974220811962	NA	NA	NA	NA	NA	NA	NA	NA	NA	NA	NA	-0.227885723236574	0.401720023590723	-0.20420507612386	NA	NA	-0.272863523124853	NA	0.388347206284394	NA	NA	0.631195226189314	NA	-0.33648521911912	NA	NA	NA	1.31076548098512	0.714048589086686	NA	NA	NA	NA	NA	1.3569293137036	-0.322393531586803	NA	1.29720088013049	0.810661733846803	0.480250846315449	0.393763533657638	0.240192197053258	0.522977194374907	0.659587667028425	NA	NA	NA	NA
P20290	NA	0.558277628278091	NA	NA	NA	NA	NA	NA	NA	0.375731050265973	-0.0851530681309664	-0.304669808555336	0.866996423002615	0.810833415724901	0.209586019607707	0.110223501930437	0.919320270244835	-0.191871066753475	0.205485640818119	0.176469618502838	-0.528743117498568	-0.555416864441947	-0.00892746568238455	0.567318856139584	0.506525897559748	0.46534015241584	0.254117803397227	0.565277142779446	-0.288909224124904	-1.14802019356375	-0.37567693698055	0.697763351874033	0.470681748601697	-1.38016871139257	-0.427780572728053	0.055724512984249	0.00849783426931191	0.571008694056617	-0.378941830942075	-0.727615322754095	-0.184293227323839	-0.0605140768350237	-0.00103228305762288	0.360575151661912	0.215716663117263	-0.00727401351387054	-0.430965855675272	-0.0061675791423761	-0.426582149040272
P20339	NA	NA	NA	NA	NA	NA	NA	NA	NA	NA	NA	NA	NA	NA	NA	NA	NA	NA	NA	NA	NA	NA	NA	NA	NA	NA	NA	NA	NA	NA	NA	NA	NA	NA	NA	NA	NA	NA	NA	NA	NA	NA	NA	NA	NA	NA	NA	NA	NA
P20340	-1.02981277992633	0.175779127955853	-0.423187566607591	0.222143461446792	0.297543455442863	0.731692876839718	0.581698512827376	-0.0768560422842539	-0.175745715990531	NA	-0.152394390915624	-1.26042697243838	-1.58386472704409	-0.559294871148078	0.675486385957962	-1.36810351957164	0.144910794484219	0.12060665730583	0.245249276825757	NA	0.487371069216451	0.0468836805735199	NA	NA	NA	NA	NA	NA	NA	NA	NA	NA	NA	NA	NA	NA	0.550957944878806	NA	0.610388851092637	0.510534170779685	-0.0724598876908017	0.383066751330962	0.606406617394719	1.0181099196416	0.0854021427526812	0.294765608741961	-0.418315303269017	-0.508926464126631	-0.234260345582368
P20618	0.280913822746743	0.422104780021254	-0.441757749902008	-0.0964025310167758	-0.447904269224868	-0.106480053641312	-0.421165135218179	-0.340139345807372	-0.478248477504218	0.087703511519779	-0.530440927022964	-0.0111310250598739	-0.0504769064350237	-0.53872612812289	0.165086544047853	-0.361077747671135	0.483877243130044	-0.13940999816988	-0.0262402543535019	-0.248538667005624	-0.205872643019069	0.196043522376036	0.118576304428775	0.522208155159166	-0.199914822265111	0.00704344399102811	-0.242809451836528	-1.14076965398192	0.0347940743029114	-0.981616580946974	-0.467239627479671	0.235095369778663	0.208423702986301	-1.43816565365582	-0.541572950263287	-0.165224823250341	-0.27993474288084	0.675638149836853	-0.456713432194079	-0.102811685641977	0.566472592502182	0.405739702730201	0.357835362160305	-1.03051792295516	0.244663238081816	-0.201751198584219	-0.229538319734039	-0.162078689111571	-0.109768460565149
P20645	NA	NA	1.02331659317595	0.991203405933491	0.864184408682133	1.81274123332443	0.712263354390136	1.16090599534226	0.826704645317539	NA	-0.32789203538982	1.00174059776391	0.664166276445169	0.494205394899927	1.25069846443348	0.644616597416427	NA	0.690722943755975	0.708777862385359	0.815651386319176	0.971065582442258	1.00604058424866	1.51696916313447	NA	0.453931874635182	-0.860074306010397	-0.0334188050199679	0.589206756344434	NA	NA	0.697037420668273	NA	-0.626106373064072	0.635013174215802	0.294197659585691	0.0240996002606863	NA	NA	NA	NA	NA	NA	NA	NA	NA	NA	NA	NA	NA
P20671	-0.714714508741348	-0.477127582756161	NA	NA	NA	NA	NA	NA	NA	-0.308365829932404	NA	NA	NA	NA	NA	NA	-0.516017732374532	NA	NA	NA	NA	NA	NA	-0.124105712604593	NA	NA	NA	NA	NA	NA	NA	0.328362254807814	NA	NA	NA	NA	NA	-0.0978479105516588	NA	NA	NA	NA	NA	NA	NA	NA	NA	NA	NA
P20674	-0.21630156436007	-0.126460843114212	-0.398704887986427	0.242894198935297	1.62221773494943	0.346564107287625	0.277480332379604	-0.00758369983683869	0.226904643089577	-0.373754976173225	-0.0407089060280891	-0.47776531618502	-0.32656193047864	-0.395831932581081	-0.263558381090541	-0.323143346680656	-0.171698799289598	0.5347075225689	0.645252227445494	-0.158018195056492	0.470053521975751	0.0691080405859125	-0.870292546598558	-0.412812831200415	-0.22170770786059	-0.304017788289768	-0.532391916579975	-0.105324368376763	-0.536506278574017	0.264661193130815	-0.235245301980423	-0.378569710545724	0.355375805798808	0.871821081007449	-0.213444928166544	-0.732171638665432	-0.339257843474823	-0.719508648222806	0.341371113340565	-0.422592379793186	0.564833082941721	-0.18413297561218	0.554430227092549	0.602408311719932	0.00650484808317381	-0.558127670149503	-0.319264724814782	-0.469200208821196	0.0228968954584009
P20700	0.431283019796544	0.831217052469828	0.102576395843831	0.186762882209889	-1.30194643437711	0.327206568555474	-0.595511291013658	-0.382157799642753	0.244310724392535	0.450184721072398	-0.211322305172916	-0.163049858917264	0.252353575385909	0.937482664487047	-0.654101896527598	-0.199090268159986	0.512236075400249	0.238168254409709	0.463006714503091	-0.489282071015352	0.513789989809935	-0.105866486831978	-0.659702228132199	0.41615687514943	0.143980353837818	-0.21425369035492	0.649333842238754	-0.217808276520272	-0.776775541490556	0.1164331894676	-0.175412427269242	0.908310223116267	-0.137994339960098	0.246659436400106	-0.397867931878492	-0.187907212716058	0.121854812500133	0.776139195444018	-0.440600927878644	0.347057114114697	0.433863674456191	-0.339612710500634	-0.73904171350024	-0.0220557234552756	0.13755166496422	0.220539375229621	-0.19985656547526	-0.151385822129934	-0.45175787247846
P20810	NA	NA	NA	NA	NA	NA	NA	NA	NA	NA	NA	NA	NA	NA	NA	NA	NA	NA	NA	NA	NA	NA	NA	NA	NA	NA	NA	NA	NA	NA	NA	NA	NA	NA	NA	NA	NA	NA	NA	NA	NA	NA	NA	NA	NA	NA	NA	NA	NA
P20839	NA	NA	NA	NA	NA	NA	NA	NA	NA	NA	NA	NA	NA	NA	NA	NA	NA	NA	NA	NA	NA	NA	NA	NA	-0.0986606058409082	NA	0.258241795200729	0.389858571213527	0.323214177004007	-0.245580956738926	0.161154644320301	NA	0.782107765920461	0.798598787539938	1.16261877994777	-0.791540957702028	NA	NA	NA	NA	NA	NA	NA	NA	NA	NA	NA	NA	NA
P20929	NA	-0.170561894114086	NA	NA	NA	NA	NA	NA	NA	NA	NA	NA	NA	NA	NA	NA	0.499516751235515	NA	NA	NA	NA	NA	NA	-0.384606206342926	NA	NA	NA	NA	NA	NA	NA	0.329904786319593	NA	NA	NA	NA	NA	NA	NA	NA	NA	NA	NA	NA	NA	NA	NA	NA	NA
P20941	NA	NA	NA	NA	NA	NA	NA	NA	NA	NA	NA	NA	NA	NA	NA	NA	NA	NA	NA	NA	NA	NA	NA	NA	NA	NA	NA	NA	NA	NA	NA	NA	NA	NA	NA	NA	NA	NA	NA	NA	NA	NA	NA	NA	NA	NA	NA	NA	NA
P20962	0.466651294470722	-0.158160917389386	-0.200236283065246	0.668161615413859	-0.255071303951	-0.231401654576688	-1.5617123509549	0.897542464082205	0.41752468929736	-1.03610561507554	-0.624906588661178	-0.156306984021301	-1.30462276331486	-1.72194022334902	-1.30518039947122	-0.599118000172062	-1.28678014053533	0.492464150279618	0.71031718551517	0.972629052490521	0.180324298354878	0.79013140439875	0.538822683033126	-1.15310215685568	0.566665824093691	0.70104358243757	0.169036952181947	0.513956693951056	-0.670578453251302	0.573634936290794	1.12281348736428	-0.469029549071111	0.315727069369876	0.160934846513997	-0.373934598612903	0.0239412192478967	1.06157194452379	-0.395270547112141	0.227861295010054	-0.0454484800020218	0.301148092533115	1.2093846162142	0.124635199897103	0.514854005066131	1.00123700261476	0.283484836832816	-0.99259996361979	0.190727206256054	-0.0909393576244928
P21127	1.09498060014884	NA	NA	-1.24116354719669	-1.0833838076224	-0.303148408720456	-1.26810967030412	0.45018489571506	-1.07193105377756	NA	NA	NA	NA	NA	NA	NA	NA	NA	NA	NA	NA	NA	NA	NA	-0.257355591152697	NA	-0.212875984526246	NA	NA	NA	-0.663075063837248	NA	-0.572979248503889	NA	-0.517096118167646	-0.487106381973264	NA	NA	NA	NA	NA	NA	NA	NA	NA	NA	NA	NA	NA
P21281	-0.300764396531493	0.489369223489993	0.219573131665105	-0.180804973799752	0.451856644812346	-0.415583264008629	-0.33239751433586	0.154303399848158	-0.15839679533332	0.247500648596816	-0.512219006484009	-0.966675571877367	-0.201905601326397	-0.225856280390969	-0.282497155876442	-0.379678561462607	0.230574286257885	-0.111152193210596	0.485505975465841	-0.480059276701996	-0.538910847177662	-0.40411915353058	0.35000094277176	-0.580857790745164	-0.59084906125249	0.809910695385785	-0.510624095060113	0.668915546822405	0.278689164206617	-0.993631172531931	0.105215919869809	-0.452404278453789	0.413146922960757	-0.653068521798531	-0.509738660330812	-0.671090325794606	-0.282959805631329	-0.0660207279295998	0.0876639770186688	-0.484507527935524	-0.244879735325186	-0.38133174031344	-1.07824438415614	0.0300858964833041	-0.345961398726495	-0.125583350437002	-0.353248648981163	-0.593807058678957	0.191703369989533
P21283	-0.147175038322898	-0.0974427748250284	NA	NA	1.6057193755299	NA	NA	1.57974632409459	0.100896071683454	0.44457062802408	NA	NA	NA	NA	NA	NA	0.77831052711328	NA	NA	NA	NA	NA	NA	0.778815086978001	NA	NA	NA	NA	NA	NA	NA	-0.615176394630085	NA	NA	NA	NA	-0.203736725451605	-0.141685822168554	-0.29692396995404	0.0495089028330493	-0.42443895613709	0.191664861832627	-0.110343821369338	0.556631416999721	-0.0903347158373542	-0.424464140444379	0.0682051265267116	0.562269823119439	0.126790237341563
P21291	0.145053530001359	NA	0.194858155793213	0.230936939589182	NA	NA	NA	NA	-0.403630008183763	NA	-0.219699048557491	NA	-0.173183429766553	0.625348087174383	NA	-0.497198999087496	NA	0.219629338600717	0.795078062209727	0.0602425882996622	-0.487361541001489	0.275003181533116	-0.528613405936837	NA	-1.25147177810801	NA	NA	-0.0409173996785457	NA	-0.398117837466637	0.0913716528214029	NA	-1.29168070266694	NA	NA	NA	0.32593715725271	NA	-0.957616840537291	0.238549952965928	-0.429027707886545	-0.408243399958284	-0.467853748073652	NA	-0.862721450150301	0.75024832446882	0.685785922307637	0.357813550806192	-0.712672924170274
P21333	0.190925378230016	0.0839543350497653	0.18614010235204	-0.132778216393595	-0.181712819370046	0.352710168756412	0.555661273876095	0.0014849438922233	0.26340950518996	-0.086793390250533	0.00456900996947273	0.045762697649045	-0.0527208910333228	0.198287636392184	0.0866572491490407	0.0152208699294328	0.529214065083091	0.0159790822836831	-0.0595933300171333	0.212381863370956	-0.159259994177704	-0.0159576050167999	0.243611871070739	-0.240039462192657	0.266427605387247	-0.210396083661412	0.218614007641238	0.347054264444986	0.160488690485727	-0.37776196909557	0.357315172558781	0.116068159624484	-0.181070332205312	0.00823625935792856	0.410243617563389	-0.241533854110502	-0.0773068192640878	0.138913893003818	-0.236720966971043	-0.109156555599211	0.089370957165913	-0.15242885270254	-0.160067143134151	-0.0859230682456865	-0.166491797676753	-0.0601354479575855	0.372546442156845	0.185669126466734	0.41912217770519
P21399	NA	NA	NA	NA	NA	NA	NA	NA	NA	NA	NA	NA	NA	NA	NA	NA	NA	NA	NA	NA	NA	NA	NA	NA	NA	NA	NA	NA	NA	NA	NA	NA	NA	NA	NA	NA	NA	NA	-0.228999589659533	-0.683448932361998	NA	NA	NA	NA	NA	NA	NA	NA	0.704865744463341
P21439	NA	NA	NA	NA	NA	NA	NA	NA	NA	NA	NA	NA	NA	NA	NA	NA	NA	NA	NA	NA	NA	NA	NA	NA	NA	NA	NA	NA	NA	NA	NA	NA	NA	NA	NA	NA	NA	NA	NA	NA	NA	NA	NA	NA	NA	NA	NA	NA	NA
P21796	-1.26473750723212	-0.465580960714996	NA	0.857910948444268	0.343594304999768	0.104085546867055	1.02189337875875	-0.309936188297227	0.600910095336362	-0.577158285090566	0.202272920505423	-0.332650218883786	-0.340006902620968	-0.0203194453070045	-0.39172985910561	-0.60575160925618	-0.373873953816117	0.798524722495889	0.316708332596142	0.239285490975754	-0.429012068041638	-0.497493110706342	-0.454796452268734	-0.0150628996406989	0.226882028863033	0.105062129147736	-0.189191101421751	-0.263067549108471	0.0851628038283597	NA	0.0903564003462278	0.243438127000649	0.0254584870796051	0.778036433789133	-0.418101037570437	-0.244697706804956	0.0810468037486522	-1.04637441521748	0.572318815569845	0.272465668688217	0.763108914880362	0.311468676451252	-0.10988319654575	0.170231932314008	-0.206849024551034	0.0411254491619824	-0.0191559933709416	-0.0157798495576366	-0.269979504658809
P21817	NA	NA	NA	NA	NA	NA	NA	NA	NA	NA	NA	NA	NA	NA	NA	NA	NA	NA	NA	NA	NA	NA	NA	NA	NA	NA	NA	NA	NA	NA	NA	NA	NA	NA	NA	NA	NA	NA	NA	NA	NA	NA	NA	NA	NA	NA	NA	NA	NA
P21912	-0.191643408384473	NA	NA	0.529169102833212	1.12980053730492	NA	-0.157291830600482	0.486562023516245	0.892765529211498	-0.416667699530459	-0.631520616859278	-0.392595756685332	-0.134521248628654	NA	-0.00218940206913796	NA	0.328797170460235	-0.0922358507177036	-0.261197676404861	0.324625361578429	0.724135694055161	0.715241308462114	0.293549813129014	-0.401899174956575	NA	NA	NA	NA	NA	NA	NA	-0.451714354138535	NA	NA	NA	NA	NA	-0.297680366074594	NA	NA	NA	NA	NA	NA	NA	NA	NA	NA	NA
P22061	-0.0943441670252109	0.358612867344315	NA	NA	NA	NA	NA	NA	NA	-0.155488702713176	0.477370845463269	-0.171439679301551	0.518609809231958	0.0936336957356625	-0.152417943879671	-0.582807876718798	0.274716714088185	0.315419523120828	-0.495634412587438	0.613686451970797	-0.594180912131098	NA	-0.35085528844966	0.564334141561158	NA	NA	NA	NA	NA	NA	NA	-0.112547993801508	NA	NA	NA	NA	0.464368722245155	-0.0510409636340337	-0.905485030177899	-0.174186423376352	-0.0628614493787079	-0.48407326373202	-0.036024869688744	-1.03681058193592	0.015443843920737	-1.44157463292748	-0.834498973625025	0.420090442813032	-0.581318600534526
P22087	-0.403763401547662	-0.176761009856956	0.139635753317878	-0.0730707481911369	0.660486826629125	0.494570372090036	0.100162867829657	-0.408753371215388	0.0353958305114402	0.112704101890357	-0.144089574118126	-0.0355111606922718	0.397403986984782	-0.142372571013301	-0.27291691316438	0.110924471610427	0.052726504291111	0.280318791552014	0.45080613525066	-0.285781638657749	0.548781330902643	0.711428811501597	-0.66950184492746	0.0358307445844591	-0.749989695906711	0.447837830391341	-0.529474948769689	-0.603090752510875	-1.75125980329344	0.190609104406472	-0.686521098685133	-0.137596257546496	0.45554583873915	0.0852372184103931	-0.266551123557242	-0.612604226770273	0.149131303789113	-0.203684266347303	0.302264272271536	0.235148780091714	0.614344107989155	0.191474259512914	0.158512310457325	0.10663364674154	-0.0635907745013846	-0.363129563173467	-0.619345391972441	-0.418334029133054	-0.385933680754187
P22102	-0.2617525252777	0.556095810718023	-0.325932546858269	-0.165502471095675	0.225594128509343	-1.14531387027148	0.771082010362411	0.232071564569985	0.341315517416935	0.475326472094162	-0.128027256981524	0.145452746722451	-0.99257139922996	-0.119182540992821	-1.30021068191347	0.0792239504110628	-0.748182211318997	-0.422034485767936	-0.0373552905970239	0.146058462133959	-1.04461777200586	-1.15899839352904	-0.713951678731159	0.178955517096107	NA	NA	NA	NA	NA	NA	NA	0.259876415938299	NA	NA	NA	0.76030742026734	0.546129071367918	-0.0809791065088203	-0.0758955783621617	0.00927190184936789	-0.112464035576257	-0.281825078237899	0.121548714418653	-0.285058890305721	0.156440498619094	0.110221295875826	-0.09656037493623	-0.294346725578303	-0.269575912670985
P22234	-0.225912787930704	-0.150704346441687	-0.280648502581814	0.28339250808925	-0.477743858763808	NA	-0.468629886337001	-0.179842263103946	-0.297040899117798	0.0845329803113286	-0.32769768057465	-0.012425408526422	0.530435435471436	-0.683320909939567	-0.304491140847811	-0.24252889568558	0.0828138533238342	0.300755456315348	0.441994900235398	-0.416931387381755	-0.647698996749596	-1.94323134682471	-0.958822276262452	0.124391176146311	0.324599424740126	-0.00246132706406849	-0.211449020646513	-0.595572731598664	1.59450040275051	-0.446177947590369	0.337518510693556	0.824539212311617	-0.241525835639993	-0.00942488341039145	0.822641918368987	0.716256167320239	0.063575441943387	0.133522812210005	0.0938975278594939	0.0704299530046328	0.121089166991181	-0.30055032856785	-0.065818754795436	0.446047185555693	-0.257736155397035	0.152758401032603	-0.37342781732673	-0.553056806522033	-1.15202618684571
P22307	NA	-0.087454532612664	NA	NA	NA	NA	NA	NA	NA	0.280901214347327	NA	0.741789940094042	NA	0.680841243408541	0.598520256129011	NA	-0.620301103506529	1.01716829356593	NA	NA	NA	NA	NA	-0.834235486909589	NA	NA	NA	NA	NA	NA	NA	-0.0610016729018369	NA	NA	NA	NA	NA	-0.882590281426676	NA	NA	NA	NA	NA	NA	NA	NA	NA	NA	NA
P22314	0.0215968962291209	0.0675898517765467	0.188067012743083	0.133916441029601	0.206754669302098	0.657254614755164	-0.0993503303404706	-0.144467992159284	0.0781000810941253	0.145600755728391	0.423876005538154	0.797658228416694	0.0360075265448987	0.0999276017629138	0.00964749891332393	0.427841971759611	-0.157352196712793	0.37064601059805	-0.0781141958336833	-0.0939154721684637	-0.29742120945893	-0.224622898760455	-0.0394620475199155	-0.172506177332597	0.361939215400131	0.379793165652731	0.37491403586409	-0.0444707515475069	0.422738984380607	0.349904798340314	-0.508085655152907	0.0776758465519229	-0.231524894786228	-0.776776410758924	-0.00952166673312253	-0.139262275208977	-0.0393108250350302	0.534810335181422	-0.0249907821547886	0.0821124238907529	0.0940313299573766	0.377427111336517	-0.13444324347295	0.213062148398051	0.200315936223892	-0.315889813437683	0.504377815462305	0.382153471140317	0.0989706981889342
P22392	-0.818602846976291	-0.64335370581008	-0.523849431009443	0.469481319840593	-0.320201764218787	-0.355406052492323	-0.220060227059962	0.405926722924862	0.123760505818502	0.0294032708247254	-0.436333033107609	-1.16673526609096	-1.3276193262522	-1.29228726651286	-0.51753670024478	-0.503109642642906	0.00763509197534293	0.262253382103047	0.367005834876489	0.298118837811875	-0.217162900284088	-0.99693862746001	-1.42542411190336	0.0479791386883617	-0.343835010471137	-0.64983202216332	-0.243101659355793	-0.499049748594194	-0.202538794020523	0.291368410981183	0.416371195548873	-0.0417908427995675	0.506687234164674	-0.113623681946521	-0.382917180292471	-0.409122324828276	-0.168675334213605	-0.15855234053056	0.149265686115659	-0.086758636505882	-0.157256746332745	-0.858605191229985	-0.506144489885521	-0.466290250907085	-0.671847241695169	-1.26383106694511	-0.454064419569094	-1.0030305456055	-1.0390378665711
P22626	-0.376702812354363	0.12821194068872	0.20787544726941	-0.341314311074624	-0.505719005945237	0.147601387001932	-0.437891163210806	-0.0212433668036487	-0.338019764051334	0.0606004340010645	0.106224394604206	0.220047608584134	0.361525186155326	0.806481079369289	0.313036340749842	0.338007191160629	-0.0500359629060602	0.182260827091583	0.360442878114152	0.564069520412864	0.0239512885888107	0.307788176465985	0.312877912181333	-0.167027706908812	0.315676685286002	0.26214628261898	0.274609124755151	-0.0547341950186429	0.552872767788893	-0.119104522944017	0.107197377000194	0.0618850198950659	0.393078214913622	0.457631744507621	1.23859840791418	-0.0269714583270122	-0.190702731533739	-0.162391541598363	-0.3159522083827	-0.464631206301199	-0.179211555598291	-0.176872094766993	-0.577296631601606	-0.321431135211691	0.389874012793708	-0.0338349617588753	-0.245690196132048	0.0582568428504064	-0.156173556426848
P22695	0.0456605703438973	NA	0.612785853397139	0.194279049451138	0.306053291454137	0.785592237132268	0.074095785024608	0.721022047340518	0.242898224511974	-0.558493109362047	0.244971959525334	0.213350569606451	0.0537969344580099	-0.043869641923664	0.11219655545905	-0.121014307741662	-1.55375981972012	-0.296385810967663	-0.476143087665876	0.429081413351063	-0.655082360237154	-0.421374054748506	-0.327077210937195	-0.556696048149486	-0.110858974264438	0.892696956995048	-0.765388067150622	NA	0.571192695021178	NA	-0.818951728925931	-1.35793098088173	0.254340246348572	-0.330807985790471	NA	0.619139093504013	0.277997294956536	-0.706405092138204	-0.0386734695012368	0.0484074123135167	0.222656271587511	-0.126112849166539	0.31697762504344	0.113811480283601	0.489820704391168	-0.0897054396651737	0.132537480024995	0.0457308042218766	-0.30398855099667
P23141	-0.286465377073497	-0.0777285769005371	NA	NA	NA	NA	NA	NA	NA	-0.308648519391998	-0.252324896675717	0.380460192550731	0.474831367508272	0.235196397373911	1.11071294031536	-0.237353244861391	-0.252973610816467	-0.447084135148319	-0.065830931635644	NA	-0.102014998893359	0.427989330476325	0.329296905585616	-0.109386213689675	0.0820840194598383	-0.394990863301653	0.198303947690517	-0.250019703067695	-0.341634957805852	0.233086863027048	-0.0753494536086357	0.29180828631637	-0.97748352723895	-0.65015320101331	-0.0554631315592465	0.0139842963110527	0.149672383551469	-0.363417036859628	-0.157038295690135	-0.00904878274020728	-0.126227660998976	-0.0558306722324216	-0.659457039807285	-1.31901112776668	-0.328862360743642	1.53424922206895	0.436933927870749	1.00940510211582	-0.279196579710101
P23193	0.626951935907746	-0.351064012591949	NA	NA	NA	NA	NA	NA	NA	-0.214024426361112	0.153521366462003	-0.273340090320768	-0.335440516246111	0.327208327337187	0.972764134564068	0.347350959933406	-0.268682395361798	0.076116253366481	0.314308613811216	0.0842538079520973	-0.27054354606892	0.233663480027055	0.038895970224768	-0.579199984656827	-0.258891827819402	NA	NA	0.0530956461392563	0.255531315174633	NA	0.815941171803241	-0.206868516210994	0.586935890755855	NA	NA	NA	0.238037194309322	-0.784557184301979	0.27181952563355	0.297163996850097	0.24308525966962	1.15752313148695	1.09035202258762	0.508125735546848	0.163553592019027	0.272974138810342	-0.138297973486552	0.204288625279195	1.27150376927697
P23246	-0.0267244349897823	0.424159129968449	-0.855545473280517	0.371656260729554	-1.39324296353481	0.664951917340915	-0.672987062051134	-0.00644256283751504	0.126239742464838	0.143185054781014	0.19586570179345	0.282956076039034	0.397384060358092	-0.157196494852964	-0.0436449186346646	0.201128539060385	0.11270504773162	-0.307558202990501	-0.354299202735773	0.111332342366342	0.418706947671079	0.623069743012748	-0.139515242590558	0.121602388965148	-0.105679193367167	-0.46936903193746	0.350849182668687	-0.0388561307357583	-0.21003136055165	-0.310991434837958	-0.00720927493468597	0.0549347823938754	-0.0476648624690224	0.860895269019285	0.114601383117642	0.019260294281045	0.0821262024500588	0.271955332844097	0.0767970946153544	0.143677465987353	0.184367145796821	-0.0354933721590011	0.318750161483018	0.129872905348326	-0.214040736450131	0.0852435396724628	0.0778450010710021	-0.138993508806037	-0.407810450007041
P23284	-0.695591339475003	-0.0795790462695699	0.0818033597479093	0.11661429700208	0.286060253116504	-0.0877983488487352	0.111166255887453	0.103058520803464	-0.0287087631430922	-0.560178303575979	-0.00916372455996609	0.655161249184429	-0.166735540825435	0.0934095803084945	0.443596060987238	0.259791098430774	-0.598710123618494	0.0335612518799535	-0.223327800669557	-0.168733693212892	0.101987501683811	0.0674641126138377	-0.05997655784001	-0.0953991075567474	0.655949629476489	0.521594599810598	0.293837898542909	0.489151537750362	0.461785570463453	1.64514992089277	0.20289630641173	-0.347076817263256	-0.398183188866424	0.438810740814287	0.664345230879341	0.100602033128016	0.142427681420559	-0.487423683526515	-0.160109636347476	-0.187535668683254	0.563319123546393	-0.479893097609322	0.151221186036851	-0.335318800574753	-0.17286954060422	-0.318854034220198	-0.0894158276756998	-0.28704759693206	0.111048641476267
P23297	0.884498641557724	-0.133007719953158	-0.560945492541735	-0.338197964584367	-0.58556517168159	-0.419345456842357	-0.550367298685608	-0.0848742477068118	-0.82265637144038	-0.865376312894955	0.124242025188955	-0.794892644400259	-0.458947486037319	-0.0193429573669617	-0.399595304927427	-0.0496189648781643	-0.609495577678267	0.525568426190465	-0.062429025672717	0.0924617751852552	-0.108880315976554	-0.542102880877273	-0.709863963763307	-0.285021418293133	-0.528964350665079	-0.773843644948783	NA	-0.750120082834163	-0.476417968689336	-0.495688016204274	0.31069836239273	-1.00293079985747	-0.456120888112085	-1.06819176702039	-0.407988897981445	-1.98297775255247	-1.28353573663982	-0.431517916939113	-0.713607607200296	-0.841226685477669	-1.31922402440249	-0.55238779879231	-1.47155416258489	-0.592657255780904	-1.7102499881546	NA	-1.32796705115229	-1.53949926644892	-1.30474512517876
P23368	0.500570196908258	-0.239747137870683	1.03494677561147	0.00625115012748209	0.831359130132797	0.652805440260475	0.75820712296255	1.09932467018289	0.481725829475276	-0.731126703736747	-0.844500359221232	0.469913590660843	-0.142018964780938	0.648951291866463	-0.65915200333879	0.426786617241208	-0.374337798803522	-0.201593408224914	-0.110043105664434	0.0556876748494166	0.194098453693076	-0.135952786709989	0.467715470857142	-0.0086226803280758	0.480336616240349	0.179702484927282	NA	-0.280935355831545	-0.555630308666305	-0.443130069570831	0.413364672314268	-0.118989905098157	0.140481354855788	-0.141720479117048	NA	NA	-0.372068277619964	-0.260450521969241	0.173266012712591	0.651490792928995	-0.301725772260673	-0.558809237828389	0.60339805777186	-0.453475216232009	-0.217683918086112	-0.401661587482551	0.616373668145587	0.254005077589932	0.399185291427232
P23381	1.64098268829493	0.650979516140882	NA	NA	NA	NA	NA	NA	0.695083467507294	0.265142239860328	0.140189724066734	-0.433589701654512	0.451596732003893	0.376462537795832	0.453804587186824	0.180959183292153	0.32783307843656	0.355426544596198	0.206704897014133	-1.17620037768163	0.134732679553821	-1.40219999272472	-0.170930459426451	-0.0790112720722624	0.471726133508481	0.0628858542123891	0.113788571545615	0.364918390694627	0.607953164045006	-0.755047606188922	-0.144302068912143	-1.60691852312953	-0.656179856756467	-0.0381005797813044	0.378330984451563	0.388132066737078	-0.154378232290331	-0.452399425496755	NA	NA	-0.117374697628611	NA	NA	NA	NA	NA	NA	NA	NA
P23396	-0.661499075754451	-0.101023807811536	-0.274814685502101	0.265302075398799	0.29162276422678	-0.581369152201739	0.642254889800031	0.348927080147569	-0.0638759626775771	0.011139613686318	-0.323549705058901	-0.279651982470238	-0.135231881402902	-0.0390277966683661	-0.531271513076526	-0.0496758117368077	-0.351606254631791	0.0239574148990798	0.168311919912371	-0.528837012040731	-0.822893660972292	-0.822995585422647	-0.676534727333269	0.0824379302665853	-0.580222099362101	0.08291859355994	-0.0569111385404144	-0.288059797600531	-0.437337055338405	0.248497620500115	0.269257900511684	0.101071198272092	-0.107556764808574	-0.678358141892222	-0.257554422183762	-0.206412671034308	-0.0845922019304496	-0.311217077207902	-0.0307930017285845	0.0505955149861699	0.165143417714519	0.197879912737208	0.234485296822181	0.365125842667305	-0.219818293496124	-0.769481412503935	-0.394585399407133	-0.194348349060638	0.146116764064754
P23470	NA	NA	NA	NA	NA	NA	NA	NA	0.151829471732638	NA	NA	NA	NA	NA	NA	NA	NA	NA	NA	NA	NA	NA	NA	NA	NA	NA	NA	NA	NA	NA	NA	NA	NA	NA	NA	NA	NA	NA	NA	NA	NA	NA	NA	NA	NA	NA	NA	NA	NA
P23515	NA	NA	NA	NA	NA	NA	NA	NA	NA	NA	NA	NA	NA	NA	NA	NA	NA	NA	NA	NA	NA	NA	NA	NA	NA	NA	NA	NA	NA	NA	NA	NA	NA	NA	NA	NA	NA	NA	NA	NA	NA	NA	NA	NA	NA	NA	NA	NA	NA
P23526	-0.489695584429221	-0.395421483595507	-0.499062768761235	0.0358868495257403	0.322227148799158	0.500924269406537	0.80998490566343	0.14919342981527	0.553240613401886	-0.382920205968893	-0.496009179182545	0.203175171459824	-0.514264049365467	-0.631176330623451	-0.533046927047143	-0.258365770204443	-0.411831202087606	0.303750308199775	-0.31858540279348	0.165305480843453	-0.222824194286468	-0.479279937657402	0.203832796672792	-0.560105735973631	-0.216255472496778	0.314266326989387	-0.260319655977189	-0.00913080661446816	-0.299191731711119	-1.26447932438518	0.309000558379961	0.0124385345675805	0.142362092754701	-0.844131714346285	-0.150563315122391	-0.500143984550357	0.384304879056404	0.236646311103778	0.750788844558808	0.105939590171618	0.462311888392348	0.66848195906475	0.445671953520168	0.457923319815123	0.705976687140364	-0.157261568951778	1.4916344436917	0.328112077296667	0.186327259439033
P23528	-0.540559232426451	-0.271800663746955	-0.225399044436716	0.340847815471785	-0.573583430952417	-0.662684076687486	0.292851786360637	0.102117290988638	0.066760380481219	-0.294608396778204	-0.255079926546376	-0.289368425202808	-0.302662087394863	-0.569431298112135	-0.209301522384369	-0.483159323008996	-0.47331303323041	0.554052158866057	0.270124462750878	0.119601927412514	-1.31455496683817	-1.79253770584003	-0.576068301398389	-0.0910173946597388	-0.0271287089378458	-0.567937063154985	-0.0503973228713794	-0.365870118273523	-0.276228494341754	-2.40136336193099	0.476748595818127	-0.440962406663616	0.455528690847338	-2.4952009675404	-0.50336028389835	-0.524538377828857	-0.0361545267371582	-0.208493122074349	0.0134176444132431	0.207585134369556	0.251417070555996	0.558648466782401	-0.104668459594611	0.278320336050487	-0.118373301999343	-0.341733284121548	-0.00612237387240703	-0.3664725782556	0.0768132468363376
P23588	-0.271264992511885	-0.527171887928049	-0.152774780365641	0.513202944633034	-1.5174892171262	-1.20166157764276	0.0423012120911345	-1.15295157785991	-0.547757062970156	0.0197697142202733	0.240106533167921	0.637516782414761	0.0386178624161861	-0.491220732905034	-0.211517258877908	0.348680044966104	-0.708372660464834	-0.180900656342769	0.938693817351698	0.344387363123119	-0.966048865560881	-0.283648500660807	NA	0.281143989621613	-0.6756501949524	-0.99826358622127	NA	-0.983142210710368	-0.698973566926645	NA	-0.148524854709426	0.274131828831075	-0.572905283943692	-1.30600553486261	-0.35835966613633	0.18074271347257	0.464938787944644	-0.0567837036245136	0.555474491906471	-0.884409645903077	0.403584916192987	-0.759108425828788	0.639053535030133	-2.1140383897096	-1.32471532881139	NA	-0.997495268740244	-0.427913961954795	-1.2390505775442
P23919	0.381248400195399	0.204291544872339	NA	NA	NA	NA	NA	NA	NA	-0.305724467911294	-0.190903498062016	-0.657029956047211	0.397344251691061	-0.655155886622963	0.0625029395364725	-0.381109750922228	0.147627697546771	0.0204758890469669	0.0621055921039147	0.0294259353180766	-0.120578763000588	-1.06471726760304	-0.899797792627426	-0.105109875889553	NA	NA	NA	NA	NA	NA	NA	0.251566730572225	NA	NA	NA	NA	NA	0.201830687733811	NA	NA	NA	NA	NA	NA	NA	NA	NA	NA	NA
P23921	NA	0.2563470356337	NA	NA	NA	NA	NA	NA	NA	-0.0274259266822995	NA	NA	NA	NA	NA	NA	0.0969880345011991	NA	NA	NA	NA	NA	NA	-0.214490969918558	NA	NA	NA	NA	NA	NA	NA	-0.60965808979104	NA	NA	NA	NA	NA	-0.453613182213299	NA	NA	NA	NA	NA	NA	NA	NA	NA	NA	NA
P24043	NA	NA	NA	NA	NA	NA	NA	NA	NA	NA	NA	NA	NA	NA	NA	NA	NA	NA	NA	NA	NA	NA	NA	NA	0.116661522243503	NA	0.0282425949655159	NA	0.191520955363562	0.212997687645983	0.391828517097808	NA	0.674412177301408	0.518677802422283	0.611235254474547	NA	NA	NA	NA	NA	NA	NA	NA	NA	NA	NA	NA	NA	NA
P24158	NA	0.231719804494594	NA	NA	NA	NA	NA	NA	NA	-0.208499399061797	NA	NA	NA	NA	NA	NA	-0.817208843347017	NA	NA	NA	NA	NA	2.72420454575187	-0.971958164965011	NA	NA	NA	NA	NA	NA	NA	NA	NA	NA	1.29865268803213	0.877593731557939	NA	-1.64945147567977	NA	NA	NA	NA	NA	NA	NA	NA	NA	NA	NA
P24534	-0.242809679028115	0.407012116399192	0.18979468441069	0.055671219161276	-0.388461828396823	-1.73635528635396	-0.870487425458687	-0.156452820498842	0.418825769428838	0.210170052840834	0.239237670847355	0.168963504666907	0.221314699794087	0.281357026165467	0.0156711856498448	0.591177241510639	0.322849364937809	-0.073762896815442	0.274006523045765	0.118484258636993	-1.41149497311147	-0.634851241892133	-0.319052262704419	0.360881046381057	-0.151436658897367	-0.665619215071881	0.397537707555165	0.289117835649329	-0.541615245852262	-0.514733766952314	0.113195728080805	0.790004765700868	0.00987506324435183	NA	-0.334981783118891	0.000357252248598131	0.333791607881292	-0.298526236636849	-0.0418496872973934	0.301172501573034	-0.27607013161156	-0.145200132505644	0.086301278035619	0.162584146599348	-0.29350417883579	0.117924637481096	0.102134889266059	-0.130105225415346	0.0482202707602999
P24539	0.256635963563515	-0.00351219941995387	-0.598462052923476	0.759126229481622	1.34586696474395	1.01870685792639	1.27538210393152	0.642282348656919	0.333772250653772	0.129099245856734	-0.280848903778865	-0.978023738454626	-0.763999095499377	-0.583508260254583	-0.681930252466442	-0.149647821745567	-0.0141784906698155	0.279512933235889	0.270812434040888	-0.0266548394319764	0.16814821636877	0.505160906727858	-0.797908321100421	-0.255469672590965	-0.143434380285333	-0.265553718660046	-0.69224005555344	NA	-0.331968856300265	1.18789142269839	0.630375769649414	-0.105323704970675	0.935524457507309	1.17961683590729	NA	NA	-0.20058750050581	0.201186774889216	-0.155386263743269	-0.505447148380586	-0.299902369131758	-0.217417624274743	0.000760861801353565	-0.75703343265311	-0.520854712897573	-1.2557344516486	-2.12776102146704	-0.857062112119471	-0.979701582362868
P24666	-0.703632525659708	-0.552698260619712	0.364553784244879	-1.22530657478791	-0.109966903702419	-0.665945995104305	0.189980986742869	-0.709203157507159	-0.442643313522326	0.332857778269132	0.214976958360672	-0.910305732368357	0.199936265106349	-0.00820191982857807	NA	0.634949896573717	-0.0728736043578103	-0.38889158867732	0.0408582012332254	-0.235968088182142	0.00336001759108947	NA	-0.498543655149837	0.125145679618344	0.227410209673095	0.178539532195028	0.646937343942882	-0.478912744109491	-0.862293291735073	NA	-0.571650075760201	0.318038869716534	0.19901875228284	1.08382245481886	-0.552962272856367	-0.695562485335825	-0.513040747791328	0.584228637937241	0.429948389849408	-0.292349869525669	-0.380046790307156	-1.06562504363812	-0.314946574091931	0.0790848754594503	-0.302471416113266	NA	0.200787289744478	0.351849375997601	-0.395719346970237
P24752	-0.67228840633108	-0.629049115667456	-0.213438742102739	0.0959811042133562	0.703125769470396	0.452779634732193	0.737149490069296	-0.0778215660176631	0.404711291028611	0.140378869642219	-0.25815181476133	-0.173961592010072	-0.159695191157999	0.249848968347335	-1.23550060669572	-0.265408814336351	0.0687449913198437	0.0966867850422573	-0.368489881992714	-0.166626271516485	0.43748178484951	0.496548454791779	0.461033925554025	-0.302728442546519	-0.769658314867473	-0.204868672114024	-0.891992721944735	-0.073146203903053	0.091025247478782	-0.712160681773643	-0.404340332270023	0.719387933984072	0.148090762276589	0.00749845395638407	0.0868722867579931	0.18982402207243	0.114639548280772	0.0161574306460098	-0.256800583760179	-0.199773293172902	-0.353232019850321	0.258436470008558	0.210004354012192	0.0306791276545498	-0.639681731919476	0.329199414995385	-0.393344297363402	-0.138855773537446	-0.679109783082209
P24863	NA	NA	NA	NA	NA	NA	NA	NA	NA	NA	NA	NA	NA	NA	NA	NA	NA	NA	NA	NA	NA	NA	NA	NA	NA	NA	NA	NA	NA	NA	NA	NA	NA	NA	NA	NA	NA	NA	NA	NA	NA	NA	NA	NA	NA	NA	NA	NA	NA
P24928	NA	NA	NA	NA	NA	NA	NA	NA	NA	NA	NA	NA	NA	NA	NA	NA	NA	NA	NA	NA	NA	NA	NA	NA	NA	NA	NA	NA	NA	NA	NA	NA	NA	NA	NA	NA	NA	NA	NA	NA	NA	NA	NA	NA	NA	NA	NA	NA	NA
P24941	-0.5115641765641	-0.257928044203712	NA	-0.344427936967863	0.189365681741865	-0.0382229301085542	0.840323271706995	-1.01395307148875	0.798536903533427	0.14740450968787	-0.360756021493103	-0.159792010190135	-0.769528729543794	-0.479667213097653	0.317113262834055	-1.15274055441653	-0.00807420655783894	0.419063877124843	0.0755178686374821	-0.155004568465974	-0.60086626938677	-0.187729228923027	-0.718911463457703	-0.695724567827906	NA	NA	NA	NA	NA	NA	NA	0.482691094895887	NA	NA	NA	NA	-0.0241615571989269	-0.212145774051323	0.745097937181397	-0.908281649776049	-0.168712938183877	-0.370126526690193	0.0340301151072626	-0.823598242376417	0.132632698299399	NA	NA	-0.132657047281207	-0.0486100739629034
P25021	NA	NA	NA	NA	NA	NA	NA	NA	NA	NA	NA	NA	NA	NA	NA	NA	NA	NA	NA	NA	NA	NA	NA	NA	NA	NA	NA	NA	NA	NA	NA	NA	NA	NA	NA	NA	NA	NA	NA	NA	NA	NA	NA	NA	NA	NA	NA	NA	NA
P25205	0.318514086283592	0.34415897393364	-0.00719677253446211	0.209518349526761	1.04995778128304	-0.712443814751998	-0.102336885832522	-0.947223252444862	0.513106796786682	-0.352115101915406	0.191679907024811	0.341630770178343	0.529387516308104	0.476716233069651	0.321335692307847	-0.732831562270139	0.0770126327769604	0.363798297181562	0.623308502769237	-0.376814669858148	0.383920606322435	0.280296745405479	0.548246773283156	0.402379268706889	0.362242713120298	-0.266049440582863	-0.462603294283671	-0.176093134137758	-0.492731446451136	-0.472191439213373	-1.10834586148542	0.146635281436317	-0.164751288748778	-0.213028188365514	0.288307665585844	0.4222276669039	0.333679406311142	-0.0246173733092961	-0.0898389119308214	-0.0074732234115035	0.411921734350055	-0.254608192975937	-0.344888163066668	0.17284558000222	0.374278148598292	0.0850528438881988	0.1740423027045	0.302895966765696	0.809192085889657
P25398	-0.493063060958612	-0.102265648684526	-0.00541964478278489	0.0821005865431094	-0.0711173837278847	-0.0761651671801856	-0.236261715029004	-0.0697784646655365	-0.158116332161756	0.0133749419112344	-0.5783898029886	0.0366938623532178	-0.720474121370616	-0.272984118980423	0.596586371435112	-1.21887236541826	-0.194731252870021	-0.463875947278822	-0.030087454351327	0.237226118966229	0.0192378771289843	-0.470735702161564	-0.733989377626544	-0.155728460121524	0.246555651548035	-0.265928138177883	-0.27239606023762	0.0883000445354709	0.133059286800493	0.32627929018587	0.513203531286548	-0.200288626981688	-0.116422535649123	-0.460628668130532	0.278664515193539	-1.1018540146409	0.304486652515633	-0.745130272592562	0.579245290332598	0.00755309154252819	0.170745005969343	-0.172086552935247	0.638716970837654	-0.424809357641508	0.654699211585108	1.00871460819313	0.293703022293568	0.9396871809554	0.216351002350868
P25490	NA	NA	NA	NA	NA	NA	NA	NA	NA	NA	NA	NA	NA	NA	NA	NA	NA	NA	NA	NA	NA	NA	NA	NA	NA	NA	NA	NA	NA	NA	NA	NA	NA	NA	NA	NA	NA	NA	NA	NA	NA	NA	NA	NA	NA	NA	NA	NA	NA
P25685	NA	-0.494719043303223	NA	NA	NA	NA	NA	NA	NA	NA	-0.234733848636901	-1.49793295041539	-0.112920306735153	0.179157564798169	-1.58499115271113	0.028545948996195	NA	0.665853640204682	0.176687896259426	0.69100770460933	-0.138905580368677	-0.35218355329594	-0.621873619438061	NA	NA	NA	NA	NA	NA	NA	NA	NA	NA	NA	NA	NA	NA	NA	NA	NA	NA	NA	NA	NA	NA	NA	NA	NA	NA
P25705	0.405548250968537	-0.304766475159463	-0.0475538582338393	0.378361658958546	1.31021086085723	0.836713487182664	1.01017901169836	0.576771639576827	0.200894680841016	-0.223585198782325	0.0490257443082246	0.0734046621461899	0.0234333830794581	-0.272638700733518	0.0107190747694748	0.127384305788227	0.0471521899838186	0.329073192484585	0.0969668668680307	0.336694398627798	0.874095254032002	0.927397846670939	0.0119783478036286	-0.368473919677278	0.141851359041967	-0.178636129892182	-0.130450183606401	0.108108513878157	0.0896706022633921	0.392695853828355	0.0701233206555882	0.130988944884425	0.388514459970669	0.350757844361077	-0.165611744441161	-0.0292500823446501	-0.0891772400782777	0.157619837311924	0.00657484787779791	0.0317175605112795	0.329969089630559	0.13210458245981	0.160019070157312	-0.0398504848736704	0.279627848128729	-0.394565870454506	0.122072938029121	0.0105675436790576	-0.307623541631126
P25786	-0.192237712405679	-0.297405401448858	-0.110899517498493	-0.0299343513912388	-0.0049663758065104	-0.185724008497513	-0.266567837060912	0.330425990107548	0.396276621939828	-0.183163237197087	0.283959879073683	-0.167990838800688	0.203424248698432	-0.169085475685495	-0.478974651440151	0.196184028944451	0.333115622866882	0.245849875070244	0.336595956467407	-0.288307364608941	0.0707897998132837	-0.0196199139437688	0.0936341921420196	0.377838619828709	-0.0350986637571148	-0.328831736601867	0.0145758770850157	-0.0982690515801853	-0.73812538762644	-0.776936641538442	0.0555897338375619	-0.220126175911449	-0.0135321220364355	-0.578032906600269	-0.267837925279011	-0.33315800309828	0.0865211099086226	-0.178191332583074	0.718836265276435	-0.190598187624373	0.181664197372736	0.176454561374519	-0.21234223161214	0.137967794580282	-0.640428177491753	0.432476375983771	-1.05229099895427	-0.0416780656194094	0.175383953974483
P25787	-0.228829503983759	NA	NA	NA	NA	NA	NA	NA	0.154071222941839	NA	0.377676972853109	NA	-0.696969865836749	NA	NA	NA	NA	-0.480678795191205	NA	NA	-0.247236087556377	NA	-0.199083293339592	NA	-0.624708122171362	NA	NA	NA	NA	NA	NA	NA	-0.627087715551109	NA	NA	NA	-0.364372388028009	NA	-0.432859301156786	-0.497234186618374	0.27570539128021	-0.663325794691277	0.0473934320595624	NA	-0.397629881276766	NA	NA	0.443645600812407	NA
P25788	0.579105067387844	-0.268308851777349	NA	0.0799808098830591	-0.574108760657828	-0.319218038113847	NA	-0.0138726503639204	0.0495879232801821	-0.262749195170328	0.380372721090666	0.674968232511316	0.0717407910408477	0.026818706042443	0.114803675290646	-0.637262703771215	0.565239775753925	-0.0566828635773173	0.30587626043885	0.0792725321237442	-0.128049421298335	-0.0454570510361212	0.125989200059748	0.036438674381384	0.378741867438903	0.347947636530616	NA	-0.275135209817815	0.219413036640774	0.104125013977417	-0.862063101096081	0.511445267611298	0.502949828932719	-0.04582178835989	-0.375447820693505	0.150516356514999	0.390906665445083	0.142173826298741	-0.706164924852893	NA	0.404949214330079	NA	0.406163887704487	NA	NA	NA	-0.376382500826004	NA	NA
P25789	0.83732433281367	0.252085273374702	-0.594013949912018	-0.0259335774109241	-0.408198503314186	0.315460291119649	-0.222825573366018	0.060538943585954	-0.252725297526671	0.0763835343708275	0.260187859559025	0.104810477400738	0.22035669006203	-0.304053103663449	-0.871254758174683	-0.401057216302731	-0.718272660527532	-0.153798303838697	-0.127153011447618	-0.168864542207014	-0.481996830124027	-0.0843526932358374	-0.39092623267211	0.0914785261260322	-0.0733842958424771	0.243994831052039	-1.24551365281584	NA	-1.62018948145578	0.955942556972214	-0.188737298982462	-0.46186093347934	-0.467384680903422	1.18139169079489	NA	0.0706742908122482	NA	-1.05006207142921	NA	NA	NA	NA	NA	NA	NA	NA	NA	NA	NA
P25815	-0.390354470757564	0.838433772919097	0.597508744029524	NA	-0.47986030271937	NA	NA	NA	NA	0.848537399993981	1.00633081615991	1.08778784533953	1.52599386362394	1.35072543929797	1.25597610210981	-1.1319564554074	-0.404682587151255	NA	NA	NA	NA	NA	1.66969962919221	0.420237910785774	0.422673805150911	0.799278116476697	1.26527323730336	NA	0.62246465936432	NA	NA	0.57717208515784	NA	NA	0.914277763561937	NA	0.20770968827006	-0.963869437366914	0.443368150263743	0.346181884504926	-0.478179780886329	NA	-0.00427896029142844	NA	-0.233333131340686	NA	0.888024233791352	1.19758314528244	0.978332632286888
P26038	0.211039407626497	0.195647479122033	0.57815872782191	-0.113155598474743	-0.989154923148556	-0.549220956062033	-0.493953362550002	-0.23506021886888	-0.386560965804209	0.224138814319476	0.278059973154308	-0.00850501847703095	0.552925298814614	0.409850870106133	0.442247874415782	0.0784747092253002	0.347015687743269	0.200619199783575	-0.215702375586628	-0.406245114118041	-0.557239788325523	-0.756802673758749	-0.0038550493883245	0.826322495033101	0.444811649250956	0.534425689894077	0.0926103495846869	0.112383096938581	-0.141132641194131	-0.487749481051546	0.0137268542743272	0.75236349373555	-0.302097137475072	-0.647835871807374	0.555660460579199	0.0856990863491711	0.0436437327216568	0.564364661937482	0.193609750528851	-0.111133823847947	-0.493654326251697	0.0656728014016674	0.204793015079227	-0.440989751259605	-0.03333412219008	-0.304211400253684	0.345383875646293	0.107429599173962	0.37509933717169
P26196	-0.374432247822929	-0.8478603663249	NA	0.849625352353815	-0.211399550718358	NA	NA	0.798873288673618	0.881187967461587	NA	NA	NA	NA	NA	NA	NA	-0.454563180830908	NA	NA	NA	NA	NA	NA	0.0913531942616904	NA	NA	NA	NA	NA	NA	NA	-0.618384227580159	NA	NA	NA	NA	0.545384762287531	-0.752863201606477	0.802671195337006	0.606341643808713	0.816943321161013	-0.101019771396046	0.487920377247507	0.57124603449189	-0.222428014279254	NA	NA	0.505526234068288	NA
P26358	NA	NA	NA	NA	0.352771196582388	NA	NA	0.479954738914567	NA	0.792010077270944	0.810282464998536	0.448046028293958	0.190457571734334	0.265843266981805	0.0637364321730312	0.384567575942428	0.819807421165622	0.252268166612674	0.872233734503029	-0.18388135190539	-0.181074283601934	0.241886208397885	0.64220066266846	NA	-0.00419410840912969	-0.112555454185343	-0.552552426624337	0.931860806679696	0.437275952277973	0.237931110575407	0.526252289878946	NA	-0.693446760201966	0.0560467308469776	-0.211372051196311	0.632013163651742	0.958827795942729	0.150565267129199	NA	1.2434438399225	0.729181010877825	NA	0.305210330729635	NA	NA	0.866171021046673	0.264231861446651	NA	NA
P26368	0.513190548088868	-0.828382052064211	-0.547948937327498	-0.241557156643492	-0.161265866002711	-0.83902903216103	-0.587375559030599	-0.576531999926718	-0.0500647410906855	-0.689357269722618	-0.416804114199918	NA	0.445934949848269	-0.738839865053625	-0.226684109749954	NA	-0.0802510823017044	-0.592185865033723	0.753696023716942	0.213277721762492	0.813960059122493	0.226226234579737	NA	0.632373439845702	0.0551046472443348	NA	NA	0.941187064765855	NA	0.657542192669	0.270579761291551	-0.0105321091046823	-0.178031958862887	-0.402700137151481	0.493326198006573	0.871624065198176	0.0600178200646549	-0.0596893116396637	-0.182723419913376	-0.420883548712086	-0.168388309105246	0.000667281445677785	0.455635108198101	-0.000962328528967431	1.27698859394403	NA	-0.767299341602479	1.04434886824429	-0.547027395126452
P26373	0.0396107686424085	0.383553670631103	-0.521303651078999	0.276570345126846	-0.709050706713004	-1.41225210703237	-0.471991022360195	-0.625385266865715	0	0.756838241973718	0.0349719369133575	-0.337750543402435	-0.0969759889058415	0.408486595620573	-0.0711614492241597	-0.132110532550283	0.014550927447242	-0.139277581303526	-0.238554386748946	-0.346119772076229	-0.62818068147703	-0.724223938945782	-0.562080294372175	0.58870195121238	0.591832760382556	0.441959954024763	0.461671727782375	0.0361091500082783	-0.364215042869218	-1.31900869554185	-0.432780445392211	0.548761261898645	-0.243229498468027	-0.259068231239042	0.402933048262558	0.295763857940643	0.105304402052779	-0.0304444722465145	-0.322606318700856	0.0408839315042556	-0.291007421347592	0.0137728890303897	-0.193978573514079	-0.0909773401837908	-0.100966048725917	-0.463507270987759	-0.216127323925269	0.549372825430014	0.21032772171994
P26440	NA	NA	NA	NA	NA	NA	NA	NA	NA	NA	NA	NA	NA	NA	NA	NA	NA	NA	NA	NA	NA	NA	NA	NA	NA	NA	NA	NA	NA	NA	NA	NA	NA	NA	NA	NA	NA	NA	NA	NA	NA	NA	NA	NA	NA	NA	NA	NA	NA
P26447	0.425643038575651	NA	0.762749208233025	-1.35195955268408	-0.719350513692196	-0.0676019379263972	0.206956637348061	-0.67750648945026	-0.862231544465361	NA	NA	NA	NA	NA	NA	NA	NA	NA	NA	NA	NA	NA	NA	NA	-0.202612929336792	-0.210771327856069	-0.763956915265993	-1.18968197175589	1.25923847968865	-0.666524573707662	-0.210348047566799	NA	-1.20413928033065	0.0920112732930286	0.207002365633525	-0.941745874967741	-1.16916342183699	NA	-1.17888908903694	-0.723560195665531	-1.10280827914981	-0.00342768719864846	-0.841640275524104	-0.550552875818518	0.826218649640911	0.994701241531479	0.908450246915951	0.27912065624282	1.62282731644223
P26583	0.336439481086495	0.213547699324178	0.0658746701083462	-0.501973511549969	-0.682201175517342	-0.729839975118197	-0.697912276410661	-0.748597978046195	-0.252079091812636	0.334359860347322	0.281571939983751	0.175680484879582	0.536539660317178	0.372433546619051	0.663002642843425	-0.182081533529358	0.0579252645202771	-0.47022541089426	-0.14641035383803	-1.59261369668936	-0.133935611644842	-0.41422419099925	0.0194233260157889	0.381445288768432	0.221527798876606	0.167530793111845	0.64374972418724	-0.0750212038902228	0.116087559860599	NA	-1.19808257213083	0.391746574355774	0.428812866314188	-0.681481777295515	0.590276567124714	-0.161960801361482	-0.0252360627362687	0.645532055220854	-0.294042939389586	0.00159195344404033	-0.446922596769926	-0.101698237198725	0.019554755835614	-0.146143178009086	0.289454713193096	0.00789119258708824	0.336439558508487	0.349282309642621	1.22709714721688
P26599	-0.512950220232621	0.0278458798986798	-0.597332578392443	-0.351913234361879	-1.2255818173101	-0.451579804665793	-0.169077427837357	-0.234677953838321	-0.71149793412086	-0.417945178008688	-0.138156209350058	-0.21846577868141	0.367092575808416	-0.0723193127550666	0.180471150295965	-0.619883916654764	-0.567736540308075	-0.0075933099414872	0.310130705682231	0.0559712600001916	0.15240915006017	0.343748236356774	-0.319676289596129	-0.467571498292754	0.32915647514171	-0.116664700243691	0.131641120287412	-0.16935053519373	-0.129312256026522	-0.140450527824945	0.111246107948234	0.105586119975081	-0.738911491109832	-0.207207905883511	0.237933075358561	-0.560916046801564	0.0217797487537337	-0.305659436247776	0.21856677619097	0.136490248973031	-0.0357613214944777	-0.301463166458919	-0.17086831699294	0.555027374854342	0.0803696629966291	0.232389551939069	0.0503335238403201	-0.838184808487815	0.137481124697647
P26639	0.447532310527596	-0.107267351673529	0.362699593792318	0.540110360485089	-0.464471333495229	-0.452866463918865	0.20126345206354	-0.0330279095534555	-0.110358004040774	0.0764727513132115	-0.686359331867548	-0.145837798083508	-0.67731580735048	-0.167460459003334	-1.08948328191683	-0.675621278618508	0.421368271069561	0.729768797179883	0.530038979357093	0.757758711497307	-0.743518116795948	-1.32102737020123	-0.237701727409449	0.279318079287147	-0.514202889252057	0.0745066998798709	-0.226563883801218	0.183916765942152	-0.369297112889994	-0.641404889117694	0.318865992120488	0.387102174716767	0.580262639656548	0.324530689376343	0.0875334947983086	-1.01101389266442	0.320601480327187	0.0665057860612017	0.0363453137062007	0.403898052987477	0.0493129443258536	0.268856303647875	-0.297099074958123	0.316197050904739	-0.17618277375514	-0.15394133859515	0.594378258933983	-1.17723482498901	-0.214513419986496
P26640	0.0726970193437715	0.306588651599409	-0.31968388270521	0.870151280495741	0.185128088083879	NA	0.760018209169205	0.362617299924732	0.683887660996741	0.296318932870585	-0.198248732685134	-0.28744522434854	-0.247974199380202	0.196560851771298	0.210536121782722	-0.240596989003617	0.0915970584346161	-0.476687682513836	-0.0610492998042735	-0.238697217655773	-0.205936784132356	-0.24766548795702	-0.263035871580297	0.435917595530943	0.0251402444539523	NA	-0.0930814334029508	-0.0798284181221916	0.133930690631474	-0.737568214921318	0.0624727948857646	-0.553437888982548	0.694706301652234	1.25774451525883	-0.543772962045694	0.436332236725245	0.10246021541814	-0.427287162479188	-0.529296109010692	0.385096482154022	0.39299497727929	-0.0655638155121165	-0.0935830244082173	0.295303155243703	-0.873818857035758	0.560353253844451	0.628541804283183	0.6891639133179	0.0961025464587253
P26641	0.0511972605273364	-0.0682810123826819	0.240140404423992	-0.16836855186699	-0.212201660024699	-0.905935688561145	0.0112898620999127	0.0880895839487034	0.195015941304797	0.254141396750707	0.159812997230754	-0.194006430586566	-0.0800139442150636	0.142150503226608	0.0234816079336132	0.150957857619818	-0.3586139580835	0.258821808425407	0.0253216567309827	-0.392146348689995	-0.892102526244267	-0.297291524404694	-0.0529326339106016	-0.187243573227607	0.0905888581788467	-0.343177343183042	0.585758796975104	0.477626094572385	-0.0268679064550182	0.21449404348883	-0.0579860700432896	-0.479801030747117	0.194578654682113	-0.748248596774234	0.242209058952826	-0.0255470565279499	-0.0459771198495783	-0.228822059929526	-0.23264828112365	0.0927111781626903	-0.228918389614175	0.0843123440828439	-0.0533825178909247	0.0654964610098788	0.31174673468588	-0.126711086412146	0.161528290972612	0.366210070556273	-0.322919283297436
P26885	0.0445946931388424	NA	NA	NA	NA	NA	NA	NA	NA	NA	NA	NA	NA	NA	NA	NA	NA	NA	NA	NA	NA	NA	NA	NA	NA	NA	NA	NA	NA	NA	NA	NA	NA	NA	NA	NA	0.744750961624864	NA	-0.171597579724998	-0.0322184827420569	0.188911767496971	0.813560302312378	0.23360102787005	0.174555101433485	-0.230959242636937	-0.63579421556291	0.11484334571926	-0.0620785253911467	0.148517126377729
P27105	1.18046760816621	0.879648816795881	0.327856315614391	0.534483570877282	-0.378847173384217	NA	-0.219377134712104	NA	0.182773028789617	0.564433767062205	1.27394666454784	NA	0.210863882925597	NA	-0.284867305857536	NA	NA	-0.604414491040005	0.666875001386545	NA	NA	-0.241717194267637	1.38992562400916	0.87664890422082	-0.681465263487645	0.41631177910856	NA	NA	NA	1.1537407331235	NA	NA	NA	NA	NA	NA	-0.203280772012442	-0.0356854391369307	-0.399345372259398	0.848820654339696	-0.434083272024867	0.505625387242605	0.962548289797681	1.11383569611211	-0.223487223230208	0.0758437011963056	NA	1.57022316793994	NA
P27348	-0.0153419823223387	0.0383864717792333	NA	NA	NA	NA	NA	NA	NA	0.2491671358814	NA	-0.373233240922228	NA	NA	NA	-0.0804789897662689	-0.778719552756556	-0.226119645473772	-0.0275784117155873	NA	NA	NA	NA	-0.443314878266232	-0.461419957172218	1.28393688866629	1.18106594331609	NA	NA	NA	NA	-0.796488802902836	0.127617743336127	NA	0.860814194305864	1.00387903488591	0.128233091082731	-0.466977005160136	0.451564540782249	0.588121849124426	0.0212313491162524	-0.859230421833061	0.6884803717641	-0.14583930360482	-0.0805855298501765	NA	0.847007639989504	NA	NA
P27635	-0.960299622108606	-0.288571930779663	-0.37432578164378	0.0897527107002879	-0.293212383208198	-0.950167359596931	-0.0549016947089851	-0.215412403675182	-0.349601871778769	-1.71730377670923	-0.482103822126388	-0.327565128988638	0.358416429352106	0.0509430748651215	0.231689306946759	-0.385370433073668	-0.0966705465237737	-0.00113918681201236	0.0499178830694852	0.0415336102071793	-0.222071427147202	-0.423008874868991	-0.140934386854167	-0.3645908689332	0.0330111721607714	-0.298188059379991	0.131278643987113	0.22124696338849	-0.449349926368007	-0.953437732318277	-0.542330980187069	NA	-0.725734983640614	-0.199162877558861	-0.79433661570487	-0.0497756640634981	-0.123599374214177	-0.282999649853314	0.0783783524289839	0.0438753229337333	0.132735850489718	0.325187708074638	0.147506127893624	0.257618495414897	0.492326794688914	-0.051961537404672	0.175419939763238	0.52742709838221	0.145411397848131
P27694	2.22206369518979	1.23303733366824	-0.158360043249017	0.25722949732754	-0.0515115383844481	NA	-0.361707796423255	-0.0972799464541164	-0.774281834228547	0.450373498342636	0.00338144972744993	0.382726173871894	0.00310807504070204	0.176259645695315	-0.90539447594945	-0.093048512003392	0.909543646032072	-0.0731587483878981	-0.203184473166837	0.236962174031734	0.52622166431755	0.845262649050663	-0.0766275243066762	-0.346254736613628	-0.947297167689336	NA	0.990616946241653	NA	NA	0.476176149374399	-0.0191131887126848	1.02901281113646	NA	0.605959433338157	NA	1.31916875820108	0.331163536512242	0.387492513179588	0.0255088938544014	0.325084391475583	0.0991970338287113	0.432641840763628	0.268370062504211	0.0609725610696617	0.358059300086719	0.324369644027901	-0.172870332976413	-0.230079003154956	-0.636836520326327
P27695	0.240546031851705	-0.710197452967143	NA	-0.254679831285327	0.591606871326082	NA	NA	0.838656814530428	NA	-0.0945912151077099	NA	NA	0.707384310595149	NA	NA	0.151708783182304	-0.575451820815307	NA	0.556977830540711	NA	NA	NA	NA	0.632879064415864	NA	NA	NA	NA	NA	NA	NA	-0.208030018012649	NA	NA	NA	NA	1.00471249413882	-0.067797611110279	0.32729521210162	NA	NA	NA	NA	NA	NA	NA	NA	NA	NA
P27708	-0.0932561038196981	-0.690426606637011	NA	0.0397291006667555	0.717342395941313	-0.39857428945198	-0.267571925391905	0.760241761256835	0.492146485844255	-0.0431940296143428	0.324633815658583	0.0165480223133979	-0.0589882318180541	0.147465337627304	-0.0985377432995143	-0.587327827942142	-0.00767053181609471	0.501115778822178	0.171211308030722	0.713930294470688	-0.728051459734628	-0.393720212145312	-0.0221305952609068	0.0395098240900376	0.583869607885559	0.45524561597276	-0.396882417020088	-0.344942343355904	0.226737421113973	NA	0.416112149244444	-1.09244378310403	0.117864386692884	0.0703865567843997	0.126652128435403	-0.617892575093721	-0.191382823541796	-0.498617544584991	0.163559901031819	0.320100801275852	0.107061205163731	-0.984567662066932	-0.0806510100259187	0.154602884589904	0.175024609864975	0.093211741818273	0.586943631334325	-0.550493969632972	-0.118862758870299
P27797	0.958575960847888	0.36892506646121	0.594328665412747	-0.238000900882875	0.0525469056523134	0.0479427047513503	-0.349930731973041	-0.230739604514023	-0.248827282886463	0.487215347908876	0.245015368564233	0.409821516564077	0.308296991849631	-0.0255045755164555	0.357190080265393	-0.233749498539227	0.401299194974853	-0.421276408754922	-0.215449483010448	-0.615680892950167	0.230937808440432	-0.152316089641365	0.404686772261965	0.651602627988243	-0.0812870814753991	0.915222671656184	0.677188063957343	0.892069544971486	-0.151387434411774	0.113908692506481	0.126674382453845	0.359519695724757	-0.319870619324404	-0.0692753501064153	0.443464751896866	1.06743034638605	-0.587176891043458	0.634814272352149	0.238377888376456	-0.448717365514082	-1.29630699456736	-0.07670763031017	-0.245324213150901	-0.40493365368007	0.450722754107139	-0.0258399515522118	0.223904612169522	0.297061792499926	1.513018619692
P27816	0.107189157709837	0.260415896372459	0.621945093917791	0.57323510271018	0.183234647663423	0.15983742375496	-0.0570041499982766	-0.369123745890999	0.130021004344566	0.319215598517254	-0.469153349261939	-0.525180319984904	-0.141601119265053	-0.286188162950959	-0.398184367637127	0.262860159534238	0.210948766723424	-0.408250765306731	-0.203845755521466	-0.156190171782408	-0.481465798589632	-0.458332201575953	-0.309049577173654	-0.155269435333546	0.121104277317242	NA	0.243231115179507	-0.358364742362779	0.217345404607105	NA	0.147218487404247	-0.258380881572843	-0.0103782956257349	NA	NA	NA	-0.0857470232474648	0.386877626849697	0.239032644555486	-0.093090942128675	-0.24988053817637	0.14695270482249	-0.35052697978357	0.175033783267861	-0.526573156277411	-0.908470885687109	-1.00200035886145	0.172453673135364	-0.615770959677038
P27824	-0.26156430415062	0.152540217562647	-0.465380157756756	-0.138290893529814	1.0890021608822	0.0946497977360584	0.595433192006972	0.146518542303355	-0.166033830943122	0.156222850588394	-0.687810175898865	0.00330578752952673	0.0669746411139716	-0.115377776823006	0.112754512634009	-0.504410511678555	0.0195418203620324	-0.24902653336188	-0.253676149325572	0.0986233619348445	-0.0919181091942172	0.0838416328671873	-0.167229170242863	0.183368896456239	0.0020501731624121	-0.3648021320314	-0.335928399335698	-0.518173078665255	0.249379614884125	-0.030217595672512	-0.165839099448742	0.203366598543782	-0.115581302749029	0.58161607199763	-0.152965613779189	0.168540414764381	-0.60100141961496	-0.33110113614969	0.575222614091437	0.0319163144719008	0.391991748403787	-0.0722279120610111	0.116318857952233	-0.222018009058305	-0.356646191828685	-0.278955607953579	-0.769510900790401	-0.328472890139187	-0.298660051841576
P28062	NA	NA	NA	NA	NA	NA	NA	NA	NA	NA	NA	NA	NA	NA	NA	NA	NA	NA	NA	NA	NA	NA	NA	NA	NA	NA	NA	NA	NA	NA	NA	NA	NA	NA	NA	NA	NA	NA	NA	NA	NA	NA	NA	NA	NA	NA	NA	NA	NA
P28066	-0.202107231972239	0.812476089593231	-0.418451045593065	0.0501938661330734	0.427123954630637	-0.118692491483684	-1.42596645970996	-0.465805982708569	-0.696153400460903	0.808072191124487	NA	NA	NA	NA	NA	NA	0.735983228746499	NA	NA	NA	NA	NA	NA	-0.14347543230537	-0.990789966339781	NA	NA	NA	-0.970628267530357	NA	-0.361545884316783	0.507217019560088	-0.297511532044657	NA	NA	0.176875932800565	-0.518613341965804	-0.935040093270621	0.0389556591226955	0.266481562997767	-0.463023865729111	0.123597738069594	0.0904352188115915	NA	0.0934405827388018	-0.629450834114628	0.151285074095762	0.056446041739121	0.818863926776401
P28070	0.697279488978108	NA	NA	NA	NA	NA	NA	NA	NA	-0.982540926907333	NA	NA	NA	NA	NA	NA	-0.705127867325903	NA	NA	NA	NA	NA	NA	0.0312101329527303	NA	NA	NA	NA	NA	NA	NA	NA	NA	NA	NA	NA	NA	NA	NA	NA	NA	NA	NA	NA	NA	NA	NA	NA	NA
P28072	-0.0775533104740765	0.333483247510017	-0.131137173130541	-0.212527995656633	-0.622945721263605	-0.55597465326297	-0.2975089796917	NA	-0.307276297330835	0.012594796663269	-0.265351842504464	0.214193910347414	0.0275425596199766	0.260769976376683	0.0126367569319542	0.394340342100858	-0.550962691658341	-0.386858949730356	-0.0170529902541045	0.0860108809915605	0.303384665538397	-0.184334665224558	0.563538986143134	0.53634144095069	0.178867584744766	0.0102353886589152	-0.720989024497579	-0.0959018920022609	-0.554191961770666	-0.466371682347731	-0.00938253719315891	-0.342851316902632	0.258913528622819	-0.0474458577457694	-0.668240376404253	-0.199026265724022	-0.32988311045427	0.141073219391198	0.250499129346752	0.298831004749975	-0.0743805879292232	0.0758318397837899	-0.0383956906189409	0.547376564724261	0.105770342444581	0.197378172107156	-0.115585230225942	-0.230686861772409	-0.528565338187366
P28074	-0.293496330879289	-0.586114068288953	NA	-0.163172129941578	0.0125961144706429	0.0220152494704921	NA	0.943113258755602	-0.193402039229379	-0.362233642898139	-0.110779425561794	-1.21456559476936	0.0436297806888043	-0.0754985890907479	-0.663433179899842	NA	-0.546961945151074	0.273960285712296	-0.379779961500339	0.322488252399696	0.464312274303423	-0.0933457311127149	NA	0.52578605410131	-0.609532944606325	0.0521100491179046	-0.0522998362416217	-0.120925843245421	-0.647275737905546	NA	0.35789328284031	-0.554379670319476	0.693606254909515	-0.422012643761395	NA	-0.0850018359658092	-0.236929630500809	-0.268805090677504	0.0742700735599175	-0.192847695044866	0.0819998114582367	0.0591620875404597	0.367133040772953	0.0246997054647842	0.304156223700791	0.108392972999425	0.0760236013959819	0.104907217701577	-0.0874317673457783
P28329	NA	NA	NA	NA	NA	NA	NA	NA	NA	NA	NA	NA	NA	NA	NA	NA	NA	NA	NA	NA	NA	NA	NA	NA	NA	NA	NA	NA	NA	NA	NA	NA	NA	NA	NA	NA	NA	NA	NA	NA	NA	NA	NA	NA	NA	NA	NA	NA	NA
P28340	NA	NA	NA	NA	NA	NA	NA	NA	NA	NA	-0.123590429204512	-1.22800069282917	3.03185292357734	-0.729475921819282	-0.420536915114075	0.258078171724953	NA	-0.692141500826236	-0.391059417501089	-0.620043487068081	0.228703206147945	NA	NA	NA	NA	NA	NA	NA	NA	NA	NA	NA	NA	NA	NA	NA	NA	NA	NA	NA	NA	NA	NA	NA	NA	NA	NA	NA	NA
P28482	NA	NA	-0.153866517264215	0.292132177478748	-0.0931416862816969	0.469730528595447	-0.85639973040014	0.688715333720882	0.352674961927222	NA	0.248774457150124	-0.283459128962872	NA	-0.0957738106297765	-0.60733089643628	-1.49586737714895	NA	0.305367748786088	-0.377752800154915	NA	-0.840059314447672	NA	NA	NA	0.868920625736434	0.541954627888506	0.531517763288994	0.526646754399869	0.0639011728293012	0.0977270759717531	0.409826565883843	NA	1.62443109649875	0.73532644303571	-0.160693040092081	0.00263515417604092	0.447542325595891	NA	0.242315861567537	0.135620431740479	0.01685307609999	0.832732557317197	0.0939992102096245	-0.234979217496373	1.06574653388086	-0.309284941051969	NA	-1.52423217180408	0.716937192614
P28749	NA	1.42201377495712	-0.606599598768148	-0.187950633430055	-0.643877583736857	0.119850994174781	-0.942226342716714	NA	0.223143171736241	1.42979752242708	NA	NA	NA	NA	NA	NA	1.23877264526839	NA	NA	NA	NA	NA	NA	1.21397775746093	NA	NA	NA	NA	NA	NA	NA	1.87974029155548	NA	NA	NA	NA	0.153674057906213	1.59309048029688	0.845153939317068	0.71585441893738	0.928228394952948	0.623314586281734	0.640345249465445	0.569700039504111	-1.0954407521123	0.0357392361610963	0.888558307346653	0.22614179303112	-0.311542032596682
P28838	NA	-0.191545943415787	0.328952192285441	NA	0.721396606255371	0.845933337918108	0.851185240073256	0.53066801794958	-0.192769833944524	NA	-0.857975053301939	-0.110916558482476	0.733897510542094	NA	-0.16479290255241	NA	-0.751468032511012	-0.730327709730335	-0.576320807745563	NA	NA	-0.407521444642059	-0.236530053492424	NA	NA	NA	NA	NA	NA	NA	NA	NA	NA	NA	NA	NA	-0.25732412122494	NA	0.0491106459859872	-0.69759787471765	-0.558780457209556	0.150888005402507	-0.87549471519742	-0.538059472332034	0.23967432049805	0.796646818071904	-0.107508987031001	0.28088272249147	-0.312150435454951
P29074	NA	NA	NA	NA	NA	NA	NA	NA	NA	NA	NA	NA	NA	NA	NA	NA	NA	NA	NA	NA	NA	NA	NA	NA	NA	NA	NA	NA	NA	NA	NA	NA	NA	NA	NA	NA	NA	NA	NA	NA	NA	NA	NA	NA	NA	NA	NA	NA	NA
P29144	0.46105609611591	NA	NA	NA	NA	NA	NA	NA	NA	NA	0.339902352790965	1.27959822384317	0.0758336093638153	0.923796062277383	0.396875285444219	0.306029471573128	NA	0.247525813965102	0.640014924587511	-0.0438376814303638	-0.194147601959365	-0.340272124950326	NA	NA	NA	NA	NA	NA	NA	NA	NA	NA	NA	NA	NA	NA	0.43406002306116	NA	0.0860050930650188	-0.319594254809244	0.333913611377025	0.188477323372255	-0.149288053489736	-1.71640283741665	0.11201249865737	-0.296430661641436	0.786682002526374	-0.506446875197507	0.490650952172029
P29350	NA	NA	NA	NA	NA	NA	NA	NA	NA	-0.237877786083578	0.668032855361251	0.777991582953604	NA	1.42898269289738	0.907929750971791	0.445456025814428	NA	-0.298050528819591	-0.486323045516561	NA	NA	0.338999533291622	0.670137048960792	0.459587958847636	NA	NA	NA	NA	NA	NA	NA	1.27018366048346	NA	NA	NA	NA	-1.08237599861285	NA	NA	NA	NA	NA	NA	-0.777168531799838	0.0722074194624417	NA	0.190540899514989	-0.0569764108338052	NA
P29375	NA	NA	NA	NA	NA	NA	NA	NA	NA	NA	0.553280359895554	0.3476458074957	0.0155642119711665	0.102357446073071	0.75641772117231	0.273749180348567	NA	0.189128213617694	0.0417400450188666	NA	NA	-1.54049246278618	-0.1135347320797	NA	NA	NA	NA	NA	NA	NA	NA	NA	NA	NA	NA	NA	NA	NA	NA	NA	NA	NA	NA	NA	NA	NA	NA	NA	NA
P29401	-0.24353750998298	-0.292688042417999	0.0832820562057448	0.00594265794240335	-0.706206754364274	-0.313824072949185	-0.15992964813899	0.317653992134775	-0.163774152352081	-0.0158305900591348	0.178371063344386	0.140600145011643	0.498786703761525	-0.304757787912014	-0.188032836851771	-0.312650800151537	0.476442412568473	0.385831067056184	0.0549064056534181	0.19260525466251	0.770075506915179	0.716542530819281	-0.1767951128978	-0.097917363146843	-0.880449104043554	-0.966106551446461	-0.488369488583512	-0.618826162091237	-0.0784893346871133	-1.35112715622918	-0.0774007785250777	0.0489295847694044	0.0437020522494536	-0.0744244325866557	-0.439817852597484	-0.632601690449837	0.00123369786272112	-0.0751848111092977	0.308771866624439	-0.0159081493747928	0.124576278577686	-0.101280722161561	0.000945996409159516	-0.0989244917154516	-0.439528742418689	-0.148608057334919	0.490448534106297	0.242836441700582	0.416938772832788
P29692	-0.0511553413038434	-1.56567871588892	0.389131372604366	0.900395368936991	-0.564713839932493	-0.312294899641351	0.0676076160425926	-0.220424900020654	0.62442973531422	0.973505825262186	0.339077489582184	-0.243317489273012	0.11831102086214	-0.54537425164498	0.071768116789202	0.00374329965329965	NA	0.478786098063764	0.0106647556893935	0.0494034863359986	-0.6468636423935	-0.857785226542827	0.322509735940046	NA	-0.25495270480041	-0.0584520942220504	-0.306057927387677	0.189733780904251	-0.166258021718226	-0.588743709895864	-0.402769261336052	NA	-0.621856634411044	-0.226565709105479	-0.159655367985069	0.0432112871163024	0.595358983911386	NA	-0.322305443330749	-0.0310715159159831	-0.0908966935245636	0.262628398311938	-0.0694568361384803	0.161238280937731	0.108839515083689	-0.460624321146924	-0.0705186712650974	-0.33530096918838	-0.52334478290336
P29966	0.282875185576875	0.457989504777577	-1.0210274775321	0.188830747280146	-1.240429025017	-0.25918577583295	-0.858955176051179	0.484408747329454	-0.0353257654636515	0.294149511035885	-0.111392768276877	-0.0397578234690492	0.237170971079727	0.113279704541765	-0.15872402270993	-0.32210929254734	-0.769366445985957	-0.338688738797171	0.327936839590367	0.386513346076055	-0.29135847301562	-0.148363544494172	-0.00333685587613979	0.240752241329944	0.691879152292032	0.364186985050141	1.61386869694428	-0.0954042067709283	1.85642398359051	1.14503155537291	0.497165638245125	-0.00998806591904837	-0.0362711578390463	-0.118490022260067	1.44180697279781	1.07325613237162	-0.474191606890066	-0.120062398194799	0.327824760893847	0.199757887081799	-0.651132857755722	-0.179071901330027	0.118952053131915	-0.979734014146806	-0.102829932092671	-0.17446082579106	0.146662262298045	0.240404005466063	0.298516728772265
P30038	NA	NA	NA	NA	NA	NA	NA	NA	NA	NA	NA	NA	NA	NA	NA	NA	NA	NA	NA	NA	NA	NA	NA	NA	NA	NA	NA	NA	NA	NA	NA	NA	NA	NA	NA	NA	NA	NA	NA	NA	NA	NA	NA	NA	NA	NA	NA	NA	NA
P30040	-0.501506176336247	-0.772095891173456	-1.51399658425297	0.422293878492312	0.222508617998729	-0.0841102022925051	0.772409293319913	-0.173550834549286	0.137576446989846	-0.39123534580595	-0.125202238275638	-0.120816648044879	-0.333356416596519	-0.881133888758239	-0.407611432170555	-1.18312446774867	0.433677504325525	-0.0443878441507702	-0.183893618769304	0.107396835783276	0.476211609928595	-0.258250446861291	-0.278658588651655	-0.805459119209342	-0.347708767830635	0.231619990872571	-0.303648723606225	NA	0.187726247789171	0.430694018123831	0.501448284108045	NA	-0.89455182494166	0.270950532191565	-0.156763267419832	-0.202766535139479	-0.0254460120004768	0.872251076313538	0.00229356090017482	-0.0430406590495609	0.0790629873463988	-0.0209610651025597	-0.0530931278473004	-0.140666403307054	-0.559155224598299	0.0696830778859796	0.0598345814515133	-0.458103442431766	-1.17500743686921
P30041	-0.616193690815792	-0.987837051654314	-0.204968048890775	0.316069240184401	-0.123829498727715	-0.524621935206295	0.258767843863758	0.163498544038736	0.0486460869834261	-0.624479263848283	-0.205251004270122	0.472219298757971	0.0581632150019943	-0.438558585455255	-0.0699847406387798	-0.65976690601446	-0.147765847246784	-0.0983628107808225	-0.0978629534160206	-0.33882118319394	-0.509181254305147	0.304072846760484	-0.75649614356223	-0.0457958156902365	-0.153009009259918	-0.0209871547037452	-0.0948820427178243	-0.0966499861282851	-0.562855654882921	-0.510465930005189	0.171266914765146	-1.00720618124656	0.178029925910996	-2.17600535412307	-0.411421583006894	0.161884673693559	0.101128247270867	-0.824171995002854	0.301865098580179	0.237540941234189	0.684570931613139	0.365270164634104	-0.375938024637774	0.323062482733533	0.229892181529349	0.123253727559079	-0.739266585631103	-0.377916450040725	0.130474006342294
P30043	-0.242653098441714	0.553609307079339	NA	NA	NA	NA	NA	NA	NA	-0.224031907476163	-1.1124683269325	-0.864283671462043	-1.7335281792003	-1.57610694247045	-0.437541788945357	-0.787131805002678	0.0781469977693805	-1.01930686381339	-0.821600866194644	NA	-2.03434399238317	-1.36478151942835	-2.44876272263054	-0.19795421773819	NA	NA	NA	NA	NA	NA	NA	0.464722555502217	NA	NA	NA	NA	-0.570335964952408	0.548021347072985	-0.458509111754914	-0.605521989271512	-0.354960621012433	-1.21530559198496	-0.334918568337674	-0.714944486394044	-0.603434562757458	-0.348017695579605	-1.44964504827163	-0.0769264767606101	-0.5931717165342
P30044	-0.301860579510876	-0.30071253701807	-0.368079302651189	1.13544228618743	0.188804417574692	0.924544730188991	0.915604740592744	0.691991019522919	0.667136081613915	0.369864869465986	-0.0159423818992577	NA	0.185381324770162	0.621849019085625	0.420609009359124	0.457269744982161	0.336196574452955	NA	-0.626389892962935	NA	NA	-0.366464556949663	NA	0.0140827341714737	0.567180356709085	NA	0.134740940958344	-0.184699690583062	1.13046383932171	0.559525084038431	NA	-0.01297331387596	0.680901315672883	NA	0.519379393877271	1.70001338945573	0.334411959355859	-0.142069133894134	0.470373733499567	0.458630389955695	0.0757779871966222	0.287703277842955	0.404669002542866	NA	0.224940122522876	NA	NA	0.267024004830708	-0.366807243764945
P30046	-0.581542555171644	0.050574261434504	NA	NA	NA	NA	NA	NA	NA	0.00846542855306306	NA	NA	NA	NA	NA	NA	-0.470801550616992	NA	NA	NA	NA	NA	NA	0.122059484600328	NA	NA	NA	NA	NA	NA	NA	-0.481462413166979	NA	NA	NA	NA	0.225009898658104	0.383611436011477	0.925586490366092	1.22570046302535	NA	1.48600792045618	NA	-0.451215904366699	NA	NA	NA	NA	NA
P30048	-0.229628930688576	0.528446691584685	NA	NA	NA	NA	NA	1.89886828517183	1.32938339504622	0.430789025301852	NA	NA	0.855901878718211	NA	NA	NA	0.455067182612319	NA	NA	NA	NA	NA	2.47250439434158	-0.0829927326994781	2.65623262039721	2.73389095394385	0.837521472730144	0.871610124268208	0.595500460849248	0.945115274965316	0.435950928534366	-0.941855121651686	-0.0354055163146795	0.472602328978701	0.502904996357038	0.276726754947924	-0.41229446216065	0.00306221785912955	-0.153295105750008	-0.279647309819368	-0.890726329833053	0.0819654372131342	0.188170593969697	0.0793092798054259	0.815405583586913	-0.294712313014966	0.149557317097451	-0.366043015421684	0.288780487550924
P30049	0.857396551569926	0.983929847143767	-0.744173383507791	0.401377319785381	0.973359786681452	-0.491902011787734	0.111764820589714	0.320186546890534	0.56103188832517	0.131859336624576	-0.252023491315578	-0.10696272735704	NA	0.473262446734671	0.270055064903601	-0.0844634910242483	0.878168376552136	-0.398762585533515	-0.155451341777576	-0.051074254329118	-0.460463970901504	-0.412479895901009	0.271057901001957	0.284366225992694	0.408559633584541	NA	NA	0.735389216251219	-0.0419605806630805	NA	-0.0462682590108949	0.247654990961005	0.504926926076933	-0.270493040816994	0.585788012559086	NA	-0.0204643290517501	0.477661567989379	-0.241442081578848	0.02711665646589	-0.352295321840845	0.65800134958978	0.375262903138971	-0.470649696343948	NA	0.221802478473875	NA	-0.796886223729226	-0.0720436449582737
P30050	-0.430313773129021	-0.0125102170671422	0.0026376659241043	-0.139657777514435	-0.377391731307324	-0.244585647256631	0.633161372526039	-0.303094911736597	0.220098199479906	0.0232371066218748	-0.578159358144162	-0.297220521268041	0.375658666403853	0.765038527625745	-0.0683314973320417	0.295035107444102	-0.524345420073889	0.038401275110582	0.206685460238708	-0.462093509663756	-0.420578453643863	-1.13696446876081	-0.574878122904317	-0.206005716130231	0.187952035610687	-0.0157362513806224	-0.367297889793084	-0.25494088063575	-0.667917665270584	-1.79736702218434	-0.674927734707587	0.366036417155921	-0.00282682076343297	-0.702222134691126	-0.215362193763187	0.0858616329538872	-0.0735921609042842	0.0658199341801038	-0.0306083994564737	0.175251753490901	-0.471750081045353	-0.154171214095195	-0.177560343610673	-0.252130901457057	-0.60810198961353	-0.595022102313881	-0.678717392211551	-1.36809253578455	-0.540366944156865
P30084	-0.170150841019934	0.0366191849220714	-0.0865255027701387	0.357005436657467	1.24438527535284	0.435992580059146	1.34582812044287	-0.162678457499426	-0.283323599570896	-0.552405561719415	0.536237464588942	1.09919292955929	1.15476218937235	0.383278574374262	-0.111435098667881	-0.182506335287914	-0.232063684735954	-0.122388204628144	-0.204821832317883	-0.15117597028193	0.599684331832814	0.246324648637745	-0.739345783366759	-0.386168613164788	-1.14330690012671	-0.22453721187691	-0.538571922522737	0.955059956189862	1.57746049612597	1.69056163981529	0.471603889265956	-0.292573315035199	-0.00959793584302774	0.988826226390977	0.560979871736246	1.04904902377672	-0.547332105820352	-0.387882194857546	-0.231323369978743	-0.0502359883293543	-0.346889072931175	0.328413030308553	0.132094646143019	0.251537222694525	-0.00535150102064617	-0.150209657762262	-0.229187010324534	-0.71909285654084	0.122574029599953
P30085	-0.49297732142393	0.0822331699914082	0.837314010851461	1.68450126670935	0.826655316080316	0.316012733501209	1.64533102320067	0.864425489697837	1.14186219288675	-0.351567951235511	NA	NA	NA	NA	NA	NA	-0.378417274582058	NA	NA	NA	NA	NA	NA	-0.4924614697001	NA	NA	NA	NA	NA	NA	NA	0.126144329688786	NA	NA	NA	NA	NA	-0.400968157536826	NA	NA	NA	NA	NA	NA	NA	NA	NA	NA	NA
P30086	-0.764774520498461	-0.610678240755813	-0.809918424559166	0.0334627420725368	0.589209337666805	NA	-0.279353990490857	0.58956193145155	0.401140083413473	-0.298659145312105	-0.240394799225649	-0.160594992425302	0.237496697740703	-0.438327903104664	-0.818843249603462	0.0242078670108221	-0.51433122613894	-0.0167255333835932	0.0366058481232199	-0.122039256855257	-0.0270925198220712	0.114606766513224	0.316781639373299	-1.42021149241053	0.334216424474398	0.549705924594119	0.00952646774092931	NA	-0.165199861006334	-0.302816630064678	-0.330454599319017	NA	0.147078054707036	-0.855196650363647	-0.240778518546794	-0.181344827867554	0.228822739061044	-1.25669999891204	0.341106359159714	0.189403016826081	0.26585127051586	0.010647010014122	1.00461536153705	0.322492279441793	-0.125428073420445	0.321163515458894	0.243520225906353	NA	0.0212687285054989
P30101	0.336530000379381	0.345746012983256	-0.193593159587118	-0.100907212876773	0.562342043955928	-0.137920821101993	-0.0948702962304442	-0.139225116852839	-0.458745682493925	0.460988917456073	-0.147996179377154	0.101405856171839	0.296802348071892	-0.683991094066712	0.119553836786695	-0.426673037305244	0.148728132329583	0.111993135202051	-0.00125964675226758	-0.373145140524662	0.192388678975339	0.555199958706177	0.56275796183377	0.113196465200546	-0.197191982790886	-0.472380552856281	-0.213133459038177	-0.500799456859161	-0.413439878073524	0.0708156227326425	-0.158512832282843	0.486524685023525	-0.0548661620386686	-0.600932293593271	-0.573379486424947	-0.353677721598078	-0.158021287300798	0.596190646784589	0.0329055063225353	-0.222322891323289	0.335440650185733	-0.15522207480924	-0.0779093689479116	-0.011791277540431	0.064676469767857	-0.143211841247595	0.322086736269559	0.147882192193877	0.208311641497857
P30153	3.35791772196037	0.491786731255259	0.0094624127025965	0.24052982081317	0.0672236221338039	NA	0.452320612945009	0.582905707566227	0.819562913111116	-0.315168171935759	NA	NA	NA	NA	NA	NA	0.54685661803333	NA	NA	NA	NA	NA	NA	-0.199115475086809	-0.494058271121929	-0.306794578677465	-1.10631497854313	-0.321202717363746	-0.800459494550203	0.596779834322372	-0.172035775889826	0.307178165891692	0.0287962470522833	-0.737441192571811	0.211484075590679	-0.126512386813321	0.14999714550023	-0.165683424848007	0.176733649971009	-0.0399911690976018	0.471780373755937	-0.339751103778741	-0.294913956283766	0.353874244830326	-0.378977692846757	-1.12916299218751	0.637926728507799	-0.750477181963882	0.415318291544554
P30260	NA	NA	-0.0319919559195689	0.271546506083703	1.50156859591723	0.349449485183287	0.599219283674084	0.80559198406396	0.182032718265614	NA	NA	NA	NA	NA	NA	NA	NA	NA	NA	NA	NA	NA	NA	NA	NA	NA	NA	NA	NA	NA	NA	NA	NA	NA	NA	NA	NA	NA	NA	NA	NA	NA	NA	NA	NA	NA	NA	NA	NA
P30405	0.303785860839222	0.919790591038841	-0.010848616448085	-0.0491358736853825	-0.679701978612551	-0.867315029068993	NA	-0.745907206187616	-0.0589142155977314	-0.228363871985605	NA	NA	NA	NA	NA	NA	0.469716087276534	NA	NA	NA	NA	NA	NA	0.197500747525558	NA	NA	NA	NA	NA	NA	NA	-0.237326325663456	NA	NA	NA	NA	0.234748575843288	NA	-0.0890226762925246	0.442783640989206	0.278983236394339	-0.164926715483317	-0.15893915263411	-0.190958638258931	0.0365989784420185	0.238595049766389	-0.401797959628628	-0.355920415466982	0.247810257704646
P30419	NA	1.38983927352729	0.0234821168148542	-0.0297711826206961	0.0576478657699907	0.250200875559098	-0.169843510676005	0.109811440587884	0.631501702903525	1.16635134405104	1.40097634611507	1.41084793079892	0.698627824862619	0.333948227094604	1.20216678874733	0.815784825182353	1.04480000251235	0.837226943272878	0.524857514627352	0.159917232120976	0.153717370822959	-0.180745468557492	0.926307188361331	-0.435244868444067	-0.16215595986856	NA	-0.357170237072176	0.0824570972242427	-0.259535138825877	1.14181090811015	-0.213130129065173	-0.0580859129088071	-0.690119447888981	-0.516344153794837	-0.769712709638924	0.0669138564342913	-0.814522934256577	0.507743480804996	-0.233490892149775	-0.464469512818129	-0.629443679858259	-0.552301824426085	-0.349649247524811	0.236929082539179	-0.142174464231742	0.369723156688835	-0.0952462690905461	-0.232781806653351	-0.995540235236859
P30519	NA	NA	NA	NA	NA	NA	NA	NA	NA	NA	NA	NA	NA	NA	NA	NA	NA	NA	NA	NA	NA	NA	NA	NA	NA	NA	NA	NA	NA	NA	NA	NA	NA	NA	NA	NA	NA	NA	NA	NA	NA	NA	NA	NA	NA	NA	NA	NA	NA
P30520	0.747414293223589	NA	NA	NA	NA	NA	NA	NA	NA	NA	NA	NA	NA	NA	NA	NA	NA	NA	NA	NA	NA	NA	NA	NA	NA	NA	NA	NA	NA	NA	NA	NA	NA	NA	NA	NA	NA	NA	NA	NA	NA	NA	NA	NA	NA	NA	NA	NA	NA
P30533	0.693976423822441	0.0260086122918893	0.869308396425573	0.117667063188381	0.251596097666254	0.742995440918237	-0.12087376429967	0.559676155320521	0.411984082138648	-0.0508538979051813	-0.0512030731313803	-0.210513042534298	0.0140442097426471	-0.748093015590749	-0.575025290232651	0.343264074230902	0.318631921578445	-0.0691788921461875	-0.341691928062716	-0.79653167615916	-0.538407605506867	-0.116400761200469	0.464944999767464	-0.28270495199625	-0.273141050060589	0.564201266383486	0.187988152175582	0.443847153696656	-0.312351876276307	NA	-0.531379925818025	0.565223555976757	0.00348757968122251	0.378307363835928	0.784088921714127	0.118709201043096	-0.126101506377931	0.287099548124804	-0.271686260098356	-0.306278431310443	-0.623530575189937	0.381114593073793	-0.219656241845569	-0.24058769311226	0.754909271318474	-0.438980909296296	0.353539498133553	-0.808272114738519	0.736770198651199
P30566	-1.17271798279176	-0.827103660260304	-1.0641928189337	-0.0222816073774649	0.0121037821032911	-0.874765376967858	-0.119129711264915	0.281146049882747	-0.16829247799951	-0.576862673664992	-1.44800846560394	0.445127054713546	-0.741768424682667	-0.679776840142812	NA	-0.0739685123557317	NA	-0.062547181483689	-0.409566086314102	-0.0219803714185646	0.13043999438127	NA	-0.567819888740073	NA	0.323378775672583	-0.282029189478327	1.88665580197962	0.132879298352816	-1.16214699671037	0.10546657643717	0.379085654022888	-0.220936275392912	-0.0419137205241917	NA	0.513876201330361	-0.991554533696511	0.499044047636013	0.346824175732403	1.1410871363318	NA	0.435586082683986	1.22997774248438	NA	-0.0383207883370531	NA	NA	NA	NA	NA
P30626	-0.207113535573645	0.922210974803194	-0.314156082777632	0.142554807480559	-0.269975344821326	0.0688186453519715	-0.0689964824223461	-0.153359606317943	-0.484472627865078	0.898523976965395	0.260211723838444	0.0294816164692521	0.0136523804079887	-0.446157233446368	-0.482353333667736	-0.755248396962884	0.00750794091902224	-0.00703053526205538	0.485290300349003	0.313098750718275	-0.680975069861108	0.212810481348105	-0.311622426793067	1.06004405897294	0.157550871590649	-0.222524777591405	-1.6422277308541	-0.231906801683374	-0.692328726390649	-0.9348302796121	0.318168241870898	-1.79587056600318	0.238817007878514	-0.274277477394877	-0.130476891377357	-0.686187219148945	0.628705544078111	-0.95417304968475	0.34494323509584	0.287858092504482	0.43797370763255	0.166904712976124	0.135252393553041	0.255547756091899	-0.112751935992385	-0.578576862254598	0.252486984511217	0.331915416239517	-0.0454900791678936
P30679	NA	NA	NA	NA	NA	NA	NA	NA	NA	NA	NA	NA	NA	NA	NA	NA	NA	NA	NA	NA	NA	NA	NA	NA	NA	NA	NA	NA	NA	NA	NA	NA	NA	NA	NA	NA	NA	NA	NA	NA	NA	NA	NA	NA	NA	NA	NA	NA	NA
P30740	0.859629667286422	0.541910838881546	0.91401437692733	-1.1663304171526	-0.796590971630323	-0.0490320687755748	-0.574403172579459	-0.772811615299306	-0.192796822395568	0.688268763589473	0.0427154374112227	0.574766159718752	1.11942571184255	0.375561263991182	0.409292123513893	-0.337496926914049	0.140821146303659	-0.389543967706205	-0.285534036897048	0.0257129578709386	-0.592778508540156	0.243717452388549	-0.11556462005645	0.789778221692326	0.130726133657811	1.83324867420898	0.92731273976731	0.418791198027091	NA	NA	-0.0708038725174316	0.375133200786814	NA	NA	-0.322300670252351	0.935910966126856	-0.368454580701696	0.105929845520904	-0.950287497142542	-0.352780322613858	-1.62754009860648	-0.376260661495668	-0.427543065687157	0.132046542023368	-0.0829360010921666	0.512884190034643	0.249927049129437	0.303657064013208	-0.0217514576458406
P30837	-0.650754285631851	NA	-0.79403624379997	NA	-0.318217808147599	-0.00530438408617503	-0.403402001010437	-1.16976908479925	-0.140856836174876	NA	-0.198182277187014	0.144516985011074	-0.844545943837438	-0.737553609823425	-0.611762051810274	-0.273855236153468	NA	-0.748180055689191	-1.11455490467893	-0.644236902558355	-1.63993616495504	-0.11100343368203	0.38826318523559	NA	0.385576816695255	NA	NA	NA	NA	NA	NA	NA	NA	NA	NA	NA	-0.271034057729915	NA	-0.223697228407954	-0.269212960806165	-0.540683085242862	0.0301693517310274	0.194870613595324	-1.45901248827893	-1.18941995758362	0.83076790016385	0.498835346033761	-0.208400839480494	0.67302001684774
P31040	NA	NA	NA	NA	NA	NA	NA	NA	NA	NA	0.0426903593374274	-0.769669980767359	-0.652764864715866	-0.206388324555971	-1.0433609950976	1.25569468054218	NA	-0.819740512744977	-0.614490210558299	0.661604697502895	NA	0.676140547266197	NA	NA	0.645405522774999	NA	NA	NA	0.498331709560832	1.16981573501801	-0.259562652540542	NA	0.727245749515165	1.99416968465806	NA	NA	-0.73877234239471	NA	-1.094441605786	-0.146520430948204	-0.83933276459376	-1.03571289796134	0.834505343838975	-0.324792046443361	0.0253735370177796	NA	-0.448297169373876	0.134618637076454	NA
P31146	0.701276359841825	0.377260430179293	0.709363596987166	-0.859059114928662	-0.580968765584072	0.0211522483682016	-0.842913804563851	-1.68499241366019	0.228355294238649	0.232645392947603	0.409202748768865	0.572135589797606	0.266108529759699	1.14605556041601	0.729767505109854	0.394584767855548	-0.777289836427104	-1.29999691666619	-1.18667615325829	-1.40327130892519	-1.01836257116736	-0.701122861231201	0.942654198813321	0.57699802924301	0.0945801704218223	1.06586224232775	0.417779420384276	0.694300952869726	0.194026584266261	NA	-0.314874872477415	1.14351575466063	-1.67358042302799	-0.778405633014912	0.784029780717671	1.05568287937542	-1.15343538490952	0.221697720817034	-2.14664461952857	-2.31652101207702	-2.13530091202567	-1.61666512418358	-2.71514317205472	-1.97364416719985	0.491987470964313	0.208165789742784	0.849275470414301	0.844472002297972	0.966758303201377
P31152	NA	NA	NA	NA	NA	NA	NA	NA	NA	NA	NA	NA	NA	NA	NA	NA	NA	NA	NA	NA	NA	NA	NA	NA	NA	NA	NA	NA	NA	NA	NA	NA	NA	NA	NA	NA	NA	NA	NA	NA	NA	NA	NA	NA	NA	NA	NA	NA	NA
P31153	0.225602322494455	0.234864906045552	0.47613698192689	0.41761111609376	0.631918322593731	0.0262530039564696	-0.36735398758019	0.363377150275209	0.0888820265189265	-0.571765378498284	-0.230386653422797	0.937097798036851	0.0098961715797253	-0.560728150308826	0.641515965106952	-0.0856035549245574	0.949391346398519	0.0307231778438849	0.514955980421215	0.306864677060141	-0.72497460686885	-0.855976056129853	0.650491067339103	0.543330522470206	0.670522762612558	0.210518979406949	0.599266699618934	0.495763688273867	-0.150768527509366	-0.119393427054468	0.709644911174441	-0.890830977637773	0.076990940441453	-0.258088242579464	0.438651986932135	0.576295215422001	0.412153429794011	-0.291415422129073	0.320325324736545	0.684963750919608	0.367693507506001	0.467956259909929	0.548433729559206	-0.166982659410113	0.305556588859843	0.155889461114813	-0.284154390438946	-0.301352320734001	0.792078805104485
P31350	NA	-0.534905384209443	-1.20870401717532	-1.49086723592604	-0.859901043310453	-0.0525630190016868	-0.842787634648406	-0.954269669474724	NA	-0.0604252377395093	NA	0.223694982139464	1.28779995168091	1.33119520461	NA	NA	-0.173449209379549	1.19456243363848	0.955450164708216	NA	0.134622777700695	NA	-0.377688935439427	-0.319567361024323	NA	NA	NA	NA	NA	NA	NA	NA	NA	NA	NA	NA	0.0356343951278021	-0.664637735655548	0.272620404077045	0.0382092635196733	1.30721474483672	0.480794738968424	NA	-0.0260975062672879	0.0891000262552242	NA	1.19798767949009	1.00726579564875	0.976181373620814
P31483	0.689838983870397	NA	-0.0291112049363788	-0.450493964605791	-0.703592338936211	-1.17182585973911	-0.812990328006479	-0.399120090871234	-0.298711768895486	NA	NA	NA	NA	NA	NA	NA	NA	NA	NA	NA	NA	NA	NA	NA	NA	NA	NA	NA	NA	NA	NA	NA	NA	NA	NA	NA	NA	NA	NA	NA	NA	NA	NA	NA	NA	NA	NA	NA	NA
P31689	0.341623746890792	0.261246230024786	NA	NA	NA	NA	NA	NA	NA	0.0471093916620893	NA	NA	NA	NA	NA	NA	-0.816071820849648	NA	NA	NA	NA	NA	NA	-0.388774917351941	NA	NA	NA	NA	NA	NA	NA	-0.694408314233495	NA	NA	NA	NA	-0.174973959265469	-0.353055124211123	-1.03460707295239	NA	0.0111841694325492	-0.941196741753649	0.221045979890938	0.810741973321051	-0.31661241771313	0.48750317896524	NA	NA	0.123663577014487
P31930	0.238717612782029	-0.800085889642402	-0.51994971816937	-0.0843666653827286	0.149698903335889	-0.585073429821102	0.0173213497584958	-0.191768773779602	-1.09163934801825	-0.833416809571715	-0.181087373140997	-0.477130293558764	-0.571135522957676	0.27914345919299	0.25556361997903	0.187607593692802	0.0789091967904035	-0.277339242259828	-0.158909268841119	0.550950627694676	-0.529856357141093	0.416736977420678	-0.381691680732079	NA	-1.06909554392133	NA	0.180738924211147	-0.803584907151713	NA	-0.761131111567479	-0.504580029747233	-1.19017009763567	-0.320566052262922	-0.174323995245549	NA	-0.127683858460724	-0.0131532008597819	NA	-0.445470084820975	NA	1.13498429033126	0.674485949608719	NA	0.845058134319739	NA	NA	NA	NA	NA
P31937	NA	0.546381680568458	NA	NA	NA	NA	NA	NA	NA	-0.597650705744593	NA	NA	NA	NA	NA	NA	NA	NA	NA	NA	NA	NA	NA	NA	NA	NA	NA	NA	NA	NA	NA	-0.162919389315373	NA	NA	NA	NA	NA	NA	NA	NA	NA	NA	NA	NA	NA	NA	NA	NA	NA
P31939	0.783827539926797	0.575543195000236	0.773565581901544	0.1445624292183	0.967785558908082	NA	1.10737422104762	-0.518850175153956	-0.285089676112481	-0.20441324371222	-0.137699498382776	0.155484055917881	-0.163127724476314	-0.404429647425623	0.257170654288834	-0.290478869248519	0.492863694137032	-0.574278455234071	0.156768800014949	-0.00404125606388812	NA	0.261225190644172	0.576614118666999	0.44187887010847	-0.791433766160293	-0.337010455373269	0.283149189049217	-0.513894619477516	NA	NA	-0.181581289401268	NA	0.542316360885217	-1.10273834107546	NA	-0.533853131661885	0.249887237660384	0.810851359752379	0.20946648904284	0.777667657972248	0.339216222062681	0.101289448556249	0.191167439314441	0.670311078332874	0.228681555334562	NA	0.235066389790264	NA	0.217692160344684
P31942	-0.0402438101727269	-0.314428855634747	-0.11540248791953	0.500910370537307	0.736620508629349	0.187398142648268	0.144156440061526	-0.13522903281764	-1.09921364161562	-1.03829841119068	-0.0428294294252674	-0.220985379401163	0.0421015425704419	0.412210213024378	-0.171464059762244	-0.669998491798148	-0.449718238095612	-0.184434466688734	0.410809903893882	-0.040476418922064	0.235314830191445	-0.257292593095965	-0.483056858039557	-0.879754539058786	0.0324293439863016	-0.0223434126531837	0.0477159620936729	-0.904397875787811	-0.328946262367695	-0.245570060785902	-0.183571775493323	-0.523031915971243	-0.0283942930945828	-0.152508047349238	-0.199155982035231	-0.736733190185303	-0.363956517604897	-0.405442133080174	-0.5009388828679	-0.169995678899311	-0.00380743731061202	-0.0242723666165519	-0.0208189397252864	-0.0591948386551644	-0.590701725905929	-0.0179259115795867	-0.561880818271179	-0.882762329202176	-0.530125542441011
P31943	0.17398999074214	0.457161091553325	0.0474099532943401	0.537340025513141	0.450875267224088	1.0116992197575	-0.136818137953166	-0.245443844355811	-0.0334657373715242	-0.238954459695325	0.254280040098403	0.0771240041225256	-0.138402242321688	-0.232565902084271	-0.338675443128796	-0.454721457481629	0.586751151486164	-0.244150190258771	-0.38298501387755	0.033456660627976	0.228719020324796	0.189847139852028	0.000889308463313546	0.716433765737607	-0.236951344520914	0.0911694881606571	-0.0927858810077882	0.635888948717999	0.647825241659575	0.767758465998238	-0.0583071598720239	0.449443869024752	0.0948005340996804	0.60376231901456	0.282071695599803	-0.00208162326844159	0.200503190958653	0.621837237019362	0.386639873583866	0.0249266026801892	-0.511309795520076	0.277079777713734	-0.876343656170396	0.414411668493654	0.553476704632312	0.859477542077049	-0.148168752390298	-0.298019921875799	0.571934356245713
P31946	-0.245357951334502	0.430339490625092	0.557628724526535	-0.078402508093963	-0.413281466761391	-0.830196599507464	-0.652139004642475	0.504740016282848	-0.190753350275649	-0.261380900095713	0.140894809190066	-0.557875005547466	0.199943526673171	-0.231892897667129	-0.860793307592333	-0.0449599399365883	-0.0873976596187992	0.0693134312310479	-0.377269724347294	0.151890825608614	0.0978941223162634	-0.876833291359487	-0.0959383648095952	-0.0429950392518105	-0.391772133163476	-0.412660513903671	-0.0389914110970957	-0.0429027722087915	-1.21582580558083	-0.930665727341693	0.440420959265913	-0.420166774342868	0.0229368942061607	-0.28941726301746	-0.0346081753429427	-0.000230192392221905	-0.249718998431638	-0.452837106986211	-0.0215909335283765	-0.523909064390872	-0.18208865654915	-0.30365317650633	-0.456143993934346	-0.430081576777542	-0.3220493448992	NA	-0.850464149433647	-0.266901483912898	-0.0224568449994645
P31947	NA	NA	0.104140710528315	-0.24189192908151	-1.14094150359803	-1.09270349073263	-1.22021317427371	0.418212332609896	0.0929114738827826	NA	0.165670802722623	0.389790880546705	0.450494850684142	-0.480677726714926	-0.14283283320122	-0.235985868008273	NA	0.286012989884314	0.372847210038599	0.0412170504997151	-1.58213790550889	-0.750502831241072	-0.438168233985266	NA	-0.190525874918822	0.225320433892673	-0.0506811020920753	0	-0.972305614883452	-2.16468011916612	0.433614934651505	NA	0.305391248500605	-1.59943389325075	-0.130408751302414	-0.2681428776768	NA	NA	NA	NA	NA	NA	NA	NA	NA	NA	NA	NA	NA
P31948	-0.614226881970519	-0.228286902691986	-0.702562985205243	0.656450821689399	-0.755200195825906	-1.43886034034009	-0.205760568439794	0.0708297141811607	-0.0545327478672045	-0.348835157052278	-0.00890096571999185	-0.078094693934884	0.36076351130817	-0.15074354888547	0.488551161987385	0.241461573798702	0.33500160412376	0.642529486133221	0.354166139259518	0.170795150037148	0.122827187821954	-0.693116148893955	0.319995481121934	0.142584774861073	-0.292376747550111	0.595667066674689	0.0869923632336635	0.279981276430938	0.650564374303365	0.213512469667094	0.371921087831922	0.3048720458145	0.555731106813985	0.148504366175742	-0.452750278212493	0.583878995399182	0.720939197319053	0.372424911563738	0.406219006711132	-0.142574374715029	0.0661181659324558	0.0774389083860663	0.22559213197706	0.397666245781878	-0.481989848384499	0.534975238550516	0.321685356604878	-0.271089607563607	0.824512674602609
P31949	0.649667515717675	0.357876272707511	0.326852468850329	0.722644337479596	-1.06159423657331	-0.597366847200225	-0.706709448191385	0.856171740513234	-0.130944098725415	0.611814724245382	0.0888239305716665	-0.145108522301477	0.58163424801011	0.0814139993369983	0.278462865726977	0.569329096344455	-0.0111516770578938	0.815222004079456	-0.26466542931696	0.696368959592797	-0.765207442328435	-0.221389620700899	0.205209919364531	0.412531667334872	0.409611446156858	-0.1535582182074	-0.149896094344116	-0.502319344183879	0.741197477973012	-0.625503188767701	0.163394679474936	0.579669120703432	0.112187514876853	-0.755077110619163	0.0584491788479079	-0.266118413141626	0.455222971790422	0.791127926346338	0.0715848226813576	0.404364869662016	0.202718410364339	0.507764111349929	0.386063283209842	0.264890940976782	0.101097907916265	0.464228974259855	0.50304251984285	0.75210773580292	0.631901296185444
P32119	-0.0634425266273349	0.0637139984387613	-0.327897858714759	0.656460540971243	-0.492436441368984	-0.674447581282057	-0.714900107970884	0.60031825362067	0.551290242287426	-0.252180068057532	-0.189905408729988	-1.61579073657858	0.081622814343	-0.486756258193587	-0.779082133944829	-1.40187173637573	-0.142612408255032	0.155512777269283	0.492955093752154	-0.737157362458587	-0.526779302331474	-0.169658143991395	-0.200912974029526	-0.522020935496037	-0.221744952635276	0.0565688347817029	0.231771538519922	0.702981638313216	-0.0616206672299838	NA	0.312703502846873	0.100294827059852	-0.0657834247535681	0.89232827817436	NA	0.379192574465197	0.384910699366529	-0.308123041544662	0.932892320013026	0.549695413874077	0.533991883587891	0.63571393079618	0.353955542798154	0.345980540217919	-0.868700499718225	NA	NA	0.0378699647889673	-0.587972780168333
P32322	-0.213253089770294	NA	NA	NA	NA	NA	NA	NA	NA	NA	NA	NA	NA	NA	NA	NA	NA	NA	NA	NA	NA	NA	NA	NA	NA	NA	NA	NA	NA	NA	NA	NA	NA	NA	NA	NA	NA	NA	NA	NA	NA	NA	NA	NA	NA	NA	NA	NA	NA
P32969	0.399737497238921	-0.123461190507496	0.172090390750929	-0.0390888381909419	1.1015047753716	-0.920747729817392	0.724755060764751	0.152912096999376	-0.000911722881794839	-0.294156015702303	-0.21828695423785	-0.0517206758149307	-0.118045292069352	0.413143383309998	0.691157220433681	0.280933972435889	0.0899900290971731	-0.349664510575103	-0.244640805321665	0.0720713977176927	-0.740107919979809	-1.15721981059065	0.111407418069717	0.0843068206321505	0.146584265707008	0.359615291665892	0.0950534942558728	0.095651477801585	0.129606576949724	-0.644850167879003	-0.158806491317652	1.37495471888272	-0.394721955956369	-1.1612332189128	-0.362337923860242	-0.41213692114177	0.0152911312982887	-0.327931006096904	0.254938844729153	-0.208210038224979	-0.249514003130265	0.173228534301883	0.402501214709646	-0.0365786429305433	-0.100971756073896	0.640020409667627	0.234830797114142	0.0701234546724601	0
P33176	NA	-0.859133808371203	NA	NA	NA	NA	NA	NA	NA	-0.918496543396252	NA	NA	NA	NA	NA	NA	0.402901503864729	NA	NA	NA	NA	NA	NA	-0.0757723505249583	NA	NA	NA	NA	NA	NA	NA	0.0768530947488864	NA	NA	NA	NA	NA	-0.194910618063537	NA	NA	NA	NA	NA	NA	NA	NA	NA	NA	NA
P33240	-0.365331188536727	-0.324763344481969	NA	NA	NA	NA	NA	NA	NA	-1.0393047681392	NA	NA	NA	NA	NA	NA	-1.49826806832101	NA	NA	NA	NA	NA	NA	-0.408742147572684	0.707777795978379	0.525525992157555	0.206142797402874	-0.0605714204528798	0.705812410182727	-0.0131799532856134	-0.339086091210246	-0.521592656713826	-1.04784094713229	0.523825494301946	NA	-0.44138916365208	NA	-1.164480366661	NA	NA	NA	NA	NA	NA	NA	NA	NA	NA	NA
P33316	0.128931713157201	0.879688644413085	0.428096187057507	-1.44092931041339	NA	NA	NA	-1.51974378447713	-0.386530283111521	0.89759883418776	-0.587555142667781	-0.131745621766825	0.274968355484269	0.244864389913503	-0.243467737154311	-0.446913462302349	-0.458960453281427	-0.238854545871909	-0.00841008284365573	0.0887854943180398	-0.555859248832636	-0.217526265982085	-0.552823272875579	1.22430159316286	NA	NA	NA	NA	NA	NA	-0.918010854865334	1.23117703471818	-0.806542824261433	NA	0.0719782129720162	-0.297454705877078	-0.44314478420442	-0.965147573716144	0.17089720727542	-0.262089781418721	-0.295893111795063	-0.640901377698493	-1.04941370826053	-0.507176063819276	0.0605941405692149	-0.59093517988753	-0.605894580896012	-1.03423265080186	-0.0937842352533096
P33527	NA	NA	NA	NA	NA	NA	NA	NA	NA	NA	NA	NA	NA	NA	NA	NA	NA	NA	NA	NA	NA	NA	NA	NA	NA	NA	NA	NA	NA	NA	NA	NA	NA	NA	NA	NA	NA	NA	NA	NA	NA	NA	NA	NA	NA	NA	NA	NA	NA
P33908	NA	NA	NA	NA	NA	NA	NA	NA	NA	NA	NA	NA	NA	NA	NA	NA	NA	NA	NA	NA	NA	NA	NA	NA	NA	NA	NA	NA	NA	NA	NA	NA	NA	NA	NA	NA	NA	NA	NA	NA	NA	NA	NA	NA	NA	NA	NA	NA	NA
P33991	0.550457386572117	0.105346423407713	0.483388347074448	-1.43469002303239	1.31299059334492	0.420210201376331	0.992243987119113	-0.262151067786674	-0.345543147714286	0.288734780244036	-0.0160411383843125	-0.509420085594381	0.509324158956569	-0.131211424319674	-0.1227797476237	-0.222271239076388	-1.04239507756225	-0.147632859921891	-0.658470590189523	-0.626294033422376	-0.373517366808075	0.0582077104230128	-0.903407585199006	-0.01956115624302	-0.308550162482632	-0.660995567946858	0.195768738848045	0.859990875694075	-0.082540406411805	0.0988492404331321	0.269304776927799	0.129404890359135	-0.024109798548864	0.395292305697987	-0.204564578381486	0.143632586705037	0.0498312329180339	-0.225281240080675	-0.642239595028616	-0.614101508836744	-0.109097399743296	-0.694303643550557	-0.178989355769073	0.56319783373261	-0.237449060277764	NA	0.330556304360684	0.0379110463603807	0.398531122302655
P33992	0.571773993947832	0.510012252395982	0.674458451886149	-0.367333135860176	-0.704215772493547	-1.28357813431768	0.0321648447574166	0.471424940268119	0.598084184213145	0.266496026705536	-0.328395020828575	-0.825553322040657	-0.65904174827006	-1.20181647544129	0.410075764875041	-0.327600308635562	-0.184881683466052	0.134831474511397	-0.280723105967819	-0.168091936658319	-0.094184133574543	-1.49197605532391	-1.44160741336275	0.0101297337327004	NA	NA	NA	NA	NA	NA	NA	-0.0840995038095813	NA	NA	NA	NA	NA	0.569176575149955	NA	NA	NA	0.340191558366426	NA	NA	NA	NA	NA	NA	0.906733622931491
P33993	0.413976969046902	0.134294023918424	-0.59817210740204	-0.196831361275457	-0.0285301789150718	1.18208329107311	0.106112741455439	-0.330822737531441	-0.218714828427951	0.032101632102	-0.478047105080131	-0.499190236027678	-0.0631757848796963	0.110052809159045	0.489520880319612	-0.114899134324181	-0.399883786105204	-0.249931522232739	-0.725764346112842	0.0422798357338025	0.258796913168849	-0.0961698247548676	0.0695477784358553	-0.408470561482255	0.388091024684404	-0.0247225200397531	0.174149671917815	0.623405589079814	-0.223333095315879	0.598216769226269	0.512571962090657	-0.258861221605661	0.359808385148999	0.136756857638136	-0.123951443040526	-0.12773444752585	-0.228097438350241	-0.991790809404324	-0.352350928902753	0.294945009940891	0.193575232392328	0.130480453109203	0.300318574999161	0.134776193499551	0.0313120860322223	-0.175887812160741	-0.110323315700294	0.0662853392058691	0.103886604439526
P34059	NA	NA	NA	NA	NA	NA	NA	NA	NA	NA	NA	NA	NA	NA	NA	NA	NA	NA	NA	NA	NA	NA	NA	NA	NA	NA	NA	NA	NA	NA	NA	NA	NA	NA	NA	NA	NA	NA	NA	NA	NA	NA	NA	NA	NA	NA	NA	NA	NA
P34896	NA	NA	NA	NA	NA	NA	NA	NA	NA	NA	NA	NA	NA	NA	NA	NA	NA	NA	NA	NA	NA	NA	NA	NA	NA	NA	NA	NA	NA	NA	NA	NA	NA	NA	NA	NA	NA	NA	NA	NA	NA	NA	NA	NA	NA	NA	NA	NA	NA
P34897	-0.203217508508029	-0.280914808610965	-0.208316949478169	0.867085101936308	2.11924594519716	1.19969066567973	1.2046185987233	-0.399732301842235	-0.0457731110181369	-0.810784680268052	-0.301472477102491	-0.0334618038019498	-0.682106553448334	-0.278456325620297	-0.669176964695621	-0.304954476523413	-0.616001147071582	0.485428128742468	0.162435056385799	-0.0429229863718446	0.897961645748239	0.35177494240621	-0.23332092809747	-0.765435886296157	-1.04719892821203	-0.170905088628097	-0.841264945509776	-0.14965488353454	-0.472889744914499	0.578460954681469	-0.0430666450661493	-0.34941303798607	0.53350797956545	0.618844649471769	-0.32868038795151	-0.480473932978229	0.236424329188468	-0.316417176141653	0.235479882525919	0.44210693307853	0.327271808437751	-0.526116165936908	0.69913538287924	-0.310885694546986	-0.305764882542404	-0.896069526067812	-0.374029719499775	-0.420479066957994	-0.0683645718845084
P34931	NA	NA	NA	NA	NA	NA	NA	NA	NA	NA	NA	NA	NA	NA	NA	NA	NA	NA	NA	NA	NA	NA	NA	NA	NA	NA	NA	NA	NA	NA	NA	NA	NA	NA	NA	NA	NA	NA	NA	NA	NA	NA	NA	NA	NA	NA	NA	NA	NA
P34932	-0.609866264688199	-0.408078390729812	-0.0656061239996375	0.3443602671703	0.402616453307922	0.529587552582163	0.183305467229663	0.570792483334455	-0.0680818640475479	-0.574842620831049	0.456547744941179	0.12851202404796	0.340412171214308	-0.138879124720149	-0.477785926557951	0.656435640428742	0.0746230620789415	0.323050042912485	0.725050461909557	0.350935425942568	0.486728077924724	0.478050391388514	-0.2434456324882	-0.168268829019504	-0.474890375244394	-0.416853945073503	0.598393432663265	0.0266808882016493	0.480776345804143	0.290300083729893	-0.497270114169908	0.156832802441405	0.390667254313052	-0.543851447981827	-0.150991214757123	-0.573433372288148	0.156144898557381	0.0669191072995887	0.379964150101152	0.267163865910488	0.595591487799015	-0.0412165642127431	-0.464905224165227	-0.463267852347691	-0.493529110991264	-0.310511089725875	-0.894632361767809	-1.15100769507498	-0.262475874469214
P35219	NA	NA	NA	NA	NA	NA	NA	NA	NA	NA	NA	NA	NA	NA	NA	NA	NA	NA	NA	NA	NA	NA	NA	NA	NA	NA	NA	NA	NA	NA	NA	NA	NA	NA	NA	NA	NA	NA	NA	NA	NA	NA	NA	NA	NA	NA	NA	NA	NA
P35232	-0.0123872268597058	-0.226859024412196	0.566294456301029	-0.0530605809897583	1.49263495017408	0.777255566086446	1.30085735519585	0.701991865729508	0.171582978670506	0.183170003534714	-0.00831154858487064	0.156792400178552	-0.664039847556786	0.306231273431171	0.149789342163207	-0.0949728166018322	-0.364437498998789	0.25210349616614	0.436550961258605	0.473071419155835	1.07905560135945	1.04197013711034	-0.355994363716912	-0.385647461088037	0.225731172572439	0.379720774851232	-0.318832346618144	0.0866479758019665	0.154134300852106	0.920000119513366	0.204556800678463	-0.359253656251991	0.736621615233458	0.498555332089827	0.23508425255131	-0.0860822682195867	0.306867821247509	-0.11526229876204	-0.573471252127695	0.327826703647635	0.0225547415086386	0.230658526731342	0.305756465394496	0.00157569104627839	-0.266004090758046	-0.565783322542761	0.266625698537212	-0.717988231827105	-0.083632890196178
P35237	2.109299516492	NA	NA	NA	NA	NA	NA	NA	NA	NA	-0.0862384957236093	NA	NA	NA	0.231511204859979	NA	-0.660328103498814	-1.268901020864	NA	NA	NA	NA	NA	-0.212259214582532	0.683289044738728	NA	NA	NA	NA	NA	-0.223491366819317	NA	NA	NA	0.396858823622691	NA	NA	NA	NA	NA	NA	NA	NA	NA	NA	NA	NA	NA	NA
P35240	-0.61009998119777	NA	NA	NA	NA	NA	NA	NA	NA	NA	NA	NA	NA	NA	NA	NA	NA	NA	NA	NA	NA	NA	NA	NA	NA	NA	NA	NA	NA	NA	NA	NA	NA	NA	NA	NA	NA	NA	NA	NA	NA	NA	NA	NA	NA	NA	NA	NA	NA
P35241	-0.647496382759361	0.781268365733566	1.31043560283646	-0.184397478007985	0.0156229534152049	0.316398793887371	0.687757154703041	0.506321621911591	0.381263770277386	NA	-0.193569382051962	-0.359995502638866	0.0460798302664873	-0.248410993056646	0.167843829048124	-0.704873982859732	0.676095834794413	0.210281302829532	0.572448519175721	0.036278781343107	0.131542332856202	-0.127541595300513	-0.146675483485039	1.00711598112831	0.309944318614512	NA	0.0883299167697431	0.754594715445276	-0.263924514542724	-1.28244773695813	0.0860819286529457	0.237331921959299	0.152378190094894	NA	NA	-0.452061075541157	0.593674065339368	0.276058285789166	-0.21944327252349	0.776368293900583	0.883755494679145	0.609075209473957	-0.607916579714636	1.15416124474103	-0.399432132115648	NA	-0.341007458942485	-0.0316500348858101	0.239351772311601
P35244	NA	-0.100895893778229	NA	NA	NA	NA	NA	NA	NA	-0.371473691570886	NA	NA	NA	NA	NA	NA	NA	NA	NA	NA	NA	NA	NA	0.950459580786983	NA	NA	NA	NA	NA	NA	NA	0.176507933069465	NA	NA	NA	NA	NA	NA	NA	NA	NA	NA	NA	NA	NA	NA	NA	NA	NA
P35249	NA	NA	0.214262056166124	0.46510222300413	0.12274980485618	-0.741123181136447	NA	-0.358698396409851	-0.583611730612432	NA	NA	NA	NA	NA	NA	NA	NA	NA	NA	NA	NA	NA	NA	NA	NA	NA	NA	NA	NA	NA	NA	NA	NA	NA	NA	NA	0.822701943880887	NA	0.82091938977244	0.917325343306491	0.212946335972543	0.191109525734553	0.391532871906661	0.376555159680117	0.0695467428667228	0.147379831631753	-0.33737237593608	0.104413902863683	NA
P35250	-0.668120585610257	NA	NA	NA	NA	NA	NA	NA	NA	NA	NA	NA	NA	NA	NA	NA	NA	NA	NA	NA	NA	NA	NA	NA	NA	NA	NA	NA	NA	NA	NA	NA	NA	NA	NA	NA	NA	NA	NA	NA	NA	NA	NA	NA	NA	NA	NA	NA	NA
P35251	NA	NA	NA	NA	NA	NA	NA	NA	NA	NA	NA	NA	NA	NA	NA	NA	NA	NA	NA	NA	NA	NA	NA	NA	NA	NA	NA	NA	NA	NA	NA	NA	NA	NA	NA	NA	NA	NA	NA	NA	NA	NA	NA	NA	NA	NA	NA	NA	NA
P35268	-0.572647123204817	-0.658736266009784	-0.190826431807807	0.104056222544442	0.358219224900113	-0.433271673944873	0.780561264161859	0.180480459736124	0.507080889693716	-0.122279291532697	-0.125364709161946	-0.0675168251389087	-0.0100672203153879	-0.311833481992861	0.107553800240991	0.046602187539782	-0.288318972472756	0.473089163935889	0.664390518689748	0.534933173763986	0.081374760351516	-0.153918372019012	-0.605156124767176	-0.559072882654245	0.189402996450168	-0.470438834692498	-1.88274447909217	-1.0706793982428	-0.225092265409664	-0.783719933133794	-0.113491035456384	-0.767517287100751	-0.209572852775501	-0.0184445041146351	NA	-0.726973329628066	0.0243571854892183	-0.320088412976182	0.354885135291178	0.390260531971783	0.443348677043458	-0.1128244840109	0.113507575985605	-0.205611010591645	-0.509248087427248	-0.358831995446588	-0.0843913001220383	-0.734488704819974	-0.916844963137395
P35269	NA	0.341406769613686	NA	NA	NA	NA	NA	1.12650867555882	NA	1.62959824017052	NA	NA	NA	NA	NA	NA	0.367504334487471	NA	NA	NA	NA	NA	NA	-0.13112480828901	NA	NA	NA	NA	NA	NA	NA	1.37853137900171	NA	NA	NA	NA	NA	0.734076058069014	NA	NA	NA	NA	NA	NA	NA	NA	1.45860249896194	NA	NA
[truncated: 1,995 more rows]
[truncated: 1,494 more columns]
