# Supplementary material for: Exploring functional protein covariation across single cells using nPOP
Source: Genome Biol. 2022 Dec 16;23:261. doi: 10.1186/s13059-022-02817-5 (PMC9756690; doi:10.1186/s13059-022-02817-5)
Supplement: Supplementary file 5 — Additional file 5: Data file S1: DO-MS [53] report for nPOP pSCoPE runs. Data file S2: Processed protein X single cell matrices for pSCoPE and plexDIA data. [file 13059_2022_2817_MOESM5_ESM.zip › Additional File 5_ Data/Data_S2/plexDIA/proteinXsinglecell_noImp.csv]

	wAL_plexMel01.raw.0	wAL_plexMel01.raw.4	wAL_plexMel01.raw.8	wAL_plexMel03.raw.0	wAL_plexMel03.raw.4	wAL_plexMel05.raw.0	wAL_plexMel05.raw.4	wAL_plexMel05.raw.8	wAL_plexMel07.raw.0	wAL_plexMel07.raw.4	wAL_plexMel07.raw.8	wAL_plexMel09.raw.0	wAL_plexMel09.raw.4	wAL_plexMel09.raw.8	wAL_plexMel11.raw.0	wAL_plexMel11.raw.8	wAL_plexMel13.raw.0	wAL_plexMel13.raw.8	wAL_plexMel15.raw.4	wAL_plexMel15.raw.8	wAL_plexMel17.raw.0	wAL_plexMel17.raw.4	wAL_plexMel17.raw.8	wAL_plexMel19.raw.4	wAL_plexMel19.raw.8	wAL_plexMel21.raw.0	wAL_plexMel21.raw.4	wAL_plexMel21.raw.8	wAL_plexMel23.raw.0	wAL_plexMel23.raw.4	wAL_plexMel23.raw.8	wAL_plexMel25.raw.0	wAL_plexMel25.raw.4	wAL_plexMel27.raw.0	wAL_plexMel27.raw.4	wAL_plexMel27.raw.8	wAL_plexMel29.raw.0	wAL_plexMel29.raw.4	wAL_plexMel29.raw.8	wAL_plexMel34.raw.4	wAL_plexMel36.raw.0	wAL_plexMel36.raw.8	wAL_plexMel37.raw.0	wAL_plexMel38.raw.8	wAL_plexMel39.raw.0	wAL_plexMel39.raw.4	wAL_plexMel40.raw.0	wAL_plexMel40.raw.4	wAL_plexMel40.raw.8
A6NCW0;A8MUK1;C9J2P7;C9JJH3;C9JLJ4;C9JPN9;C9JVI0;D6R901;D6R9N7;D6RA61;D6RBQ6;D6RCP7;D6RJB6;Q0WX57;Q7RTZ2	-0.790994411041483	-1.01832099319849	-0.66488808658753	NA	NA	NA	NA	NA	0.181382997510121	0.661435625043711	0.536269153342791	0.244932346076853	-0.103824893464593	0.00328907077010498	NA	NA	NA	NA	NA	NA	NA	NA	NA	-1.65476321868448	-0.826726372300904	-0.636186837342202	0.34964872542122	0.376777763250323	0.138688024663603	-0.106638227116798	-0.401811386107492	NA	NA	-0.114872890043278	0.0146792279698591	-0.212567431654467	NA	NA	0.177950986318057	NA	0.157293964466373	0.101003470816609	NA	NA	NA	NA	NA	NA	NA
A6NHG4;P30046;P30046-2	0.148125806296636	-0.0579580539719018	0.618742219493001	-0.256335207715885	-0.71524766817247	0.703926955695149	0.631063135853397	0.314936850643866	-1.00889835581729	0.322661757331786	-0.247374507375373	0.318581732323197	-0.142635680408152	-0.271792694454972	-0.785802161760098	-1.1250217484602	NA	NA	NA	NA	0.645700131484211	0.112285566675732	NA	NA	NA	-0.0407229619943439	-0.956435097109399	-0.0276865223571513	0.180091103930326	-0.0499087307288463	0.25319812946509	0.0349883527606246	-0.241592665716808	0.363969809777598	0.0198412739396759	0.310086584680908	NA	NA	NA	0.898704407984723	-0.184243427281783	-1.47708698268684	NA	NA	-0.42978710808238	-1.27339551100789	0.0261996300059293	-0.0673446205610864	-0.0676080194877951
B5ME19;Q99613;Q99613-2	-0.932945698877692	0.802305513954003	0.00710547458357943	0.632907605396485	0.78066532151157	-0.378316646245582	0.860401617257558	0.498655895088786	NA	0.221962805608279	-0.594941387973719	0.172452559858349	0.360399949406243	NA	NA	NA	NA	-0.716638352262798	0.767820463092653	-0.665425960742206	0.435218509214284	0.612730645320273	0.397160808154428	NA	NA	0.0500159704213717	0.0243679595597989	-0.037945633681221	NA	NA	NA	1.16752074991172	0.806547798661683	-0.654305528148047	-0.314727667095682	NA	NA	NA	NA	0.204024212914743	NA	NA	-0.924552800278817	NA	1.0430440692281	0.410052294149642	0.870996906112721	NA	-0.0544916400246137
E9PAV3;E9PAV3-2;Q13765	0.341908922456434	0.193272947227372	-0.00848572914299181	NA	NA	-1.38660855128379	-0.468244671379058	0.344108651812466	-0.173095923977134	-0.222544740512103	0.139362343588056	-0.366428226305281	0.188882131094355	0.219734552924771	0.0505249070138068	-0.613432254936452	-0.0394742912001637	0.191114497291219	0.511514519496022	-0.0497589896918534	-0.141250279437382	0.355117490088347	-0.0387166937425475	-0.587168662636311	-0.285634460685369	0.143913396549998	-0.0182120598457852	0.509418686371874	0.398425749501052	0.514234704368544	0.543998738538114	-0.736170271251629	0.541022553275793	-0.444309727751141	0.233989181248958	0.64718727290809	NA	2.79199405791034	0.292609912700881	-0.363033367767501	0.385404056586453	0.457564606954006	NA	-0.0746900592177548	-2.74199993051674	-2.31827679112288	0.105309698807296	-0.106651440915174	0.684481589234054
O00148;Q13838;Q13838-2	0.208975059237621	-0.0577815173460913	0.169203798804326	-0.108871369435639	-0.0909973883826832	-0.0968214589734096	-0.185006956148291	0.103719947235675	-0.553217662006319	-0.17141647634859	0.353780769451327	-0.0983002005916498	0.485699628981171	0.216573914842568	0.306947091584566	0.636155567954995	-0.113802783023825	0.127147801924519	0.108018619134415	0.329186235099511	-0.203476957037672	-0.0742826307887802	0.408274472723493	0.679373767160674	0.203806247214966	0.323087819034352	0.301637308828474	0.211998599571418	-0.178772131894948	-0.35024849896073	-0.611488297777943	0.373573249386488	-0.0694975153730498	0.0912358449445305	0.140843405168822	0.417967709560811	0.599074162394178	NA	-0.0476492846897033	0.23963776275243	0.113174057679008	0.444603082242645	0.310873909248858	0.419700444447273	0.125814758890723	0.319719251017913	-0.0929913260024645	0.238494652376846	0.478126665936615
O00154;O00154-2;O00154-3;O00154-4;O00154-5;O00154-6;O00154-7	-0.681412605702001	NA	NA	NA	NA	-0.22041112618486	-1.00254462812738	0.0781363464687354	NA	0.797963775153568	0.995955844783759	0.154539905309408	1.10492938897458	-0.784970791949138	0.0765416627947715	-0.815008518812147	NA	0.177892457069585	-0.113771171329355	-0.948287609673541	0.418697694055062	NA	NA	NA	NA	NA	NA	NA	NA	NA	NA	NA	0.0676569128725216	0.93416724826051	NA	0.376196243811546	NA	NA	NA	0.867539380853155	1.16299917567952	-0.561654262214764	-1.64867730104914	NA	0.368615905472606	-0.24920941233583	-0.494505765832004	1.17588450518749	1.47420098627013
O00244	0.470891884256828	0.808461126419999	1.2284266939879	0.423266196247097	NA	0.0993986412985572	1.03419610375479	-0.0338379858787564	-0.607006114151929	0.587024823877276	0.51052198220571	0.367814362842404	1.10526689614038	-0.934754676654125	0.711137830833638	0.961375278208717	NA	0.606554812356519	0.106211175356969	0.893514329773249	0.579226439345191	1.14468002796831	0.382176610863012	NA	-0.0116707516020253	0.841967714503765	0.394705922514629	-0.498669736559998	0.610188926121116	0.599806945767822	-0.508330947752403	NA	NA	1.06115616534893	1.42354298950953	1.03635198309969	NA	NA	0.266601746479507	1.9990737056865	-0.81498517941323	0.288726315907663	-0.758898958169753	0.28995592464519	0.425039924248144	-0.353529380133374	1.14186930343819	0.356229809728485	1.28358191518771
O00299	0.337970780294528	0.21654245994024	0.429891839194505	-0.273857509425941	0.391341525356142	0.613427442854692	0.71191750712863	-0.0495187187141508	-1.01192119474048	-0.0730046737694171	-0.686665615060152	0.100671674407783	0.0343863731105216	0.571783857669559	0.304541765311291	0.913014787143079	0.12797619866747	-0.131522992650023	0.237957907483236	0.297566629916801	0.263706924922602	0.601566884481058	0.127098744374374	NA	0.363232503338816	0.480755782416756	-0.344872726714483	0.00319166506865168	0.0985692622525716	-0.477273053406147	-0.437701891440239	-0.215154214965698	0.403707397252206	0.988782081101266	0.87151991406678	-0.111871344044942	NA	NA	0.833769455027089	0.996030142169784	0.172012776343683	0.275567860271746	NA	-0.186382933041692	0.440179211831029	0.367831076532165	0.338321165408168	-0.431227467230014	0.482892408628164
O00410;O00410-3	0.943557883301448	NA	NA	NA	NA	-0.260619865780628	NA	-0.711585888540203	NA	NA	NA	0.460485317458216	-0.65832457089642	NA	0.174307378755588	NA	NA	NA	NA	NA	NA	NA	NA	NA	NA	0.102324550522754	NA	-0.205631605096653	NA	NA	NA	NA	0.245618322787076	NA	NA	NA	NA	NA	NA	NA	NA	NA	NA	NA	-1.59842152146709	NA	NA	NA	NA
O00567	0.167203538211293	0.176063048501134	0.251608673644298	NA	NA	0.548909476261456	-0.960728980252714	-0.23273368663737	-0.349156461139764	0.525679347991503	0.46262072637509	0.231233311763116	0.0683636880100395	-0.00747752382107282	0.0756896301541904	0.780667701498393	-0.281345121651936	-0.0785266830022525	-2.36552135447196	-1.46792339643847	0.0727911241335702	0.126427763566524	1.2249138907893	NA	-1.4694637087689	0.348826826649736	-0.482003241235867	-0.451734640856163	-0.143004246896051	0.145709057770956	0.123776973424617	0.763387573634509	1.04121543740907	NA	NA	NA	1.99390086030624	NA	-0.130639031981883	0.749544927711783	NA	NA	NA	NA	0.319165279099003	NA	NA	NA	NA
O00571;O00571-2	-0.270007454773957	NA	-0.34537319878168	-0.793373085873522	NA	NA	0.444485481729981	0.0645132231873919	-0.39455477928868	0.313539548883032	-0.137578130049613	0.853314203893607	-0.142093150486577	0.0770845545065618	0.917983421928991	0.553946594576479	NA	NA	0.855977281795576	NA	NA	0.148312321683353	-0.861040116671957	NA	NA	NA	NA	NA	0.281719608697888	-0.865247110126713	-0.20180438923768	0.59369540899456	0.205558562361037	0.3154620484094	-0.874534977792035	-1.8266468683403	NA	NA	NA	NA	NA	-0.593396520706664	NA	NA	1.43824475667434	0.955632725447799	1.14299318845945	0.850414655181735	1.00108630415324
O14561	0.976455051268677	0.754477340392807	0.638495566994474	NA	NA	NA	-0.185777147789748	-0.977372333967783	NA	NA	0.380713120564411	NA	0.786693376228761	1.27791438649678	-0.412573902217311	0.474184081352144	NA	0.285765505810404	NA	-0.594597240982953	NA	NA	NA	NA	NA	-0.463088178233401	NA	-1.09898943698139	NA	NA	-0.280343450423544	NA	NA	NA	NA	0.0500939399292046	NA	NA	NA	NA	NA	-0.0578721827413862	NA	NA	NA	NA	NA	NA	NA
O14818;O14818-2	0.207413953798408	1.1171721154443	NA	NA	NA	NA	NA	NA	-0.597977236083388	0.816370925539777	-0.888906802572373	NA	0.739947133191142	-0.343424873282212	-0.540468140210037	-0.505755456453054	NA	0.130539147735285	NA	NA	NA	0.984040657051213	0.135201094916842	NA	1.40647221167671	NA	NA	NA	NA	NA	0.179553289149106	NA	-0.445602491381789	-1.15735483768941	-0.919073033669596	-0.830707056092812	NA	NA	NA	NA	NA	NA	NA	-1.08369821523399	NA	NA	NA	NA	0.354116606933582
O14950;P19105	0.0941906040411322	-0.182101483469284	0.287144651542938	-0.733626300980263	-0.595016840205303	0.379361765512374	0.153360450458622	0.384914814235339	-0.0195213650178373	0.379223538573374	0.201277105384585	0.218752482589494	-0.968199631193403	0.483586187774175	-0.100019134781836	-0.112969440147134	-0.225935719843383	-0.0913394842090452	-0.133636018476313	0.742329346469791	-0.000828000036605513	0.140537510523651	-0.0400500046143719	0.0237769624471044	-0.272342916393456	-0.506139609198686	-0.140900683814531	0.262696881413714	0.490519799546595	-0.0201737399819048	0.276068527991606	0.00223326629201166	0.54470418088388	0.0378680888261891	-0.035753828348837	-0.213338251970834	0.896122227514618	0.45873086307832	0.322478111880682	0.46621729336566	0.363181386444697	0.510259489325481	0.105213535951685	0.540331469165197	0.449832852099732	0.355538262849951	0.0100360074174047	0.32182656442909	0.510628415979848
O14979;O14979-2;O14979-3	-0.526079686013062	-0.86697374855586	-0.565018063447717	NA	-0.123869935604277	NA	NA	NA	-0.124021631515252	-0.473111491620643	0.288169053426009	-1.35706105491987	NA	NA	-0.221070133751699	NA	NA	NA	NA	NA	NA	NA	NA	0.572012153344501	-0.0102756618563452	NA	NA	NA	-0.327337546440075	0.337121944343286	-0.395678673783757	0.0254292545977898	0.219995765934768	0.186412012856299	0.070982995020236	0.144221538560189	NA	NA	NA	NA	NA	NA	NA	NA	NA	NA	NA	NA	NA
O15371;O15371-2;O15371-3	-1.38234680829824	NA	NA	NA	NA	NA	NA	-0.314104967650794	NA	NA	NA	NA	NA	NA	NA	NA	NA	NA	0.461552254828774	NA	NA	NA	0.547245612751365	NA	NA	0.103149341757915	NA	1.49135848185387	NA	NA	NA	-0.651207567727351	NA	1.40547403985591	NA	1.24563268202437	NA	NA	NA	-0.917145174352142	-0.799894334262305	-0.204886047642428	NA	NA	-0.680833478774602	NA	NA	NA	NA
O15372	-0.428971896072723	0.484656635800121	-0.424548665369558	NA	NA	0.614260397726893	-0.596967621366187	0.265101886468891	NA	-0.190379903541249	0.115704553758589	NA	NA	0.186405886847641	-0.82714613482623	NA	NA	NA	NA	NA	NA	NA	NA	NA	NA	NA	NA	NA	NA	NA	NA	NA	NA	NA	NA	NA	NA	NA	NA	NA	NA	NA	NA	NA	NA	NA	NA	NA	NA
O43143	0.777956044516155	-0.194122030574541	0.458906248158173	0.445929007114237	NA	0.605172069934125	NA	-0.799816781730853	-0.258545296221042	0.148717420904981	0.99704449988887	NA	0.529894344606237	0.320626924983277	-0.0333798877538158	0.280281488300706	0.438997102621756	0.151333415777711	0.776189881822651	1.13905958083522	-1.61337731539243	0.572671317738695	0.968076393376526	0.718622317732748	-0.244313076529892	0.560107634200457	0.378432741413302	0.13331409848445	0.579272269784542	NA	0.146169841264455	0.282472525900676	0.904512269583029	0.616717601842734	0.960235355798894	0.0422998309417252	0.855052331292953	NA	0.149059703014552	-2.0157193860641	NA	-0.652674685854494	NA	NA	-0.26717994039506	NA	-1.21374328117348	-0.859975610727568	-0.349228782240769
O43175	0.520948178740902	0.472071059416518	0.146929759612958	0.420274057867914	0.0645693623066232	0.780278071311685	0.206439907873095	-0.736844128194439	-0.229326470173659	0.84092366246984	0.0623753097414502	0.650999322688267	-0.141435793507817	0.222784326751576	0.156793703536271	0.00293564451940529	-0.111570085512674	-0.240963277637985	0.516184805870505	0.325255365361783	0.67700882609213	0.117087506993336	0.0770747198342842	NA	0.147062850323234	0.609123349662091	-0.693865125677789	-0.368670097447511	0.706490825590161	0.415580939209409	1.34569067353864	0.0250587945940818	0.151507118079513	0.457020553521871	0.430979309776479	0.274814515244239	NA	NA	0.165300522773073	0.0582509177138522	0.0880502737604627	-0.257759410708835	-0.123539121440579	-0.854369125535213	-0.0104711350101628	0.0635918482865888	0.391512383445831	-0.377674600073972	0.201014563727668
O43242	0.16916388970855	NA	0.288453787801265	NA	NA	NA	0.465211927702468	0.0853539128031569	NA	-0.0613448055530913	0.0941059243780964	-0.331082863650131	-0.22508980483031	-0.0430218902113908	0.465124160142235	0.736619679884313	-0.0165692199879606	0.38082966165207	-0.0198679758004116	-0.298076052752534	NA	0.360168030758097	-0.186028833649101	NA	0.116280564698573	-0.766255611913713	NA	-0.459450876676227	NA	NA	0.0196074514062276	0.0745739338056928	-0.627744846780639	0.154448496166401	0.224507197281406	0.208192500748683	NA	NA	NA	0.334725053035271	NA	NA	NA	NA	NA	NA	0.465539520640665	NA	-0.335363316510505
O43390;O43390-2	1.60933571373487	0.98216534114713	1.35106413850382	-0.0664247085091222	-0.65496906559157	NA	0.0468192383024925	0.760484185651387	-0.505488781330399	0.438211180845082	0.301715326149408	-1.06544862420732	0.479426589428112	-0.416616688091732	-0.289095885054849	0.481577686296364	-0.356739819874316	-0.757980656016828	0.213175390063658	0.701015763981297	-0.377093913299403	1.14479860912367	NA	-0.736324605047978	0.145100275862894	0.613051806914105	0.836818270666085	0.390127990586111	0.579835664101839	0.237346092699673	1.02244917600573	0.359302003103546	1.24912156354281	1.02290056720356	0.0677606134718	0.524748716265059	0.819197074644737	NA	NA	0.407922719971114	1.07059548286016	0.831979468335608	0.34096327875583	NA	1.26624363008655	0.898651030658703	NA	1.17032883719182	0.839004520101693
O43390;O43390-2;O60506;O60506-2	0.0544998090185065	-0.364085559123206	-0.186287607876811	NA	NA	NA	NA	NA	NA	0.189451819550589	0.419393257534679	-0.246448187624082	0.0995515351621653	0.365187077220792	NA	NA	NA	NA	-0.0292950985175512	0.427309011865189	0.264544010277961	-1.0926229552503	-0.325089962612014	NA	NA	NA	NA	NA	NA	NA	NA	NA	NA	NA	NA	NA	NA	NA	NA	NA	NA	NA	NA	NA	NA	NA	-0.746905356613038	-0.30498522628606	-0.239068975995909
O43390;O43390-2;O60506;O60506-2;O60506-3;O60506-4	0.0861931615957399	-1.97661411513744	-0.630423443213996	NA	NA	0.22897928199956	0.0204018128186507	-0.336372300529829	NA	0.61984550432768	0.196131347772917	0.181178337004439	0.401257768523346	-0.34577751985911	0.425475149922175	-1.87380121910753	-0.54148437311439	0.0179446893413143	0.621441433094598	-0.0432950167759022	0.569880053228182	0.244272357597323	-0.462991550453712	NA	NA	0.659310326307163	0.743714591129713	NA	0.834724288856509	-0.736716949325547	0.0195209895084731	0.686913437976412	0.588569637424579	-0.882155123001347	0.202016057485991	NA	NA	NA	NA	NA	-0.00716755962284613	0.00816705072886319	NA	NA	0.874438864842991	0.331781516105132	-0.292343915431222	-0.170690874049648	-2.30507510433144
O43399;O43399-2;O43399-3;O43399-4;O43399-5;O43399-6;O43399-7	-0.410407029803685	1.0706896591851	-0.405913445215428	NA	NA	NA	NA	NA	NA	NA	-0.140591496843175	0.0639848911932211	-0.108921690506858	0.651477927967225	-0.327678597772606	-0.0594070452905393	NA	NA	NA	NA	0.40981563154265	0.107395470636794	-0.239399691883535	NA	NA	NA	NA	NA	NA	NA	NA	NA	NA	-0.561055579814159	NA	0.39366220291911	NA	NA	0.207867147267772	NA	0.0814766028979971	NA	NA	NA	NA	NA	0.709294930010308	1.14348200813726	1.0559766033397
O43665;O43665-1;O43665-2	-0.315564299461407	1.24015910512212	0.910084265118551	0.181881329641302	NA	0.612086633415801	0.356544902486935	-1.08139591228579	NA	-0.171940739246562	0.581201496886335	NA	1.67975462901798	0.717716437327917	NA	NA	NA	NA	-0.460566893415715	NA	NA	0.294646472055249	-0.329301900003335	NA	0.261000026380969	1.19063236320941	NA	1.10444881384765	1.81410078365212	NA	NA	NA	NA	-0.125096370035372	NA	NA	NA	NA	NA	-0.366319419690845	NA	NA	NA	NA	NA	NA	1.18715398819448	NA	1.08677766328166
O43707	-0.0903053561472499	-0.368954903748478	0.259245752899301	-0.194122373776184	NA	0.342877972626343	0.00389310053556629	-0.261437013358912	1.05924706123635	0.299560701356195	0.303748845316978	0.757935287895522	-0.208655508820852	0.691330634308745	-0.67727873927262	0.245820828032812	0.402465525103871	0.297544024356598	0.330608653194207	-0.142857315873831	0.667282260409873	0.559273722521736	0.526886570036096	-0.119754583533488	-0.543110805004757	0.344721261526282	-0.153826643611631	0.94770759859651	-0.395482068091058	-0.418109879776441	0.195959963541386	0.138407223013884	0.541295544052002	0.505788349645348	0.756725226366809	-0.442666905424442	-1.79709655670868	NA	0.33721132869038	-0.0261107868104245	0.974849976402567	0.725816746780833	0.554219369754986	0.346759304046196	0.902609696618778	0.98004623089761	0.114602769437169	0.476901154808449	-0.305084517556574
O43707;P12814;P12814-3	0.608563761232136	0.743604284157891	0.885115228321273	-1.18018557061209	-1.61409004967371	0.411269329844725	0.247012378083314	-0.0674561230864327	0.0428036312093737	0.328444293604143	-0.0691558202185914	0.242379065866811	0.205224631738176	-0.0738713253255155	-0.606346033703559	0.0861820103087091	0.445660420480688	0.193462588812471	0.708384041525915	0.653812571241312	0.307465323906503	-0.0946618615265802	-0.127480812543134	-1.31626572836236	-0.0419169375760781	0.242691224327842	0.205426938340349	1.15709174220279	0.754686352244612	0.385461517776697	0.631432847143203	NA	NA	0.198022853856923	0.489197728909097	-0.114705631249597	NA	NA	0.589577606343145	NA	0.81532743209764	0.471368935421361	0.214417826311415	0.664037232346797	1.42945237897538	1.12309266132361	0.564341071774811	0.645455528504822	0.514528351360663
O43776	-0.190810852968318	0.362336980336939	-0.298086822755072	-0.566032882366865	0.011453240596751	-0.108564033503308	-0.184701143853473	-0.940383233812458	NA	0.0464200296195505	0.0254004710236453	-0.725081052741354	-1.15128969194761	-0.411494192700423	0.21092707742789	-0.241123169294396	-0.802741442867871	-1.11679092231305	0.0224017129228866	0.248807712635019	-0.208973983466767	-0.0335933471655162	0.140182787285049	NA	NA	0.148030228556176	-0.434939931821283	-0.514706205462995	0.837638185348221	0.313773713457282	1.11285422555877	0.272947799183539	0.349606434573736	-0.0551965056874386	0.0477649725641557	0.201594446305439	-2.47290605183601	NA	0.482817330631398	-0.445730308694309	0.144337155759836	0.309842980898654	NA	NA	NA	NA	0.868953537291819	0.144630435160929	0.613121919207001
O43818	-0.460583747556449	NA	NA	NA	NA	NA	NA	NA	NA	NA	1.43058470033209	NA	NA	NA	NA	NA	NA	NA	NA	NA	NA	NA	NA	NA	NA	NA	NA	NA	NA	NA	NA	NA	NA	NA	NA	NA	NA	NA	NA	NA	NA	NA	NA	NA	NA	NA	NA	NA	NA
O43852;O43852-3	0.774751600816893	0.92528977086816	0.820491310818377	NA	-1.35497114050093	0.700461704656184	0.418323732615415	0.718804448088082	0.242082584397407	-0.383451166033213	0.918150024949215	0.731970892696291	0.13025342046474	1.27389377225119	0.19558112105363	0.147997528171463	0.232056528880944	-0.42006935370969	-0.0962054633932368	-0.380738218183845	0.756386522459651	-0.0948043126150882	-0.182809053983278	0.641866517803271	-0.689376895426627	-0.277837100323878	0.524426590366827	0.786416550765736	-1.04620941619655	-0.0479362183379696	0.32214638262433	NA	-3.21404309537751	-0.107393484541936	-0.292247646916143	0.0693155441805447	2.12152655271898	0.853522342377662	-0.493078275472508	-0.432619862334801	0.748657763566246	0.384004110170193	-0.963301076756386	0.251715956884827	0.241523295430127	0.470965215239595	-0.947038197203142	-0.954112692867995	-1.83604670782831
O60506-3;O60506-4	-0.739284315984361	-0.372498455141031	NA	NA	NA	NA	NA	NA	NA	NA	NA	NA	NA	NA	-0.215212919145559	NA	NA	NA	NA	NA	NA	NA	NA	NA	NA	NA	NA	NA	NA	NA	NA	NA	NA	-0.215043334124495	NA	NA	NA	NA	NA	NA	NA	NA	NA	NA	NA	NA	NA	NA	NA
O60506;O60506-2;O60506-3;O60506-4	0.441974840215286	-0.824399122534169	NA	NA	NA	NA	NA	NA	NA	NA	NA	NA	NA	NA	NA	NA	NA	NA	NA	NA	0.0249853570668872	0.0863566811709521	0.108370120151782	NA	NA	0.173796631413471	-0.355912660470592	0.347026715753021	NA	NA	NA	NA	NA	0.536287439698309	0.545322567691945	0.447527507038969	NA	NA	NA	-0.467015818323057	NA	NA	NA	NA	NA	NA	NA	NA	NA
O60568	0.670919568051561	-0.281957881753247	0.304789354423853	NA	NA	NA	NA	NA	-0.302846518316597	-0.254056198242344	0.678457930549116	NA	-0.384891358187206	-0.3321763866554	0.414424943582435	0.324207409369195	NA	NA	NA	NA	0.358475056773439	0.207596417917997	0.144731378552758	-0.0906132078526269	-1.05437711735317	-1.45432819113432	NA	0.176172787219635	-0.968650889845079	-0.494325933537993	-1.09497074118406	NA	-0.989904072275828	-0.289490976411056	-0.567532436405689	-0.239065121770349	1.32447573015842	NA	NA	NA	0.156631136119452	0.094735264951403	NA	-1.29553135273566	NA	NA	-0.368528538996032	NA	NA
O60701;O60701-2	-1.23417619837299	0.509931180977826	1.01211830188258	-1.13532540929748	-0.0902140979078355	0.375278173582327	1.42330347408862	-0.0518851844706098	NA	-1.05184113579274	-0.23890019512648	-0.0274139799270993	0.855942756938497	1.34169951412532	-0.862426827487816	-0.20680013608822	NA	-0.271701168817249	0.138796327238854	0.91122875173532	1.37196436534712	1.3173112181276	-0.70705248984878	-0.759422590976971	0.589511514725671	-0.449245271851834	-0.58025392646246	-0.271676755813747	1.28564993875066	-0.951787126835594	0.600080721901369	-1.68402235687429	-0.183344074450463	0.0534671951274467	-0.0918747208839784	-0.466485997486811	NA	NA	1.99924270819571	1.67538051977065	-0.208044672349252	-1.05485240339202	NA	NA	0.603564973781422	-0.100343927611415	1.07397311997097	0.181208163721661	1.52958176349321
O60814;P57053;P58876;P62807;Q5QNW6;Q5QNW6-2;Q8N257;Q93079;Q99877;Q99879;Q99880	0.282276651788112	-0.230810125952489	-0.645638501862941	0.0796692273495142	0.0869693457196482	0.089638308567337	0.390528811313537	0.480833560794095	0.616520400379168	0.502370927729968	0.483621352274184	0.0893113739290735	0.381955057017622	-0.182741714363428	0.134747969934525	0.820414089902903	0.61448285229022	0.716256886931757	0.310652404159628	-0.132859191369867	-0.0068748299327433	-0.370821906020998	0.0213570423129535	0.939736120073186	0.321070271234249	0.232546766721685	0.685077074842355	0.369671418656206	-0.358041728948634	-0.0384200184801832	-0.35262706666567	0.65761171886014	1.22120695405828	0.125689177714522	0.396437516993247	0.379492168443621	1.30578562962268	0.724856723658794	-0.0457195648821672	-0.800497065344266	-0.198518093141448	-0.0898279594952527	-0.676955436794784	-0.209938224467677	-0.347027433186978	-0.385804483293497	-0.179613656187079	-0.0354055819300432	-0.217279189202273
O60814;P57053;P58876;P62807;Q5QNW6;Q5QNW6-2;Q93079;Q99877;Q99879;Q99880	0.285715447296194	-0.163050839331424	-0.586400519107935	0.215481898352881	0.195170296267361	0.0094011048665412	0.186465664570282	0.253130403857345	0.727413588960512	0.601258050327631	0.435020667236778	0.183914112765634	0.563922678704707	0.110644207511145	0.348640686703301	0.918744954623	0.0829404814299484	-0.0148673877116342	0.421335337410342	0.000354183716328883	0.188392131676747	0.121309329520753	0.414005750257754	0.93294720805326	0.435541813263989	-0.0703785300593859	0.62067950893981	0.372032865414129	-0.156330106752985	0.217056605286352	-0.0366721339679776	-0.291658793753372	0.165572293910765	-0.100226745866056	0.319620603935675	0.318032912111364	1.17594835600239	0.535853986652858	-0.267967803923647	-0.407459957258685	0.195808224836907	0.163479732335678	-0.267962553643106	0.127030605048937	-0.402564177610245	-0.588470225921603	0.0107050929004879	-0.034549294096109	-0.244119093026946
O75083	0.542316038239497	0.0695019103691997	-0.0766408506183391	NA	NA	0.651169171430647	0.252055828281614	NA	NA	0.770021902578159	0.458493609791488	NA	-0.436131463252209	NA	NA	-0.882325214954164	NA	-0.441912315288463	-0.035182956143435	0.088695203042401	NA	1.35643719487847	0.593326334517934	NA	NA	-0.758232669225535	NA	0.918417332880246	1.49372465000801	NA	-0.476995613385955	-0.528038299198255	-0.281806169559836	-0.180506350769509	0.804924578775041	0.0434588900447433	NA	NA	0.714980498300317	-0.811279317065375	-0.163892650698844	0.753445783154479	0.0281079898661935	-0.663578749493944	NA	NA	NA	-0.354293020051032	0.196760137231349
O75347	-0.104958444757995	0.356725450520144	0.111279918322442	0.0930457668420858	-0.1298212726475	0.122564365588169	0.608752661123521	-0.153570829975888	-0.125383930032524	-0.101871889703759	0.484808312150976	-0.224902781073232	0.143277525228224	-0.0226131922203786	-0.0484678294939666	-0.350703524758183	-0.850311252288423	-0.0300250784553465	0.0205359120496201	-0.0619104251892578	NA	NA	NA	0.282652461600831	0.0973631622370037	0.268266311898717	0.200300028008269	-0.311666577180906	0.300184272514323	-0.0192653410224892	0.217349395717908	NA	NA	-0.0466609445736868	0.319885942943185	-0.193779898265521	-0.246631619222703	NA	0.602225273981326	NA	0.117789537104034	0.548817980863239	NA	NA	1.2948746283531	1.08848805690309	0.879902966793602	-0.99600103324538	1.19125744782188
O75367;O75367-2;O75367-3	1.01754449903032	1.18165479825729	-0.0625641274891449	NA	NA	-0.915153408646256	-1.2317668800246	0.649259211594266	NA	-1.49362960979908	0.254774230436086	0.574603571070556	-0.517889340477873	0.976811452600549	-0.206252965050529	-0.0346680560658471	NA	NA	0.269478302388358	0.599899053529553	0.79292214056132	0.140467898760836	0.0694424499726979	NA	NA	0.303845760444835	NA	0.477648114816072	0.0650612384998643	-0.122597287012127	-0.12673271269814	NA	NA	-0.0920534568747	0.739654210774686	-0.831238833876139	1.60218589100628	NA	0.436210602738759	0.467693528891429	-0.0108155672857444	-1.26263249650318	NA	NA	-0.803831959851484	-0.265497956397118	-0.291961380517767	NA	-0.884377139085431
O75390	0.343712198741761	0.977275607683949	1.41169783264076	0.88030000008704	0.750004358103928	0.141485014848112	NA	-1.23904199900242	0.932754123897337	0.320252736752913	0.863060772974882	1.36855314338597	1.08010349898022	0.826234539473901	0.482280547349245	0.288723641194384	-0.534084302956766	-1.03858311856332	-0.570129987761354	0.628949858458708	NA	NA	0.676842349137695	-0.172025893075287	0.577065146208372	0.879146674380122	NA	NA	-0.0315275110310165	NA	NA	-0.0526496340867435	-1.21140217692339	0.247618099396487	0.504503687127113	NA	0.973179622209385	NA	0.718298627817346	0.286076613098231	NA	NA	NA	NA	-0.728205707009881	-1.23092851891856	0.217083750512473	NA	0.532333584620172
O75534;O75534-2;O75534-3;O75534-4	-1.31229703853076	-1.96297121176781	NA	-0.281145620854222	-0.145528565888439	NA	0.552996539289209	2.17847390574561	NA	0.771135337447998	0.0549466394472382	NA	0.052209853630468	1.12141509974524	0.0737688865786948	NA	NA	0.666714392865589	NA	NA	-0.315570472333053	NA	-0.138042115090091	-2.19909225051308	NA	NA	NA	NA	-0.536827000406314	-0.769224953435164	-1.06661997052755	0.122124352537862	-1.30882843241201	0.436176851505758	0.399777544065843	0.611663429577917	NA	NA	NA	NA	NA	NA	NA	NA	NA	NA	-0.277786622462047	NA	1.14113855136411
O75694;O75694-2	0.777842523985284	-0.161337652388067	-0.1168766564688	NA	NA	-0.190038792254295	0.343468904825336	1.12914296530094	NA	-0.283641632337867	0.77618315179376	NA	NA	NA	NA	NA	NA	NA	NA	NA	NA	NA	NA	NA	NA	NA	NA	NA	NA	NA	NA	NA	NA	NA	NA	NA	-0.104762978941741	NA	-1.01113088716229	NA	NA	NA	NA	NA	-0.357115104972921	NA	NA	NA	NA
O75828;P16152;P16152-2	-0.425322142759989	NA	0.300864617056231	NA	NA	NA	NA	-0.0730551018994467	NA	-0.567466216844644	-0.150132190532677	NA	NA	NA	0.317643418456596	-1.99994801993517	0.0941947311366125	-0.892733285226124	0.011310221653585	-1.0620987127156	0.194912870830993	-0.406680522202704	NA	NA	NA	NA	-0.583428885105355	NA	-1.09240116633488	NA	NA	-0.188161184223058	0.838105289877753	0.75135539846136	0.552739594046699	-0.136464044864636	NA	NA	NA	NA	NA	NA	NA	NA	0.604336649086344	NA	NA	NA	0.485765768981996
O75915	-0.1292457015047	NA	-0.961660670685291	NA	NA	NA	-0.686154572040194	-0.479574557023937	NA	NA	NA	NA	NA	NA	NA	NA	NA	NA	-0.843499020542819	-0.605272286520853	0.623005332891007	-0.226593015658375	-0.663132146650789	NA	NA	NA	NA	0.284976690345016	NA	NA	NA	NA	NA	NA	NA	NA	1.2821596074974	NA	0.287403439756125	NA	NA	NA	NA	NA	NA	NA	NA	NA	NA
O76021	0.389943486962076	-0.0689360310740872	0.564976678238631	-0.261283666076419	0.167946085295772	-0.0445315016215494	0.0555377773265078	0.643760058162078	-0.463379179519693	-1.78657174956907	0.571766212570086	-0.19371900942898	0.541527706667988	0.353032695322322	-0.482710473846739	-1.20112239495832	-0.0245988827277991	0.56071143535466	0.00740158317487171	0.382250583671982	0.191063439897268	0.189070325129708	0.644577246936089	0.700200180754011	0.0225465407128032	-0.416602022576116	-0.731084790681312	-2.09001891064294	-0.288482346454046	0.340342736746207	-0.334466497487394	-0.378934704398159	-0.216455633337503	0.810377641193796	0.315955938318212	0.643968837924288	1.15387301136573	NA	-0.153196003577696	NA	NA	NA	-1.19349701453152	NA	0.42620997858944	0.116365661019551	0.0395889370836084	0.400322005443541	0.957211558168305
O95292	-0.623549597324597	0.973681318222001	0.275723175338562	NA	NA	NA	NA	NA	NA	NA	-0.681330464271034	NA	NA	NA	NA	NA	NA	NA	-1.16963793389886	-0.256526118473519	0.140046679989638	NA	-0.222692780965445	NA	NA	NA	NA	NA	NA	NA	NA	-0.059626739535527	NA	NA	NA	NA	NA	NA	NA	NA	NA	-0.0474788635949611	NA	0.157793653765235	NA	NA	NA	NA	NA
O95758;O95758-1;O95758-2;O95758-4;O95758-5;O95758-6;O95758-7;P26599;P26599-2;P26599-3	-0.330736378455466	-0.052553491213974	0.246174512551028	NA	NA	NA	NA	NA	NA	NA	-0.355959162354179	NA	NA	NA	-0.202289466192546	0.435661179456509	NA	NA	-0.635940000439463	-0.122238964878329	NA	-0.351462452702005	-0.23945234835259	NA	NA	NA	NA	NA	NA	NA	NA	NA	NA	NA	NA	NA	NA	NA	NA	NA	NA	NA	NA	NA	NA	NA	NA	NA	NA
P00338;P00338-3	-0.317065946477071	0.0217217927129045	-0.317955197623315	0.187350397711273	-0.500889743919533	0.607586944880993	-0.0232743198103811	0.666609971656015	-0.371421873398409	0.372872485465848	-0.959333713821893	0.572357411215794	-0.200338568110249	0.0366156943676005	0.419635114471378	-0.354221925129662	-0.375330295702955	-0.0737186651414267	0.437223707575539	-0.0817999139821861	0.89581461451638	0.143822075478414	-0.663463963755195	-1.7665833952639	-0.766480555417352	0.327297333545907	0.948337978240375	2.04599934850506	-0.105688718714784	0.460876675963468	0.519515317986617	0.522162364367509	0.95349591162779	-0.0680984325038956	0.633767295403248	0.218251883901531	-2.66553410246332	-2.63027932213329	0.175314986399794	-0.0896221093011716	1.09452480781939	0.460202585591028	0.298685317226737	-0.236710312272665	-0.00281761311387033	-0.259429607447122	0.0730391328426392	0.447314472282444	0.390454176661649
P00367;P00367-3	0.500723682249549	-0.0387164648726435	0.848584440925189	NA	NA	NA	-1.00069519526182	-0.65710403490205	0.572053215497281	0.699468625757363	0.130470379400578	0.0835346781944543	0.180069111741273	0.14396240171407	0.0849827155356723	0.723158625682316	0.11848450696249	0.467600534840786	0.0675479695166361	-2.64279710339267	-1.26197893724679	-0.940592394829069	0.172960150441523	NA	-0.0547905103298357	-0.036339828961513	0.862517271507626	0.416352195348167	-0.826028056259664	-0.677946768167991	0.276251376008843	0.370699823067514	1.16762244170634	-0.571337386212326	NA	0.184078401802653	1.83713451676799	0.539210665777135	-0.218981961518646	-1.00194085773555	-0.0859315437026022	0.224998436694118	-0.560991010070913	-0.157855046614258	0.297304161692391	0.705879541804959	-1.51788560827119	0.361261118766166	-0.627812503033516
P00387;P00387-2;P00387-3	-0.023839661098918	NA	-0.178985798233199	NA	NA	NA	NA	NA	-1.01507906317153	NA	-1.23387385256898	-0.0119490082249029	NA	-0.627570193107008	NA	NA	NA	NA	NA	NA	-0.356540510673824	NA	NA	NA	NA	NA	NA	NA	NA	NA	NA	NA	NA	-0.0566187600020847	NA	0.543932138594266	2.2323580615401	NA	0.372578961827234	-0.958183994693323	0.362581256602164	0.123937629056974	NA	NA	NA	NA	NA	NA	NA
P00403	-0.588955193649036	-1.02047326031803	0.764295750022809	NA	NA	NA	NA	NA	-0.250365085309814	-0.546335023826408	-0.650454964958191	0.708371756637345	0.380416042279278	1.05273909627756	-0.734545018210531	0.566446101408407	NA	-1.63655412492152	0.173537164343726	0.713589637561884	NA	0.721561207662078	NA	1.98905629446433	-1.63591363313295	NA	NA	NA	-0.837447783361665	NA	0.501863947552164	NA	-1.93570290732654	-0.226449736941211	-0.349700608410359	-0.177131446869279	0.388282953565375	1.48371893586252	0.89813332023003	NA	NA	NA	NA	NA	NA	NA	-0.67359284517726	NA	-0.116845403278453
P00558	0.326738549075663	0.631774596592152	0.814967297253723	0.0778726106629206	0.369149864075042	0.420766795125756	0.244126118261538	0.131014163551703	-0.377468937209197	0.421061526422716	-0.143819763196947	0.627089369892362	0.550948922094691	0.588916274557146	0.851791575873163	0.252264853490586	-0.0968679057759741	0.00840085315566916	0.524926783824272	0.348937254362047	1.44651670746796	0.617172314119715	0.310063356497779	-0.538223004798987	-0.00413789950161179	0.892730858056885	1.31855007095952	2.97575236048954	0.00600117899187984	0.240208716805228	0.644174477474724	0.836202117432518	1.89224370465324	1.24875292988118	1.70938691823081	1.1964494676707	NA	NA	1.2632890860789	0.948404622530879	1.77400548238427	0.906995062353129	0.261270190318251	0.880773041462412	1.07318649397346	0.968309032482537	0.781699729398375	0.846035104156296	0.681758046561176
P02545;P02545-3	0.73298783750545	-0.397136083885847	0.158725512600496	0.40748475351735	0.590522340507152	0.193339595024122	-0.50718159854824	0.724394858302005	0.463750688754865	0.650966504906243	0.498439865608408	0.657352077795401	-0.0244855709199334	0.150745731774313	-0.0936796387595306	1.21393603584317	1.22762301343906	0.294833426847017	0.200584302780052	-0.517511036256961	0.709588946065141	-0.33051539605277	0.14815147980937	0.7048264094389	-0.499285527427492	-0.0427814845986531	1.02407572373069	0.186554196900944	0.11357516700851	-0.00663044275513793	0.640516181376772	0.353863528384538	0.81914566795069	0.0774830853219716	0.343578745609333	-0.127653994938474	1.39401441025116	-2.38206094146012	-0.452331039072641	0.119046209463344	0.466087345066135	0.297837602540474	-0.173278957723511	0.160814265996818	-0.430530671393993	0.585255792407	-0.138988838211542	0.209907844677938	-0.517172064332011
P02545;P02545-3;P20700;Q03252	0.626356877923015	-0.601705353111897	0.328565231621278	-0.0287075226830106	-0.0869720964094694	-0.0426844810054026	-0.327497653015493	0.591388802934327	0.529186979429314	0.520542623471753	0.381124790622988	0.270002166367713	-0.113037381528949	-0.0845145580139947	-0.744682346606541	0.56795762990094	1.08909871666044	0.163127626819031	-0.0163237850332087	-0.407648031007706	0.475016899401425	-0.389268818175636	0.2169455026845	0.32122187206871	-0.8298161729636	-0.657427383279172	0.345354959814241	-0.229377345173447	-0.278264106159043	-0.567943754309942	-0.0515755081060523	0.0281617267796449	0.248256850372342	-0.79214043056307	-0.40292013065069	-0.620761802753943	1.14776962756024	NA	-0.687287097023431	-0.238774019945197	0.479815956189552	0.276292126041018	NA	NA	-0.767511577918047	0.105928204608048	-0.298947186004694	0.0651827581577825	-0.649216263170501
P02768	0.168318159224583	-0.318332497670977	0.734961245129352	0.16673032223853	NA	NA	-1.63741208290866	0.764407519802899	0.489943846811017	NA	-0.328934000940405	-0.39243470136938	-2.05707878302152	0.110242460575081	-1.28203561522962	1.19802466943424	NA	0.607233509483575	NA	0.264964518442036	0.468057903724857	-0.0221175778248468	1.07885413277339	0.683524377185623	0.373574308757114	0.125310488823536	1.29037581362459	1.08515207967521	-0.608844939836478	-0.338759530550797	0.565254933779245	NA	0.00941438020379452	-0.112367035557237	0.442642524311363	0.57328774065294	0.821572591481019	NA	-0.254899987957399	-0.181949253737493	NA	0.601817695666069	-0.692984283469021	1.51207160456762	-0.67671738906543	-0.272102029996078	-0.00417151663138261	NA	0.863963119215033
P04075	0.4693700079613	0.792306350884296	0.247146426755637	0.219853857030226	0.178634764156857	0.33135364961362	0.474310802152358	0.243690004795712	-0.0891621701863309	0.0220412589165397	-0.269377186429389	0.396559038465969	0.403154436894742	-0.237644947554567	0.0415960186343255	0.24409955068581	0.329247033696377	0.173172099816751	0.240013042896214	0.164984148780886	0.612970950191821	0.454464946128781	0.539746889248376	-2.50561891904636	-0.497698203545373	0.402426698872196	0.594516097215678	1.49932060228393	0.282987148965478	0.492670479754117	0.637938700907083	0.434450311445346	0.68292797500562	0.403814412851293	0.834180909795066	0.523036350165584	-2.57343034619199	NA	-0.0122021015874642	0.768838065934394	0.834842518665461	0.541839636337468	0.496779240002191	0.267312014938937	0.305169733835985	0.33901792602438	0.354458420063803	0.13942733312392	0.539385103447347
P04075;P09972	0.0648066909087137	0.311592934052224	-0.29406237782705	NA	NA	0.210833923022472	0.331144212980536	0.0249191818228793	-0.524699180180507	-0.248984122520633	-0.147409713955838	0.289135018772197	0.029681635978433	-0.515113625779185	-0.422225307142314	-0.0729957694013235	0.15170036078586	-0.139418043288804	-0.384552257937946	-0.33442466685164	0.576088132444869	0.213299075024919	0.178925190439094	NA	-0.860425838507668	-0.0587450378312563	0.26487639728535	0.807891993523036	-0.529968503621596	-0.0603813508530388	0.143717849957885	NA	NA	-0.751331623018813	-0.0334509380515969	-0.413279796631976	NA	NA	-1.03190093475496	NA	-0.178666280696496	-0.596272474206514	-0.154163207565437	-0.462936806456851	NA	NA	-0.00260668579581699	-0.192955247920837	0.328172568174501
P04080	-0.0796026097682866	1.03337172940119	1.57230262614042	-0.567147163371178	0.168302676021396	0.108244500323509	0.0454089740209921	-0.503260185163242	0.635819892681953	0.403151010718744	-0.918847361827724	-0.723067801072948	-0.240412629212382	-0.554592750573769	-0.803958255996373	-0.836184278338094	NA	NA	0.0658935544903329	0.839558641163945	0.975768982721185	1.34924995065901	-0.337364791029951	NA	0.391716362075012	0.630286454112369	-0.530239853148124	0.163134176858809	0.889467570984969	0.679556441627584	0.521373899815836	1.52194405860674	1.49536903498813	0.545308791742854	-0.123246603103206	0.088460657170341	NA	NA	0.902918181331743	1.72837327035327	0.230606784397299	-0.438984525774307	NA	-0.69884326549737	-1.68165466828492	0.40681256933995	-0.149373779809517	-0.605454437485373	-0.173463109710313
P04406	0.240809006176168	0.674157286642264	0.456693215037054	-0.691708749659832	-0.678110099719777	0.76915062516933	0.736485382181486	0.427463103327765	-0.0230973360944521	0.286997019303678	-0.230495178766404	0.3610836236848	0.299274818621958	0.550947132586891	0.163316740465033	-0.184358440190765	0.29247614727954	-0.467816362634589	0.362141266605069	0.342683850958672	0.50033725310275	0.33712103858875	0.25045746269071	-1.99409427820525	-0.282230167928826	0.369539457584154	0.579870846187754	1.77017090340826	0.0474644077692371	0.102699165579961	-0.00966797431982688	0.385784859970232	0.694355766211771	0.0985478242715108	0.181141450819628	-0.568607822433345	-2.10149321118871	-2.23644432166885	-0.300965593513526	0.27619758354222	0.658037961462029	0.110544967404886	0.219682489071138	-0.778632660226654	0.060654024506343	0.409259546480936	0.268169202559208	-0.0373197750989678	0.287126961367167
P04792	1.15390564363868	0.228825389159926	0.602492968656104	0.195375740286367	1.02924379929603	-0.245584405171964	0.23942356958317	-0.109205018026329	0.190875663527603	-0.0179817500836724	1.16141128412511	0.187375545504423	0.782783020655325	0.574695446083237	0.132123856808956	0.268810210083848	0.778796772109327	-0.221160451404963	0.667706229301885	-0.000694708646088928	1.04456152926544	0.504334799917471	0.937568900719293	-2.62843706819046	-0.346521389340741	0.260688662031855	0.765259276852921	0.974273464047931	0.956816644809199	0.527244022496015	0.470286741954787	0.514946579963515	0.63669961547211	0.921827797609982	0.903256322690112	0.820979009296748	NA	NA	-0.24061052219336	1.27209580061328	1.343860100127	1.47777794678193	0.044782863052558	0.51817671769011	0.696844310117959	1.13266129616031	0.800085046325053	0.266793187919592	0.455271483181673
P04843	0.57100427724642	1.09414303653903	0.999864859280661	0.18813712722477	-1.05109675958529	-0.0966464106047987	0.433426890179132	0.790241244101119	-0.245829955425676	0.988372134493356	0.75984574775211	0.839397221620052	0.85935919368838	1.62233377621893	0.616529708135362	0.594487515009407	0.163534925045215	0.296107316095606	0.555628933430635	1.1638375765562	1.12679665135633	0.565863324679061	-0.0850737771021908	NA	NA	-0.420577823717237	0.345658681762355	0.176124303384269	-0.0193884379581268	-0.208727578984785	-0.0279180006137047	0.0385024706092444	0.989776436207398	-0.0917373330975773	0.576280485127518	-0.173459922463573	1.39982845919299	0.635142259781225	0.117582635032491	0.346498572301886	1.34568757275714	0.922321417979999	-0.386532068538232	NA	0.410605914830201	NA	0.0940823163205151	0.687195442720806	-0.512494250544872
P04899;P04899-4;P08754	1.92906492816819	0.75821314448283	1.66302388551023	NA	NA	NA	-0.275854140657341	-0.332895998158376	NA	0.316151731768951	0.195685100833349	NA	-1.36876036586488	-2.77646489034898	NA	NA	NA	NA	-0.226541646588467	0.251669190186545	NA	NA	NA	NA	NA	NA	NA	NA	NA	NA	NA	NA	0.913225011898843	NA	NA	NA	1.03912688596488	0.755146576179348	-2.57802847352479	0.32604987545992	NA	NA	NA	NA	0.687690560115433	1.86062772045155	NA	1.04406027661173	NA
P05023;P05023-3;P05023-4	-0.315621884901393	1.03611105275619	-0.406220221831425	NA	NA	0.259096039485363	0.0657285048777545	-0.121925195205781	NA	-0.620190996217429	0.535970442702392	-0.170717027873114	-0.825948569130232	0.282755374727038	0.61570728183507	-0.250471656558112	0.684155408085569	0.219679564892655	0.274906577514688	0.161768543103613	NA	1.80465580046899	NA	0.972807337633724	-0.628542172517681	0.372055253749859	NA	0.669377401144276	1.04334820348401	0.637288343356105	-0.32286848978788	-0.00786520806017182	-0.320967419853247	-0.585993472973842	0.86207813035737	-0.596423601003443	2.21108941482247	1.18406794403645	-0.337812580277675	0.508635028975027	-0.143672324969337	-0.31644758966105	-0.246798295409656	0.861576622545064	0.779868333688009	-0.317209175362233	-0.559902854184375	0.619685230432622	0.319618270838832
P05114	0.0560223791626088	-0.624001447969317	-1.3797079365613	NA	-1.26089956279245	-0.152342895200815	0.506089136504538	0.136655670549827	NA	-0.245489062644815	-0.138840951094166	-0.292761177469131	0.354815328109794	0.949353009932473	-0.198864674367676	-0.0794109347130725	0.624683079836406	0.984818947355249	0.278898340080684	0.108802303104624	0.412904617233444	-1.40342565179932	-0.742000163625938	0.695691405587138	-0.755825001107789	0.298047423712543	0.755681439558288	0.914513911622374	0.0429524889933697	-0.0398575127759111	0.300990373156712	NA	NA	-0.856768424817866	0.205265806857088	0.143065263012505	1.07535089593079	NA	-0.0156396156444028	-0.697774426997808	0.0805617523383899	0.104475558569902	NA	1.0392081814235	NA	NA	NA	NA	0.129989375221768
P05141	0.00360026201156698	0.29551379434664	0.55953358735767	-0.266090904515699	NA	0.766418216053299	-0.366990291202287	-0.205899716129438	-0.572027815834852	-0.0612074262385238	0.463602194675661	0.276967490041506	-0.213223868048396	0.0289202811269346	-0.0908277738891061	0.33382868598563	-1.95075380024026	-0.44589893317262	-0.108641838452155	-0.320666025971828	NA	-0.560418540981416	-0.423949270277632	0.752784979544065	-0.0535606032367017	NA	-0.0706865520115753	-0.0983816349649305	-0.659670745411876	0.0773159377292013	0.470670459925472	NA	NA	-0.00463354278557233	-0.721525140486525	-0.303871966569565	NA	NA	0.231352447640489	-0.511203082061973	NA	-1.19701154209128	NA	-0.575446053688387	-0.959142188332435	0.366198031084628	NA	-0.230693996716577	-0.554234634417774
P05198	0.578196206495448	0.378246121079479	0.341975631255122	0.31758758878882	0.185327112952958	0.406373958496216	0.332438082600252	0.0674927554246593	-0.145919859937721	-0.331103523726098	-0.462413856959668	0.594204076731576	0.494721303108837	-0.337102555236031	0.0340019523586869	-0.165261166724493	-0.0435013391606056	0.39118858756648	0.432865547069524	-0.487414778769745	0.420742137499514	0.174424957163488	0.113366878966854	-0.767094020889307	0.544369687583889	0.293752866437264	-0.0376865116801429	-0.425311770696595	-0.271532762547621	-0.329295861211919	-0.355826365575001	0.282466906870102	-0.241947354455508	0.0904572873851939	-0.00425002354002876	-0.176449322278971	-1.05386063047025	NA	0.279632475166505	1.08471144167576	0.32898312912247	0.510653768670107	0.419330413112539	NA	0.151991511423452	0.171532538410635	0.327408061247655	-0.0263448018861831	0.249744044359942
P05387	0.825554579727474	0.994049323435702	1.03318197808309	0.518012030781947	0.894703128865874	0.0446799432100393	-0.0272350909760409	0.201887037400074	0.394693210346157	0.653777588072207	0.418675626983079	0.971771266612302	0.962720892774614	1.02156459258668	1.10392854714288	0.924020470006337	0.349534907227905	0.468620589894213	0.887477864537692	0.742912081941696	0.69381146053807	1.12442248346148	0.626425464707349	0.408976296564646	0.706973918206309	0.76422302754494	0.259164455201992	0.819262243696701	0.411104384459774	0.47297587831911	0.779657484829214	0.604854002503695	1.02446218493866	0.464032222093932	0.381727156604824	0.467478208123467	-0.717153365854233	NA	0.309510972710467	1.3593474603891	1.18749627322711	0.846564846910706	0.2470286088437	0.569446509516783	0.942067529341128	0.441361357235566	0.0915455740987423	0.412602151105598	0.446914857588326
P05388;P05388-2	0.329847765819584	0.30857243822054	0.0684624883959031	0.0199212634835489	-0.827270575620233	0.288782966145835	0.359509565031798	0.870933604476872	NA	0.442696774534865	-0.342868683333299	0.396244637964687	0.262788728777453	0.60566598112932	0.43144745613678	0.518125287622833	0.408340329230525	0.854758398287894	-0.112312935619313	-0.605470955027666	0.0249852980530288	0.180446269304258	-0.144409252036021	0.249382227659614	0.730023069684658	0.107769755854575	0.0481435947026646	-0.249940570598861	-0.386088965409451	0.266967904610933	0.140683630259062	NA	NA	0.0456093038374917	0.201151913186368	0.00576157442239889	-0.574882531213376	NA	0.323131896781787	NA	-0.436560557192129	-0.465776446453313	-3.49309036942552	-0.671077268356656	NA	NA	-0.0354029867025367	-0.0539855948887784	-0.584361511990133
P06396-2	0.335560047950014	0.0620667423812858	0.432607663183152	0.573681434076703	0.212410068613252	-1.34968527876069	-0.368971871310449	0.41885465922772	0.222118304139043	1.25001275081703	-0.0951235499625615	1.01972390585113	0.21000732214165	-0.468467101369491	-0.0408727305608225	0.414433535652031	0.328482494740649	0.347872254748915	0.287030733238354	-0.54828763192008	0.764707699401192	-0.667516227880175	0.00155975798456733	-1.46843481560756	-0.164686099016542	-0.0894065067494626	0.391848954491541	0.883059002066434	0.343654409329787	0.574506517014152	0.713476155629609	0.745991604648135	-0.298399993859336	0.237420323238228	1.08419601425346	0.535937557016353	NA	NA	0.237915958223269	-0.260957012670848	0.246630145875004	0.0979585382189238	-0.0980574148615794	0.51099620391822	0.185557847208588	-0.685494241921328	-0.432952830464445	0.163189070660897	-0.593578880996198
P06454;P06454-2	0.320405429197561	0.397092331218065	0.573238948557576	0.737301220304169	0.441832949615425	0.449974206866598	0.701547166578415	0.502107770801139	0.515766444925678	0.392842210637169	0.823702518254787	-0.0294994747564305	0.693281690484343	0.245439826833802	0.521450677662904	0.67569891314088	0.586078533761755	0.614061433491249	-0.198689164974059	0.246734165366373	0.0116034309920463	0.487082876183829	0.812707515868111	0.378559940502878	-0.128424480795308	0.610367786312169	0.362945904178303	0.195375357820827	0.0782474158599473	0.120486969795098	-0.81583603387388	0.3228530558293	0.188756465987843	-0.0730649220390926	-0.19301112364149	-0.173617730422227	-2.41203108996149	-3.76362760533032	-0.63770167459666	-0.299201456792196	-0.483692900110499	-0.363555241757423	-0.644237883475129	-1.19115384921011	-0.404759202399745	-0.219136438954617	-0.0284952442726787	-0.303514919360982	-0.320745250806099
P06576	-0.00885754436374937	0.0978429278330787	0.135266210741909	-0.78016811088891	-1.71456838165535	-0.999454980053551	-0.371799140371119	-0.280741330553447	0.637606232428105	0.28209969395106	-0.00458457430643644	0.499325737234048	0.448695631495961	0.636117161275061	-0.423417582925054	-0.233700124426017	-0.390387506478204	-0.524497367968039	0.38492724692861	0.538642145381466	-0.0240557729748404	0.275865998775305	-0.112863269822428	0.88123859943329	-0.210483455418114	0.446123368794024	0.304249633424351	0.463316973928407	0.271713330182915	0.175854572419937	0.570168521875317	0.162059063522221	-0.318028524523293	0.343971921230591	0.805285713267774	0.417235348796447	1.08998639924297	0.968129486994914	-0.132774300084789	-1.02999363191507	-0.0303647760744432	1.34024798543428	0.375674672128255	0.354132990148845	-0.705050351313089	-0.207926618603679	1.00903194024735	1.06144966172066	1.03210516138162
P06703	0.880767984654415	0.477350688489178	-0.328599948268736	0.14220920211095	-1.56889039072875	0.47165878879935	0.392098134429202	2.28419882110815	0.329038274522306	1.06711604099872	0.191168868026633	1.00315760077851	-0.873151891847809	-2.30957309848313	-0.23754412392858	0.959274488404023	2.54667905360554	0.267596904021923	0.784374130743608	-0.155576467631924	1.50724329158089	-1.27131869899222	-1.05194141377639	-2.14033777027741	-0.796664218002003	-0.23262278552559	1.60103458434737	2.09622176263483	-0.733773348298736	0.441171102839745	1.612366904108	0.971855889860683	1.29759465753829	1.02095787245766	0.944826479590323	-0.390421405640135	-2.98980971870517	-3.51385412017228	-1.81576512467835	0.899480742605429	1.62076000034024	-0.078921761700762	0.160943684027473	-0.406905138219651	-0.386495159288992	-1.95752637443205	-0.0162599850841206	0.210792601545367	-2.22613114906918
P06733	0.573421124092938	0.367730974335392	-0.282890112508511	0.263934778406552	-0.578365391509212	0.412113133696009	0.393629633743695	0.63775641063446	0.0689003816411337	0.531695999204982	-0.542917163272529	0.422218119426217	-0.365915610170889	-0.0391242717137583	0.127268114223926	-0.265188821827694	-0.419616874126997	-0.31766282618719	0.31425520922001	-0.198596881608525	0.826308306450293	0.174552749230924	-0.00199922312131946	-0.997751547833443	0.283530275073782	0.0975936146045681	0.523926289083199	0.858718403930623	0.063926333625228	0.243341444992605	0.573331365517092	0.565896332757404	0.675832483905575	0.107850042916184	0.707752861103127	0.287732920902543	-2.13703135151621	-2.74513706988282	-0.567971601280257	0.263462463066804	0.880167828023821	0.427814374865002	0.772448483012265	0.621862328945491	0.385853520934964	0.264887108976422	0.125182376400461	0.395730189161726	0.267225087275698
P06733;P09104;P09104-2	1.65715770927344	1.29690542095808	0.485858825940354	-0.941669853668746	-1.1829889263267	0.0389273769602015	-0.0561197560906823	-0.649873560927192	0.194657880136106	0.510209603383397	-0.83404937731835	1.01969781305685	0.477645995004652	0.694143217947575	0.559593321772813	0.258601069670652	-0.0761070800993848	-0.0339444757728212	0.90164095402404	0.252059480197169	1.94623697559868	1.13562249356855	0.766561818838458	-0.236308294920773	0.852446359042454	1.50408575487173	1.66692601488154	2.10261639964469	0.806734519145027	0.930010835304972	1.31535489431327	1.68337848013683	1.6572792576983	1.90665693395822	2.36015566871259	2.13453594502288	-2.35391687452169	NA	0.249226642817088	1.38503122710599	1.93868984942865	1.73619176789429	0.105615668530974	1.0200648511534	0.6398193646755	1.48909394786436	-0.10234050944538	0.876661277440721	0.480671417628318
P06744;P06744-2	-0.0581558789233635	0.77913956543969	0.385432082678195	-0.708371089469454	-0.164814448394475	-0.412134367960833	0.604713933858152	-0.248959904677516	-0.207780932380818	0.107955945374612	-0.105655655395157	0.264534638472013	0.488646425444962	0.0959898732875328	-0.122593693844159	0.536741037520572	-1.0645185024098	-0.266577676579211	-0.143515878497567	-0.917072035974631	-0.133242291557769	-0.471204278088172	0.0713996340823178	NA	0.346448039600204	-0.163747893753025	0.204770871651995	1.13529310582756	NA	0.481899046299528	0.428754747179084	-0.446221690936032	0.854460677127739	0.935919949928009	1.28366223571075	0.848132913113687	NA	NA	0.930630925573026	-0.437743920611687	0.29257492661899	0.0349635990688291	-0.536863246348646	-0.125936689625868	1.25572916763091	0.65420163870704	0.639199184257598	-0.0812482293090508	0.295791951574032
P06748;P06748-3	0.0252079078798656	0.410149969780407	0.22758217389011	0.579976806844247	0.01532056021116	-0.129099170253313	0.192936794573736	0.15112206232817	-0.397668447323084	-0.162849534827208	0.220986683630236	-0.144975873591468	0.00253263838255879	0.274565784257369	0.230723502039146	0.0935723952894604	-0.380077571541634	0.215438219756256	0.0709070156534563	0.205671835310363	0.0847961768438899	-0.28071851128493	-0.483803006366538	0.8752937177602	-0.567288714770762	0.540009246425038	0.0686109080520727	-0.419695683777221	-0.477771278575257	-0.523772712295343	-0.0773489727881957	0.000933736769566734	-0.210836968961845	0.524970218342236	0.620876653648752	0.0984277862229806	0.85172709765167	-2.80101855897612	-0.429112332060549	0.373527745669814	-0.241638449462697	-0.121516134733528	-0.304561957809872	-0.429711474974814	-0.428641116641549	-0.0271423133747555	0.1054120226724	0.0659730089636382	0.383266281617182
P06753-2;P06753-5	0.405803231333039	0.29588833045632	-0.104585658902543	-0.0665216997844152	0.0263922319888042	0.689137249607029	0.375828207150772	-0.0609421487670742	0.145930252073133	0.415688961379113	0.472041021734731	0.568879394859821	0.17310055074528	0.763403421287221	0.42624781506878	0.417911539499257	0.266641365541405	0.355414377047142	0.425421317740168	0.781102985813689	0.32830835796708	0.440008212977138	0.741428477536906	-0.196289796388293	0.139076512235057	0.289166203920584	0.392538692057105	0.217873785214445	0.506368217238847	-0.0477819462277948	-0.230528216819545	0.210232535022728	1.05571861828026	0.332345189519147	0.189516933004824	0.605080779482123	0.802750705952357	-1.1032384238108	0.626461346291865	0.632009721230154	-0.0679103394214671	0.120199828523113	-0.298801592094677	0.332480349781	0.129552427180719	0.955292609616403	0.291890250755087	0.612280085852334	0.760652056394053
P06753-2;P06753-5;P67936	0.0838098025041452	-0.297233957805423	-0.434969783948009	0.458891726414305	0.412931527189601	0.454227362146035	0.107421308845202	-0.0230969066379013	0.514122466861733	0.624029246616704	0.260521583203908	0.231383916240317	0.360786528094584	0.415651767802772	0.70722902200769	0.708629079269649	0.522989083126683	0.491805785339582	0.233365632684909	0.327406819314157	0.541586120183771	0.580468603839047	0.577272231895021	0.49713956643606	0.046511276039511	0.080230852823985	1.35188751075499	0.437524252166242	0.573783597893963	0.671181685872484	-0.14425884602847	-0.0905195462776892	0.885426292401435	0.783894901799112	0.855087382184943	0.754566608300747	0.516608484041591	NA	0.679817168685786	0.631199943676793	0.582845451801421	0.619065905279971	-0.280970693811871	0.636095862878167	0.1583087890268	0.471593567634842	0.171260906415493	0.440587823092012	0.348470110222991
P07195	0.29355648945847	0.380629808290944	0.723273433163886	-0.136907757617128	-0.227361816561634	0.762011083827795	0.664145058967122	0.226634894045018	-0.373532013425378	0.0144279998155372	-0.0214252118288291	0.379349044071845	0.593361517547732	0.396811276116977	0.445890687854715	-0.286878438035414	-0.126038235288314	-0.384380716511883	0.361399084477341	0.250953508219923	0.287180484813777	0.539208844352301	0.446918204553942	-2.16850417943072	0.171291682782585	0.45195149935904	-0.0365516019317831	0.347134461118515	0.487436646758857	0.197318069520545	0.143871257342292	0.234162930418224	-0.0211604992823849	0.608777216383199	0.510132537217436	0.506944584161384	-2.52589150980277	-2.41981399740583	0.549545478242545	0.557512154662116	0.07526263925212	-0.114066558041478	0.156104046596095	-0.630203988294477	0.540029266952334	0.36507898699727	0.212693185457625	-0.285853449440408	0.219906610954149
P07237	0.293565184237878	0.188690758167692	0.278716477918481	-0.364429060471569	0.196076695736278	0.521680089536666	0.492876889606322	0.232778580663125	0.0298591934321595	-0.521291899839112	0.581815924550398	0.349572713547915	0.104625163854875	0.790835073309608	0.0197857397862958	0.121807514554797	0.186874885764792	-0.133862210591133	-0.253198885966408	0.557383334422914	0.0804968638794819	-0.105996292585971	-0.488252300499162	0.961968135865959	-0.358495357716544	-0.664580600765609	0.0330677692248353	-0.136251410296471	-0.459651522438697	-0.0778483008350629	-0.234771413283329	0.0509698285757558	0.321590206169784	-0.200485455492155	-0.432907269109253	-0.0298180137607122	1.61835591737843	1.03277212118103	-0.286993764673419	-0.142549991971672	0.282344613186725	0.388927878239559	-0.0282410301032356	-1.21826441548631	-0.0842624225930348	0.0225045531898652	-0.180383504211556	-0.201123527616811	-0.308011683370269
P07339	-0.42218604020864	0.593290769138203	-0.358787319014862	0.297985691656471	-0.636173587707157	-0.48261046255188	0.149375337657167	0.176588241197475	-0.288107219230677	-0.653319391958816	-0.486445424913696	0.448412567715471	-0.602439564820904	0.242337395749318	-0.554399606994156	0.481783577260579	-2.21034874826941	0.10922190762993	0.508467415971986	0.280382663444816	0.43678314976077	-0.546793641834662	-2.49850996112635	1.21721062667848	-1.02149024597167	-1.29467711160868	0.52339734153577	0.893664069703359	0.493885110622634	0.434193620106538	1.10530642864453	0.899936655822123	0.257609803180712	-1.07252418795987	-0.0340605717726481	0.503182385041499	0.717414658213639	1.12570950615764	-1.29138830493939	-0.667883352823765	0.836076034048687	1.16096734307557	-0.329781106734355	1.78797772992872	-0.223496435222133	NA	0.285679298985445	-0.073843796610313	0.244457189177504
P07355;P07355-2	0.414147966371342	0.957339935536603	0.473104967465826	0.120976688428207	0.756895739503691	0.263543931152575	-1.08498862367581	0.240628147045331	-0.519621171535076	0.481660092808207	-0.330121077874637	0.942479034056534	0.504957968500041	-0.0726707019299736	-0.599238507158367	0.953166518478664	0.377171885892933	0.138317218408727	0.648132853311613	-0.315069354642216	0.539054349714115	0.56457368468522	0.205044181883915	NA	NA	-1.73984331170705	1.01262429695108	0.969341896851109	-0.0255258932825229	-0.437774548836346	0.542796609344165	-0.273732834812937	-0.685256216097042	-0.209852201113938	0.583611528850998	0.14709106319118	-2.12927730047621	NA	0.047909344569064	-0.515471056227203	0.655943850259078	0.234358976146392	0.51282295553849	-1.27532622766251	0.59027800413835	0.443702185341396	-1.44884319641113	0.420053250793419	-0.833496795305949
P07437	0.831016131652142	0.588551027048879	0.00940867997620397	-1.40731728333802	-1.18282683091897	0.178960728094747	0.287684926687183	0.673541343676191	0.096906804984104	0.0732947065308115	-0.110754342811162	0.102750646266515	0.483791666362646	-0.27518621736827	0.132797623499117	-0.0240412303018896	0.634033953307723	0.429839244316345	0.726364755411764	0.445384177480707	0.294264811032572	0.63380178935855	0.371807630392582	NA	0.182888128867028	-0.0459023330487378	0.348212829780519	0.756656954741153	0.774969658752161	0.657310374602893	0.375430435154631	NA	0.212103168208858	0.648159262548229	0.602799712371228	0.858668531154099	NA	NA	-0.26569378753	2.1619117833209	0.834844896656821	0.44995098986522	0.33752540241354	0.408108875226496	NA	1.03712307314149	-0.0838226055216086	0.226148782010046	0.147549452585545
P07437;P68371	0.795288800373282	0.865170934449261	0.0792999967528341	0.529274308398307	0.513328189092351	-0.688681179340228	-0.349498835067703	-0.848784628195776	0.495224192148963	0.284906135661138	-0.26663570006458	0.309155581940909	0.70687434661449	-0.590783994966472	0.63793087989532	0.867438610704925	0.777172545490556	-0.156195510903078	0.547687062901592	0.215814496851713	0.424462247706575	0.779810202509022	0.197030067696099	-2.64033817496617	0.430726494627227	0.605320341171321	0.743407096651339	1.28123450994232	0.36283827981282	0.456264888787108	-0.393499219050161	0.720876045467746	0.942238513421883	0.885667380564093	0.836979201770369	0.816220563902056	-2.63015354504	NA	0.350775595903559	0.591936144981363	1.2772525725356	0.923418665850291	0.805058450380734	1.26060614394677	1.39954502693867	1.11435120232027	0.485950137514448	0.536457383632416	0.486018819692613
P07477	-0.675572279177948	-0.291274630680642	-0.663025799212284	-0.103136370771051	0.0304146734681614	-0.0692761186814845	-0.666681481479773	-0.568589081591741	0.263962516191683	-0.951261908625781	-2.14696691608882	-0.221378345152625	-0.46506809254537	0.0110842498493962	-1.56319780793179	-0.667190415511674	0.581211407736674	0.41349944875671	-0.851663405314324	-0.579558393390423	-0.0967841955549752	-0.0889124529903559	0.180086988807325	-0.123655911574438	-0.253097094371527	0.0894303427360589	0.723522595510574	0.404245271753154	-0.0238454989882882	0.11964783434189	-0.254557243040694	-0.0804424589736911	-0.228432273748342	-0.442516010190627	0.209683471268158	0.146907930600709	0.0400372498915863	0.538530573148002	-0.235909255779173	-1.43247615132321	-0.654200178034729	-0.634129472402023	-0.353947565408049	0.30821603569574	-1.42031132100402	-0.74769921663779	-0.0549640635727161	0.231789039753835	-0.000712750519461937
P07737	-0.317143219347455	0.139336524946922	0.178678492000124	-2.92664254369174	-2.20719484164026	0.384263350322961	-0.194682156440965	-0.825460340818993	0.0472149001319022	0.326737605446605	-0.0948677743792201	0.205465765734707	0.0724205338805883	-0.740011735728533	-0.0591592015473724	-0.248006926157336	0.115965874711045	0.504163195702326	0.498742940355665	0.398050088920939	0.501358165109826	0.822723931993798	0.77382087031227	-2.52366404722149	0.437319609560499	0.572176803459566	0.242553163492987	0.593944218611281	0.561253328601546	0.334872401199187	0.484177841638898	0.492291857328264	0.508400387313548	0.722364751268094	0.692280379173201	0.971704016599283	-2.23697522059672	NA	0.90202035830115	1.32532168971343	0.389427767705121	0.831907607437637	0.487440715655167	-0.159220480312968	0.255319343602376	0.145953789225388	0.416531647269051	0.275607422832061	0.295322450901311
P07741;P07741-2	0.851848766612565	-0.202137172930717	0.654434442813959	0.946748943231159	-0.446088870511324	-0.657745643952524	0.0281114595021472	0.55659801152595	NA	0.920319920803841	0.538268792208087	0.272647318685361	0.320944237213622	0.0222964733718167	-0.77183075558582	-1.07974215604967	0.813570377217318	0.476048752288736	0.535554818147745	-0.261615692522057	NA	-0.123814588550872	-1.16064022972467	NA	NA	1.4489050843627	0.376851871427047	0.137607971061705	1.26493508085382	0.0160098685293851	-0.16102364520248	-1.06509721209748	-2.25141923610534	0.509728368629535	0.436779609784915	-0.282863410794787	NA	NA	0.719936108720997	NA	NA	0.413887331560073	NA	NA	-1.51143943759055	NA	1.32361671944401	-0.0124096662379099	NA
P07858	-0.0345709615380537	1.03811013346558	0.303030904653457	-1.18255047796064	0.562490724043104	NA	NA	NA	0.236167977668613	-0.3369268002125	-0.3612279458123	NA	NA	NA	NA	NA	0.956220158944702	-0.862306477184119	NA	NA	NA	NA	NA	NA	NA	-2.2569985872435	0.184015999310255	1.70469739520914	NA	NA	NA	NA	NA	NA	NA	NA	0.917948127634338	0.850991202629193	-0.924575516565035	-0.902646374011027	0.119468998724196	0.0288891441670509	-1.17325571533101	NA	NA	NA	NA	NA	NA
P07900;P07900-2	0.429935607765845	0.403731641350905	0.955327447045137	0.511340463472386	0.814213608290649	0.50138584883562	0.533316158802088	0.412736853718092	0.257371388965451	0.119198960895242	0.175727873214838	0.165548166497814	1.16126842065005	0.477575681062857	0.496630406417725	0.155629391984664	0.378415930145068	0.678773397233826	-0.0414903559052319	-0.149719404459898	0.201242310055467	0.419015890918956	1.0174684175996	-0.902654616932679	0.442925099043972	0.0132080367187594	-0.0463532948276937	-0.0341459886773969	0.256925914653245	0.0992524701489249	-0.151767650979528	0.187412125192844	-0.156699487871743	0.850492085107631	0.561452731659664	0.38122008339287	-1.03268962359564	-2.70134609658547	0.208320723146764	0.772686309879	0.159304696041901	-0.0823596843834041	-0.169748564358311	-0.773002660736122	0.355704764996216	0.733990830618438	0.288413535583286	-0.349235188577764	0.0397517902303739
P07900;P07900-2;P08238	0.445032469221488	0.666492906840138	0.722730940729062	0.0562962101781399	0.198749983440539	0.347958522755596	0.494629431499106	0.454411455365779	0.371277289428857	0.177324776627127	0.203771824738724	0.336791987780933	0.885484873133799	0.618833334276338	0.639692355838993	0.228843421170598	0.416461927967652	0.402402872321725	0.330809512965758	0.423416872589261	0.190878997416019	0.26125087586941	0.748660600480971	-1.1258540960009	0.263657962297441	0.117532187706791	-0.193729184785271	0.0607813594924991	0.372909765039303	0.250990786420987	-0.110900439749368	0.273104575522869	0.275588251008494	0.757114392411919	0.600549856898943	0.297793349898788	-1.24457562512759	-1.64367881324948	0.215939312088348	0.8620510601251	0.144211286459571	0.21165906597221	0.111030603424926	-0.441893419902957	0.448435614516271	0.637850076482357	0.289647459236072	-0.0989751402143494	0.253822884812136
P07910;P07910-2	-0.265070644907771	-0.182667209196147	-0.0262429969938191	0.410968486177763	-0.214252177386184	-0.0655399182395611	0.235958580743602	-0.0888070220917753	0.0606198543379213	-0.102546821606193	0.135049500967141	0.123651488778102	0.526667370445845	0.254163963400274	0.0697836380865377	0.159633807047078	-0.012457883054274	0.284509841198005	0.0489211419662789	0.133645877220264	0.101223385082051	-0.0906859923126049	-0.0173373987918483	0.722970233553641	0.231153459447021	0.217142239192953	-0.125201412599668	-0.280591899048514	0.126139136750322	0.144224157973438	0.12100975434128	-0.305918172199222	0.0148380046251252	-0.466450343527589	-0.572918412955917	-0.195685313923881	0.521088472117092	NA	-0.51236041320833	0.00887484077254477	-0.808928530832884	-1.03038854998851	-0.0754805668053012	-0.218471584514558	0.151392955309892	0.192701328341517	0.087561207007456	-0.214879337593409	0.176289749298659
P07954;P07954-2	0.0432986627530382	-1.00291369031907	-0.978574177636197	NA	NA	1.32058352015338	0.28031011643591	0.799699789076243	0.221457499609808	-0.344878366164784	0.152012898354004	NA	-0.692837017277806	-0.568717242154978	0.359323938181202	0.550337622153658	0.259355322362056	-0.525412887713726	0.292745379506095	0.0881823614281251	0.22173422602671	0.458271988090676	0.382761448580071	1.11759178953497	-0.863771121056426	0.303747280451292	0.108246192275524	-0.0199112140625713	0.320316869688718	0.740498489222184	0.31039590475985	-0.970707407285672	0.46085352760271	0.319083119255767	1.00369121232742	0.635641211143107	1.25649532482054	1.09658167142982	-0.317373610569354	0.85825027900967	NA	1.41609492231781	NA	-1.80115519252094	-0.0268677246324115	0.0649959085300195	0.493038368372732	0.431010956819846	0.0517890454996448
P08238	0.355982088519411	0.71529158807965	0.237414139876485	0.460746312535507	0.5282539878089	-0.128691507990425	0.46106744942702	0.249672681284455	0.382206506777634	0.27258195049157	0.0882863537718818	0.363183682674629	0.535980904842086	1.14504692601623	0.517378196264679	0.0285701005953141	0.682803890033849	0.511192774155237	0.382236302773002	0.358505108601439	0.337747208161522	0.534337613747409	1.01966692929514	-1.4348466627176	0.278703843477327	0.375395477900688	0.225469356778738	0.558807010604831	0.440295099960722	0.525739482504093	0.358720939691499	0.525091843518714	0.354264004284929	0.431199407639065	0.438444579203736	0.437067037082414	-1.2124336480108	NA	0.327661739978593	0.353636643334756	0.340371517952893	0.120393173514113	0.115424713092614	-0.863674351213714	0.388667333350373	0.489363567811055	0.184622886855654	0.0209271085591397	0.212395598246719
P08238;P14625	-2.14509597730393	0.374060932516213	0.0210643620635437	-0.22445360311772	NA	NA	0.526268609795886	0.373982215196626	NA	0.0747182556850075	-0.453084288421779	-0.0906330831010063	NA	0.582197315315006	0.889964575608177	-0.428957735483617	-0.170141830059146	0.374964614104641	NA	NA	0.211566971810343	-0.563286662594731	0.709495829212476	NA	NA	0.121289765441995	-0.854685922986515	-2.30020797146433	NA	NA	NA	-0.133421465434766	-0.086480655804417	0.0955041061308956	-0.293446430044005	0.347313329245969	0.63391249121862	NA	NA	-0.203184689675944	NA	NA	0.136001551230126	NA	0.562014303350923	0.237575600814819	NA	NA	NA
P08621;P08621-2	1.02843568942724	-0.289861033099317	-0.140510142176424	0.318806709021438	-0.981127655649438	NA	NA	NA	-0.174733332838934	-0.314461625147081	0.494787351180972	NA	0.268454950737205	0.545830071697167	0.732052595023879	1.2112230385512	NA	NA	NA	-0.591170718566833	-0.0593024753258826	1.00368443796382	0.636347256640554	0.902607059734321	1.46145003752417	0.00401507709281915	NA	-1.04574097607856	NA	NA	NA	-1.27628676156855	NA	0.658845462553412	0.114433263272238	0.825681487661766	0.640311469284788	NA	NA	NA	NA	NA	NA	NA	NA	NA	NA	NA	NA
P08670	0.268840660700807	0.323563732370627	0.658636255341354	0.482938099324532	0.49637243809469	0.0837657524651587	-0.00261757502290518	0.656201574822009	0.330152264499125	0.76079826848523	0.603164869010931	0.359115552661446	0.068289304905897	-0.0887695924296668	0.235956369901904	0.00523516336927852	1.22257258343349	-0.0872675344832502	-0.0553599740704317	-0.594566271302536	0.417210419866658	0.196968818730012	0.453240981199566	-1.22978608893412	-1.03416926661333	0.0113693176514442	0.688212560423193	0.749007749413312	0.28353269490501	0.125682673431126	-0.579173349150084	0.0424230829738187	0.750356510426949	0.245111380032998	0.250032074272874	0.00847422392897305	-2.68488996176425	-3.77204035548287	0.310707302363971	-0.0546141993982644	0.347874093941051	0.16221908463635	0.280888900449777	0.158418502346353	-0.164548835386081	0.495184924854584	-0.371250201872907	0.43009134046432	-1.10463046970333
P08758	-0.355408680883817	0.390651565345875	0.751763794247147	NA	NA	1.25036735569738	-0.0314279613397455	-0.814257997139051	NA	-0.51143687968496	-0.677310963633191	-1.17200640317885	-0.989447728737826	-0.556466171592452	-0.468570304126108	-0.212561774061021	NA	NA	NA	0.377941571467658	-1.40285223732022	0.259225109574763	-0.830852505718611	NA	0.0607816911558406	0.0521501376791578	-0.0859077919236718	-0.200800305421068	NA	-0.907447207569109	-0.251743563667929	NA	NA	0.53721109555687	0.639436418699297	0.514817693336415	NA	NA	1.02687870897347	NA	0.297454632876144	-0.38471437536055	NA	0.285888308861795	0.222660390364666	0.347750513778019	0.186888873216386	0.225827451099365	0.747460415914219
P08865	0.487778248800039	0.329349002833578	0.175021838883581	0.57430428373404	0.175013199635727	0.386249575612642	0.518380239716596	0.552651205327332	0.198778580645451	0.307559025627312	-0.304154418945229	0.302441475074432	0.116375938954237	0.0560570771455546	0.593049339359109	0.50099441900367	0.0726576749353346	-0.0185531311219236	0.404130335331391	0.415820909622503	0.420486533538862	0.482302367051428	0.384503869747276	-1.69917416369284	-0.303739490035248	0.337792600776733	-0.0922797447389298	-0.048225053981871	0.340876543585785	-0.0829141090477603	0.242113103111391	0.169037540890536	-0.0641585986660325	0.331332175668882	0.20894872016848	0.0816195456233567	-3.61925443440316	-3.54127617827897	-0.266034092453245	0.542310983354718	0.528618853672441	0.972650679822738	0.165848430873007	-0.316935930645627	0.821637882664175	1.06363654994025	0.622558676838284	0.632863264549314	0.918216835309713
P09104;P09104-2	1.28466339027541	1.56517672547853	0.940858870497017	NA	NA	NA	1.20979920387674	0.824779977210097	NA	0.514080513191401	-0.207209527542	-1.40174461919873	NA	0.985901199055623	-0.201357325719218	1.5422167695746	NA	NA	-0.265032166369937	-0.469308703374539	1.34116281826411	1.24608732920025	-2.07595120661428	NA	NA	-0.746490619662829	NA	0.728839770717958	-0.070054653223965	NA	-0.382835662084119	0.475631010562917	-0.472718314249752	-0.681679140608118	-1.82448596139225	0.231619311454817	NA	NA	NA	-0.381599052955039	-0.226143870404246	-1.01346083127178	NA	NA	-2.07535292829939	-1.10239364518461	0.777811016485067	NA	0.372300419198885
P09211	-0.0790955946788322	0.422043736614616	0.313602578095903	-0.286638510080334	NA	-0.448648336592057	-0.988347973844697	-0.778754283445382	NA	-0.223852787554238	-0.584821591440607	0.363717264039821	0.0380209516016189	-0.210540986255795	-0.410418516849754	0.0619513010155819	0.526055109592822	0.368915447197434	0.181894530645566	-0.638214949056368	0.931076283412222	0.98501824280601	0.183307939154491	NA	0.732695737410343	0.624546660064187	0.367000453933371	1.13274592135766	-0.669071324862753	0.366410901583106	0.395581351273992	0.524893594208448	1.0053159692539	0.301565765995892	0.700784666301961	0.844335667442912	NA	NA	-0.013480052326001	0.8224923062338	0.809662554752694	0.937758099032015	NA	1.39537559882658	1.05051870762896	0.720452265427744	0.354498794580728	0.872334404459557	0.805660846710793
P09382	0.744256935499723	-0.675834569917995	-0.0520835671214842	0.819118819050231	1.09266640683323	0.475776585805172	0.311745097818135	0.786654348576298	-0.541965227118205	-0.323678057380843	-0.507644392919181	0.320282440805751	-0.332579071369103	-1.00352880616944	0.0259355873981585	0.468152201193951	1.34702214964975	-0.119810892582068	-0.0792729178946453	0.250992018136479	0.567591884267127	-0.117930878863905	-0.668283426329839	-1.58739014514856	-0.564816157650635	-0.388946085543125	0.663535674990162	0.740671547063118	0.364063291241689	0.581043850421652	-0.338477396177994	-0.737521574856969	-0.0829301545922779	0.410216948944334	0.326631021921481	-0.674818783802446	-1.88971236242517	NA	-0.413291013893725	NA	0.774902183951617	0.765659605483227	0.668647903481441	-0.206317712089631	NA	NA	-0.145136789647581	0.371318864408853	-0.357913510182081
P09417;P09417-2	0.648447856424962	1.32964887190977	0.0186772939296034	NA	NA	-1.06660985111416	-0.812707292381293	NA	NA	0.712745503010078	0.232153695187986	1.03755025747216	0.886099307550897	-0.45589350049719	-0.657800239464399	0.0493808639948898	NA	NA	0.365759006792059	0.898703801470536	-0.222100538398765	0.763343877007306	-0.0978516474340482	-0.242121139198384	NA	0.622591283409894	0.969294370922931	1.29713349488568	0.407471317596231	0.13994295204767	1.66480191122679	1.09107689813742	1.04126741393599	0.718340035113749	1.962899058285	0.929965620429954	-0.420350955905373	NA	0.732488141276362	0.41131222605977	1.34762391696101	1.05622732881675	-2.08592546798884	1.17222259444142	-0.590222716369498	NA	0.829459133791684	0.367990685565138	0.113028800531761
P09429	0.217539005260273	-0.464356425441934	-1.40298989905131	0.884049488634714	0.0381516248090177	-0.0180628379266001	-0.619447595062655	0.214052233488403	0.188110923310777	0.646721619695869	-0.666637428855861	0.473174260290784	0.368847420956132	-0.335427132361596	0.276632159410488	0.951426700720979	0.433447585184116	1.13174229046231	0.342106839762715	-0.12959240298593	0.241485458639178	-0.391460865552406	-0.288985557195598	0.668512768788807	0.485012792017745	0.371016525623442	0.390907201120341	0.705085182245831	-0.551328697918493	-0.0743073425017247	-0.365279407364275	0.285152055756919	0.348930052781489	-1.28295880389284	-0.156905360417479	0.676449043318665	-0.37209253401348	NA	-0.0419711208252112	-0.112326118344262	0.0409433095072294	0.19562288514129	NA	0.384117953859842	-0.092220357010305	NA	0.0938367073440805	0.0689676056991369	-0.955513085979971
P09496;P09496-2;P09496-3;P09496-4	0.114726337672077	0.139756012322219	0.270933564442471	-0.305090129836653	-0.192307674939813	0.236379208695858	0.0119369381284612	-0.339566199707638	-0.136008941977729	0.232222113286368	0.21403713284005	0.225314726995765	-0.273972873059572	0.41993638560169	0.08980061975173	-0.171304265119314	0.0223903011624835	-0.554056407722444	NA	NA	-0.0961082307874667	0.465267455797927	0.543890484497321	NA	NA	-0.104816948711716	NA	0.0625731841482835	0.169923952166819	0.136919009442081	0.317748499280475	-0.32519688019418	0.0837546039117338	0.221037203303161	0.288095213889771	-0.0743065136315737	NA	NA	NA	-0.432047490505347	0.148626514880746	0.25418509787885	0.156047746836108	NA	0.695086358036639	0.460163204813971	0.437661460716567	0.301043199774516	0.470759421680842
P09651;P09651-2	0.30268593503396	0.496446222069565	0.498757684835327	0.490883457583942	0.605034680029897	0.0507728843692621	0.0512929900262185	0.267180743301244	-0.131873362562085	0.194010175354344	0.0885878114438805	0.0312788040704919	-0.170329394865677	-0.25582753796296	0.0420823485730588	0.730794255247076	-0.221060008387545	0.455147363779047	0.00795379552281773	-0.0511726093156263	0.440715209768071	0.268163268940756	0.307621290290449	0.761525040523113	0.388769007018994	0.201849358127498	0.271505129432257	-0.257773266039794	-0.14127036194268	-0.164607286883461	-0.434072004945107	0.0871942370175436	-0.00271787209921016	0.145403543489261	-0.15850660227006	0.216052369384152	0.710319554470279	NA	-0.388212702326509	0.0509105937339606	0.0807163053549692	-0.211556990789429	-0.522113218836007	-0.584834337638683	-0.713084354842237	-1.20267855271278	-0.265257027213463	-0.0373775752319559	-0.1885458134305
P09651;P09651-2;P51991	0.340384112052826	NA	-0.760242134032759	NA	NA	-0.475544434580215	-0.636629408808051	-1.12472465097082	NA	NA	NA	NA	NA	NA	1.32737920862717	2.29638456684024	NA	NA	NA	NA	-0.0315226309183096	-0.297246138303328	-0.455518597708719	NA	NA	NA	NA	NA	NA	NA	NA	NA	NA	1.27981606025344	2.43052541666875	1.4601950891833	2.09546903062691	NA	1.29871660557157	0.137933474681122	NA	NA	NA	NA	-0.210756921085122	-0.17107468272442	NA	NA	NA
P09874	0.665954032981242	-0.0939979274366638	-0.341921087203441	0.135554116374913	NA	0.67332159720342	0.665613927734558	-0.388419246024768	-0.2632899232397	0.369327786354364	0.213112325653069	0.645578729067734	0.425950062453281	1.08649438335475	0.673298934161077	0.597288187526181	-0.124435292903779	0.465811836114306	0.349224765697741	0.141200568806163	0.0798089961610676	-0.159868146393125	-0.665880602145479	0.881726188976756	0.38485857476609	0.830771680721399	0.0532918858155048	-0.500667906735681	0.446516389681968	0.345309515581465	0.692486372829871	-0.0332633714679102	0.474034251433897	0.769922939886509	0.504474933145886	0.493907620283712	1.18189727513019	NA	0.398613777246281	-0.922585279627167	-0.627554219388133	-0.0460288364800622	-0.312600587386992	0.546130863169504	-1.04277029436905	-0.389562982861015	0.0357976754061603	0.319857053866954	0.608313210078079
P0CG47;P0CG48;P62979;P62987	0.336790349171306	0.201808468850971	0.1877095524039	0.905942549908837	2.13458634231647	-0.396506590696911	0.146899740456761	0.228894191661767	0.598632020497064	0.521875004920567	0.381499157800328	0.156679911459683	0.191098061680055	-0.180851526598027	0.0357926266844293	-0.179765992184114	-0.142597104469493	-0.204074965399238	0.49440517119327	0.540077164157152	0.541756665634039	0.509617778197324	0.750487136349456	-1.22752919054389	-0.356319969964174	0.364511366090482	0.260450787128897	0.592350421580142	0.626155241111863	0.432393408205865	0.737631113985302	0.153117281375246	-0.153717137429073	0.198118853062897	0.510996559246824	0.427181700766425	-0.664556706911479	-1.31244151036413	0.0748302236527163	-0.391543288668746	0.258443843207408	0.311177760659637	-0.279938772509778	-0.315618016777834	-0.284156047046642	0.100311141879698	0.494817189613476	-0.0825412736822799	0.0975724563064451
P0DMV8;P0DMV8-2;P0DMV9	0.88142294674828	0.187480582138238	-0.161761783225147	-0.188503706381442	0.641652094824962	-0.75924777935586	0.490571796698123	0.264104505955829	1.49227615137686	0.709992122892333	0.78729203184261	0.0945742430049493	0.88181896060495	0.869094822801874	0.288665751569331	0.285135660913253	0.613473406178764	0.368958508291284	0.567164441899066	0.162985957505915	-0.432082406775595	-0.277204100948013	0.0315593338887723	-0.799484142783334	0.536755640605232	-0.774553114270511	0.10589022704301	-0.5548199409819	1.00366663924972	0.290484754055337	-0.203302951121671	0.429750064795688	-0.401399909894618	0.56708375788532	-0.0539022112127439	-0.136595340457559	-1.51125849367532	NA	-0.136117142983883	0.273008508590897	0.312302404232319	-0.0735211658220824	-0.115930525996106	0.0873012671297176	0.734022879878897	1.21066084363527	-0.0169775590895351	0.389564481000611	0.168731862763142
P0DP23;P0DP24;P0DP25	1.08806849175599	2.00709784987932	1.70975214618282	0.236947472848939	0.151042459671684	NA	NA	NA	NA	0.865386744541147	0.701976078312268	-0.825541010112618	0.208287474255129	-0.414056988147803	0.781225856288589	0.727618482311503	-0.271514484573061	-1.0196633145838	0.714560077135836	0.645891745139792	0.724219607162137	1.03934281159313	1.2884693280889	0.462925968597477	NA	0.800394673801221	0.150956135850554	0.845919042958176	0.710762273871586	0.856498478145582	0.467811707951636	1.01033532278729	1.68345669955612	1.32048820029222	0.669642418405034	1.18365149668614	0.0407290449766664	NA	NA	-0.285416901785731	1.17242653782726	0.496392909902233	-0.289448909213315	0.027084690769943	0.858224589380407	0.905362740427341	0.470120329260225	0.222892347739453	0.612183454352514
P0DPH7;P0DPH7-2;P0DPH8;P68363;P68366;P68366-2;Q71U36;Q71U36-2;Q9BQE3	0.64256999378487	0.566902410731036	0.10515387130789	0.420605509178945	0.595940432845054	0.427295353792877	0.395442810542334	0.741421575514854	0.123238603695775	0.284324954341994	0.205525332383778	0.319849547611416	0.620513242257554	-0.495193952791951	0.43562197394408	0.703226531802087	0.318803863936215	-0.340145173094448	0.403291397092991	-0.0303511786658692	0.289185109716697	0.361047517874887	0.344920959810922	-2.40907969397739	0.312534746117477	0.0592720132047324	0.327606234550546	0.761982862303101	0.537861785159004	0.506749476506377	-0.0992338258404885	0.517025154129134	0.687078857050058	0.576269769990428	0.461738394211695	0.773790792734282	-2.81254472277951	-2.29176545665567	0.284204386186173	0.733204273654282	0.658721477532938	0.205899632645278	0.278502534520003	0.674334133754937	0.199389358717049	0.24772472222577	0.0817598709341922	0.15197717636474	-0.404195721380788
P0DPH7;P0DPH7-2;P0DPH8;P68363;Q71U36;Q71U36-2;Q9BQE3	0.579054643821622	0.530984638595574	-0.226444917614923	NA	NA	0.152898901357277	0.5846852706448	1.05059328383575	0.471024046850631	0.67817258017304	0.472399821294229	-0.0148764573447163	0.468423909772305	-0.493959268383346	0.478605541220135	0.778409476157245	0.557843122887501	0.0984461058767831	0.705916840314467	0.419315611941686	0.56843869507895	0.716707554349233	0.584729585809985	NA	-0.470660802617692	0.313516856101457	0.566376916520961	0.914120031417815	0.718807374387898	0.785042742887335	0.283924826863789	NA	NA	0.889016594912266	0.66005029451059	0.849823465363721	-3.21286348110459	-2.50244904312592	0.000878861618267494	-1.05575410174527	0.758764823415047	0.293963886056781	0.415312856824595	0.304321042929003	1.27228121141657	1.24248973478117	0.607103841720293	0.636959752295607	0.68893195327695
P10412	-0.297467926270425	NA	-0.825665523690916	NA	NA	NA	-0.622517390285457	-0.717101021462713	NA	-0.1781577011313	0.275755221197254	NA	NA	NA	0.658330336638336	1.14622110646473	NA	NA	NA	NA	NA	-1.70743143372325	0.253472710025202	NA	0.670557890720372	NA	0.833827351973393	-0.635552891766606	NA	NA	NA	NA	NA	-0.168384852085699	NA	-0.727072469682214	NA	NA	NA	NA	NA	NA	NA	-0.915136080824359	NA	NA	NA	NA	NA
P10412;P16401;P16402;P16403	0.37567690577953	-0.579649227406486	-1.02350399851808	0.140250510340717	0.138988396459161	-0.0382264925067925	0.471035635283521	0.426254190279854	0.627468411473743	0.193173080792461	0.0132880850336962	-0.262497368107064	0.291030172821779	-0.496513658895435	0.0062938497410178	0.286833438950308	0.261672625811687	0.219542494708377	0.0565539553023823	-0.600828386165829	-0.476775064908597	-0.435663483541727	-0.245612358261564	0.53591177147086	-0.177006444000471	-0.372792800890755	-0.0698463651088249	-0.269778423895391	-1.23747820377742	-0.91783769013211	-1.21913646333164	-0.451839146658209	0.348237466972499	-0.939557729971742	-0.595062870121833	-0.681037419737587	-0.193501871193733	-0.578451019288175	-1.59315047798305	-0.693982858337484	-0.672415060164966	-0.577913306043957	-0.470095020758583	-0.370338971624146	-0.571819625669482	-0.626218267288061	-0.128384047906016	-0.0866419908677906	-0.22022096237319
P10412;P16402;P16403	0.656893079489952	-0.179531799473695	-0.932488418031394	NA	NA	-0.128750699435036	0.351176359637985	0.592961293338763	0.394856004984738	-0.0819865182636352	-0.0282965744290326	-0.0828998660909014	0.545884894703741	-0.527831767635881	0.0154482757744996	0.594859586433713	0.290940203397294	0.123800934069628	0.126199784367709	-0.815799508694064	-0.51052400935227	-0.650114894350143	-0.3420773733341	0.685038656200366	0.011952336560784	0.119685260969908	0.635579613128437	0.533281051867432	-0.553344254903137	-0.361919648263937	-0.949501249005359	-0.039376767442272	0.809198716010338	-0.0864841366300206	0.110156836015592	-0.164416051198155	1.08734579172283	-0.0266919342576344	-0.427584873975842	-1.04116300633226	-0.419806423441573	-0.507889833829705	0.963576718979013	-0.0845803347300346	1.3636352413982	1.22743504687297	-0.0346515977189839	0.0330845373038818	-0.0871626326548082
P10599;P10599-2	0.0661856167867369	0.0846733059610442	0.395654849573806	1.46659877660901	NA	NA	NA	NA	NA	NA	-1.0214738410839	NA	NA	NA	0.340661733098412	-1.31179248709583	NA	NA	-0.399990658842067	0.087916746223359	NA	0.290968313345953	-0.17030659700908	NA	NA	0.75302008190201	-1.255453579375	-0.392555768499879	-0.400572049594623	NA	-0.667013962079527	-0.323029668082826	NA	1.71699881887943	NA	0.780842444137968	NA	NA	-1.58020162590843	NA	NA	1.09571780691587	NA	NA	NA	NA	NA	NA	NA
P10644;P10644-2	0.365290400488279	-0.21155830371751	0.730804226567342	-1.10638401756426	-0.303156100072011	-0.8184373583274	0.220792652650826	-0.571046359446836	NA	-0.226205754083459	0.633483919352864	0.289884368937517	0.298952688331182	0.526811320954208	0.0225335684251908	-1.10372502455812	-0.772270149324379	0.497993855970839	0.503710106693127	0.239615045056718	-0.0984002953600653	1.05039394727972	0.0128936000423761	NA	NA	1.01037777654888	0.326271743711352	-0.496264718951235	-0.293899850515921	0.103407201784565	-1.12358829711195	0.0672399641734118	0.193106021602426	1.07894510933241	0.563951196262509	0.0748151226318503	NA	NA	0.852643653270874	1.14461216903889	0.604291936683105	0.418956478149394	NA	NA	0.0879942969629583	-0.236861475282373	0.77125297070404	-0.740191042026978	0.556710588767305
P10809	-0.0633970761160009	-0.0668450416377929	0.268715105365809	0.0281506603486932	-0.240577140802518	-0.387409949528558	0.0210763137980025	-0.508561170143181	0.144129078758648	-0.843490762042013	1.22854294314603	-0.304022629647285	0.86222102680901	0.859445245737916	0.273988187944341	-0.459392550868805	-0.578979007935427	-0.0725513643279732	-0.480447707962264	0.343764158361755	-1.00504041495602	0.0639056768541414	0.616767675561083	0.752065654549944	0.238243274935701	-0.217631662858011	-0.421923830718006	-1.18649819377885	-0.679606570158971	-0.52659889812045	-0.920390517448295	-0.26939261889467	-0.401730161213177	-0.0359072231272	-0.745914312901934	-0.468380498886702	0.519849068041818	0.990888622683824	-0.982883418683151	-0.787006033557153	-0.218369018074682	0.330406708038807	-0.0828071550249149	0.259435804111665	0.740502141901911	0.312657990693736	0.227661660005702	-0.0843124064448937	0.466858354372886
P11021	1.0730319276328	0.597091264231607	0.66781966073306	-0.427140480919742	-0.884587734267638	-0.351542953937125	-0.122773108549702	-0.286818240077536	0.0865139391146546	-0.259301256595439	0.336912902066167	0.466594622815076	0.124157639665538	1.37860622035552	0.125950621236205	0.0376347077749492	-0.222582371305681	0.497547589946576	-0.042432701968444	0.437104367831187	-0.375440757880024	-0.187887296897456	-0.624458588437157	1.03222890156521	-0.648066636391444	-0.574970934364928	-0.432790271625841	-0.674808279045549	-0.98537248278754	-0.14632202794301	1.25777954746151	-0.0141197384680184	0.0608458521236088	-0.416213979649166	-0.730918644028431	0.617756921271105	1.82790319240955	1.33653742810201	-0.806228191849736	-0.600015337595229	0.263084110871326	0.712588055160551	0.189689405560013	0.00579493189102693	0.262716569681498	0.904223922582655	-0.270416550457202	-0.157576536733338	-0.693726264672777
P11021;P11142	0.284669237281063	0.204478789762191	0.0225381065163294	0.229683097877019	0.184358523950947	0.259905133405744	0.314210783068961	0.646128943026577	0.0213885984799388	-0.56288930990057	-0.327409351290822	0.206497710052611	-0.0203863870799781	0.412350665830508	0.224531873884047	0.121358589820481	0.475304657127971	1.02552390000057	-0.0116959584918246	-0.138162089309077	-0.055833692510826	0.0575853980552457	0.0307080666867509	-0.630332185209255	-0.499213173215159	0.434114846455989	0.473301555496769	0.401338972524303	0.135722133322997	0.286163586683525	0.2869062180591	-0.449874682508071	-0.657929952851873	-0.0087032941727415	0.0884112346958887	0.423517361562452	0.303868477340103	-0.234486638662901	0.203080833841821	0.49995352575391	-0.0407248698700299	0.0333853469375642	0.359258658358877	0.188123955866882	0.355265386604035	0.68530149804017	-0.392745701296961	-0.390030509051488	-0.264108676927577
P11142	0.357222490929237	0.460556732335801	-0.271215582200507	0.252600317404347	-0.0654017982968489	0.0903208557617731	0.24862303534526	0.341681657212138	0.0145122017119483	-0.0336694699039943	-0.108146825931726	0.159575564203583	0.143658291973549	0.295254266059545	0.26877819835545	0.100016574470768	0.11682029237092	0.222613982359002	0.308683172136193	-0.0861698295429249	0.0330165507950405	0.435487719207047	0.0474535553231283	-0.706144057163731	-0.220652792490173	0.349030307618319	0.0227704491484199	0.102649234770703	0.308410698795904	0.282527069013284	0.303188979324863	0.414868995786299	0.303794095807936	0.167898228586936	0.350869586973806	0.542803524028981	-0.989628511671499	-2.27058788691102	0.203297821867577	0.44184008602662	0.258705825665804	0.157268407382237	0.170241158973974	0.277881532001461	0.376808098458628	0.501045229895387	0.114313818916084	-0.0758450278960171	0.00140663810167539
P11142;P38646	0.0521023662748682	0.417217216050117	-0.650196565248434	NA	NA	0.172101698896892	0.279066851237495	0.371526396440638	0.117380817223781	0.218489097589906	-0.414746177482677	-0.118160925355297	0.0592984819661355	0.417572876758512	-0.2279860837695	0.0241001566781375	0.0113905405759089	-0.601298032619305	-0.481951589303639	-1.09476078715387	-0.699353487829229	-0.164787546046767	-0.818601267963226	-1.12485130183652	-0.199105762800582	NA	NA	NA	-0.421491502853835	-0.46427392265044	-0.570287460866279	NA	NA	-0.607058664392215	0.0373971370760029	-0.183590152135116	NA	NA	-0.156884444147455	NA	-0.031828612441861	-0.126783324706754	NA	NA	NA	NA	-0.00219070942869161	-0.0634647135559616	0.0152656498657514
P11177;P11177-2;P11177-3	-0.577925925209136	NA	0.733214437766277	NA	NA	NA	NA	NA	NA	NA	1.21155194713033	NA	NA	NA	NA	NA	NA	NA	NA	NA	NA	NA	NA	NA	NA	NA	NA	NA	NA	NA	NA	NA	NA	NA	NA	NA	NA	NA	NA	NA	NA	NA	NA	NA	NA	NA	NA	NA	NA
P11216	0.434226394539979	0.307801090150385	0.862906366427892	NA	NA	NA	-0.552657000827258	0.49620339937763	0.525052403064566	0.519037082382731	-0.745474665408905	0.0750416266024549	NA	0.178821901452503	-0.289262905108598	0.520516023757837	0.333142179437728	-0.0034246462927113	0.0918355595316505	0.51955336085741	1.18523439545539	0.728806032099193	-0.339720122155541	NA	NA	0.326906689070194	NA	1.22809139393014	0.888180332310847	-0.790303717610358	1.21615288894864	0.397594711805545	0.154249824729468	0.0704532222226032	-0.583418218997369	-0.100534523156152	NA	NA	1.67406774491417	0.424080033706939	1.42940883230831	-0.553140811730568	0.00207365163406128	NA	0.599162863773891	-0.49850071265274	0.543903794990731	-0.911340080564934	-0.215346926756005
P11387	0.600639060039938	-0.399479433530819	-0.358371478859169	NA	NA	0.190169514232943	-0.638453638663143	0.828241586834474	-0.0336011917350289	0.42268403912826	0.509332415875556	0.560511585382369	0.188221834658147	-0.756442642138125	0.44582660071981	0.970027546573318	-0.596521622635335	0.957471968242029	0.342008185120911	0.373782138682081	0.334914028462544	0.232273840366059	0.17992304272105	1.24041198506277	0.571484475805749	0.35541125793818	0.426082109968826	-0.0935666973265075	NA	-0.272851055471958	-0.392162192866151	-0.0913572856659513	-0.219630181575966	0.241756376374741	-0.10548457743133	0.236071461101631	1.69250267521052	0.279908000770097	0.398117781125841	0.544252803616125	NA	-1.06347017222474	NA	0.176027827533344	0.520465534159246	0.0975196605959318	0.0100440688427365	-0.150153894733136	0.308825200633995
P11413;P11413-2;P11413-3	-0.284034910575373	0.519574477619588	0.883629350589587	0.0939472402219445	-0.25000098554728	0.858596804942642	-0.148621348846906	0.227041484149454	-0.13003580168556	0.532134240785057	0.431749038705476	-0.628318104849862	0.384503434128368	-0.145753522890262	-0.157892394147973	-0.260458725224404	-0.028341544887486	-1.09384093712552	0.0358374417657164	0.785046690329703	-0.49710296022488	-0.126112712654846	-0.392185506941064	NA	-0.0789817255944494	0.584592672858907	0.755529846419235	0.868233412982465	0.51577513482559	0.35634232138415	0.0896974388309297	0.803366699680669	1.0593905533685	-0.421618681443515	0.573149664079272	-0.174729906535518	NA	NA	NA	1.0583728953934	0.106293653205669	0.0826152059367739	0.0984532661304516	-0.36913490289352	0.437056314225688	-0.111321088928213	-0.149205587523521	0.073399324847965	0.739634356359269
P11586	-0.182548332741054	0.53278788744724	0.370140071057076	1.05016018398992	-0.0720635348323823	-0.113172721265411	0.31989185289757	0.347595543809086	-0.00205737127604082	0.231879259354091	0.169262733997291	0.537617657258396	1.34057155949522	-0.317204297577553	0.71828914416642	-0.130258784452178	-0.154912152483945	-0.482145609377702	0.197868479309511	-0.922175562032871	NA	-0.43098323937012	-0.0119337222183216	NA	0.690839639487985	-0.184581306826792	-0.288674154230177	0.261181568643398	0.410984660848508	0.299478070330609	0.194740311766889	0.680776082845834	0.381320015216071	0.382955238997138	0.0577791880764132	0.60336103363482	NA	NA	-0.199207153280184	0.792331087450727	-0.0244178656688074	-0.339933273160729	0.293035342760732	-1.53292592682532	0.340567362863861	0.527917282509502	0.514857104363297	-0.955479212899175	0.325921081804407
P11940;P11940-2	-0.261223666044588	0.160073247476471	-0.415547610151771	0.14197859638381	0.402411601728804	0.691024534772944	0.574722440457017	0.431302232968909	-0.147959951204449	-0.128283797691328	0.0241550266937434	0.164142368986903	-0.0730487908497064	0.16548537192701	0.469646607618359	0.281918217693006	-0.206993485467148	0.1169246523759	0.0965893793055314	0.546858857860883	-0.293320923742026	-0.0402295623907046	0.0210438736210027	-0.883749738843072	0.488756273586022	0.324957599428132	0.253758212251879	-0.126372723992198	0.240085240836811	-0.00252175805898231	0.0494203826606376	-0.130287226584277	0.0211288348976089	0.370107024851769	0.312656476091207	0.467525430222202	NA	NA	0.0027177912605031	-0.229230475157821	-0.454958112802026	0.0675744300987031	-0.980408486178261	NA	0.183069607645525	-0.109790775449163	-0.410932344580195	-0.654916466418469	-0.0659624355169433
P11940;P11940-2;Q13310-2;Q13310-3	1.13347766868157	NA	1.08892167160653	0.00657036916760815	0.214227574826763	-0.487428313997945	0.0948851568441577	-1.23042783100533	NA	0.305548815831248	0.229969243011118	0.969269229657788	1.06817211823584	0.508809528828688	0.925133436623788	0.8850024727133	0.114659618934082	0.329876569070911	0.90178640221539	0.932747815996217	-0.0796489600525881	0.662076112394218	1.04706667838343	-0.706611104170136	1.1598143306548	0.635603065849065	0.814187264800266	0.0507576218773078	0.18072087372213	0.922946955457578	1.66055381226831	1.11062689857553	1.27221913296067	1.05142485326602	1.33165971922271	0.93786146185914	NA	NA	1.02669571881453	1.20411555808478	-0.233347950410677	1.85218140848459	0.708387133678841	NA	1.83363254278965	0.89025081867849	1.9956740807963	-0.0397520877706632	1.51132812444746
P12004	0.758660433668541	0.2552340279363	-0.403336527931201	0.535144522806391	0.392317034020017	0.05880112652981	0.0611269515587814	-0.0650083266284526	0.0829941710632555	0.525282468521195	0.531739879932165	0.672945363180526	0.177505187978131	-0.0395053089669422	0.684794680218744	1.31391926811318	0.279948208242207	0.837814079385005	0.844475826809527	0.59837592923617	0.469781962939189	0.544981834501	0.602257820113385	1.125612827287	0.615955787727437	0.209488891569881	1.05950009866165	0.52108622156109	0.549046188743251	0.410974040082902	0.707295033798557	NA	NA	1.03717217960239	0.603701253334796	0.678311942166642	-1.06671082545584	NA	0.0221545760682148	0.533661214373399	0.216827634067291	0.460697100518906	NA	-0.15331949639611	0.459722518562368	-0.961731350840403	-0.0663593723210544	-0.30174286040715	-0.768891861782065
P12268	0.902822786711751	0.377757297855622	0.10641953115866	0.325824688657609	0.198728199515978	0.433526472632873	-1.03665614660122	0.556320645144595	0.000140593952652271	0.221190128184927	0.377317898153709	-0.305488248240991	0.527431639671822	-1.58574484670701	-0.0540179459293462	0.499438899577893	0.732240176002602	-0.054131545604969	1.12813098934091	-0.862667950709178	0.623498651526011	0.603463701536396	0.555145794563668	NA	0.36984184368977	NA	NA	1.14237098784357	0.280893851437	0.922549866575746	1.21781906116906	0.77907166973798	0.862032294489442	0.800060621248459	0.314775437258617	-0.42614631006382	NA	NA	0.958006508144234	-0.0120078073319297	1.51457338684107	1.24652837428504	-0.284392860812823	NA	1.53759860503091	0.582992397183122	1.3050421806496	1.05076747569669	0.506272751685913
P12814;P12814-3	1.14929791972295	NA	1.14182415727229	NA	NA	-0.498056765117441	-0.341705786838704	-0.165105600015202	NA	0.194735451360118	-0.27130467414793	-0.0702384606276768	1.20311455584742	0.601051307883126	NA	NA	NA	-0.825254833302713	0.685845649404932	0.419158403884173	-0.878884443803549	0.438595043475117	0.703889642729097	NA	NA	NA	0.338809918417183	0.952582547142108	0.746083457143845	NA	-0.866224426285236	NA	NA	0.806603570429567	0.561300685016571	1.27330566209775	NA	NA	0.798584335329508	0.445441122350813	0.624933884087231	0.488465358116027	NA	0.816858909548176	NA	NA	NA	NA	NA
P12956	0.482863237927095	0.194805066298213	0.647701447399295	0.638262257966716	0.597587316847674	-0.00930763062776482	-0.168065491746859	0.162390948889268	0.0184356944497499	0.0671341825826171	0.438791475388527	0.359285393859219	0.676878284837563	0.549502141122271	0.745923115286209	0.618805383573639	0.119469732679664	0.439916799354239	0.31022943721082	0.451678913092952	0.341535301236764	0.131412343606212	0.797323814501554	1.02540702411621	0.475707743859206	0.81532839857423	0.531271485871888	0.709373932350834	0.476003544926762	0.425296504717526	-0.0170240739704155	0.0970869121964907	0.59832939194889	0.737392563136399	0.486272441283313	0.763660046229759	1.18232882345619	NA	-0.0633075870846063	0.14413622790549	0.43216623525801	0.629555421109797	-0.360614177964359	0.96883954983906	0.530399985970471	0.224265132726111	0.194292212449583	0.427772661086249	0.579798757823951
P13010	-0.364599719769112	-1.23637843807295	0.0222215143300674	-0.830983786590647	NA	0.119973704549833	0.404603570773227	0.13846149428523	0.189647761056494	0.346868017801467	0.441337070649375	-1.1131866771906	0.375602347651367	0.326816678845616	0.469495616185901	0.37311233256062	-0.101931448644649	0.511355567398157	0.0953694049434973	0.50938811038723	-0.379990152163998	-0.392506577553084	-0.0163763055584817	0.629974439497349	-0.104007474414526	0.596176523202066	0.331622961516085	0.66197740537898	-0.0852119278237441	0.747228596344923	-0.364804235001669	-0.453635996386802	-0.406572010815411	0.169005724900938	-0.929665173760337	0.296172611636935	0.563731679890218	NA	-0.302274803819907	NA	-0.571526009802155	0.188438821988707	NA	0.280873424359637	0.219825458580848	-0.395813090777978	0.252297460024242	-0.515485463385014	0.631026062720049
P13489	-0.669379114507684	-0.409797111711872	0.361796324834426	-0.519423592154903	-1.08678435189913	0.193523649439141	-1.12051642360974	0.765764223443282	1.77503965116447	0.580248275391772	-0.182408766860805	0.0817861815934954	-0.295423055027086	-0.369548571080186	0.121296442601669	-0.977624603257775	0.436636895653909	0.0897189645167816	0.152739997189533	-0.157308471568184	0.738950629941366	-0.737692596276162	-1.24230111074376	NA	NA	1.36331727918999	0.340802624431325	0.583638387923164	0.865284772329764	0.468698011472397	0.837529969774793	0.306104264488912	0.6729574078266	NA	0.534565802119869	-0.30386384518998	NA	NA	0.876054558957486	-0.110490253894886	0.35319821699503	-0.511630267856822	-0.278260923956378	-1.23179602864866	-0.268537076319794	0.0849436245006051	-1.03677632533926	0.269411134143282	0.372204708676401
P13639	0.240669757641211	0.310451194647381	0.121482511772787	0.297045454860288	0.418118119715182	0.185808931811235	0.272947676321555	0.0871438254903632	0.255518994414895	0.453971862072419	0.193216133362797	0.122765809654052	0.305848603920795	-0.267642984365963	0.526075719618707	-0.017146354213899	0.250229421434351	0.0201921468052635	0.608521271923286	0.550559535671326	0.409792510268032	0.512240222648778	0.51780400886575	-2.8815742801248	0.193074400984988	0.333448474204451	-0.300713045084016	-0.470365227208794	0.413590965560335	0.192017227063922	0.0957180771968573	0.23785759360689	-0.0242806704132323	0.522989597685585	-0.0806984904501773	0.163320267901703	-2.21773024923279	NA	0.45649874001473	0.237678993107811	0.470075776238206	0.269372449644839	0.111946379494869	-0.295727050091818	0.23351085587685	0.0873716095159442	0.0882612684967391	0.0669818273873773	0.0386309247969141
P13645	0.536620017827352	0.780347838217137	0.232335809409765	0.49918266358389	-0.841236335405398	NA	NA	0.471979708934304	1.3043026871976	-0.749678949792642	-1.45013854089064	NA	-0.661135090169649	-0.608471491416141	NA	NA	NA	-0.161051631839571	-0.848763609157657	-0.200399771243744	1.11252530662645	-0.96711069908348	-0.546863009789565	-0.770992313609942	-0.723381358977743	-0.0864665625003396	0.274690283484224	-0.225016585236655	NA	NA	NA	-0.709067952526672	-1.57320769825976	NA	NA	0.0516723826981231	NA	NA	NA	NA	NA	1.15414573405864	NA	-0.906187811193124	NA	NA	NA	NA	NA
P13667	1.87815313551274	0.467395634073058	-0.173579512283661	-1.1579920787865	-1.96074085246513	-0.232860736055185	0.579524440792549	-0.357209111910402	-0.275076809946831	-0.919718878157965	0.462901723760277	0.331979838263475	-0.19960205963681	1.5074942892913	0.406764951910683	-0.00770758477773847	0.00819397882784801	0.0419963144345986	-0.41440655245234	1.71082613850064	-0.553956679696677	-0.929308967419478	-0.977547453960509	0.764422346060591	-0.877407628880732	-0.557483825912788	-0.415241888858118	0.0210980131386561	-1.02418689055686	-0.20843044861398	0.859056517811816	-0.360516939747318	0.177005767433521	-0.200414268777654	-0.852974579319824	0.00284210657966769	1.60132248776326	0.589336453208934	-1.05018404764665	-0.961102698969879	0.0216158213021788	-0.0109115998155446	0.666240994144553	-0.200638777029573	0.317110076445268	0.916355487028505	0.240618464984725	0.185140078508076	-0.246606483600056
P13693;P13693-2;Q9HAU6	-0.368692370695204	0.101022456934549	-0.774787370999983	NA	-1.12645555229421	NA	NA	NA	NA	NA	NA	NA	NA	NA	NA	NA	NA	NA	0.390549117032626	-0.469764245205134	NA	NA	NA	NA	NA	NA	NA	NA	NA	NA	NA	NA	NA	NA	NA	NA	NA	NA	NA	NA	NA	NA	NA	NA	NA	NA	NA	0.205160604234317	-0.245738397942318
P13804;P13804-2	-0.900648797034585	-1.00769913866087	-0.909446828142447	NA	NA	0.245457333039943	-0.255381648550741	-0.246695647832985	0.365013082696444	-0.342793743611833	-0.434924975117859	NA	NA	NA	NA	NA	NA	NA	NA	NA	NA	NA	NA	NA	NA	NA	NA	NA	NA	NA	NA	NA	NA	NA	NA	NA	NA	NA	NA	NA	NA	NA	NA	NA	NA	NA	0.736416671609161	0.235795666232721	0.37391300525444
P14314;P14314-2	0.611647158006437	1.03356195492042	0.694354664368713	-0.250972402536556	NA	NA	NA	NA	0.245454614753469	0.537329271436353	0.990518963198025	0.972932003105647	0.0574433247960112	-0.512570181341503	-0.460329934897713	-1.39839273742344	NA	NA	0.586730619021335	NA	NA	NA	NA	1.92899520414911	NA	-1.00809896836767	NA	-0.986017480256718	NA	NA	NA	NA	NA	NA	NA	NA	0.415223040227332	-1.54884182877623	NA	-0.335121634984422	0.737112109453096	-0.0757117141587579	0.277423693699417	NA	0.740586465109482	0.62748050378776	NA	NA	NA
P14618	0.276027183680511	0.893334247231144	0.1369373764561	-0.148102801505373	-0.739009631831952	0.518359991871919	0.323364753915039	0.80541470230348	-0.1032280612269	0.474268251491016	-0.983620558533641	0.71216307366167	0.330854451410682	0.0763220696490609	0.238122344902441	0.358309590846049	0.597587955099613	0.499339782941157	0.535256732022892	-0.277617282456471	0.87691005893929	0.16678500637146	-0.352962720905246	-1.9945544616012	0.52067668292748	0.333176461320389	0.991085915939085	2.11323768532462	0.491243069886175	0.613781318133841	0.882236855797065	0.786225673209583	1.31493065504121	0.88238334968723	1.17772803018152	1.08469521521922	-3.21762738523523	-2.96338279084009	0.0419658617822132	0.265765434762889	0.950978341245596	0.492501722934043	0.570949405108566	0.410296332491735	0.756107106943583	0.396489891734463	0.0709309156474459	0.397130170118213	0.00356222631584914
P14625	1.21583124441634	0.947990547264196	0.172230244648692	0.0611910738081091	-0.484474688429712	-0.315277111344431	0.411132009252932	0.194539225840667	-0.476432408158919	-0.557528334809425	0.178975414606463	0.188390059631435	0.259946672158752	1.14914091198051	0.165020192904262	0.149974831123473	-0.345533679410999	0.668846163566305	0.101786638397033	0.801015701864012	-0.0728238660992911	-0.359388955069155	-0.833442580423628	0.868402189331962	-0.778925375046868	-0.749546276715692	0.209061861872389	0.68010997804208	-0.768400063948723	-0.440235682199828	1.12978042477351	0.168011189027956	0.317566158295101	-0.224479728743601	-0.308765976080498	0.153530638321073	1.8334864458517	1.42515010365269	-0.780188851764112	-0.121333689600503	0.0850265410595631	0.0354608477025736	0.618461292256967	-0.179708796453876	-0.203850976697107	0.0439475955782685	-0.804172230695034	-0.55547755808358	-0.458374935396378
P15121	-0.532368704794503	-0.494523123044447	-0.517186503549801	-0.0916711066279133	-0.539227157770299	-0.0069371775152951	-0.0784569609144694	-0.41208460319697	-0.0874564248231061	-0.153435784966542	-0.743870861959274	-0.342889671582629	-0.504896671593777	-0.725639818633585	-2.0303433143903	NA	-0.301134607883313	-1.11379462705092	-0.662089254213485	-0.49710193579819	-1.1681286261669	-1.78655037122738	-1.56454270476243	NA	NA	-0.94652156485477	-1.06287135094987	-0.382828006970179	-0.635523244425993	-0.6418909582061	-0.435532281484301	-0.879610402296994	-0.737336312093242	-0.818378742345577	-0.815330973434129	-1.1845643970873	0.619191266891627	0.496874295814295	0.145166582736073	0.761961129979094	0.637311464202081	0.976619931495335	NA	NA	-0.105718070166007	0.469302674695713	0.0560997701871039	0.288237880698475	0.0580755160466283
P15153;P60763;P63000;P63000-2	-0.0410905151575569	0.369557906147902	0.725826567517198	NA	NA	0.376032741638625	0.130367084018396	-0.107523443537973	NA	-0.109707911721439	0.612560130360485	0.210141385069046	0.51120995509801	0.799123449542224	0.404826732516136	-1.68509599327228	NA	NA	NA	NA	NA	NA	NA	NA	NA	NA	NA	NA	NA	NA	NA	NA	NA	0.780130001178101	NA	NA	0.592313464990234	NA	-0.37014494883976	NA	NA	NA	NA	NA	-0.217505116174813	0.38907709477863	0.355079673307942	0.0174248365753823	0.592862195780305
P15259;P18669	-0.65977881256665	-0.244132526960572	-0.164003231401809	-0.423207703507464	-0.349971280489983	0.0143982327419367	-0.179498813367976	-0.60318733790712	0.428950209597658	0.703597460224026	0.0441520600359898	0.318581577650081	-0.0309999763091882	-0.368810682283594	-0.0597821729064305	-0.62147536678814	0.444333258659973	0.429766985841073	0.0364826483634498	-0.191147977582996	0.873500265518597	0.532044924013299	0.768687408923603	-0.596319015325466	0.184026811309643	0.261172390749439	0.25275050304508	1.41838483723309	-0.116594972855685	-0.29152029556106	0.232268528395762	-0.667645511879023	0.27360218919809	-0.153906405283968	0.376780692355097	0.103007453045378	-1.24551933409004	-0.837747092529177	0.278702068955326	-0.0606413337518248	0.336990268661165	0.262065993589582	NA	NA	-0.144161632002988	-0.476718517780228	0.497753875929112	0.148883088494114	0.0144878559916977
P15311	-1.39326299421298	NA	-0.630038504408663	1.50841270211787	1.74655247029204	NA	-1.16675778981019	-1.80496146755855	NA	-1.04042449103584	-2.38204388601183	NA	NA	-0.557744840099057	NA	NA	NA	NA	NA	NA	NA	-0.182283907151497	NA	NA	NA	NA	NA	NA	0.212000293635944	NA	-1.42281103679609	NA	NA	-1.36898467932917	NA	-0.401803578690874	NA	NA	NA	NA	NA	NA	NA	0.176738408950904	NA	NA	NA	-1.12881174509723	NA
P15311;P26038;P35241;P35241-5	-0.459566006470954	0.057613203973606	0.843747696586186	-0.143604082800959	-0.13789542245202	0.96217038768849	0.17855148067498	-1.82581569696009	0.668444220130391	0.2831762231087	0.250475462201413	0.393137574103749	0.980342329417824	1.18741840412055	-0.0580049726468875	-0.450723644891414	-0.168466164752405	-0.302699008291684	-0.198080876139025	0.517061770124288	0.146593104247054	0.667340731481866	0.505107597131557	NA	-0.268660697535613	0.424261440689958	0.00504966686431406	0.437280235454057	1.50783552765461	0.0772585717639095	-0.145156321754652	0.410160915004888	0.656331264257536	0.600102053407836	0.327240161172875	0.151818173227623	-1.41806447446151	NA	0.635259211122846	0.358070663170084	-0.329698073059195	-0.104413565138666	-0.489790205251921	0.341494897812142	0.326668953386355	0.687255614070934	0.667899517683753	0.144557289679921	1.16884387598887
P15531;P15531-2	0.494466541749624	0.42102138764683	0.957063025921309	0.4629564031083	0.616844734244112	0.729092699543087	0.700088265367395	0.19031509180548	-0.211579682629069	0.253878829892183	0.497782466455741	0.156893509169019	0.656560565713973	0.327151098025738	0.839943608213599	0.0683903685268527	0.473408227415076	0.035727930000433	0.138402145883013	0.173527388867649	0.152581678800283	0.833057385668612	1.0010470398463	-0.818975737694514	0.82772006636019	0.849533084486421	0.194480334986269	0.367725750807589	0.689413326460666	0.52170372962384	0.176068617461676	0.463914079945093	0.0834100353427622	0.644763956869932	0.660931907790035	0.103892280032728	-2.24666992614354	-1.82687574143354	0.82923189100071	0.406977435808569	-0.137860033922518	-0.240522527186678	-0.202226778804386	-1.35761352994976	0.18082774880641	0.158703684640228	0.333505872020438	-0.134974377758711	0.471104098759427
P15559;P15559-2;P15559-3	-0.854331662668718	-0.449407996988852	0.249633294518128	0.369910827840187	0.532836795820694	0.479141826400342	-1.10421934182148	NA	0.143764335108198	-0.0225284941693751	1.04028721232643	-1.19021200386881	1.0166920123382	-1.1008700920581	-1.09314441888134	NA	1.26246381069812	-0.221248252130902	-1.28868601239972	-0.177837411271775	-0.936716996508964	0.556153775037966	NA	NA	-1.15755877844565	-0.367309508598006	-0.243227468320419	NA	0.872730615547569	0.317233747173864	0.0501189918538696	-0.373288597227176	-0.827973698615101	0.0219293513422677	0.601939309052731	0.118779047183239	-2.34074166998258	NA	-0.870863832653058	NA	NA	NA	NA	NA	NA	NA	NA	NA	NA
P15880	0.311107912976633	0.278786931993214	-0.752430155935311	NA	NA	0.135953798672936	0.323675727989666	-0.111461500016324	-0.00845196015267149	0.350303285838149	0.1273722856104	0.0361647979450606	-0.0402311046095871	0.571415152196703	0.390358535823699	0.200441117548124	0.280212055697296	0.48388025030896	0.399447517972724	0.503841413048823	0.362696544510723	0.574522263257001	0.353805519660474	-0.741755884930914	-0.348696148873503	-0.489586140825898	NA	-0.843867164486439	0.352087498262697	0.256157229335996	-0.101867802273439	NA	-0.817717093841451	0.153837152593981	-0.139307765246446	-0.190722704914872	NA	NA	0.645245520167777	1.38226925060516	0.631958388530394	0.159173881643993	0.702056421501929	-0.955351969453949	0.0687561883740175	-0.0145236920590154	0.521921986283459	0.539286782691824	0.821274342999992
P16104	0.0918535021267566	-0.440255116581676	-0.765978381831597	-0.544078159077983	-0.654841248330489	-0.262563032766526	-0.281761533953654	-0.256712413463158	0.227067742558344	-0.0638186112771398	-0.136055462027378	-0.268936804820753	-0.038213846925084	-0.539130192945467	-0.581582683215897	-0.0191355123866784	0.133512146865995	0.135726073862429	-0.105842293584531	-0.469803644597794	-0.477755721382988	-0.832502314506194	-0.438903384363669	0.305959043795318	-0.391785535150164	-0.443698858303243	0.0272685205115143	-0.374405045283597	-0.55984300590451	-0.384393264504869	-0.763858860854641	-0.0964775664647694	0.467084580800959	-0.976039907142739	-0.805995643739072	-0.831717650359611	0.58661946041975	-0.0247203539369638	-0.959763685534701	-0.587444319579709	-0.536881762256693	-0.599688719726949	-0.646425124317056	-0.463874558077067	-0.601786544097831	-0.707835243332524	-0.273954972892631	-0.120503289165413	-0.274396832953714
P16401	0.214450264852081	-0.173008645563471	-0.803565404424269	0.0647290514604801	0.214352317926487	0.0379383717582184	0.407149014463043	0.403609785136443	0.380694861431706	0.283290332090115	-0.30538636387596	0.313598611499971	0.409831032078048	-0.184678053615333	0.056698856665151	0.728308761788344	0.314263087926877	0.434221786351426	0.414378668157731	-0.0986920450158973	-0.101316897454607	-0.104041278511258	0.271279687585114	0.715994615098816	0.158613837064252	0.233667682303857	0.628074745347731	0.424294444809824	-0.209942670535455	-0.00393575402466057	-0.380544225759528	NA	1.13170602679939	-0.193531156092869	0.146215481794784	0.0520103867227183	1.24933381213071	0.320125063873459	-0.210530789364924	NA	-0.080673242883868	-0.286074720645254	-0.946448644949431	0.403202605335227	0.0261194588262358	-0.825985605037683	0.404398799741781	0.410824731661977	0.193749266450345
P16403	0.459455661240198	NA	NA	NA	NA	-0.834471191196141	0.0234474480696574	-0.0704909991170833	0.704928503673518	-0.336785029793401	0.338833490962069	NA	NA	NA	0.311896936957196	0.685680149748915	NA	NA	0.380488819546734	-0.368308711711405	NA	NA	-0.337684893020382	0.795379659123566	-0.280430780664646	-0.503830534880073	0.514791299345343	-0.13586905927064	NA	NA	NA	NA	NA	-1.01212498442397	-0.853892881593182	-1.16698330168006	0.0476008914951251	NA	-0.849777101976999	NA	NA	NA	NA	-0.543840509383298	NA	NA	-0.767379031446535	-0.57976938194683	-0.869484115455419
P16949	-0.120649755193483	0.018141403719454	-1.19354765443289	0.451822696834641	0.239144429861357	0.353693059059774	0.282892288897361	-0.561360913931556	0.218658830751361	0.619352123541421	0.34558462710159	-0.087758789241774	-0.128349371880459	-0.600788138519	-0.0572172387566903	0.230927371027798	-0.00735346120046639	-0.550889449389146	-0.0159495976920841	-0.161785079594424	0.370264925987447	0.345435819850811	0.945391412096264	NA	-0.056813473286329	0.0744741913370973	-0.0544138055386398	0.0469206136147993	NA	NA	NA	-0.0362375973430108	0.536792427336687	-1.59136198438353	-1.54642479755474	-1.63064939269537	NA	NA	-0.48787281957667	0.892476610347619	NA	-0.0117916820222667	-1.03425514369864	NA	-0.402300256520807	0.0154474988886653	0.203355312845989	0.338681129868567	-0.147972505300693
P16989;P16989-2	-0.656237654327222	NA	NA	NA	NA	NA	NA	-0.302424386390135	NA	NA	NA	NA	-0.363719296481666	-0.545960129046634	-1.0714507889667	NA	NA	NA	NA	NA	NA	-0.350322883392635	NA	NA	NA	NA	NA	-0.385580358528203	NA	NA	-0.623274559698968	0.00970205008019211	NA	NA	NA	NA	NA	NA	NA	NA	NA	NA	0.264967347082939	NA	0.76002824959804	NA	NA	NA	NA
P16989;P16989-2;P67809	1.11242765046733	0.572866648961507	0.533395681879155	0.228326737489678	0.181981051708627	0.662329767376034	0.0678652855419055	-0.09005906698471	0.075104905829845	0.327990708783061	-0.0642995781423275	0.785413688101816	0.743554847366747	0.631020260354984	0.920437722495512	1.23094998018325	0.750027655142618	0.86402061077725	1.04592318356333	1.10551029650671	0.865936239834504	0.806196891956405	1.03995868879446	0.268128312181685	1.18885360599732	0.985520740495189	1.06791819008189	0.396807739789416	0.841572300828125	1.10230840360025	0.793005957196166	0.0254934368323489	0.458108289425321	1.32277390750957	1.03529780053663	1.10449591708447	-0.638827414448935	NA	0.719660371170288	NA	0.930328554003237	0.91273573585241	0.548164575485881	0.163003694099092	1.30026064494738	NA	0.368933174420432	0.567140091547866	0.428637176498155
P17812;P17812-2	0.813522405412507	-0.988531722976394	-0.059141455778401	0.221039452012008	-0.295305848804201	1.57759577552631	0.516283775775334	NA	NA	NA	0.681058545165954	NA	0.791986563702302	NA	-0.193989808940249	NA	NA	NA	0.438422110713925	-0.0153140124129817	NA	1.34723205851221	1.16013168157315	NA	-0.480263597846663	0.661746889731578	-0.304741085858167	NA	0.534040693971565	NA	NA	0.579491072225553	0.986857663048014	-0.237869280084903	NA	NA	NA	NA	NA	0.464156942942053	NA	NA	-0.130555515930471	NA	0.483517845519725	0.635909955902534	-0.518184920378222	NA	0.325748586209958
P17844;P17844-2	0.222119936897657	0.310982080107091	-0.0382784077957066	0.453142232998819	0.229329557470578	0.457516047204683	0.353064183078836	0.777792262216558	0.154862961284788	-0.397907551578318	0.43272379713714	0.190396225816346	0.385877975364509	0.120043076387933	0.297786278580327	0.115784273361731	-0.421210867711598	0.0189322412687523	0.0452500476566171	0.330941070964732	-0.199225667388845	0.37672247279103	0.223888708949115	0.803393439782608	0.214617659160245	0.542538099047398	-0.073726245917505	-0.300141771403737	0.0385516752443694	0.251340224262044	0.23572033450394	0.329298999375286	0.249963576828405	-0.081187503284863	-0.0831696899269801	-0.0781531926221618	0.71222186058196	NA	0.0901328884886356	0.337411816731611	-0.534670203183265	-0.0350540630444345	-0.092644995063381	-0.950957355493726	0.123109661127293	0.300965430704376	-0.513990112717367	0.0554081202240984	0.0757166550831232
P17844;P17844-2;Q92841-2	0.0208160281182456	-0.0724217510598503	-0.721376887698513	0.0432366331052186	-0.0925416245870238	-0.0289679300185709	-0.142230375911332	-0.0525907604759794	-0.0262763763171762	-0.193425813586335	0.372953796848563	-0.534868323408385	-0.33502393307124	-0.387717157110096	-0.259743758085742	-0.565731815849323	-0.122960230809936	-0.0105087352917427	0.062544904945826	0.0146716106254816	0.0531440090306934	0.164034934665138	-0.0216835469072317	0.335926430349998	-0.102127448192394	0.131772258359077	-0.149354191810617	-0.577671443372829	0.283591738501069	0.0573960529989433	0.442223883788365	-0.0616465261537223	-0.356892024637507	-0.0772915097105273	-0.722009495208224	-0.486749506060973	0.620424185233094	NA	-0.174686314403987	0.342441090372785	0.444015358398102	0.858356954072104	0.712489623962447	-0.284705870037944	0.0717059165708532	1.22452102934712	0.538534326405542	0.745974475722699	0.902319746703572
P17931	0.389700960274494	0.898269701671867	1.39075269701726	0.528807633437095	0.249174152111312	0.663285386056536	0.469776211007203	0.600724476617592	-0.422206394994564	-0.103691492283074	0.18325331156625	-0.695133000692399	0.415164819939014	-1.73039332579935	0.34315640294216	0.0703549729489775	-0.263148874691634	-0.201648500877099	-0.247179522343699	0.48739992748217	-0.572715776330493	0.12306263763896	-0.512060456484316	-2.57951837944203	0.370737567624602	0.513816492846748	-0.299927600532677	-0.728626010963922	0.832554501704006	-0.138600229576243	0.395490601380512	0.628522085871527	0.0532332720353298	0.182575136113269	1.06385361456721	-0.14220118765712	-2.75676009816363	-2.69348360603858	0.481849366416321	0.750478822839356	-0.68577947670616	-1.24343744178468	-0.181447315850699	0.326331326995413	0.388300817688042	0.726707638214993	0.8589824286183	0.498479207865178	0.948516534683065
P17980	0.366969824438813	NA	0.378662077788752	0.0178797386742979	0.986652668231121	-1.07135206956449	NA	0.669485013304894	NA	0.420338470714883	-0.018272818985328	NA	0.649809610452992	0.605277991545335	NA	NA	NA	NA	0.025814356015938	0.023765971970732	NA	NA	NA	NA	NA	-0.0135072562406496	1.10391272660667	NA	-1.01843040557505	0.0799950032598253	0.252101414443589	NA	NA	-1.23840938837931	-0.721521650580567	-0.0651924932917269	NA	NA	NA	NA	0.0311412943195967	1.29175298281842	NA	NA	NA	NA	0.82380636652029	-0.718133109823324	1.09029139798568
P17987	0.277120171546052	0.062715870571959	-0.27029101495597	NA	NA	0.0437091494370235	0.0068919911441751	-0.0337742500345173	0.226319788905842	0.254925564090851	-0.130045457889509	0.232228196522315	-0.158944052831645	0.118783106436487	0.789730337345347	0.212171896348387	-0.145771602436117	0.140061596104832	0.113802414689827	0.201319736295151	0.975755095978517	-0.478484460467453	0.539507646214636	NA	-0.0658811897768978	1.13150680362111	-1.10517822019364	0.709958934812824	-0.519851025165338	0.379630896493005	0.137345996249325	0.527229989391439	0.539779407904755	-0.174972346867062	-0.166397414593652	-0.0908848004165032	NA	NA	0.507382170428073	0.637018793369388	0.311654600310335	-0.527211196145101	0.234905621981755	NA	0.760747325746268	0.340439093648648	-0.113418273354759	-0.651193744203434	0.176889216959337
P18077	0.225399321262432	0.118552293523322	0.0477530543038194	0.268791811087554	0.0592252160124752	-0.672035616403336	-0.307538037363627	-0.400650946602796	-0.293850713579767	-0.311929944857382	-0.993779943066145	0.176004219096024	0.333144586837729	0.486921839431283	0.446532652265999	0.323778308050279	0.3486020641527	0.0218657250731858	0.252497162756136	0.273551274627228	0.25966838773957	0.120460949035939	0.237898171451224	-0.528211250686319	-0.669741595088184	-0.23793115933203	0.159220014693232	0.0987550730736729	0.257856963660764	0.00248865365998698	0.0785342144515476	NA	-0.389010175208458	-0.704601051217445	-0.559493654693354	-0.454108720429116	-0.0441994960891789	NA	-0.253822290157911	-0.0478210035219232	-0.0578506953441373	0.429370440350949	0.265677860342574	-0.336598129259655	NA	NA	0.335259666070923	0.279253428144931	0.438123954278302
P18124	0.131726601612642	0.107028300131606	-0.308255163950069	0.134493914153431	0.128760101968359	0.0732494308184719	0.215194932893095	0.395893599616719	0.244197719744547	0.37929468274762	0.259847734327409	0.236183837763324	0.153174894995485	0.427582763383778	0.17039956647299	0.160928914299805	0.0728552367548309	0.271907726324632	0.38181758263543	0.38371413318698	0.0984827227788641	0.470732869231524	0.0602521018390356	-0.319068365981244	-0.539196457815843	-0.232483344143134	-0.421935019936926	-0.630643407420857	0.142704486159183	0.177668845273662	0.471983326252003	-0.151305865688077	-0.017990619829906	-0.192667547304302	-0.0926341631020355	-0.419620078313425	-0.143481144510405	NA	-0.136130845919192	0.207141384980477	0.105622883014326	0.273420563271588	-0.164725112866362	-0.45845012657688	0.0315053349508604	0.150995798905145	0.362956073217092	0.476875486807874	0.339980504017168
P18621;P18621-3	0.358065218144823	0.374275656453569	0.00237118152040275	0.54956986140632	0.527803989754927	0.213282530739037	1.21215782803289	0.104856542961865	-0.21199850559988	-0.23549257094394	-0.54221956406756	-0.621355244836204	-0.160456673326003	-0.235342246482484	0.953340211342411	0.47140552889463	-0.72401961677866	0.538670590616767	-0.311278248749645	0.396596859709456	0.650562814383674	-0.10945551438091	-0.330546006929289	-0.300880728827623	0.742789206380181	-0.047053253238111	NA	0.442892007922212	-1.02927683887966	0.429047627071711	-0.0817490476592193	NA	0.710577841730547	0.237462456214354	-0.0898107326741739	0.585450971473445	-1.20324152242745	NA	0.976552096566192	-0.230349793275635	-0.260916837506151	-0.151055819976483	0.787364191470009	-0.0172345826678069	0.457925223606379	-0.0470945801853463	0.352612766383283	-0.458315084214263	-0.453625337185943
P18754;P18754-2	-0.179999190364041	0.759918332871733	-0.0167796612858079	-0.913469440783206	-0.408498378089318	-0.820129700821612	-1.03652678525195	NA	NA	NA	0.889925690895426	NA	-0.29860638074586	0.564572570712393	-0.658062786616014	NA	-0.206736612161811	NA	-0.361170150636444	0.310798350140844	NA	NA	NA	NA	NA	-0.384654556493396	NA	NA	-0.208835212263591	-0.407524664881458	-0.239999974769914	0.354506733531481	NA	0.216876789492162	NA	-0.397129333718625	1.4496887850528	NA	-0.537993516381732	-0.444607800285058	-0.554658615230264	-0.590517089230667	NA	NA	0.353892620094583	-1.38268411495115	-1.59753453953065	0.545055150268343	-0.020963193117127
P18859;P18859-2	0.260957160696061	1.79291480826392	-0.17727499372404	-0.58833579445335	0.289273506093851	NA	-0.399568674175299	0.0144385492298152	NA	-0.295062082653877	0.59360593553919	0.430677241026089	0.49964661225484	1.05874177901271	9.72475649021268e-05	0.442573597017289	-0.228775136689422	0.0949186352943507	-0.729478789324348	-0.446506814239187	0.678469962995491	-0.20547631707685	-0.125167700341311	1.08553018359912	0.581306506891745	0.264928182490907	0.193336995316709	0.118015634860479	0.0770136982716995	-1.23151224630221	-0.43788476362088	NA	NA	-1.59548789858294	0.649720547083635	0.543154857021326	1.05559245587773	1.11198188000722	0.057673623659194	0.172642223194687	-1.72478117644352	-1.38098926525256	NA	0.0953362805674022	0.019780798019839	-0.711531873336944	NA	-0.205411866570985	0.451034976242919
P19338	-0.179936865816334	-0.272832715252452	-0.248179749285021	0.141476489313655	0.140043880204797	0.56160165269343	0.111188887633046	0.192056813529119	0.254408560631664	0.237495844590803	0.684510871197441	-0.112005710207444	0.668735382211138	0.0529303252138634	0.395497811995535	0.0610782418540744	0.213814904769401	0.422868704367138	-0.0863153386487086	0.340771415110085	-0.0741066957410381	-0.0287595199711777	0.568446195131791	0.830167796184171	0.18520801405534	0.636477948764596	0.320957592206941	-0.451570832681404	0.136453701432871	0.192661199319217	-0.301306424529455	0.250868417919253	0.408693294559253	0.27300505446531	-0.417966014964918	-0.0215689219918456	0.960555338953936	NA	-0.519844337427114	0.338592388600415	-0.0738233001054966	0.584454238180005	-0.0730377672680181	-0.139418074522209	0.353659314312027	0.381882189211481	0.305950203586409	0.336066504506444	0.866862648645151
P19367;P19367-2;P19367-3;P19367-4	-0.478684606655509	-1.58535965422216	-0.0491669014428911	-1.92386618838258	0.0240703786097221	-0.00656560446905542	-1.06634779229571	-0.258454706269107	-0.35461987095727	0.282550791484216	0.505813753484205	0.306044157890268	0.163340482410864	-0.762813041929707	NA	NA	0.353224780296053	0.323893562157462	NA	NA	NA	NA	NA	-0.469349903451593	NA	NA	NA	NA	-0.242692889503194	-0.744937969405714	1.29620924534614	NA	NA	-0.386121859841513	-0.846478310059419	-2.05895620870774	1.56606554175963	NA	-0.590817502465671	NA	0.808156962637256	0.641268498619634	NA	NA	NA	NA	NA	NA	NA
P19623	-0.0212607428745481	-0.313392226230297	-0.543705816123589	NA	NA	0.458928699336033	0.207589807736125	-0.157961221833435	NA	0.296426144162499	0.251540674311583	-1.34996912623691	0.334886732514273	NA	0.140198609619469	0.030613161517077	0.57343316745326	-0.703366803809572	1.08814859223088	0.391380682699317	-0.846418568947711	0.0176717715725109	-0.522483988414454	NA	-0.334049288699095	1.38351690752215	0.77709854499008	0.388666416946787	0.0297533495758802	NA	NA	NA	1.03383600714352	-0.0224405939264465	0.249959170808765	0.654285221358047	NA	NA	NA	1.5143462983242	NA	1.3229020094324	0.422609672815692	0.080866683236556	0.776572517035666	-0.429594055525118	-0.21185165365399	-0.222519351417042	0.686158774525761
P20340;P20340-2;P20340-4;Q53S08	0.409993357317069	0.080545065211245	-0.632220853855579	NA	NA	NA	NA	NA	NA	0.212642087937387	-0.044889230598176	NA	NA	NA	NA	NA	NA	NA	NA	NA	NA	NA	NA	0.327050942979131	-0.253481449336128	NA	NA	NA	NA	NA	NA	NA	NA	NA	NA	NA	NA	NA	NA	NA	0.101093405749191	-0.150281421880581	NA	NA	NA	NA	NA	NA	NA
P20700	0.774645747403011	-0.0577013008263295	-0.549468302382105	2.08533059911268	-0.298777471320758	1.35768795265571	-0.255917989870698	0.0630985676515281	1.3254777673943	0.302792346370034	0.206369956207769	0.339188174893731	-0.381381780619651	-0.261474697295205	-0.0901866491062537	0.57192834207096	-0.627272592048017	-0.114085128127053	-0.305973008346946	-0.33606231706288	-0.162319925432214	-1.15099384737967	0.257454659809864	0.381470801120038	-1.09248605593376	NA	0.245276038404557	-0.6483686897562	-0.152166737616582	-0.406632469736044	-0.904656729629261	NA	NA	-0.533926975550798	0.327148395702215	0.103951619055035	0.446523390054061	-1.67281598292308	-1.0893474433721	-0.120866477678643	0.0448255209775369	0.0790969335394522	0.0883073743392778	NA	-1.10208596747788	NA	NA	NA	-0.675624256395009
P20962	0.490722937867366	0.0720870401086545	-0.15665188890735	NA	NA	-0.335954890799851	-0.275337760089018	0.695757362575693	-0.511414921508326	0.417110228498018	-0.298574938296347	-0.110158778801545	-0.528026552497547	0.357635499293034	0.644969547474775	0.744387774671538	NA	-0.172298908276965	-0.32077018124666	0.0555907467791457	1.42451499654616	NA	-1.20895058546587	-1.17103474617394	0.342867548109668	-0.490755435904722	NA	1.51045651223254	-0.320913233613823	0.0786097006346382	0.732454857519866	NA	NA	-0.149562712140988	0.263844247984547	-0.266703359830357	NA	NA	-0.493144368543049	-1.04669642226066	0.732083702623821	0.0333074616808504	NA	-0.348439943275689	NA	NA	-0.274799073965626	0.261763709677474	-0.926952707638626
P21333;P21333-2	0.310555184191885	-0.418627454717178	0.724681735018191	0.436790749667665	1.13219210899818	0.0995244389398644	-1.15609959903259	1.11704260928057	0.3508088768656	0.957675944621189	0.599731289556262	0.257517344042753	-0.210519376598289	-0.195767394450555	-0.233117904719884	0.471355966394333	0.46517911021277	0.667203054150227	-0.0426388014226421	0.1747748979546	0.638647361680462	0.317954882907771	0.150912631085914	-0.622703111632975	-0.733676123627246	-0.905742283194421	1.14241363433837	0.968779934292342	0.265766123445615	0.145348875810112	-0.0763528354732015	0.448106370605966	1.23188783625476	0.323784480722514	-0.308090150303553	0.319861035564464	-0.250617695212524	NA	0.450467689599706	-0.338869563322891	0.214754142508654	0.347094314840684	0.116069101585166	1.21094494490714	-0.354047619779825	0.404381475254396	-0.504572100304673	0.12225569703703	-0.906193376376467
P22061;P22061-2	-0.548580256928872	-0.379931260438135	0.565227050728831	NA	NA	NA	NA	NA	NA	-1.11265572256366	-0.842313821093355	-0.310433893093138	NA	-0.621581733563178	-0.586279581124702	-0.338708463162752	NA	NA	-0.417070654395191	-0.16765545049799	-0.335295954927292	-0.547154378488233	-0.189883359339491	NA	NA	NA	NA	NA	-0.0670163139901019	-0.0762933473832974	-0.255747136526531	NA	NA	-0.765923181299922	-0.255353913269712	NA	NA	NA	NA	NA	NA	NA	NA	NA	NA	NA	NA	NA	NA
P22087	-0.271895169049112	-1.07935718259955	-0.198869128182781	0.0585036677126767	-0.706244899579397	0.126605390300505	-0.0600278706306482	0.426359323828746	0.943542289322167	0.551851265070637	0.57836198798871	-0.221669257704211	-0.398821020810843	0.188936868743463	-0.0363399224930334	0.224536163707465	0.0022755076304701	-0.183530515542625	-0.0520270459939455	0.382032056751543	-0.497130423013924	-0.58494200173028	0.0553039438810139	-0.289232396652163	-0.276855246824502	0.697885007668253	0.182352240975498	0.148758089075698	-0.169022756247601	-0.0939647410669242	0.239644770197381	0.233071212863683	0.210526524252743	0.554271863886044	0.36085274262482	0.11476035636312	1.22809510771179	NA	-0.595553885589511	0.0696661233074142	-0.747222373568223	0.444739203556239	0.350832367705221	0.270449785305136	NA	NA	-0.214002030936688	NA	0.41351269060077
P22102;P22102-2	0.324445801179073	0.530503173060317	0.0906314220088705	-0.412794527237636	-2.22453048610313	0.669507946998702	0.309473152563605	0.287465622520392	0.225521322495051	0.153217384725847	0.345867826875935	0.242315399049299	0.494457445065015	0.451306773514837	0.437120908729181	-0.186478617033215	-0.105232190438608	-0.570758330653759	0.305832539840693	0.460174282950657	-0.126122554265845	0.389779514009439	0.0959139314427107	-1.81095471515219	-0.0144688746943732	-0.619574146435934	-0.568547762138167	-0.789034780474476	-0.275285084175418	0.12101452962999	-0.468384704073013	0.000196272843204101	-0.570750104753724	-0.169605162156925	-0.33175845055034	-0.244769834644448	NA	NA	NA	-0.0234667605513738	0.816969719233528	-0.0185219777548805	NA	NA	0.861972015014852	0.494824754921558	1.37112390140075	0.962886388867975	0.561173564362136
P22234;P22234-2	-0.418426415830696	0.462750004045198	0.514177223432125	-0.3239494060356	0.0250591769913385	0.90312683143453	NA	-0.723684814716558	NA	NA	-0.262669226459565	-0.134496131632382	0.990053173640667	0.925697940214516	0.742018200496962	-0.107804705579155	NA	-2.19956118586657	-0.519419546829622	-0.335254191301547	2.19591157110437	-0.786699501099891	0.132137568503967	NA	-0.0653465834412606	1.05853465775889	-0.144623542804964	0.90460873809989	0.00239678573557531	NA	0.219785321627443	NA	0.716726730342789	1.01163833983517	1.18885289110952	0.84107980322267	NA	NA	0.116618936753766	NA	1.02574150927328	1.10629179022404	-0.785355795762726	-0.546471696090942	0.986511213373264	0.604467710349715	0.0182206011163857	-0.620584719333366	0.39433082485348
P22314;P22314-2	0.362542474448851	0.667034359664344	0.430577137519568	-1.01563090546169	-0.859241890663448	0.846159099743549	-0.0355319997126843	0.146837660978702	-0.700962082930073	0.445465662507723	0.227699468160195	0.479359400734447	0.391690531915821	0.117617926168184	0.37709167884671	0.43056329480191	0.376739522924424	-0.13168373038876	0.17211584414328	-0.462435927679412	0.660063135790618	-0.174419358525723	-0.166454109208962	-0.789151153230234	0.182988042360911	-0.467323790950161	0.657304321000831	0.439428920206022	-0.0202990960743482	0.0319892020769405	0.630490460989292	0.269318178386385	0.542399982625683	0.531723361265236	0.373819515998396	0.602952775221885	NA	NA	0.363388260754784	0.173471495056203	0.87340870232784	0.114143416374588	0.364909080599866	0.074460854931796	0.113550890043983	-0.711175489105228	-0.0671627884469964	0.403404861790772	-0.23178998838193
P22626	0.179540655271116	-0.218615476837348	0.265591046643699	0.270902843239325	0.251457266421977	0.0554974143320163	0.281580418132339	0.103225234022434	-0.236529489034506	-0.103706794517638	-0.120913575449549	0.345301667764299	0.173978426386519	0.364798984487786	0.214814260997728	0.404439874998445	0.0168854071986304	0.501148338151389	0.304730852528315	0.264939294413628	0.450234781264475	0.217174592072615	-0.0313606187890557	0.975907552421715	0.442348703110574	0.24466126118908	0.346585625869851	-0.0551762606800278	0.222807507537337	0.160396542173801	0.234029773205378	0.0980765562147803	0.147685087909737	0.371703801241537	0.483080948250481	0.248138559613919	0.857537172073442	NA	-0.397280737592258	0.295770390571718	-0.0979531722653997	-0.152092778434084	-0.139449753788135	-0.305230168599932	0.312721834416208	0.413087318863702	0.223655190384212	-0.0365980957678872	0.305314060052823
P23246	-0.752335905377188	-1.05814233871275	-0.745409960854909	0.287764163678845	0.0444240897902894	0.73943558415639	-0.584569806696038	0.243810695763622	-0.799125972140796	0.122049746446638	0.332575758557692	-0.590142772368087	-0.212929814323534	0.170935066059386	-0.0443228787827329	0.266189929383403	-0.0209925619446626	0.480284156876048	0.071660519646979	0.458591661750926	0.00133253100261731	-0.150964748475301	0.160771431844401	0.653076630682734	0.335588437662215	0.750161104326546	-0.0552341922856306	0.432984720052095	0.171631492405498	-0.493745111100735	-0.0518534118266929	0.551735502463171	0.566339248465028	0.415932618131636	-0.48628416257074	-0.147460606182213	0.750630070347263	NA	-0.399860285758128	0.0765869515086867	-0.0559300159211458	-0.811609968771208	-0.261064612807614	-0.160857067249175	-0.604907363646857	-0.204213323118459	0.0667409147753729	-0.0495783169214224	0.112013388617609
P23246;Q15233;Q15233-2	0.289407417496474	-0.115686281815662	0.20368353193817	0.402550028541417	0.228151066325171	0.498254328345731	0.510075785984186	0.758470353150973	-0.945392744898367	-0.644691529053797	-0.909290064967641	-0.384643590203516	-0.458137417882936	-1.13408395530639	-0.167092686137568	0.0699080011699352	0.474483330798656	0.968952811430605	-0.0325722995161539	0.135129962020543	0.19231817956829	-0.205914782966793	-0.159787983604574	0.834289012826417	0.650037079163011	0.35067208950162	0.419862133436444	0.224364753938859	0.149030761476042	-0.0627069245922407	-0.0649744826282856	0.256077931195436	0.152142689668318	0.466638502507995	0.304323503583837	0.370066636090918	1.14650450577403	-3.58532573826582	-0.136082806376735	0.638580436970569	0.383413327254491	0.562806795005056	0.237256387607509	0.766232326260614	0.419521365814861	0.531956816395665	-0.199639681646688	-0.0389065679829241	0.0215745436946555
P23297	-0.18945779975794	0.0934489134608217	-0.272551223346285	0.199132290675193	NA	0.169792268715359	0.655700201641163	NA	NA	NA	NA	NA	NA	NA	-0.193778268240508	NA	NA	NA	NA	NA	NA	NA	NA	NA	NA	NA	NA	NA	NA	NA	NA	NA	NA	NA	NA	NA	NA	NA	NA	NA	NA	NA	NA	NA	NA	NA	NA	NA	NA
P23396	0.337453763317296	0.342077613933597	0.000975140095062284	0.299101453783078	0.336921049439183	0.216048210788585	0.377498255405638	0.51408847046866	0.189900179743046	0.176487097519095	-0.147313247962181	0.30150280922276	0.305660228835581	0.525484725656854	0.425118340004758	0.234253650558359	0.321111253328229	0.368332530362094	0.317476289775635	0.392678535033903	0.0589245469482887	0.126802406013636	0.15700842315263	-0.657787215987589	-0.438956073583128	0.383034452348026	0.00129893062952983	-0.161486128533288	0.213547513629873	0.261039982580797	0.316245255464439	0.165168429836479	0.146481400389446	0.200883796949455	-0.259520121674296	-0.0692797063232086	-1.58153960876007	NA	0.607881620688093	0.336134783577952	0.0218433095788817	0.144050917102275	0.190681015599289	-0.505191527710651	0.21519076870462	0.258643039287516	0.202592695505563	0.103845708152315	0.392832489997465
P23526;P23526-2	0.148520359715052	0.344799692791621	1.09496342155001	-0.707137072565591	-0.205586902119864	0.512927283796464	0.507931885699406	-0.549524810918782	0.704972590563465	0.470410927056776	0.677287825219697	0.176156998462678	0.608528000436985	0.451000252591175	0.332560414422954	-0.0563703193943607	0.134954311434952	0.401034981438626	0.345813671530448	0.801116699395371	0.103664343179393	0.689178293846106	0.298105223245892	NA	0.4923897943899	0.801278364282393	-0.209306023845719	0.0757974668742139	0.588607024566153	0.0916581530479198	0.162817802255092	0.56931910358609	0.19766992164974	0.55891303503906	0.575814552536364	0.324605807328485	NA	NA	0.478257556846436	1.32335309383106	0.176034411245893	0.654167704186088	-0.0452312490720748	-0.203366576756236	0.591853808168713	0.703910300205535	0.741582112223523	0.372005140816438	1.15341442972484
P23528	0.221496550832943	0.111392656480109	0.742258129563445	0.702868369259385	0.522583646172583	0.0449295133178192	-0.69314296951599	-0.167860681594589	-0.194934161338835	0.646911335516275	-0.192484843851672	0.584345847766114	0.668114934494824	-0.0120539959968919	-0.0447016592562895	-0.0973477288360597	-0.576308244794706	-0.0306683136216729	0.348710862017511	0.233226023802111	0.574912979351733	0.425008271965613	0.270841732251932	-1.51863760157048	-0.0307653835774519	0.621737637011981	0.614998835418807	1.1244408508157	0.848745985535382	0.655693757365209	0.516566328074125	-0.0847612904688471	0.251578940096682	0.249992348990633	0.595593515152436	0.800781531808491	NA	NA	0.55332113541086	0.592062350472437	1.11211327951922	0.871081178579647	-0.788067504815984	0.635473201817394	-0.0657072216596547	NA	0.554004589752519	0.693684448583304	0.353550173528918
P23588;P23588-2	0.424441208735305	0.419353946874238	-0.973761485959359	-0.090484588623626	0.403162460398776	-0.361139988940336	0.632411915604852	-0.0852577162389529	-0.46427429893079	-0.161218390281118	-0.280199755089773	-0.795777318253901	-0.102253733116237	0.188619293132356	0.181833536798187	-0.28712672545871	NA	-0.120153933846077	0.343924430758509	-0.529421875881461	0.0622279478555756	0.243018492032878	-0.34651642439837	NA	NA	0.738747373920834	NA	0.459478380624272	-1.49326250408402	-0.386022385402207	0.205913374917659	NA	NA	0.181355843633845	-0.186123722152743	0.057353176735088	NA	NA	NA	0.527331900529461	0.109282773219388	0.71318124180525	NA	-0.434340505746039	0.727699338508481	0.332117809155234	-0.332360518377334	-0.310232949405609	-0.175660524338181
P23919;P23919-2	-1.55289748064006	-1.60487302917857	-1.76620399065479	NA	NA	-0.20666729329853	-0.123665755554485	-0.430183280005852	NA	0.159138006354914	0.285198464703036	NA	0.935005716404647	-0.17733205383654	-0.111525451545893	0.283773138363993	NA	NA	-0.699803397640316	-0.87911278292571	NA	NA	NA	NA	NA	NA	NA	NA	0.0510603583397095	NA	NA	0.470534771640505	-0.222185293683384	-0.604375885990483	-0.0551578560883075	-0.0737514592683529	NA	NA	NA	NA	-0.398506282423306	0.365548225810146	NA	NA	NA	NA	NA	NA	NA
P24752	-1.0894790451674	-0.466868199433588	1.15216553060566	0.388432835299913	NA	0.533696842363219	-0.484845277923011	-0.532317646166642	NA	0.282360651212902	0.47607076524336	0.101019699934873	-0.346764829309091	0.251931394377446	-0.843405334888589	NA	NA	-0.450489942371563	0.0894442053485925	NA	0.182534214936887	0.16378708893289	-0.287452526517747	NA	NA	-1.60644513337867	-0.596562297869881	-0.148399305644196	0.111269703852821	-0.181659859356022	-0.0164691435375134	NA	NA	-0.305716179890688	0.594190552658687	0.0464882999761175	0.792379664940228	1.42983336000821	0.729854778719654	-0.320868708498735	0.187971595742777	0.74026560906355	NA	NA	NA	-0.254142393335916	-0.0383867516385317	0.911696860030062	0.221556454243567
P24941;P24941-2	0.280708837652087	0.610637537104058	0.35126303326756	-0.698680228433701	-1.31552300110199	0.528001999593772	1.00435710008396	0.642490277139176	-0.799760791844476	-0.0450650931086832	0.147302769189981	-0.0136914091383138	0.14523803785941	0.299272105458112	0.280826007967918	-0.492332626753953	-0.407164416506179	-0.513506544087634	0.0987666261442429	0.435248641233641	0.571956800787195	0.550420953994362	-0.264593343140093	-1.04651524299208	0.806498334864935	-0.440527856930595	-1.50106460465873	-0.851946901557932	0.863132836517573	0.0458995499884087	0.0606414838057986	0.0691879830012074	0.19669274640673	0.29204934814554	0.129981096915874	-0.804765084540913	NA	NA	0.47859030415627	0.758707924601826	-0.93891558310117	-1.01256561991662	NA	-0.0702333123319142	-0.696205302999117	-0.0188073644433199	-0.291076536913332	-0.512206434119603	0.520608367210495
P25398	0.236227992773902	0.106163038853269	-0.228319608171767	0.0849202343799766	-0.2889519330948	0.596867232629743	0.462045745910972	0.478480428704909	-0.17214831046342	0.638932307804476	0.346970562802958	-0.1895209670333	-0.263613134406479	-0.273984463329838	0.317719984715831	-0.0696217944546495	0.307850161076971	0.385732694920865	0.366503876592078	0.476572400843847	0.108067764650557	1.10107342535128	0.197974456122597	-0.748890896753005	-0.58014684319815	-0.0138637327441433	-0.155296682444249	0.159556252858602	0.239296077174867	0.241549332307265	0.298674796022108	0.172663165403713	0.43308162730306	0.445791304507079	0.041194408243994	0.425177419118118	NA	NA	-0.593497340631685	-0.0436331142771302	-0.0379019613523463	0.166469989435068	-0.0601421050391251	-0.704150061735749	0.225556611747348	0.230337064137992	-0.170560654180533	-0.286614911826615	-0.100348077664508
P25705;P25705-2	0.00317603755452249	0.210021480160897	0.224411615777587	-0.222392591185602	-0.784133251378874	-0.237817797279142	-0.154562523817035	-0.558451549525225	-0.101395274343441	-0.0249676616937317	-0.0214336760723372	0.116062729189392	-0.0814135145568501	0.567364380465297	-0.345959040897114	0.292914591842852	-0.185961861668978	-0.0455802698952658	0.0171784617876056	0.274841592312178	-0.116432263552051	-0.0823954387940629	-0.118263560838763	0.640778257422802	-0.29294381581926	-0.0239724475360542	0.252962892421031	0.0910859096645878	0.257622235177444	-0.204116314024126	-0.0438048645182501	-0.228796911354241	-0.166296403641181	-0.0893509895035155	0.433264078673348	0.268053861995288	0.947248428915538	0.815199275674075	-0.0445450659545756	0.276769640803268	-0.0359198218028512	0.436608562352918	0.0314989535143002	0.338665555323719	-0.0539139379474105	0.310795771993867	0.352814731635441	0.470724059647371	0.503538829417983
P26038	-0.373377770272589	0.32895643472065	0.970042237288158	-0.210640402548161	0.0739691982563754	0.964378716603811	0.88470213075224	-0.400867322481683	0.256774379351208	0.203612926955522	-0.0804701128245119	0.101431462651948	1.06921112683053	1.14223857920904	-0.0784283998141892	-0.814954802879768	0.346446118576915	-0.213147494661214	-0.57778946383174	0.283101083279618	-0.218398739938477	0.613665016384203	0.128068593306963	NA	0.074464291567578	0.45707623281939	-0.462705388940129	0.758606163404831	1.08490240536618	-1.99540835625029	-1.32782569129607	-0.865210207170256	-0.304163033034879	0.698219204437059	0.0539865513547844	-0.0540311018411588	NA	NA	0.545772024884604	0.72551955867383	-0.104184415770914	-0.353762352520752	-0.278724383106346	NA	0.349824405612953	0.679685909913293	0.159201634822485	-0.784280742007464	0.103541259092966
P26373	-0.0809980012721688	-0.0360204828656495	-0.154742558483186	-0.140668746779731	-0.419357588582041	0.0424479894299807	0.337550869119608	0.389644506592816	0.351227411836689	0.236765292684836	-0.139704866976949	0.135760525927664	0.0324316182745163	0.285965676749513	-0.0241924232833924	-0.0371357272347837	-0.297842326193072	0.0951161137701735	0.242312506972449	0.368056641154909	0.211555700148021	0.28337718024631	-0.0903012118471716	-0.29153522057678	-0.270969235374796	-0.0655098876794634	0.362052842476713	-0.912385288664011	-0.256288322929355	-0.251182152649339	-0.128422282663543	0.0619586190356463	-0.622388149523945	-0.329197127476051	-0.270661649932032	-0.197555945164883	-0.363914606695585	NA	-0.0386295491911617	-0.0733965956896616	0.368658081262932	0.180234355656762	NA	-0.741681348428674	0.262571337175444	0.714803582563455	-0.167680414909218	-0.840130014593278	0.190227049296346
P26583	0.417526356033804	NA	NA	NA	0.757779037949666	NA	-0.667615110647155	NA	NA	NA	NA	NA	NA	NA	NA	NA	NA	NA	-1.19716503199319	NA	NA	NA	NA	NA	NA	NA	NA	NA	NA	NA	NA	NA	NA	NA	-0.787614763977106	-0.383316365097729	NA	NA	NA	NA	NA	NA	NA	NA	NA	NA	NA	NA	NA
P26639;P26639-2	-0.17401082669465	-1.08049466085408	-0.433370018025249	-0.548668186212554	NA	-2.0332461570511	-0.789253301006043	-0.266605095269074	0.655555756231726	0.868198400034713	-0.792208375823544	0.59301917520996	0.21008641703306	NA	-0.458544234897893	-0.188163736125492	-0.400833609171974	-0.211666001859223	0.89734059302395	0.0901532433018247	NA	0.538946898255215	-0.767787337638086	NA	NA	-0.25146117021713	-0.652979041239168	0.246247289880188	0.198924482595719	1.05265001541168	1.30252387626281	NA	NA	-0.34291474820061	0.249194554157901	-0.203745727332285	NA	NA	NA	0.661040666540889	NA	NA	0.646889291897995	NA	-0.339805607195712	-1.14783781165236	NA	1.45456170279555	-0.926792269180008
P26641;P26641-2	0.21091185009702	0.0878337832929642	0.231875273846849	0.300039024842034	0.411602024833604	0.616293452069982	0.212839876067748	0.508535010189291	-0.252394141153552	0.439403628118217	0.0433413609718118	0.298050582670341	0.35005949454599	0.268416188052906	0.739354839895287	-0.117057222977277	0.0267797650475329	0.187088100245412	0.610210044400302	0.626513194325131	0.744143281618327	0.786702764717079	-0.0468520761026388	-2.02420014327058	0.410880723524222	0.392694820678214	-0.301757312148605	-0.775487132476439	0.598598728721434	0.344623166790661	0.260817465105652	0.0348619093531751	-0.501392350379493	0.412011997725727	-0.391579361781593	0.142950206070025	NA	NA	0.741267342875142	0.0660848649145117	0.196570921265311	-0.208026213338062	0.44228836354994	-0.419821890613649	0.319044213008989	0.278958210856693	0.203254452143982	0.283330489189453	0.355090808500367
P27348	-0.312344875677391	-0.0445997310992615	-0.341038431907962	0.42967666554089	-0.0121933416557997	0.658734543086086	0.418578255667505	0.714344109578478	-0.993807245951575	0.0138716100367762	-0.341540214541963	0.17638681099779	1.12614911067156	0.108313243720463	0.0224967495994417	0.351242343316351	0.606913771511426	-0.136258417769591	0.0145729778646821	-0.360265679795593	0.256383616944405	0.215036092554882	0.383609664458933	NA	NA	0.0652640180821581	-0.138648964897274	0.722653288568357	0.310800079467593	0.0153505852919886	0.136734808547527	0.746608403438883	0.937389016856924	-0.200619925893709	-0.208660959072851	0.262519208727327	NA	NA	-0.118333871667463	-0.728767905412954	-0.436977716071002	-0.0891714601503416	NA	-0.53765013423739	-0.318375213673343	-0.735608896830067	-0.582184047057894	-0.337642742363451	-0.549432168447335
P27348;P31946;P31946-2;P31947;P31947-2;P61981;P62258;P63104;Q04917	0.169157554470392	0.265617528158802	0.0694966309900096	NA	NA	0.342384791879202	0.103761383373571	-0.0749036454360761	0.304114775123385	0.494522684140513	0.111777027960329	-0.00848686804033386	0.00749233950245953	-0.64103049720885	-0.314386264688676	-0.720585842668669	0.214049245376312	0.0959757015222115	0.549984335407606	0.59238206749408	-0.127851416558537	-0.0139204224329096	-0.208672991546035	-1.83168488707018	-0.0751903153220273	0.189944127923231	0.300759827297373	0.542258392001488	0.790889211240162	0.684325834149559	0.78975418343237	0.179556174941255	0.0516258512675968	0.463194641320684	0.704391320549151	0.601197277535004	-1.95515198364132	-1.7715586994265	0.319066068467486	0.0581724091175712	-0.172797269811751	-0.880651301656614	NA	-0.625720955996023	NA	NA	0.56233369955404	0.347123912325295	0.34670813393933
P27348;P31946;P31946-2;P61981;P62258;P63104;Q04917	0.119418947465561	0.174763303775847	-0.15521568175719	0.472697809588603	0.562796691548552	0.206344508143348	0.127552523793105	-0.170715821098251	-0.4743932815023	-0.477420386593858	-0.980273384777722	0.479644074115766	0.744346814010115	0.221029926818638	0.341779511654028	0.210656208199799	0.244290253825844	0.285679182049083	NA	NA	NA	NA	0.306374126454047	NA	NA	-0.581742937564677	-0.650815587160585	-0.792408080195767	NA	NA	NA	-0.977745721272523	-0.654240508514913	NA	NA	NA	NA	NA	NA	NA	NA	NA	NA	NA	NA	NA	NA	NA	NA
P27348;P31946;P31946-2;P61981;Q04917	0.463378536418025	NA	0.365600633917411	NA	NA	0.391425429520309	-0.917870141815235	-1.12305299072525	-0.617557367470344	-0.606823671253241	-0.988823152341617	NA	NA	NA	NA	NA	NA	NA	-0.459278106281607	0.153755514959128	0.677020413179267	0.957660246072843	0.074292324047991	NA	-0.0488299073631484	NA	NA	NA	NA	NA	NA	NA	NA	-0.35273889263938	0.0771402221619885	0.0752521621111284	NA	NA	0.0634801731692864	NA	-0.12502068903746	0.263341464124407	NA	-0.540069835185229	NA	NA	-0.338350745896577	0.13847522792092	-0.203193973330619
P27695	-0.348368233254434	-1.73918828784213	0.232651007462538	NA	NA	1.19950331392178	0.768051245949648	1.68190078827935	-0.871057082539774	0.920103917216533	1.08035651875367	0.941865667662068	1.60105579663731	-1.0427744823775	0.257173579373024	1.58670768111432	0.79779710894383	1.53646076711202	0.3997132203424	0.747830954590711	0.435853985413541	0.717309278470076	0.00263699066866168	1.59905951534436	1.03344500028512	0.555658657918752	0.86933769620815	0.681925122124982	1.03723361017249	-0.149015937382457	-0.0994021467583244	0.129446630395699	-0.370436469692027	0.539289898448551	0.168606777517643	0.365355129585883	-0.235615858005716	NA	0.358800838721959	NA	-0.27103876067299	-0.0692590898849861	-0.442705406069233	-0.741671488153346	NA	NA	-2.48761699991009	-0.415623240180885	-0.628189611873686
P27797	1.26451379717424	1.07126015617162	0.935803025722485	0.485610650420955	0.337652739116166	0.143589817459872	0.553683202683954	0.476179284855792	0.460600295979659	-0.873481961714904	0.665318161699882	0.639945001858392	0.353684871455457	0.914348153048896	0.663349196292319	0.258317514376349	-0.123378681029769	0.210894171282114	-0.0812598431444022	0.580476197798659	0.0628851301590053	-0.177834389374937	-0.877916546124604	1.28790175088422	-0.0490685476776004	-1.22035569700473	-0.60690490169324	-0.384572764739515	-0.972407415462634	-0.529934438217732	0.385652582399779	0.260157370908452	0.411246192043033	-0.608020946611342	-0.828412542751075	-0.144903515022414	1.21739374412266	0.242401471738166	-0.701246932429721	-1.37745608130126	-0.971650746370279	0.00547549540782635	NA	-0.289969935401844	0.0633339928017199	0.228759500027117	-1.51209744014436	-0.63675129243483	-0.64947496504991
P27816;P27816-6	-1.29361817430037	-0.465359938438543	0.575217778176806	0.0489396694626756	0.816300180958387	NA	NA	-0.16292498333242	NA	-1.149607697089	0.477921570397487	-0.0668794317103537	NA	NA	NA	NA	NA	0.594931355756127	NA	NA	NA	NA	0.197726762853908	NA	NA	NA	NA	NA	NA	NA	NA	NA	NA	0.0223214294824658	-0.180352767521554	0.0405869528372226	NA	NA	-0.502280179195377	NA	0.249113044873117	0.941780134233771	NA	NA	-1.19180235643742	NA	NA	NA	NA
P27824;P27824-2	-0.305701198778576	-0.4743833550762	NA	-0.344992332532549	-0.416860592477253	NA	NA	NA	NA	NA	NA	NA	-0.462922339912455	-0.433527856602941	-0.587144403689579	0.377650873014274	NA	NA	-0.27024669628846	-0.31756890804233	NA	NA	NA	0.985777472233279	NA	NA	NA	NA	NA	NA	NA	NA	NA	NA	0.837735479761023	NA	1.67603598110062	NA	NA	-0.328490135370288	-0.238964686595566	-0.997754425150262	NA	NA	NA	NA	NA	NA	NA
P28066;P28066-2	0.322584760654476	-0.291045094740419	-0.0709281458186009	NA	NA	NA	NA	NA	0.711176061438046	NA	0.182331299110697	NA	NA	NA	0.492966378983944	NA	NA	NA	0.0279798154159034	NA	NA	NA	NA	NA	NA	NA	NA	NA	NA	NA	NA	NA	NA	NA	NA	NA	-2.34879842413308	NA	-0.792923540495443	NA	NA	NA	0.264213903583034	NA	NA	NA	NA	NA	NA
P28072	-0.528825366322769	0.464546168280048	0.061188958336121	NA	NA	NA	0.426184728602402	-0.259078055014771	0.859852674957182	0.587481399944905	-0.0320324853059193	NA	-1.17471477261629	-0.128494997763258	0.326947182700096	0.200600883576569	NA	-0.105626734853881	0.23881445984006	0.840138100581413	0.0349012976758452	0.367578046899345	-1.02938927965584	NA	0.338385104621219	-0.115186067842303	0.768846614781934	NA	0.0586478728039308	-0.00545830725049462	0.774271243934363	0.00304188611086174	-0.15960200842176	-0.486167955649792	0.768749825923365	0.445227592443576	NA	NA	NA	NA	NA	NA	NA	NA	0.905966349579777	NA	0.421140511516239	NA	NA
P28838;P28838-2	-0.213153162538861	NA	-0.382878746730911	NA	NA	NA	NA	NA	NA	NA	-0.182626787017402	NA	-1.19087973773397	NA	NA	NA	NA	NA	NA	0.461229241935252	NA	NA	NA	NA	NA	NA	NA	NA	NA	NA	NA	-0.46142009562313	0.214791498231579	NA	NA	NA	NA	NA	NA	NA	NA	NA	NA	NA	NA	NA	-0.471985946960175	NA	-0.930046578280698
P29401;P29401-2	1.22788970879435	1.45284475758727	1.342430942723	0.524360751411016	-0.309749955253661	-0.663605857047978	-0.293662364383904	0.177152700224587	0.342574421986217	0.446321952608881	0.896482160021787	0.659602590333873	0.710034755182121	1.09692875362692	0.85379752344077	1.12467435195518	0.440483264230621	0.794908143431348	0.694453872506696	0.926479042926437	0.954377666952588	0.386927893232919	0.676157577076904	1.3422147206983	0.226717831566821	0.512250069000194	1.26802780803445	0.756475269794696	0.798050657186516	0.183164969084625	1.10136641640666	1.46972897008996	0.581545823395992	0.884266963418211	1.04454918365975	0.931096999910667	-1.81469757200264	NA	-0.0548984084564555	1.41019172665755	0.447408029540796	0.781224817273245	0.0849955331892501	0.96410293951638	1.40641297061305	0.755209870038633	0.307477290102516	0.416895568357127	0.0305538399150081
P29692;P29692-2	0.622432329478382	0.608129872015643	-0.0678118178685749	0.279180881723773	0.0858204847704646	0.5085008349633	0.105418950371807	0.609556952001473	-0.31380337764475	-0.356181187602029	-0.615936631961637	0.21723153242485	0.553458745583587	0.433594610826405	0.74222908783061	0.317594048616444	0.786496299446385	0.465048500161931	1.15806253092637	0.47819237607446	0.53692628215146	0.510409719955767	0.836092627768731	-2.34469908454298	1.37352792542879	0.33279106624931	0.593531197914234	0.515846850810596	-0.0375688226000318	0.827164320482372	0.760079082076602	0.662548252527518	0.709603471694093	0.392732905850827	0.371750211671995	0.585550918064518	-2.99086856258237	NA	-0.216348196166402	0.477831603543157	0.860584129912026	0.884760096673185	0.550558884999572	-0.826650389538604	0.916068871026247	0.933389335138916	0.332947544371703	0.320746643295573	0.39411036519481
P29966	-0.0608120532403237	1.0080236191253	0.217342308560207	0.398813649262409	1.31381066288402	NA	0.873415467455547	1.03482508487596	-1.18755270469188	0.359565181130314	-0.457718595857693	0.460320820592121	-0.925914804676152	-0.48690648716158	-0.448786660742322	NA	0.945893233876008	NA	-0.881419962460693	-1.34570965278978	1.15040471938037	-0.836077553379804	NA	0.340133398284858	-0.1368376051781	-3.04527535739425	0.96500459960958	0.387369763776861	1.42989958723465	NA	0.725197533071722	0.635638459657251	1.01406476442328	0.0567298312068369	-1.25229210088239	-0.207762291721469	NA	NA	NA	0.29406177673136	NA	1.41541860811721	NA	NA	-0.179297050374843	NA	NA	0.797575093667811	NA
P30040	0.343806868183858	0.798162233584582	0.138011961163585	NA	NA	-1.26471788612945	0.691566801015085	-0.970038588374218	0.234208412162479	-1.5660171471822	1.36945000980477	0.788614954956223	0.302384171954542	1.49524550485097	0.432974951425953	-0.589528515701866	NA	NA	-1.24434077021542	1.56136994113638	NA	NA	NA	1.78271385526085	0.964293256241882	NA	NA	NA	NA	NA	-0.212532744815778	NA	NA	0.87913011534637	NA	0.134481402745033	1.5417442677704	1.32289905352317	0.156378170519057	NA	NA	-0.161655439009298	NA	-1.06127582587136	NA	NA	NA	NA	NA
P30041	0.192665505318135	0.391999298678623	0.28288343051929	0.0531880882199323	-0.0418061688615689	0.120094171892705	-0.129492909928742	-0.104969202581884	0.0784768392399755	0.162384645348075	-0.063992970286951	-0.101581356900501	0.271886328207718	-0.683473116575809	0.0648221895817478	-0.446969695146773	0.0144681361371623	-1.12180094011477	0.315799307996367	-0.309725153782397	0.582360595572607	0.101994844278456	-0.122972693043828	-1.61069413707647	-0.403123958347534	0.077669026867151	0.200835778551352	0.527019498948745	0.234974099200584	0.35469909995232	-0.00809186821669319	0.52568148961417	0.716341304282134	0.335385463917755	0.298399043267917	0.148773638645059	NA	NA	-0.0759651301050649	0.398141110070018	0.545260660343576	-0.103373938506004	0.238091000069206	-0.197268977791456	0.940036535610665	0.530671548429365	0.447430295429324	0.272230797952155	-0.861757417935252
P30049	0.208311311166633	-1.03237614643698	0.287107083554956	NA	NA	-0.961162094270193	-0.574297078066498	-1.44914761818603	NA	-1.38309661485561	-0.172510296404958	-0.651810445106287	-0.670377039148653	-0.202826378200592	-0.112163508559492	0.152707959226399	NA	0.0134704566409026	NA	NA	NA	-0.499115472952201	0.144398357928476	0.69960144278048	-0.961663476063589	0.130111356255705	NA	0.141867392857051	NA	NA	NA	NA	NA	0.592574342773352	0.602028453392974	0.87391213983346	1.10473345689857	NA	0.240686465042465	NA	NA	NA	NA	NA	NA	NA	0.318697330383695	0.752169623001378	-0.0478159633500976
P30050	0.472647695381004	0.432851082138625	0.476049286112597	0.877955152204906	0.549242291576363	-0.409871712491373	-0.203797019993824	-0.452237857643979	0.310044057949768	0.42386312953511	0.0379965429375232	-0.0154892278519315	0.0897325193711091	0.0974258774717326	0.379087078272636	0.316104731756713	0.167745903672793	0.172856640307922	0.546265165970694	0.505108854482385	0.899249104595425	0.797300579423346	0.626355387706104	0.329560512321512	0.229550295770368	0.459437807725952	0.17479911463411	0.0125586047998852	0.377680606079149	0.640226286150484	0.639576897543395	0.510978942620868	-0.11878499631452	0.60249329166891	0.760838724071297	0.851658213850287	0.0239347130193072	NA	0.497513909888191	0.288080764761656	0.809227846658724	1.5749031962777	0.211952881828028	1.36250082756297	-1.10081174938435	-1.18985457465992	0.269266818768005	0.367668800116879	0.41933930729832
P30086	1.14236170594253	0.386014896421502	1.58087278253444	NA	NA	NA	0.701023806581414	0.256696838926833	NA	0.795269505952466	0.468481098070299	0.24023230111506	1.0161291858065	0.26092913442165	-0.312470166752336	0.0706021047939074	0.710661232977101	0.900218381288415	0.984215935574965	0.792081239058994	1.78582701389033	1.49982735507661	0.596123061579789	NA	0.139411925682791	-0.234174569687349	0.267672578032693	1.25323699235217	1.42220091106487	1.09825551943051	-0.221786854232481	NA	NA	0.650705380768046	1.06658900131368	1.58034711612371	NA	NA	1.47419491233652	NA	NA	-0.722810748272502	0.230887896261998	0.621125039324273	NA	NA	0.6773929565287	0.78004857962942	0.782115895931985
P30101	0.616707036671551	0.766114667088143	-0.752697747036376	0.295949939641051	0.175082092633737	-0.772019857201963	-0.311666042138223	0.293993228713754	0.049312292454489	-0.310699227309177	0.109302631916786	0.317839618370305	-0.057706977941526	0.331312023965761	0.187865252784533	0.346855681083903	-0.411087527707947	0.374136189985823	0.0713581066354997	-0.504663814141726	0.373254080650922	-0.311417065935666	-0.0700196748031844	0.833836405527072	-0.518126579791763	-1.34430330603126	-0.278750351189684	-0.03813501632585	-0.980368904351635	-1.67470537896364	0.460528307432411	0.0764353426278191	0.631010576823479	-0.239601580981636	-0.378989821343067	-0.36891862714739	1.41609468140697	0.647681205801649	-0.768773419322428	-0.13188839013334	0.464172222571297	0.561716105184884	0.434665619473471	0.205934811865942	0.318451053400401	0.0325525060272635	-0.160036217704596	0.231370791843531	-1.04616143744513
P31689;P31689-2	0.124512533341852	NA	NA	NA	NA	NA	NA	NA	NA	NA	NA	0.33731398865611	-0.205547011878041	NA	0.300439050405051	NA	NA	NA	NA	NA	NA	NA	NA	NA	NA	NA	NA	NA	NA	NA	NA	NA	NA	-0.0447206785264158	NA	0.839426271293735	NA	NA	NA	NA	-1.34181982604224	NA	NA	NA	0.407227942237518	NA	NA	NA	NA
P31939;P31939-2	-0.496557778227501	-0.667381061067394	0.414874433225106	NA	NA	0.778090377251817	0.112075936402056	0.386142339949414	0.232535765377116	0.585546207532901	0.194351114759626	-0.258658631954889	1.03346732333208	-0.26951150700534	0.510139655592852	-0.690237056396575	-0.59946767262522	0.12361375784908	-0.330153384825922	0.204048304455719	NA	0.375235201082969	0.57596429338287	NA	NA	0.818477028296953	0.286782591581208	0.168834539298022	0.332108839441538	0.235142548300165	0.168431969819999	0.276479175357353	0.700118742949628	0.221414179152526	-0.438944663701259	0.687347661752641	NA	NA	-0.45421351083348	NA	NA	NA	NA	NA	0.481335177821284	0.185863201130626	-0.449815506085425	0.397215754299628	0.535016667971893
P31942;P31942-2;P31942-3	0.183316756878736	0.945113902940108	0.45418683951639	NA	NA	NA	0.229642752571861	0.185882476788097	-0.978811783751296	0.347042455149105	-0.126749075124261	NA	0.504970077996502	-0.241126582599757	-0.0407956719989137	NA	NA	0.445887015381655	-0.0541806475925049	0.37338171097854	0.0924889139387945	0.102552507525506	0.772764010585955	1.05790431876314	0.0806505283813068	-0.665843292114966	-0.407797958790129	-1.03477818549398	0.425309478551207	0.0577933912619109	0.198484592327309	NA	-0.120502519124992	0.544506349805818	0.12432009755638	0.557373161756668	NA	NA	-0.390371342757657	NA	NA	NA	NA	NA	0.0731171024649294	-0.326824491281534	NA	NA	-0.621040726522912
P31943	0.510716329906075	0.360085142683955	0.616280438868072	0.168378782154184	0.891728776555517	-0.122993665829857	0.227817588887439	0.0850525286678143	-2.25836523724838	-0.631344615711247	-0.949835741169282	-0.455849007954592	0.0334014694761638	-0.400484365970665	0.122666919678183	0.646450340143672	NA	0.14457102273771	0.0267643880690088	0.338022954000739	0.472136403011375	0.260941383334294	0.166967394856886	1.22199160793062	0.121139983560086	-0.0288195551848743	0.00275137391024696	-0.219110324777115	0.607022821130713	0.314054016052665	0.863599669050927	0.15126287766628	-0.0892440964551195	0.446438692052522	0.625704362670273	0.530702529766711	0.927466418875782	NA	-0.228255253827172	-0.0499125250938864	-0.130148624607019	0.112316951100173	NA	0.470420624776744	-0.387927068722128	-0.168378239045941	-0.663288578542244	-0.44367787997224	-0.344564843768886
P31946;P31946-2	0.459231460632968	0.560401304897432	0.865363988844668	0.206053246587754	0.456576573061973	0.826833500570458	0.642549321822078	0.765775209760407	0.297376167147679	0.738571235200809	0.378818840478249	0.500568426746794	0.691172522780665	0.221669408289395	0.250415299514041	0.297650276075212	0.256598048309408	-0.0897594247465509	0.171261223353519	0.330392224134755	0.165733720864401	0.53716275796913	0.36546615551465	-1.6271256778131	-0.456545316443677	0.160771846592121	-0.0539418505290897	-0.22108851705797	0.450756798508132	-0.0850220570958915	-0.137739174032809	0.200576528848018	0.487146252358057	0.185535683011073	0.319518423098268	0.380021941672576	-2.52637366060014	NA	0.70717837649147	0.460200595631525	0.358302820747607	-0.117017021532048	-0.240439047588183	-1.63735072299356	-0.154305904405331	0.0454815642704017	0.0598530265047719	-0.0113708663437947	-0.158929860255065
P31947;P31947-2	0.328653494510803	NA	0.26570840776659	NA	NA	1.21423754983626	-0.0873021753638972	-0.0873970716566217	-0.439659848542802	0.441609283653328	0.310717193902412	-0.283939490862463	-0.570354820531048	-0.739765143221573	-0.429190798880355	-0.0681678631274169	-0.350624959395752	-0.402048894594212	-0.614973399920583	0.0533626931388178	-0.0626460948842269	0.279079440241115	-0.783176896836924	NA	NA	-0.0011680198601834	NA	0.46913468511101	0.819205192003165	0.353568186115218	0.585430789260473	NA	NA	-0.392420386412057	-0.0222999194205778	-0.0253179937860825	NA	NA	NA	NA	-0.187638570302241	0.163155246703079	NA	NA	NA	NA	NA	NA	NA
P31948;P31948-2	0.526956937526409	0.107590060070255	0.356418176365103	0.546526145735751	-0.0573461621285446	0.32041259921245	0.0912668228418617	0.197184226149311	-1.04105373901203	-0.0301205557617449	0.215723149711327	0.368113535182685	0.375504537818892	0.903984748089642	-0.198072643286526	-0.554350822756493	-0.229329692648378	0.221926140986356	-0.196501995794425	-0.513560351941075	-0.499705867457928	0.102136606633973	0.0325864290746643	NA	0.236960494269517	0.431156160631824	0.320338009748266	0.437907461246696	0.46237941071813	0.343215263941684	0.238351335297772	0.118544992349382	-0.214123436653055	0.179979881911923	0.0991131147998286	0.654938733682795	NA	NA	0.0556595499381106	0.208984693660568	0.248794422450562	0.191390279082541	-0.0723427937515838	-0.602103402160295	0.0671674917800778	0.0971400576830358	0.260188004634277	-0.000739701081099504	0.200440902714991
P31949	-0.282822675215226	-0.360569332845405	0.165591911029889	0.0493010543969065	0.269279971322334	-0.162233999105897	-0.717726710772348	0.401773281517724	-0.560708619809597	0.903028158566048	0.0693759966418946	-0.217006855663374	-0.547434094523036	-1.20765258942953	0.111534704033429	-0.512269049388412	1.25073076667371	-1.56092454356811	0.0910914939781234	-0.220787185814734	NA	NA	NA	NA	NA	NA	NA	NA	0.134334676161047	NA	0.452743979243775	NA	NA	0.023202267327501	-0.270806703085119	0.678838426602576	NA	NA	0.199322092783364	NA	-0.0253589362471346	NA	NA	NA	NA	NA	NA	NA	NA
P32119	-0.0720578000435997	0.391835202889366	0.0555493274505307	NA	NA	NA	NA	NA	-2.05474504061566	0.163775370309871	-1.1320031313119	NA	NA	NA	0.637218294710032	0.147032322273219	NA	0.443976869198205	-0.940620540921156	NA	1.1309605674969	-0.368352973587315	-1.52839213282516	NA	0.071785803171737	-1.21981514154424	-0.947162569506722	0.0128710749690615	NA	-0.735146163644992	-0.590202917465628	-0.429291526437105	-0.131827485043728	-0.437116065844507	0.735668613305737	-0.0901986694902318	NA	NA	-1.93170793342978	NA	-0.0178326415036519	-0.324052262522448	NA	0.985263133124482	0.0771734353119616	0.0146603819113692	0.725398841186567	NA	NA
P32119;Q06830	-0.377915068544836	0.368351271787521	0.584354919748313	-0.165504046710146	-0.256268282835078	0.526384996868172	1.97413663129134	-0.332720691367295	0.179478494672374	-0.10282898480582	-0.791127719297395	-0.281097889149981	0.409726113152332	2.58475871955919	0.0278550818602734	-0.453935174689926	-0.0955270910298057	-0.548826271832984	-0.230187082247438	1.14388336917214	0.165734594930348	1.57518285953558	-0.103764015475835	-1.01438899150877	1.4430996301654	0.822614939551059	-0.564695506991067	-0.355121308348746	1.15821815193756	-0.0113929298894902	0.224614108635689	-0.077816000258854	0.0766497310989701	2.3345028012342	1.17272479994562	0.0442538744918698	-2.45588513565412	-2.16320186092634	0.00755131632463902	2.18403783896691	-0.872601674369659	-1.19015084737852	-0.386678762693556	-0.749121543029078	-0.531476890903961	0.28391283608232	0.723591435851085	-0.628734987002136	1.81840315978915
P32969	-0.0652372486661526	-0.656300546603617	-0.0513764526645607	NA	NA	NA	-0.0517145866940018	0.167340692434434	0.0821253791301408	0.637230108600286	-0.158485922435758	0.597907588440877	0.323913316481222	0.0705147881740393	0.84966969420285	1.04064724043219	0.615415893030656	0.891155995974747	0.90324788053959	0.838564854306711	0.877193531296282	1.61026623845635	1.08748053922107	NA	0.295884796053562	1.48669891968329	1.50670205410344	1.17151848300807	0.210150064744121	-0.0442806221412848	0.413340946586192	0.962107393886915	1.00305678997425	1.01249707431091	0.743590918911789	1.60522703058402	NA	NA	0.427644903086714	NA	-0.172962838793379	1.0033078170793	NA	0.583289147777667	NA	NA	0.541180777325122	0.810051288865447	1.13503067399521
P33991	-0.727575862571836	-0.104750022529709	NA	NA	NA	0.345920379191483	0.471459493778235	0.441854065491135	-0.400075635151077	-1.2019703919243	0.590533993241374	0.320482449808224	0.527653392439434	-0.879624021777772	0.71568826760618	0.890450654879858	NA	0.767464318034037	0.205378345782888	NA	0.679849964006557	-0.567117251838074	-0.868044927085811	1.56217172501721	0.292133728466017	NA	NA	NA	NA	NA	NA	NA	NA	-0.113148938241238	NA	1.15454557883329	NA	NA	NA	-1.37772170322794	NA	NA	NA	NA	0.476494259855142	NA	NA	NA	NA
P34897;P34897-3	-0.00293092799076025	-0.12586525484154	0.103684854420112	-0.399160279006679	-0.156790871549271	0.199726114383131	-0.0382469281605723	-0.18987596346413	0.132753695165922	0.502973162962076	0.559584298803708	0.0942774959610314	0.111716323188648	0.198399442561304	-0.357939609323389	-0.0927497923582167	-0.16616971358066	0.416101988203006	-0.328330350889506	-0.0480081648211467	-0.190782385120966	0.0125247127360411	-0.426908118728811	0.213935296509134	-0.860082614187623	-0.0711231941423836	-0.00215330514947788	0.321809117618495	0.0371656132785111	-0.206705969861277	0.118830073759823	-0.161579302745651	0.173928868846986	-0.393268664252724	-0.127109845357186	-0.282334373592962	0.994914283369131	0.68757237422987	-0.0558075763885309	-0.302172600008379	-0.72764171828949	-0.743429657175487	-0.463390095291906	-0.17333123039917	-0.255061196173385	-0.0488934555712017	-0.185815829212429	-0.22141401036157	-0.30623150838355
P34932	-0.154350155349184	0.80840707032721	0.549351628897084	NA	NA	0.962012518279263	0.158788528717727	-0.664065787416697	NA	-0.931085260957097	0.251778028599138	-0.379248393409294	0.247319756794532	0.82067228593487	0.716096162322944	0.486951338602393	NA	NA	NA	NA	NA	NA	NA	NA	NA	0.964038030670529	-0.0558000415687047	-0.385625466754019	0.319221768170208	0.332106915515818	0.653578080074394	-0.220479335384434	-0.897883828038305	-0.324392024424448	0.426155106763969	-0.532067588886705	NA	NA	NA	0.805560418024778	-0.324236494229702	0.556175790604143	NA	NA	NA	NA	0.696701914770771	0.053163480196266	-0.170498203946012
P35232	0.175059102509195	NA	-0.495277514466258	0.536893772110848	-0.721315169070393	-0.903273909120301	0.519360572992688	0.361327825138104	-0.0130879106881959	-0.496329227016091	0.211506963463943	-0.544699874367054	-0.397291897837733	-0.946533647219264	0.509230101842971	NA	0.0733449697541496	0.842309669781097	-0.600342117475526	1.0330371809846	-0.288808701469289	-0.365783394257973	-0.224935848283574	1.43391484739252	NA	-0.210982672691691	-0.651908487388721	0.850758714766772	NA	0.677913992592802	-1.50032944034914	0.785176479398956	-0.787304754640242	-0.295159410644206	0.184474184472386	-0.0330562538615149	1.19197777423202	1.47121230342497	-0.779153437659214	0.202174503656336	NA	-1.1389471920826	-1.30735845201924	-1.86352581097855	-0.522064370233829	-0.106013332953981	0.34193251582549	-0.586921208537497	0.0950981031221264
P35268	0.32368445658686	-0.296038008708538	0.00576654299981934	0.485589562468201	-0.291512943551747	0.30669111657221	0.301021031164573	0.563361535999721	0.231126247469665	0.546118397545911	0.00311292229503531	0.482347076329475	0.155174618986254	0.535487843164387	0.736962277120496	0.881642916140965	-0.151298376916997	0.112720149932768	0.388348316304714	0.340853939461907	0.152695546998421	0.376277888232494	0.332658594712331	-0.287945354512985	0.0680165693834431	0.097301123739615	-0.53462385774337	-0.358379788551602	0.208288792369127	-0.064730316556767	0.272947220248613	0.111936118681484	0.0360647169878483	0.07651376878327	0.0107709125433654	-0.0817245020428478	0.205175556389747	NA	-0.364790751579821	0.0890481670691729	0.171170767253921	0.0545509415038294	0.337738652683867	-0.234462638447876	0.0365501485890538	0.208257604023868	0.340255904659122	0.363168849671903	0.624805535056266
P35579	0.326338042408045	-0.926328994646317	0.513368024595106	0.209565632998922	-0.238930116502365	-0.194702579184666	-0.773238958219199	0.158768631690214	0.132357371966987	0.387092446488974	-0.141248575360483	0.376134774622049	-1.98143158251471	0.504492107548779	-0.896207995291466	-0.236263829434857	-0.0642304739321148	-0.434473201253873	0.598813475109908	0.248158963948143	0.157740803592523	0.327235348574053	0.392737806141478	NA	NA	-0.948197222786771	-0.621911340706636	-0.654876482233208	0.580085437056429	0.432488225919777	0.535880043810877	0.566698121304944	0.340142124591826	0.461972727655351	0.0974628519746921	0.54245336811607	2.29993544181243	0.182815589077066	0.894373958095652	0.447715307757647	-0.0170732292354684	0.523856982624778	0.00413886340753197	-0.683736432416163	0.390885134080413	-0.29020126260017	-0.729799772503366	0.570431937175471	-0.746523640888528
P35579;P35580;P35580-2;P35580-3;P35580-4;P35580-5	0.416306425331689	0.0703634409596842	0.652702703706158	NA	NA	NA	-0.471379091002789	-0.178524803999215	-0.0216752303012887	0.295243639486191	0.0194688536977342	-0.382322063095691	-0.900799909961141	0.660201138509456	0.225167865446639	NA	-1.0401482639404	-1.20872944160589	NA	NA	-0.60366588178959	-0.191998988151794	-0.836759034891482	-0.384251739147063	-0.544850515697407	-0.422169525480013	0.134793279560495	0.318333038181635	NA	NA	NA	NA	NA	NA	NA	NA	1.02843715611242	NA	0.965202903881241	NA	0.515304194383313	0.695732796707259	-0.545052981249635	NA	NA	NA	0.406969814620182	0.501766693381846	0.296285410691718
P35579;P35580;P35580-2;P35580-3;P35580-4;P35580-5;Q7Z406;Q7Z406-2;Q7Z406-6	1.14808255133607	0.860499878546742	1.38468228073538	NA	NA	0.147275615264931	-1.61507672977733	0.0936248041585691	-0.973739711676541	-0.274775916782487	0.0673214274235064	-0.190900769414794	-0.893071572076464	1.01977370876186	0.333616297291198	0.937463499479514	-1.14428196145789	-0.0724478237077906	0.575725142516432	0.689501629049876	0.336141093665615	-0.36877232021196	0.379354309729485	0.434976324805856	-0.612792227875095	0.130754280651706	0.573612275692151	1.22648394779344	0.704752751297148	0.0689327390779244	0.362840627081207	NA	NA	0.564975590254836	0.421732867074437	0.636374390340629	0.71200001412568	0.128179618596473	0.0251966236120831	NA	0.942679134395784	1.00283645977704	0.0831118664191082	1.10113497691731	0.909353134150241	1.2169288860445	0.150672709805947	0.907738172886917	0.600735249414692
P35580;P35580-2;P35580-3;P35580-4;P35580-5	0.236429522491803	0.0392083350712422	0.814590443638149	0.658145043903672	0.753149678028396	0.758774650694048	0.138373358734422	-0.0690922488454334	-0.627253484241198	-0.347757472255722	0.487497802055502	0.333688833486887	-0.84077582314411	-1.25528293800596	-0.100305625946852	-0.344291809846325	NA	-0.153053754302585	0.192939804175309	0.444613792946798	0.279000318755271	0.481935330576292	0.289459948294393	0.227871672794112	-0.435823080957986	-0.944927559929328	0.356711806052437	0.49592800464743	0.789754681645807	-0.441492511322254	0.502412316111457	-0.853926743847619	-0.0765169334677557	0.0570973738727403	0.274082689280794	0.422632222304683	NA	0.859264926614384	0.549924957780029	0.415091156674477	0.250038973852012	0.0195471730762236	-0.936167155940932	0.120590955780939	0.0235026774357811	1.01695508959087	0.305274215557674	0.140248837146813	0.713587941351495
P35637;P35637-2;Q92804;Q92804-2	1.20565371795709	0.904688496847612	0.858144973861509	NA	NA	0.511035491947361	-0.0477509051869008	0.461978185500128	0.0704663550065775	-0.822028349871065	0.118207699134411	-0.467425652852034	1.23952979047073	0.0135578496100106	-0.0685356930076257	0.25933523713264	-0.336013401370514	-1.19728088251185	-0.393697892470567	-0.21537042027845	-0.318251611484497	-0.751567719440866	0.286037606006076	0.715959557985217	-0.0963455747785483	0.382919705716639	0.0925248381445965	0.546063395379538	-0.615213256314321	-0.56799534301389	-0.537384579875393	NA	NA	0.548569700694425	-0.650597554242075	-1.02783557083411	0.215431658205359	NA	-0.116823391728378	NA	NA	NA	NA	1.54553079269333	NA	NA	NA	NA	NA
P35998	-1.01045466788335	NA	NA	NA	NA	-0.538027273614602	NA	-0.981453181516738	NA	NA	1.00705384073124	-0.517699847845453	-0.466700597930547	-0.506726320069837	-0.23654897797916	-1.26877851245015	-0.167021585725078	-0.855272751544524	0.309318892007805	-0.216463617106569	-0.535496724694297	NA	NA	NA	0.777625005367236	NA	NA	NA	NA	NA	NA	-0.7098095784102	-1.75660986875415	1.22045394018917	NA	NA	NA	NA	NA	-2.01074553245857	NA	NA	NA	NA	-1.81223944360208	-1.02871340550401	-0.444486008108248	NA	NA
P36578	0.0536616781273062	0.106688601223163	-0.261909762843467	0.274944365756106	0.420539458248398	NA	0.150402860412595	0.531780392461721	0.305394473964116	0.460392609257767	-0.0798124384388939	0.0592246351949227	0.0555866897347731	-0.209891812665217	0.439173157576769	-0.389499693754887	1.45412861022225	0.608953659891825	0.300440318757754	0.0533952831581538	-0.100993111597573	0.362767204815595	0.38763257256809	-0.175743958623622	-0.212810038412471	0.176549769491207	0.632183795421363	-0.442114857916117	-0.278587945211186	0.199347267750403	0.0410635495611939	0.226907119426428	0.0089734553871642	-0.300604668686156	0.201184170604334	-0.732545309047539	NA	NA	-0.57615849451184	0.563396081220738	-0.0143905475052185	-0.0530629029660111	-0.150132489642586	-0.380590585163725	-1.75207488802284	-1.65099756804509	NA	0.256128530383262	0.637653087069408
P36776;P36776-2;P36776-3	0.116338048354875	0.563692302333912	NA	0.0180293292889538	0.451595995818385	0.146531406632731	0.426106259699394	-0.927504677329581	NA	0.831656914765079	0.583857891869571	-0.583591890145091	0.547504068905118	-0.313704451584332	0.437091553071894	-0.10053537418126	-0.590666031971926	0.295044781576933	-0.109501312284312	-1.12704250112029	0.688284321653122	0.401932604911391	0.195836457769104	NA	NA	0.408666326585824	-0.348042573567765	0.424832028466335	0.246418612573754	NA	0.41919440762143	NA	NA	0.260775010178585	0.0634782340153024	-0.552201111963426	1.02550934210376	0.327949066256039	0.724902058445833	NA	NA	NA	0.706666428141002	NA	NA	NA	NA	NA	NA
P36871	-0.29765259931436	NA	-0.728071188506775	NA	NA	NA	-0.279022306968285	0.770762004211549	NA	-1.3814320677923	-1.51595838363064	NA	NA	NA	NA	NA	NA	-0.735970610100214	NA	-0.3687730114674	0.810739732833341	-0.707299007584053	-0.272874560440939	NA	NA	NA	NA	1.05176213139352	-0.324134647475723	NA	0.00560773426071153	0.535119241594648	0.523333967798686	NA	NA	NA	NA	NA	NA	-1.30799917638889	-0.337734190621131	-1.82428963791809	NA	NA	-2.29266019567361	-0.741777224307285	NA	NA	0.290182026533106
P36873;P36873-2	1.49647865966284	-0.130750399202457	1.00993168317096	NA	NA	-0.394366207805831	-0.179034309579962	-0.354282094192163	NA	0.866614798322928	0.857154784003706	NA	NA	NA	NA	NA	NA	NA	NA	NA	NA	NA	NA	NA	NA	0.443035752572845	-0.728410007999748	-0.460021001592595	NA	NA	NA	NA	NA	NA	NA	NA	NA	NA	NA	0.745677451432436	NA	NA	NA	NA	NA	NA	NA	NA	NA
P37802;P37802-2	0.176122654906925	-1.0762646143762	-1.26254721577284	NA	NA	0.518231831496578	NA	0.35617591436234	NA	-0.0605194116254702	0.0544390092025007	NA	NA	NA	0.183635062934621	0.518814615148902	1.59095731238586	0.683699901639155	0.442820573148652	-0.522190532371871	0.392915543495594	-0.964134159805351	-0.124646860414145	NA	NA	NA	1.04299669367306	0.257742497419632	-0.494067632453489	0.346384840589638	-0.245458829160254	-0.389174870397718	0.0107342151018162	-0.408311802338232	0.334840363739849	-0.725633274015829	NA	NA	NA	NA	-0.464587815693343	-0.0992939308140238	NA	NA	NA	NA	NA	NA	NA
P37837	-0.922707191162554	-0.188695705357742	0.621758818219123	0.36857860688756	-0.166407186940568	-0.014802442873753	-0.0252447979553928	0.203358413604293	-0.707391248364332	-0.626117711030668	-0.437010146470039	0.366454017584676	1.38824615801936	1.04132469726646	-0.0631223196109627	-0.0830230668774553	0.214514608633225	0.558771431383778	-0.462244341437941	0.524236375282451	0.58885813712122	0.989955828938806	0.266124401649751	0.661607627225547	-1.33753268762925	-0.593437654986334	-1.02484225834255	-0.173879126030239	-0.147229995349378	-0.902526121231265	-0.287516318175938	NA	NA	-1.14411017699919	0.132487689834018	1.19660088621263	-0.842198764813401	NA	0.311578223939329	NA	-0.580883644299856	0.850206820033844	-0.292073310644697	0.43331291715213	NA	NA	-0.420003142610993	-0.727082010596838	-1.25624702348671
P38159	0.165209577232004	0.204520571031875	0.0187156516042251	0.128964712640938	0.414143744387938	0.112024779015108	0.00601876242235351	0.4387232005368	-0.0181430963468594	-0.507441048187833	0.21103489420646	-0.237638263681733	0.40522604702129	0.037376258395904	0.105105376392586	0.336915315833827	0.0540791709991587	0.38739379196598	0.165298314105525	0.392295729440208	-0.731526582907397	-0.0965931778815114	-0.0548087785077811	0.251856683790499	-0.413846473879225	0.333322945221931	0.594022745490427	0.184984392416225	0.209766666836477	0.210218674220484	0.567349055349422	-0.147427518679438	0.233627248284401	-0.576896626437723	-0.634028099557932	-1.10793651979133	1.24481766810965	NA	0.311289323356861	-0.663622996548876	NA	-0.34054100933655	NA	NA	-0.471953845000841	NA	-0.407246866784378	0.455443407294783	-0.166089981235504
P38646	0.330919871575408	0.345034705525153	0.578056669010994	0.0143034615139354	-0.82842120921308	-0.704673139037308	0.0490073838087779	-0.0188329667518279	-0.493923529745407	-0.265294441814996	0.0731240302993652	0.0228875538326613	0.0945914541058827	0.692744761099684	0.0559108147279036	0.22168358877093	-0.255458971396923	0.282771078600218	0.05024148158257	0.224501260093905	0.0210742641931568	-0.0856668338713037	-0.0654516890804862	1.18073935104267	-1.05361618330951	-0.0121402831584523	0.166169471885534	0.36890498495277	0.259110840100799	-0.288477957409708	0.524016711604075	-0.325859391351943	-0.730380791502825	-0.0690141216376052	0.642130232314972	-0.232603014357401	1.07680292419169	1.07815090896182	0.0836773814676238	0.525212439336933	-0.259470935929283	-0.19121795438346	-0.40137936999246	0.166096783139444	-0.930614795826948	0.139017736937614	-0.130078832627879	-0.328560411021026	-0.102888965459174
P38919;P60842;Q14240;Q14240-2	0.829925989085176	1.51551459421254	1.12832451840084	0.0401526263126168	-0.165364926534138	NA	-0.877118602104721	NA	-0.320449787034183	-0.169290492477736	0.10444948491023	0.515193735161694	-0.213879072751298	0.497833832097953	0.640102053637851	0.784779584272805	-0.727253797847049	-0.364534369388296	0.810253793480232	0.909247557860152	0.617486345146052	1.19631385894699	0.787289852465781	-1.04031932811109	0.909600980234031	1.57651045585477	0.954904130929977	0.980690335380782	NA	NA	NA	1.34971061001794	1.27304837521243	1.75836564337364	1.87714402043428	1.99239808772788	-1.109054918597	NA	1.18720944879012	1.77723201403528	1.36282614559514	1.94117310277694	0.20405125603685	1.1597537496502	1.51575286442693	1.31859415550703	1.18199161840513	0.806451133584025	1.13002987901291
P39019	0.323189422927389	0.189092529460721	-0.262878124670556	0.337353360628682	0.535808867121288	0.200402256462741	0.232361574837417	0.188131924259909	0.187722277031304	0.166393718521787	-0.238463348627435	0.163520618699338	0.148517685085978	0.485409907816494	0.282509978477965	-0.235860222582929	0.146905810228158	0.198727846515338	0.267160479163752	0.444966574568479	0.0431785034394757	0.332200500841875	0.256851452216105	-0.565241590261975	-0.4529336237863	0.496862363305438	0.190708207769746	-0.0339571239339394	0.158508004595935	0.250938058382017	-0.188417075401333	0.185514832031066	0.292142560495658	0.375703875211823	0.0660727501543346	0.15722583282878	-1.23685419467147	NA	0.0971504234452341	0.27404769459638	0.277241933030479	-0.363025979437552	0.182157239267021	-0.710677215144716	-0.115588867025995	-0.0836085309013167	0.0179602209595855	-0.30779933774405	0.661565997059772
P39023	0.146726067257838	0.118888732684729	-0.35337623294061	0.264266516983269	0.287525443311232	-0.0274723245312315	0.161719057262272	0.213383367795415	0.119094401547321	0.420407683088493	0.15188958206993	0.228574478350753	0.105943090591185	0.553786177266163	-0.331915359213981	-0.530713678224491	-0.0778294273097134	0.266955787811897	-0.0980178611368526	-0.105077772324437	0.315921181672984	NA	0.460757666829285	0.072701162220136	-0.166168154285715	-0.344458134180382	-0.487440981734645	-0.49326984136298	0.178923377192678	-0.181314660801404	0.232626091742625	-0.222161724197628	-0.286958491745939	-0.465038370407006	-0.207989658532438	-0.00154587406082693	0.359409727952735	NA	-0.0493345084928826	NA	-0.284475798733649	-0.0145064124809662	-0.45191829825048	-0.639868319958725	-0.0451371935613535	-0.136319047177101	0.0920056730114666	-0.266059137134658	0.0802646206205872
P39687	-0.210870655109472	-0.465422661064817	-1.30506022282677	-0.719754754200873	0.103231578969566	0.0354809415068133	-0.435295211624354	0.480358489844231	-0.324501084849835	0.173724782553892	-0.0501030639487802	-0.358599650463454	-1.17947678769015	-0.677843136463612	0.0598822776544512	0.0987838098102316	NA	0.0915345072437672	0.428817179768831	-0.116101888797214	0.0756248876494524	-0.139678681905288	0.344385386548776	0.771292511131327	0.832359623376749	0.603586378361215	0.781314035730202	1.13856035384183	NA	-0.639680711543275	0.269421132921845	-0.540408892405893	0.541407451676275	-0.167855162711073	0.243613735953845	0.367118933682984	NA	NA	NA	NA	-0.73183406197569	0.13097525845406	-0.31381342378326	0.338761126917643	0.212896970009183	-0.0460219638116367	-0.35763837154388	0.00820129241730242	-0.358650320427328
P39748	-0.934665899277353	0.391978432168121	0.0930580909367088	-0.378030500894882	NA	-0.66906869265417	-1.10963358884453	0.738393642451975	NA	-0.35703488714653	0.219108652668314	-0.0276724826925027	-0.400055913148454	-0.270683112805039	-0.36859611664862	0.886214761041263	NA	1.00843033271147	0.636792455790461	0.12140089424355	0.262255790796969	-0.333696312010355	0.0608103272981209	0.212175287409079	0.167921564519044	-1.13702696185993	-0.127605659847978	0.295466884133572	0.0609562650034718	-0.534295261516631	-0.696617268651621	NA	NA	-0.289969205964176	-0.659744554969771	0.0266847368923596	NA	NA	0.332189802307602	0.305202886742741	-0.0102313303014008	-0.0075649583336156	NA	0.142897457605088	0.620821839565057	0.0012300947374187	NA	-0.0405216460651015	-0.579888529092316
P40121;P40121-2	-0.213532915835966	0.544959669737652	2.73042024903229	0.0780360744621147	-0.6532456606108	1.48687588279933	1.29471551919043	0.0680751914325731	-0.564085884130974	0.277242594056752	0.370950047625899	-0.797098736739982	1.27154409621525	0.382184072417707	1.12226445139118	-0.0654503712452938	0.120397736197537	-0.751771127718747	-0.349741414627423	1.80596858914816	0.167197891501294	1.37704960209709	-0.295102383741011	-0.263855061264639	1.59510769357474	0.504332567818738	0.425469201147548	0.148252030190734	2.25801527509736	-0.70594954261774	0.01770499112449	0.299793807071447	0.53114668500871	2.45335304466332	2.07556983195645	0.518127114611178	-2.11707559873181	-2.0451862678463	0.187571385042675	0.484133516050767	-0.587706745353322	-0.243462435433124	NA	0.175161565460146	0.622633151633891	1.53984747124447	1.2548599755051	-0.546271740820075	1.08366055559196
P40222	0.679575592430157	NA	NA	-0.478097892536167	-0.19353856542928	NA	NA	0.70548339553749	NA	NA	-1.70507244101387	NA	NA	-0.554791721891581	-1.10832644074066	NA	NA	NA	NA	NA	NA	NA	0.703965684497519	NA	NA	NA	NA	NA	NA	-0.909630226447243	NA	NA	NA	NA	NA	-1.09275685840021	NA	NA	NA	1.14184773509623	NA	NA	NA	NA	-0.321506071040055	NA	NA	NA	0.267435675850592
P40227	0.306632685470768	-1.01595854210161	0.259510939755179	NA	NA	NA	NA	NA	0.0754564908514124	-0.347641229025001	0.0933166492149157	-1.00407089601792	0.0695852830146305	0.107386634149218	0.190001296403664	-0.532675215250574	NA	NA	0.741851779007025	0.823924471940935	-0.421244608650327	0.0382043770016377	-0.873165840322529	NA	NA	0.848432579760411	NA	-0.515383810965081	NA	NA	NA	0.308752557781251	0.0238911949989129	1.03229837632475	0.371794638909808	0.989146604532558	NA	NA	-0.708087214252483	NA	-0.280771693711402	0.380434735740536	0.085876546131517	NA	NA	NA	NA	NA	NA
P40227;Q92526	0.866586449685478	1.005055150071	1.14308035958836	1.28468619355318	0.559709026980081	0.045285114940935	1.01671509368755	0.615070274542223	NA	0.646308222186783	0.0123472564450757	0.617147973032858	0.484228953167441	1.10484371027595	1.18551972990123	-0.101524111865776	-0.109963818971499	-0.0809671228124192	0.704324336749801	0.245596011539664	0.371377174424464	0.562336794963207	0.796914252084075	0.0433819806828267	0.209909373557046	1.00688412343547	0.763946553003417	-0.529509580524269	0.507299395962304	1.13349515781482	0.259766687919396	NA	0.793860793486884	1.13237733119955	0.970861504975648	0.417334020104395	NA	NA	0.808195938104699	0.163160931179192	-0.580581757404219	0.490016046608368	NA	NA	-0.381342470582695	-1.42482404274379	0.524847352978553	NA	0.526555520465611
P40429	0.286788547530685	0.114533775941557	0.171300366194043	NA	NA	-0.218538660036739	0.18117666461013	0.20710656417159	-0.56265118662962	-0.326340800253091	-0.315736549577476	0.661158926672337	0.297847330536226	0.777079499663469	0.355622455249488	0.409106655049782	-0.317162805912419	0.0319423385446714	0.19065597406869	0.125071726718559	0.0143122780887481	0.407588148118396	0.336123807787875	0.406535991621913	0.0768162736490474	-0.0100876425332054	-0.344161972466752	0.16778689510094	-0.140492207626986	-0.398929916973738	-0.354411508859692	NA	-0.398673242987354	0.0691484178955001	0.121552043795721	0.261089398928998	-0.423902319811614	NA	-0.119136293763053	-0.0645210339205352	0.401276511772291	0.0651004125905154	NA	-0.346845596228869	NA	0.359434257861743	-0.0384464980650186	0.0351217206609481	0.285390957664184
P40925;P40925-2;P40925-3	-0.715150250888224	0.185767177059276	0.183646585433568	0.432563907626324	0.188220134617135	1.12995056876428	0.974812133320058	0.299679197579348	-0.564662772738992	0.671690640393099	0.638003403712479	-0.889815779945494	0.895043435499561	0.107079456658245	0.770714052555512	0.0327090795503746	0.418359813072507	0.299483887712023	-0.338261637228744	0.237194221138635	-0.474858979564397	0.346176139140958	0.390613117969254	-1.80755033667305	0.650763005569988	1.08594113172139	-0.363072386656532	0.0464586899436182	0.135242645574121	0.115892965448371	-0.233305270081542	0.305195200751289	0.187002441633568	0.87877239527252	0.95916171744825	1.02263240214524	NA	NA	1.22651584363744	0.100338067661495	-0.152003978922874	-0.178192128758377	0.156905253163174	-0.437456491566678	0.610687991895788	0.712309736558345	0.400731517125107	-0.0542093880764523	0.718795970275284
P40926	0.90964163515672	-0.200034994082318	0.749734033552545	-1.64168107742457	-1.73682649967957	-1.14213497829902	-0.957485008541215	-2.32658178667308	-0.184885827346069	0.555231687015468	0.585176046501406	-0.533767173066201	-0.264938704976602	1.17353776590879	NA	NA	NA	NA	0.642929201544698	0.824093503319904	0.296149675948012	0.285326046954767	0.130814000512734	0.423769296627221	NA	0.136222642983139	-1.31876683381023	-0.481599082012212	-0.348332475437944	-0.614725743135729	0.698729245022238	0.163538118275888	0.0172183891149413	0.142289502351312	1.12854551918075	0.153713488925338	1.76145382448288	0.949970490126087	0.100665910424969	0.352349025873161	0.435156248036443	0.583323236517466	-0.472517375965023	NA	-0.202983711898709	-0.164476338909564	0.244889668502068	-0.134510527174725	-0.0168175518671105
P42166;P42167;P42167-2	-0.526107727945116	0.0236559752058094	NA	NA	-0.0563517985343927	NA	0.870938988966756	-1.9620058066196	-0.0172864440243932	-0.608716570399856	0.0423625528866631	NA	-0.0338031652377208	NA	-0.357273133897643	0.708360086575267	0.494765242499575	0.658816718783582	-1.08344573266871	NA	-0.471688799000364	-0.921332466789311	-0.693303592319403	0.100777825869884	0.321647408951518	3.11682372883835	-0.283295457214453	-0.233137532754508	-0.790428674677118	-0.255762651468773	-1.17463222917501	NA	-0.140112082955628	-1.00631618980654	-0.450357891812015	NA	-0.734657860491041	NA	-0.70155671580725	0.327305416104519	0.364870613258554	-0.132621736997098	NA	NA	-0.394753139347424	0.253080547998373	-0.0279778016950305	-0.2327829505848	-1.29342805401203
P42677	0.239026380015731	-0.217960245147524	-0.377359262356288	NA	NA	NA	-0.639729111520903	-1.00688261404408	NA	0.305039829058585	0.100877692312295	-0.189039551935857	0.252540719749413	0.177396476040586	0.0810824781961743	-0.0912135581524728	-0.142885249050188	-0.083724344502963	0.550532437910141	0.0917887040765969	0.322785649158466	0.300297723528301	0.219486221979655	NA	0.293250287886639	NA	0.745101416244936	-0.0719394294264546	0.753412143262027	0.792645026305393	0.14514459029728	NA	NA	0.507861579114984	-0.861002533162089	0.980764629772768	NA	NA	-0.601030779514494	NA	NA	NA	NA	-1.35836028216099	NA	NA	NA	NA	0.653875473117644
P42704	-0.944348172066833	0.862205684109161	0.461443787550929	-0.112384705727529	-0.584873145631354	0.109023376750338	0.481021333758934	-0.0639546729521676	-1.2969199550007	0.224979768652753	0.919306945558702	-0.673941418859052	1.07534657705867	0.617660403084272	0.689933688938749	0.152354810307786	NA	0.0337184888975612	-0.659992313166333	0.290482469195041	-0.83803915656879	-0.0498823391715507	0.188823998990672	NA	NA	0.097994616850551	0.39253755207355	-0.317000155892962	-0.14886522767917	-1.44389715001758	-1.36780652531197	-1.5994665767003	-0.476940873123195	0.371770085183903	-1.45858730106997	-0.172410466329488	0.0233784259961637	1.06906645842349	0.192874004180932	NA	-1.41565587385911	-3.21522527876174	NA	-0.778704045851054	0.71368449412938	-0.0971724775441432	0.270112612319932	0.375162537395537	1.40330212818605
P42766	-0.266392363200173	NA	-0.286068396845365	NA	NA	-0.29341406652177	-0.552520932298212	-0.407763221578989	NA	-0.0476100270488096	-0.217366711795285	0.0484362288748812	-0.108375876207825	0.114049775989747	0.245227949617516	-0.143748859256119	0.688145748353206	0.215044065865202	0.17676190128706	-0.241860346511845	-0.588415190383171	0.463107959764687	0.105980698299005	NA	-0.251679064395611	-0.121932409414565	-0.458172386917177	-0.33577780199733	-0.792772792812627	NA	-0.103516627593679	-0.603226391562189	-0.515581856561183	0.455459766844685	-0.0911142086663506	0.246350842286219	-0.348585835271265	NA	-0.0060689221651429	NA	-0.192801189338462	0.281318251403666	NA	-0.0427871157350894	NA	NA	0.339369067807855	0.205410679564864	0.76624830891512
P43243	-0.816000073806993	-2.20076022991053	-0.909416130555528	NA	NA	-0.304347655944106	0.145448239095525	0.159164572071352	-1.00555993477329	0.298215131026701	0.101147580174498	-0.902351234880358	-0.457670022633321	-0.949150035891951	-0.232813625649415	-0.316424695498042	NA	NA	NA	0.585821879287751	NA	0.0860955358767569	-0.211945456593055	0.819602947966154	-1.2755147086129	NA	NA	-0.43822584661361	NA	NA	NA	NA	NA	1.03933018349034	0.927123798666018	0.482483986521196	NA	NA	NA	NA	NA	NA	NA	NA	NA	NA	-1.74243749281342	NA	-0.885888665256612
P43487;P43487-2	0.0222224137663593	-0.119872703063317	NA	0.236556339825781	0.115670059033305	NA	NA	NA	NA	NA	NA	-0.251463997009813	-0.877828734592688	NA	0.00876980819349425	0.0697670636837018	NA	NA	NA	NA	-0.884962927695325	NA	-0.849844419079365	NA	-0.475720825386618	0.0894222488990985	NA	-0.00134562479782475	-0.363816074375972	-0.00669687736093004	NA	-0.0503937476452991	-0.308817567564756	-0.131933643679722	-0.165645070457753	-0.230480494831585	NA	NA	NA	-0.566697273705887	-0.296895491970003	0.00136820846418081	-0.241121241199279	NA	0.127840449861954	-0.722504708225963	NA	NA	NA
P46087;P46087-2;P46087-4	0.137734164807328	NA	NA	-0.511427040202538	NA	NA	NA	NA	NA	NA	NA	-0.361377846463443	NA	NA	-0.670970826947208	-1.3567342836418	NA	NA	NA	NA	NA	NA	NA	NA	NA	NA	NA	NA	NA	NA	NA	NA	NA	0.0568517379979555	NA	NA	1.20346181778818	NA	NA	NA	NA	NA	NA	NA	-0.256139233671112	NA	NA	NA	NA
P46776	-0.115826701648053	-0.150126431520485	-0.0778188917918418	0.169431219804495	-0.00234676356953182	0.366555907526609	0.582333291149692	0.72337430389508	-0.128491315309771	0.427606799941532	-0.101756255880608	-0.111361290924419	-0.0781246617372795	0.374599896213615	0.106519156098897	-0.27165692602611	-0.052596088942197	-0.0314319832336865	0.490805391874176	0.481784620107785	0.19680434537652	0.392889855102003	-0.0863120343503519	-0.872340545045677	-0.347064921351232	0.159342592063072	-0.127801703014063	-0.33659465320307	0.164816039484668	0.305137569905833	0.600785859100042	0.188347621931787	0.109264149886154	-0.213826211976137	-0.0646533888123575	-0.342541763795536	-0.553158343790111	NA	0.139613333426925	-0.0100332694783831	0.0984012307512827	-0.352301213114919	-0.189680974995012	-1.2336868658306	-0.618806033229136	-0.646285141046676	0.239576242137943	0.140589579052925	0.39326155137699
P46777	-0.939745340309921	-1.25379241826543	-0.783251830033401	0.53043156006048	0.999692281137371	0.534283945889932	0.670514203261612	0.223916327920587	-0.148872428118389	0.0858130527640419	0.222069566296524	0.183401107464608	0.403923317745393	0.453291217283115	0.595566174126632	0.180071628034654	0.537382256257866	0.436295952818799	0.39451531854635	0.59410788677714	-0.104328043986024	-0.424055763138284	-0.296187382550216	NA	0.304302474813651	0.704918745352466	0.392917711232129	0.276483390878015	0.410031263169983	0.803172803842087	-4.4179297120424	-0.42200727920571	-0.986761615411781	0.192707057417833	-0.132358449575054	0.0629673707254014	-0.997748333207329	NA	-0.20551641555573	0.196172596804657	0.212567551342109	0.544719216941671	0.975022897085225	-1.09527155430144	1.20041937736894	1.58675504890369	0.191636370473778	0.233125636793158	0.355742348709487
P46778	-0.299596701604992	NA	-0.939908921053417	NA	NA	NA	0.41451653603876	0.0384771115996325	0.38558860502805	0.611111193311373	0.0353123817382821	0.740403125590037	0.0637060595894373	0.423881130454399	0.0647216957843428	-0.423903305694351	-0.28183452467104	0.109000072011921	0.355942001233895	0.271358215899911	0.216431276008837	-0.0831955123119685	0.259505565860992	0.277192869374311	-0.0555703709264526	0.303277957147849	-0.644884707845683	0.140462314238758	0.156691944264423	0.129375945803686	-0.0672392367269301	-1.49659379544441	NA	0.25578146674281	0.559879055546026	0.628614884078274	NA	NA	0.525200040487724	NA	-0.0102610187573932	-0.206887511294908	NA	0.446679234139831	NA	NA	0.595893530932932	0.466175583654826	0.668522562585006
P46779;P46779-2;P46779-3	-0.0127338897364512	-0.254829525559107	-0.565040796657432	0.0342321758275629	NA	0.369131700345123	0.393008029279209	0.326008020754916	-0.228025390985105	0.534319803613331	0.1038766499255	0.155023646195308	0.49688039381426	0.139052241788827	0.601004975208954	0.581825384095759	NA	0.478165377367938	0.278776375236922	-0.244247501750327	0.154026571736496	-0.400994385075359	-0.817404333667155	0.0850385395115024	-0.339601417584163	-0.716610920971826	-0.261499514773364	0.0663920513941688	-0.300825300789102	0.00430944617917985	0.192259753939991	-0.429108261034776	-1.07169941629586	-0.548529352894005	-0.240836122845003	0.0916146259461842	-0.23828708837745	NA	0.328088511634003	0.468867468261419	-0.460442769981525	-0.482364052065574	-0.00927274829012652	-0.155760034069758	-0.448908061754232	-0.663296483478451	0.0287209667625622	-0.246165220464901	0.197114580625843
P46781	0.151235719077465	0.28551081204696	-0.249319990580674	0.236433945443917	0.113528981590549	0.410160899901292	0.409907125083518	0.657166940366208	0.0953631318143855	0.324743215815564	0.0849178632184444	0.180743315501697	0.0100789822256639	0.0713760654658901	0.467032875689125	0.240426259565656	0.0828317884803018	0.242305418876737	0.347755477774049	0.466729767495271	0.204415403709532	0.379745816947577	0.364646592718007	-0.34260987583272	-0.21905395459523	0.318383431578778	-0.016398902060673	-0.536536931805228	0.445304150946376	0.294300986956397	0.307092858940035	0.298494047291376	0.202424097381241	0.194055666766222	-0.0829759371085284	0.082840480172917	-0.837325668906498	NA	0.343777361172134	0.0625043945840526	-0.144943133644826	0.366713714530251	0.344764884002028	-0.829714185552953	0.342223608276055	0.476148456002879	0.0947362234928573	0.0743303463592109	0.793562890224629
P46782	-0.341370740364331	NA	-1.01855741764763	-0.0777022710222742	NA	1.21215338445437	1.15176867348519	0.511028063200415	NA	0.0699724494769436	0.337012687823704	0.371899252579644	-0.548172657166537	-1.6304178095321	0.623433808304622	NA	-0.994880813969425	NA	0.428116344144671	-0.0012742543465348	NA	NA	NA	-1.04289799873374	NA	1.25194521116519	-0.614762248290232	0.144796040003595	NA	NA	NA	0.183015392003524	0.98896845149384	-0.0597164618435606	-0.799066460289739	0.728076842214277	NA	NA	-0.87584118622826	NA	0.121815100377703	0.912515798783404	-0.271624466736649	NA	0.48089351042372	0.749338225477009	0.457739744214253	NA	NA
P46783	-0.127261824328465	-0.525651527513779	-0.481317901376795	0.564033305842958	1.06248630321841	0.823354815713015	1.12388267356536	0.689946480612549	NA	0.376560643026629	0.299304409044367	1.05510456221621	1.0932316316901	0.982170954391317	0.861248078641819	0.473723060620022	-0.953150800454587	0.65966786021008	0.66808299272985	0.84011035093837	-0.0216945536906511	0.818726077571872	0.227123840385914	NA	NA	1.09874345410194	-0.135979327442173	-0.399239296073499	NA	NA	-0.532638977015503	NA	NA	1.09970084785762	-0.0737818354611791	0.796560588656228	NA	NA	-0.430456002400421	NA	-0.567644304816577	-0.56147335265414	-2.48773289211541	NA	0.115828418565543	NA	0.186860342179942	-0.174524202729322	-0.567827154620483
P47755	0.390142232991096	NA	-0.382324770427771	NA	NA	0.150761077288547	-1.96721822225707	-0.326876209087858	NA	NA	-0.192712891658115	0.669822449599692	-0.583475852987527	0.0803849030356298	NA	NA	NA	-0.0527819265548102	NA	NA	NA	-0.524375541469866	-0.916910491987164	NA	NA	NA	NA	-0.854118234424424	NA	NA	NA	NA	NA	0.316730706474832	0.444837861792078	NA	NA	NA	-0.337133876635546	NA	NA	NA	NA	NA	-0.790421340282332	NA	NA	NA	NA
P47914	-0.228897791394496	-0.449001553843764	0.048457648351064	NA	NA	-0.00396642695976673	0.334197876724981	0.235408890149171	-0.631387262877547	-0.521082740599361	-0.44887119326188	0.0918958236570655	0.13642750297412	0.268837392771254	0.261752639557285	0.379729760320579	0.301852163962213	0.522861393697036	0.128338793224154	0.0811304635687522	-0.558935627188642	-0.592510951936122	-0.453846917963891	-0.494549879495223	-0.115800301392028	-0.18974811982504	NA	-0.00192598375433008	0.0574703070160846	-0.229961521648277	0.253274078218056	NA	NA	-0.18817128858783	-0.708075305460951	-0.377866163669052	NA	NA	0.179044999856074	NA	-0.429725989263963	0.199199421838751	NA	-0.988039567970283	NA	NA	-0.348126728160532	-0.0504414704065035	0.0230498530238214
P49006	0.0188722910391793	-1.07514145779309	0.0283567880422696	-1.88031685207014	-1.54164943364171	0.231930542674849	1.09118520965467	0.853207640381202	NA	0.662972893310048	0.0435998037120196	0.648252572370517	0.341158168100931	0.671464142988527	0.0939911647594555	0.418905529759605	0.569695191011825	1.00387087679282	0.708334023636051	0.618714124582842	-1.26956047721925	0.828470460740654	0.502546433540693	0.168980460776398	-1.66375980698062	0.675110346502305	-0.282785688647785	1.83969696662932	0.731970616347307	0.428663309296037	0.920235268181128	0.410071733589479	0.241123342382772	-0.0621167183126902	0.579453719151693	-0.082031220521906	-0.141071026092948	NA	0.277250746143414	NA	NA	-1.02038640926225	0.0308810650808408	-1.76313556565149	1.64651051892896	NA	NA	-0.887967199634149	-0.784752930408269
P49207	-0.646314573884798	-0.264691745681885	-0.214441764418217	0.156850889543996	NA	-0.10987134468804	0.289728196870051	0.179408261337296	-0.288541813000955	-0.0482928226874817	0.157463880487968	0.0678571684450011	0.172049500560667	0.32131941681443	0.486288452022996	0.328726702828912	-0.30815067389142	0.0146499156431926	0.16532859571223	0.325097998077327	0.0264487245057717	-0.206473195828516	-0.29860385201351	0.274098643002	0.136025458294395	-0.0775986808943116	-0.0419217773898394	-0.108755226241475	-0.256379853965904	0.405582081454124	0.497763062312767	NA	NA	-0.323876985583645	-0.163942515170287	0.121291819400422	-0.275598146124041	NA	0.278333770214715	0.110358202804625	0.461220382582284	0.263531329901139	NA	-0.721642280787285	NA	NA	0.0560877501364488	-0.0806556619650452	-0.273316131544893
P49327	-0.136088598595979	0.408322244308598	0.731191097464154	0.415387021276421	0.386091500333696	0.59447044256995	0.652711418087271	0.0963409572682709	-0.111141061820576	0.567816551636182	-0.245995378437352	-0.0150111648688725	0.610237713958806	0.585590930098788	0.620059688976608	-0.559282498920088	-1.02327987199647	0.705603049212413	0.211492458764488	0.115137398409367	-0.0356361556189202	0.811200389260859	0.423022766862977	NA	-0.0507806454610465	0.226423147405796	-0.860253508038637	0.1197807681841	0.185046524328012	0.148890319116178	-0.605889748089848	0.379767032835721	0.247942990674383	0.636862421476724	0.911207590203474	0.649495836639131	-3.15584445325511	NA	0.237758146878601	1.05942748536061	0.642379971868356	0.594419051084829	0.394254872422642	-0.749948976213226	0.558828278381249	0.505330627348986	0.520884472778989	-0.207206836360253	0.339885629468752
P49368	0.478715097941852	0.222718949932983	0.174803451314497	0.160325511398853	0.0453165437266381	0.271260033507617	-0.0508372378443996	-0.339915373730101	-0.109018098173771	0.05767149044214	-0.0660579217853751	0.279099021500959	0.229052784528566	0.267916945330776	0.38593104407812	-0.433979620130525	0.358700151103287	0.0524960157458076	0.338583866962936	0.146977115512547	-0.342344811585897	0.22955285427535	0.299716562541436	NA	NA	0.435908267513696	-0.506089752001921	0.23083514399271	0.0655732603044512	-0.0299245159102533	0.114176899988023	0.12843254673841	0.0913381944846045	-0.284317755960218	-0.639942052517681	-0.257262271603481	NA	NA	NA	0.27260661016853	0.952715166890369	1.35723137956537	-0.725057066825548	NA	0.248555190518319	-0.368219999632579	0.565421514029936	1.12474470723866	0.993259425104791
P49411	0.0681225376773737	0.34196650198784	0.544118515901854	0.0175013313254037	-0.100563649025763	-0.592024080735141	-0.327044380447394	-0.880342892357919	0.113665410091366	0.378468795915714	0.381317018809571	-0.225581883853359	0.0952336597627964	0.191787804594998	-0.143873157934858	0.558819130266109	-0.155795031893124	-0.343256221117131	-0.00367794583720264	0.36071669649687	-0.264666467914404	-0.522013276854405	-0.672244819951545	0.851098327181037	0.0753568202100845	0.188722141991884	0.189481447292079	0.240390271791694	0.419325155750742	0.0890794143617667	0.331515890793937	-0.0630134281365848	0.116346431508979	-0.191325657833176	-0.0378811862822705	-0.627023672953907	1.16000781277256	1.08372187158851	0.327485067020163	0.139893138115318	-0.116154559867365	-0.0630683504098125	NA	-0.207508679248909	-0.162182364349119	0.177780294612733	-0.109384055128353	-0.248463766113425	-0.161874793089954
P49736	0.504907131579346	NA	NA	NA	NA	NA	NA	NA	NA	0.432579342983038	0.872887735355028	0.0678968396013745	0.888587459313832	-0.0314857858510466	NA	NA	-0.295280606137385	-1.4855070706628	0.491453795847906	0.186719166541849	NA	NA	-0.06484733116045	NA	NA	0.39565762137533	0.910633812220233	NA	0.154504748448381	0.927386437702017	0.438243900895132	NA	1.11152423393461	0.49435497459579	-0.13999007837015	0.463430232220419	NA	NA	NA	0.884583659955028	NA	NA	NA	NA	1.65912920893029	NA	0.612566554717601	0.183617414424084	-0.371208453106514
P49748;P49748-2;P49748-3	0.244524602426608	-0.346345424504702	0.485849484361647	NA	NA	0.572986514082349	1.42427068077337	0.943344672485322	NA	NA	-0.851694915866563	0.32125985071973	NA	-1.70502033780572	NA	NA	NA	0.679629059754549	0.421590021549438	-0.651138644473918	-0.198694451255225	-1.07202076931527	NA	NA	NA	NA	NA	NA	NA	NA	0.0438850610690489	NA	NA	NA	NA	NA	1.39598601295954	-0.996159227139474	-0.885689707596943	NA	NA	NA	NA	NA	-0.918690130132997	-1.03844482262865	NA	NA	NA
P49773	0.174864466179153	NA	1.1495941068651	NA	NA	-1.38608416666935	0.732930327195696	2.00093351071293	-1.79402712083114	-0.938244330760842	-0.407053178280355	NA	NA	NA	-0.563103894884089	1.83543398806291	NA	NA	-0.815861114396366	-0.477602053704591	NA	NA	NA	NA	NA	NA	NA	NA	-0.166064889929453	-0.39524032577399	0.660106947878037	NA	NA	-0.331503163636023	-0.407002762062446	0.740947575947631	NA	NA	NA	NA	NA	NA	NA	NA	NA	NA	-1.32651546054223	-0.531440542211203	NA
P50402	-0.744581102238912	0.974360067071773	-0.631007769174121	NA	NA	NA	NA	NA	NA	-0.264853746499607	-0.214536336156517	0.670708117789436	-0.161913439060449	0.474665336086228	NA	NA	-0.333125207409851	NA	NA	NA	NA	NA	NA	NA	NA	NA	0.395516521834984	0.220391053152065	NA	NA	NA	NA	-0.312965039179971	0.233208021307142	NA	NA	NA	NA	NA	NA	-1.26490348511592	NA	NA	NA	NA	NA	NA	NA	NA
P50502;Q8IZP2	0.36557900792158	0.567537753735732	0.181976102938155	0.0178141937492733	0.248376362907344	0.0535159996258351	0.475105862681423	0.414926476288948	-0.238283276620405	0.201594857575279	-0.13171458477922	0.209433034850585	0.143767249037657	0.510449967603799	0.250445957748264	-0.314868050242493	-0.10260488228312	0.257106164364295	0.332782412918731	0.122624962559504	0.603264511665951	0.310865206456852	0.0388445366302222	NA	0.58553607185497	0.164261338452368	0.139215894399419	0.419259819461698	0.0877216819608595	-0.0927073342986428	0.177713613604271	0.317107966762465	0.499279178835542	0.332135579242429	0.307197663502612	-0.0108643164666966	NA	NA	0.455923070987029	0.0802099981770981	0.126087371544061	0.115383028359718	0.236793591672299	0.0390018643220644	0.714971803019913	0.76331796580023	0.203875105963444	0.188797214849057	0.312489566143631
P50914	0.218305541886344	NA	0.0332994726761421	-0.812696273989609	-0.18901348186295	-0.570856493185761	0.84455419366551	0.275449036078	0.641485717643682	0.332337227179263	-0.774374210156224	NA	NA	NA	0.166634355972244	0.410771210831101	0.126817665488459	0.263016377722263	0.707004500602428	0.274309019042512	-0.793804220410278	0.77010717167924	0.850395447031363	NA	-2.50997969289831	0.416477268918153	0.606810574335204	0.715525655572095	-1.72609595327105	1.27291178060017	0.841255322067494	NA	NA	0.164453749220627	1.85989146250346	0.775068423979678	-0.0889523153673683	NA	-0.218760646448335	NA	-0.310069336752509	-0.190311977863578	-0.254312972273372	NA	0.479353880558379	0.986081921403268	NA	NA	NA
P50990;P50990-2	0.161244225601241	0.433023897455295	-0.27308067272724	-0.0615133763758031	0.222033307803014	0.489593522808402	0.13782486999992	0.53516115398956	0.392626322525771	-0.00973892128807743	0.0992251368369591	0.303064365838562	0.242138461141253	0.378993744784763	0.532014954412261	-0.307262146196451	0.0882069362853837	0.409239207482656	0.637277881988803	0.337545765006444	0.13008227463859	0.257018532104136	0.352210213444183	-1.56358684140961	0.342207301317093	0.672156440627714	0.40476944981469	0.114509594704772	0.334138326408261	0.658156358859634	0.103446344496598	0.406949397191111	0.367025772883216	0.554048951253655	0.29710257714467	0.443311516522824	-1.38926431910893	NA	0.370835887847787	0.17572607022475	0.308156516928007	0.475699534086686	0.413788078240389	-1.26301177432152	0.691345681361537	0.54894360772891	0.0176958264455605	-0.0873603244198865	-0.258329444160262
P50991;P50991-2	0.452595253035808	-0.207332519406513	0.428528411210714	0.099630935104934	0.339050928299609	0.757687095478865	0.432472916996857	0.816903107705619	-0.0702952772336112	0.171619986761737	0.175959220486001	0.0345051922569974	0.558823292345989	0.332320401786484	0.658033924701446	0.3289408724527	-0.252778245193178	0.58258755605229	0.376909862054411	0.529084034479715	0.120299772055164	0.23644785452575	0.83870967529259	-2.10974815413222	0.43681031917931	0.124427356248198	-0.252656598406246	0.302129126187182	0.0820846883977941	0.729527369643642	0.632945682042872	0.241946184082966	0.501409172839553	0.803127345539037	0.0655494758250298	0.809366919029945	-2.54588877437247	NA	0.464252547874226	0.612275860066892	0.662810933677718	-0.948763341824221	0.869880532601451	-0.0765024236926889	0.946076957674503	0.504908890271228	0.498749286611113	0.0947555875678466	0.397394823636735
P51114;P51114-2;P51114-3	0.102513745221508	-0.119221763956947	0.0892678962603324	NA	NA	NA	NA	NA	NA	0.263603762138295	0.327424152746689	NA	NA	NA	NA	NA	NA	NA	NA	NA	NA	NA	NA	NA	NA	NA	NA	NA	NA	0.542066751066534	0.256890479836898	0.443780838482411	0.711904396075575	NA	NA	NA	NA	NA	NA	NA	NA	NA	NA	NA	0.428691267971027	NA	NA	NA	NA
P51149	-0.0690305159716678	0.563017644537924	0.308801259103723	-0.215268707336539	0.303550699005775	-0.0442442633076476	0.114714850832701	-0.472849876942161	0.486915859827596	-0.201637105705619	0.574867354269987	-0.370556094073091	0.00966080325241343	0.497541799558734	-0.0718200705032554	-0.77052062273669	-0.0998935781872961	-0.073309684288851	-0.00524135498949133	0.613975816801884	-0.546639028740364	0.353309760937811	0.0826944885091039	0.353518226135621	0.031799368877351	-0.0365955885736464	-0.281438308504114	-0.00829993054200535	0.536898165233182	-1.18531540523439	0.19184926571798	0.118209064518782	0.430889325951913	-0.546792330750922	0.456743638310182	0.528427008872433	1.06869936406541	NA	0.508431764350181	-0.346661811480508	-0.546711693887759	0.275869913099066	-0.209303632963336	0.369925611748303	0.775639218539439	0.380764541581976	0.541573288633497	-0.396552627236132	0.719745693840834
P51572;P51572-2	-0.685711731936293	-0.909997559866376	-0.946651391815787	NA	0.367498886100395	NA	0.335151775819838	NA	0.763322575575493	0.472211958067066	0.616089353447163	NA	0.437048014420974	0.960296560817174	NA	NA	NA	NA	0.56424928491544	0.665694569181398	NA	NA	NA	1.17037826559312	0.70111374688643	NA	0.793195943671729	NA	NA	NA	NA	NA	NA	NA	-0.106390029022072	NA	NA	NA	NA	0.648188394003943	NA	NA	NA	NA	NA	NA	-1.09689152002212	-0.876963267171767	-0.922227106981914
P51858;P51858-2;P51858-3	-1.56925646725282	NA	0.781943036361734	NA	NA	NA	NA	-1.30657267891249	NA	NA	-0.153966408483591	-0.556273336589976	NA	0.251030716647671	0.116410701448627	0.847090601940325	NA	0.780432882706344	-0.342730210722992	-0.319990141741063	0.948663574298213	0.429733582677122	-1.25185179599599	NA	-0.193805681733599	NA	NA	NA	NA	NA	NA	NA	1.30780384296376	NA	0.77052290859166	0.237458298010999	NA	NA	NA	-2.17396707333752	NA	0.197851023100939	NA	-0.20765644999245	NA	NA	-0.918517599937818	0.430794524601146	-0.506324309138321
P51991	-0.529774786652735	-0.472869275465647	0.452520933364754	0.216309524792094	0.689825107773892	0.63497200152798	0.753843148889509	0.90398518525644	NA	0.667956623303317	-0.0379998686812337	-0.0606877839963363	0.887206288986732	-0.236316284059825	0.514652803384587	0.83817185998296	NA	0.398306947451174	-0.31993046430047	0.161611144090652	NA	-0.231818498923873	1.03462711691177	0.728986540663832	0.849102434810166	0.509386961115827	0.0286712710397309	-0.120552660609591	0.0545927226998963	0.344912667140827	0.259007814789552	NA	0.631156753893993	0.104397024592067	-0.144202084190221	0.704208911763905	0.24442341533388	NA	-0.107579051135509	-0.8172607866401	-1.5592415850753	-0.409643317026597	-0.696007234260544	-0.070580382864597	-0.790236826766376	-0.166474355552062	0.399838398478899	-0.308240810804967	-1.14184326643028
P52209;P52209-2	0.49956957351936	0.215573580084316	0.283713716258144	0.480138955269752	0.125199594119207	0.484389099049978	-0.240340000417561	-0.155179206712695	-0.575718322799163	0.681776572000505	0.0644432356151663	0.133215143827788	-0.704990882974281	-1.11534078026591	-0.155952496525433	0.0580570533010759	0.0170621840383989	0.833823734394694	0.512155127390007	0.152291137840465	0.195276042635957	0.292613488090124	-0.051476624773582	-1.01703563249243	0.461536274751578	-0.157517625257908	0.0632492658497928	0.877931923083532	0.525083639200868	NA	-0.268842481243872	0.206768071468403	0.302763682398673	1.05400699335597	0.974940705481104	0.231926122914504	NA	NA	-0.209117015571848	0.355276880208268	-0.0283099743031236	0.889025668760982	NA	NA	0.571730802679107	NA	0.258088522580605	-0.460027721343661	NA
P52272;P52272-2	-0.282449000878727	0.265970727575526	0.651824072856515	NA	NA	0.10755047575877	0.486487882538605	0.521376369333027	0.146702519732297	0.588901516842973	0.630491252263904	0.655553594591154	0.500316350650344	0.199259305332577	0.113603185651391	0.483493131644953	NA	NA	NA	-0.14006557697456	0.550600823645513	-0.192760403080519	0.109670786327778	0.952296686010027	0.199797023570989	NA	0.486583632897547	-0.00238894514944019	-1.95629062344201	NA	-3.13598021148671	NA	NA	0.296430139323427	-0.789684730787658	0.0786300116949362	NA	NA	NA	NA	-0.110386108020129	0.0652372037421681	NA	NA	NA	NA	0.543664514876537	-0.86349651997323	-0.611784162710373
P52292	1.77582969749895	0.873071004281404	NA	-0.129436883735595	NA	-0.571742460909252	1.55995527328228	-0.0587966908560511	-0.600519686941708	-0.731890192648784	1.74266640232173	-0.401820041353996	1.84619102213317	0.376087692180119	1.62343252960132	NA	0.600428841647732	0.302604282046912	0.686409153756832	0.875863441134465	NA	0.557786229640666	0.113135452561654	NA	0.0351182188957616	-0.0405731239853121	-1.52664484161808	NA	1.42032319072799	-0.653923969758902	-1.27083871182076	-0.332097765349411	0.600141126371606	-1.19235406695778	-1.83052462340116	-0.870297753259216	0.445445982680809	NA	-0.537926703353446	2.10961478614866	-2.11425883906964	-0.222438565641778	-0.396125457095267	0.268871086681719	0.818865520696586	-0.184428728957794	-1.82393182974796	-1.79550617716088	0.586005162521058
P52565	0.582767098534001	0.529200514527732	1.27058022407341	NA	NA	0.847189436623859	0.706083320107344	-0.286630601133795	0.893774090528742	0.830785844983022	1.11726045615325	0.552682584121013	1.43256262347044	0.756070042387212	1.16129369005623	1.047432162397	1.21534164617765	0.719150291036715	0.803179380272046	1.16924278783726	0.916472387586941	1.59949911560606	1.4292679120832	NA	1.08733357489619	1.19044576781191	-0.538013469163535	0.147760546405226	1.32833303521218	0.36362896702634	0.394816167321621	NA	NA	1.44853000542026	1.30097027842935	1.58769096948492	NA	NA	0.911710725759295	0.61431006062492	0.339396102058743	0.547420453682666	NA	-1.66337457150127	-1.10775373466096	-0.345990276341776	-0.51309975141353	-0.00584595533510625	0.234195574721844
P52597	-0.192313426528867	0.441873786965781	0.374076769807176	0.168486362501127	0.446405441491288	0.227247440027868	0.0932367553795862	0.239622169503165	-0.395802471963303	0.161908732790012	0.295955807600403	0.103717728353419	0.156182637423773	0.141190616163392	0.472952754770854	0.78788488650069	-0.559209717350146	0.259892615855949	-0.125610747234776	0.0393535499435528	-0.269650633566825	0.325911513742127	-0.0112857168783517	1.12048649161119	0.493841699853823	-0.622637246332607	0.545075902046621	-0.0932904742334348	-0.477576138707299	-0.612737066576146	-0.423134694899318	0.216961584622883	-0.232979101257323	0.149862667777546	0.184610327129102	-0.0897190584857098	0.417876480929714	NA	0.255903054783334	0.127726787096108	-0.247192056770669	-0.233989274939182	-0.00895099168004266	0.169794704183383	0.0411159031222255	-0.130167080236281	-0.520979611970257	-0.668935061391627	-1.081336010002
P52815	0.0646832500869614	-0.149528396313317	1.12551544626482	NA	NA	0.945271435293798	NA	-0.222702045066922	NA	-0.162991555171036	0.418697772265813	0.323767833268673	0.847983151754247	0.656699873546869	0.325622838816106	-0.197085474525722	NA	NA	-0.85779968503138	0.7173400421644	-0.446361328990193	1.09460853745162	0.723730775822819	0.0280464061511347	-0.738578683239457	NA	NA	-1.02461787724622	0.582684846971833	NA	0.482427976319285	NA	NA	1.31872140427104	1.87734949545951	1.36726106725633	1.18611155934979	1.40391437828377	0.599123419699531	NA	NA	0.235748810771321	NA	NA	NA	NA	0.581755365490709	0.670672092859215	1.27011561955077
P52907	-0.01184640263995	-0.614075962569064	0.00793101530093518	-0.484651901763445	-0.497769582261371	0.473977857167055	0.497334887549519	0.494623995654026	-0.308266951977876	0.503610794194794	-0.291685310745151	0.481011924518789	0.0800905555785332	0.258140831593695	0.197205636467913	-0.159875738760644	0.112456931430035	0.2604547223761	0.482134364436831	0.595210883798703	0.676742527660321	0.481443509852986	0.497315268555836	-1.51013731649311	-0.198619713674056	-0.079199030226343	0.294004107645641	0.807196619570257	0.666162015657422	0.356884157415477	0.406060692144526	0.353820121611401	0.529941448787989	0.693295399547362	0.55498698554177	0.840493353319819	-1.20814566599488	NA	-0.0472312827721418	-0.179177706142521	-0.0888646067034643	-0.143199967516236	-0.281558608070485	-0.706637495397752	-0.331846532416125	0.130052357720316	-0.212057913516618	-0.220040528700269	0.0777798012968599
P53618	-1.5987454702768	NA	-1.73902031512303	NA	NA	NA	NA	NA	-0.640101903288043	-1.39722553859793	-0.540034264007056	NA	NA	NA	-0.126190617094896	NA	NA	NA	-0.156477890061013	NA	-0.324336087569638	-0.631263894964954	-0.188673328699192	NA	NA	NA	NA	NA	NA	NA	NA	NA	-0.798268198711097	0.362210586568702	NA	NA	NA	NA	NA	NA	0.812775100951314	0.674363499060984	NA	NA	NA	NA	NA	NA	NA
P53999	0.210392399624636	0.424507174556723	-0.294409638910529	0.869411944063372	-0.135834277652896	-1.17715858193522	-0.994484823407379	-0.333729823984962	-0.180319152790927	-0.558759076548111	-0.482971296158872	0.556662970883934	0.145733159401551	0.125948639208575	0.551631086248685	1.3479335710183	0.0173656756524873	0.853256022753108	0.25918567686172	-0.393659027803867	0.570993175218859	-0.482419713945851	0.189080394393358	0.860451929524496	-0.0382666567399738	0.323676468445073	0.662275321035317	0.892455210453323	0.00134366564111886	0.321232490304321	0.13524542710959	-0.10703287330061	-0.0037817693764422	0.0818028115292	0.689646533991732	0.558603610496649	0.00725656055430893	NA	0.311545457416623	0.798998246394228	0.473186480688512	0.539614487349552	0.31664804569896	0.303577830403658	0.508014947951509	0.000375346826467803	-0.320173400288091	0.404077181273453	-0.170829752508807
P55060;P55060-3;P55060-4	0.178225597414843	0.166578263304115	-1.05577561823841	0.022750883766903	0.00468838527244338	0.198542822400681	0.234725655508187	0.403591992089145	-0.218358635090608	0.221428649831273	0.313558348264429	-0.192661944271023	0.101870205572469	-0.670741256172726	0.403609909806619	-0.0943234571417729	-0.198374839967656	0.644055391135272	-0.500442604801039	-0.788923487707921	-0.507414566967556	-0.208962461767798	-0.356683509441448	NA	-0.123657433078216	0.310199206285354	-0.240511777537043	-0.299374961658597	0.0223302696868108	0.0598906071027389	-0.0289029872908607	0.200089943307312	0.795510031232872	-0.021425090482293	0.34613872835882	0.301940929063064	NA	NA	-0.180759135794373	0.206346637281611	1.33224470246967	-0.30826470212607	-0.114903223631845	NA	-0.210389649286553	-0.306308832133564	0.81639282760626	-0.18399379532025	0.409306468989959
P55072	-0.604225370585392	0.288157029407658	0.732635243507133	0.403722176302269	0.69402854367548	-0.132932392090854	0.0974894017925182	0.615610258034087	0.375370332434283	-0.226580288789097	-0.0362291950980892	0.555907318410957	-0.689814394957994	0.774901414332945	0.650671207655995	1.15957668978275	0.403831161757807	-0.743531423215121	0.0437894733188507	-0.0920929161528953	0.258015380300011	0.0206424485060126	0.00986809426508844	-1.47777457416346	-1.00576018965452	-0.503976376354152	-0.202540579594858	0.163079736837631	0.618347644691983	1.09781020357774	0.516966890431104	0.152160541179835	1.4762643301555	0.407494532486184	-0.149558473739818	0.553240925225065	-0.527120740577882	NA	0.444775597296792	0.603346239856739	0.204439145996629	-0.814095725167677	-0.306322508779644	0.040060716932046	-0.0103345446710487	-0.32600393837433	0.539841369123977	-0.472171941642931	0.58494737242984
P55084	-1.47588188138939	-1.01862873690238	0.856624254945423	0.200028050616057	0.105849179364435	0.638444801198187	0.467047740254377	-0.00271022981210538	-0.0916733474847929	-0.123398955239908	0.988662099635883	-0.216418926892223	0.932471083497294	0.840683674200236	0.276206996525994	0.501196904022184	0.0173571209371911	-0.272974779664945	-0.542013688387977	0.106784557373844	-0.636901230395027	-0.0606673171209104	0.0208607463483928	0.604035268777044	-0.319438810394173	0.2427890651203	-0.37743331291499	-0.404525504223975	0.581887867548123	-0.883975832949234	-0.560038118840032	-0.300458001894678	-0.22860504404378	0.0600516219769887	0.0154386590302121	-0.324069535454944	0.460568606300971	1.18954752654115	0.311119733224979	-0.0731593615998376	NA	NA	-0.317459658874701	-0.617731579699994	-0.00673803733048318	-0.223979168216631	0.516750526066084	0.52094714292789	0.776068094183531
P55209;P55209-2;P55209-3	0.64274573436356	0.888091013923632	0.593696666278588	0.472024144738461	0.706553440561878	NA	0.0390956885431682	NA	0.313798584392357	0.301447543219544	0.647599947482775	0.653013929727531	0.561382926962106	0.839493627798957	0.335074674043377	0.0166434940261266	-0.015672953197966	0.262057286736199	1.09398007682812	0.897694932273748	0.332993474474715	0.386486209632455	0.55245789283699	NA	0.370996522177793	0.943841949027001	1.01278666527631	1.48215810733378	-0.124171681569542	0.325434879546549	0.0665616730396317	0.812586306792764	0.993979436694955	1.44783241560967	1.26619160741075	1.48026607081846	NA	NA	0.326009735107715	0.24499964614084	0.392687092685656	-0.0609467336850918	NA	-0.287379117064352	1.01356890493904	0.303089138857932	-0.247072891086276	-0.269233147292396	0.074312012778537
P55769	-0.080278083856352	0.164051534696505	0.056660865838724	0.151094265452657	NA	0.241774408157862	-0.423646095638332	0.115871848835	1.64897137915686	0.259853071700474	0.0171779877342282	-0.167253163109764	-0.203832467187342	0.467905916091798	-0.21509363003803	-0.162384648310398	0.185542623881606	-0.00468094368200793	0.0593014776342209	-0.0184630160476818	0.146220676345865	-0.046962893854421	0.0127409582990487	0.559134303497972	0.0627530777590202	0.612991649971547	0.792059273227795	-0.62760244009076	NA	NA	NA	0.731009009206472	0.77171713791142	-0.222182962681648	-0.406512465974881	0.778360326160281	1.13300143318976	NA	-0.470751208220815	0.219666727958283	NA	NA	NA	NA	0.288387097217276	0.0480562548920865	-0.629863849027015	0.306487946401504	0.457715611204099
P55786	0.224485825699379	1.02574325546926	0.947198694302482	0.33947652289008	NA	NA	0.338720935952778	0.841003407573439	0.107094314263164	-0.152980457024961	-0.0979501173395739	0.309987515731271	0.00140471458057393	-0.203584371441568	0.325759435893844	-1.29943703593653	NA	NA	NA	NA	NA	NA	NA	NA	NA	-1.65626543343348	-0.563196247129024	1.05382600322912	1.32202998147608	NA	1.47368941721532	NA	NA	0.425368789636596	0.322447890652521	-0.466608768702974	NA	NA	NA	NA	0.439163472655845	NA	NA	NA	-0.353139773538948	0.109757868669816	-0.38059383887215	-0.714198758241389	0.125155630269544
P55884;P55884-2	0.488605659446766	0.385644527497183	0.336477452628343	NA	0.561026094962267	NA	-0.533881932731999	0.472071739747295	0.205153324295694	-0.058738833435069	0.381861317056655	-0.114383833236152	0.206869857113036	-1.11215319638796	0.680378880720375	-1.23909569253297	NA	NA	NA	NA	-1.04655341050373	NA	-0.72304454152899	NA	NA	NA	NA	NA	NA	NA	NA	NA	NA	0.467545739056183	NA	-0.338691215794609	NA	NA	NA	NA	NA	NA	NA	NA	NA	NA	NA	NA	NA
P56192	0.363197474970104	0.948529767581655	0.313717299864507	NA	NA	-1.47678850167763	-0.625996196675396	-0.146637448662013	-0.895029470310015	-0.463581573186023	-0.447538254688613	-0.267951785421359	0.171973849012197	-0.0593824230003727	0.0798010754042017	-0.849358071331843	NA	NA	0.893316092460386	0.403440845599704	0.587075672725427	-0.0574000728733063	0.379081281177379	NA	NA	-0.676557919105488	-0.623383934203503	0.276873600175956	-1.37932643849811	NA	-1.3903011698863	-0.598919149532296	0.412904449236236	0.465097046749481	0.54377564871932	0.200436880244603	NA	NA	NA	NA	NA	NA	NA	0.465663036836388	-0.668007227969155	0.747055608416186	NA	NA	NA
P56537	-1.90408999476997	0.176687820823109	NA	NA	NA	NA	0.284724486019578	0.190354866985153	NA	-0.424267725554254	-1.27849149566276	NA	-0.167490330035251	0.0383355521989275	0.490244890246575	-0.684411097776443	-0.373845872233238	0.28291680121593	-0.196215068804741	NA	0.0198559655717003	0.507427245816439	-0.904601171010786	NA	0.32967848962917	0.121698743362125	0.362536403874316	-0.16541682970817	0.222683895728504	0.387675552776967	-1.15462483030387	-0.918847326892237	0.732820357200861	0.697795304107709	-0.255209050159002	0.0319195692235205	NA	NA	0.771038893791167	NA	0.26170813737668	-0.279979951510816	NA	NA	NA	NA	NA	-0.158225942539538	NA
P58546	0.132545445198886	-0.030979553877917	0.404212167455353	NA	NA	0.191254816953921	0.41506503295684	0.102916275415943	-0.389068947234453	-0.305861443855855	-0.22909407835574	0.528944705581474	0.599252327645462	0.355776074876133	0.0229498076057068	-0.348497450194799	0.585901045530977	0.164090258628195	-0.087628399084109	0.359649099949724	0.227517616518825	0.511617280356842	0.418667388331311	NA	0.555592401404674	0.511854337661717	0.44235418927542	0.775955214220958	0.510686533945204	0.161824032212705	0.510269522735455	NA	NA	0.362745189527504	0.839602696213804	0.516217897877265	NA	NA	1.08940374907749	NA	0.051066458838646	-0.487987450732007	NA	0.681250310084888	-3.8887469749154	NA	0.756129230022274	0.0960016971031064	0.938397695313718
P59998;P59998-3	-0.029901948635927	-1.70478931024777	0.451183993221712	NA	NA	0.527536540634209	-1.22951843577795	-0.41093934344788	NA	0.0824935399016045	0.191144368473595	-0.499055441165774	0.225997986917051	0.301332135795186	-2.08136459866739	0.418498422649274	0.50012084503158	0.477727752906966	-0.813439125324581	0.776362266884575	-0.696593947062631	0.480451965416086	0.0547504567199587	NA	NA	-1.84901578165179	-0.321157315304324	1.1051110479546	0.380622040733583	0.890880815649428	0.379251135671435	0.988081209634273	0.568450015376832	-0.600381580681751	NA	-0.558955768415482	-0.308756341658684	NA	0.196151123602967	NA	-0.459043640017875	-0.351519731424292	0.128444950169844	NA	-0.248536010070744	0.13532300901048	0.132709922212254	-0.502010631848439	0.543316304023114
P60174;P60174-3	0.615053784215731	0.768378717483735	0.306532823846386	0.0625588756694056	-0.426966929817246	-0.846913269691621	0.987879952754541	0.479251259339978	-0.641744830794933	0.712327267724974	-0.159806628235341	-0.354944320609555	0.267411616495885	0.563412246923026	-0.241871338233102	-0.485334200182918	NA	-0.376428825668901	-0.36386554648542	-0.312863721318628	1.55226060435538	0.631132108180345	-0.283831364378303	NA	NA	0.244416435605297	-0.498432368141396	1.08160617449955	0.352601002829295	-1.23131262998052	0.692602065537372	0.994161693785885	1.00317944038609	0.654216351222592	0.929734975163972	0.382803727665477	NA	NA	-0.0750317834262471	-0.2721986130599	0.492431463934903	-0.85543460025075	NA	NA	NA	NA	-0.200676091304793	-0.679404244189084	-0.423541371846078
P60228	0.467109137487265	-1.13656099733235	0.459980665953435	0.239894456941582	0.753595472771942	NA	0.0555917654198372	1.11136150173057	NA	0.12898869172397	NA	0.388876475876356	-0.0552016459522861	0.757506937507575	0.755175131580376	0.513787442643713	-0.0721771946040326	-0.476842318783018	-0.731754425611054	-0.334946149596964	-0.368475723035724	0.172451335223787	0.407028622570242	NA	1.06513016117702	0.991615319756036	1.04595694756066	0.715504023464763	-1.33656969693333	NA	0.673371437644642	0.250935579154974	0.793383525439111	1.09378815096728	0.739598164988588	0.39345001289953	NA	NA	0.106320852542013	0.541640984755666	NA	NA	0.267860191472303	NA	-0.065970352132807	NA	NA	-0.766434178540357	0.349919146826473
P60660;P60660-2	0.604993097321917	0.539002021160173	1.16015556134475	0.249934510426179	1.08198993428824	-0.530429499528415	-0.637854054888713	-0.0609867589576008	0.379925519096058	0.436538834885138	0.517426964956626	0.380581305122595	0.0539829689779058	0.316706647635085	0.29919773059949	0.305599066418732	0.459070376155716	-0.121003717838965	0.349360908499874	0.347486994241232	0.746774250608973	0.792516520218784	0.306678708877739	0.247698014183875	-0.0532381459126071	-0.409797099361464	0.274444540867004	0.432669578571454	0.551125395094901	-0.0295451252388301	0.618913091769514	0.519702523276894	0.649335407245023	0.674065520884447	0.828938871581158	0.516391043698428	0.789733172268994	-0.591086810662824	0.596347680579696	1.03548285926493	1.5378125358477	0.143991323550708	NA	0.835711642733421	0.549402204176665	0.943977477731324	0.289694217893817	0.867070936242852	-0.358041327940651
P60709;P63261	0.0310208167685885	0.192115986309148	0.376154971618568	0.267926785582356	0.70051011202398	0.386690034434874	0.0758281475727642	0.129419028610612	-0.00999504563432337	0.151322518883403	-0.0489683899670596	0.127365857932821	0.0366239183835419	-0.0490421662378004	0.0712877590143067	-0.0432875488455746	0.265125970054293	0.00669877354838201	-0.0336032085773548	-0.136951666096756	-0.0438339193058047	0.340277497214785	0.3162808342348	-0.134904255935075	-0.00269231391231797	0.157543185583032	0.0984291322839397	0.390261507994149	0.446100350392768	0.143355090083893	0.213414156266465	-0.0198819892658502	0.3218067088575	0.11051628770842	-0.0146989284992824	-0.0266832413668973	0.175591372573496	0.112901244603225	0.0518042758402996	0.110102477278736	-0.428523190275899	-0.377902506232708	-0.326973999451236	-0.69454089214082	-0.417577608280239	-0.197560887522075	-0.474117540400153	-0.370418737283298	-0.380769550215962
P60842	0.365552459652968	1.01614397672573	0.126606151983585	0.619535023982803	0.541583568306783	0.487849391705365	0.594264588098248	0.786825691636	0.370846091785392	-0.0998670334246937	0.123091328983468	0.452750317086031	-0.184198539915606	0.158017706703788	0.562124938029317	0.321310832962023	NA	NA	0.485609954683432	0.623151527746942	0.0398216227916708	0.803706772523596	0.389598554147601	NA	NA	0.506868878868508	-0.0475997217420946	-0.286413722896186	NA	NA	NA	-0.832814753872658	-1.01147387078594	0.404592107463323	0.387143842007319	0.491805291724384	NA	NA	-0.40427969238699	0.0298009962722083	NA	NA	NA	NA	0.450508793659737	-0.269903826773791	0.376373231116996	0.00541684744471444	0.404237652872377
P60842;Q14240;Q14240-2	0.0404550012462853	0.767463522343129	-0.00718976974276143	0.399756169748328	0.76708779854943	0.645991993854349	0.593923732950414	0.817826313428158	0.305250796490718	0.4382206904475	0.384400994402053	0.549842230194917	-0.0508450085328278	0.0947903065363634	0.371178201616211	0.14959969582779	-0.0191784510688321	0.0769969050538822	0.683805152576208	0.908940675741626	0.232748235672399	0.832965308215133	0.51850338837537	-2.42155669955038	-0.346708182182914	0.948886493327002	0.531033360781006	0.149654233283601	0.657269353658097	0.672867491915683	0.606921443194093	0.445921597430771	0.603583419924733	0.616211195001834	0.620239337772143	0.791255650929756	-3.54140631264317	NA	0.601891954865692	0.269764102496679	0.306965740643998	0.613570396428458	1.16022324015715	0.255761903598957	0.889236222531984	0.653112791062274	0.707750062002542	0.653014919945941	1.18325420066805
P60866;P60866-2	0.925173111026547	0.430873016734528	0.26404164282925	-0.0672884009706047	-0.43437847058672	-0.765581791988277	-0.246997403687321	-0.677612425400432	-0.709992674794155	0.136500190210633	-0.454933456549035	-0.194532248092486	-0.497964094333125	-0.499447255355632	0.617240554375431	0.371688506438155	0.0615276082979818	0.690292930737588	0.760325332436289	0.793821648492894	0.953442927899313	0.94987987819607	0.852243008262336	-0.841021502646172	0.396801334552887	0.893205884740636	0.719823453962164	0.600145899618233	0.0453807355272794	0.456255885897155	0.136282117835885	0.786179956736687	0.521188567811268	1.03566351955496	0.821384147924762	0.608816396505068	NA	NA	0.479284829824828	0.438273071594897	0.138025873599871	0.0936366131050636	-0.90017301042635	0.428432354174043	NA	NA	0.526052649963053	0.554743228282546	0.427126188167353
P60953;P60953-1	0.643340368237825	NA	-0.074376661610606	NA	NA	NA	NA	NA	0.272137683576432	0.0130187668310559	-0.0821289811629263	NA	NA	NA	NA	NA	NA	NA	0.0357156709866639	0.089823610009033	NA	NA	NA	NA	NA	NA	NA	NA	NA	NA	NA	NA	NA	NA	NA	NA	NA	NA	NA	NA	-0.00606231138688833	-0.0347619335754744	NA	-0.814612486050118	NA	NA	NA	NA	0.0985174991342866
P60981;P60981-2	0.972451640804618	0.700877266262922	0.4991441301101	0.435961462926891	0.344724541645478	NA	-0.0816148021515726	0.112153413325476	NA	0.539225070009676	-0.398427827286366	NA	NA	NA	-0.621170248805099	0.0252190762617968	-0.270015486448829	0.712977363013586	1.01250975498243	0.24746154019383	0.390994157988811	0.401174115330843	0.866130790814882	NA	NA	-0.936698274589157	0.870128902071098	1.49393180689912	NA	NA	0.86873191179534	NA	0.900139826538282	-1.58191658850021	-0.256578559505119	-0.358743447430813	NA	NA	0.827685098938364	NA	NA	-0.357030402291473	NA	0.000194453647598576	0.27200766983792	-0.239070643922746	NA	NA	NA
P61019;P61019-2	0.409379492806003	-0.146848510954819	-0.141742508400439	NA	NA	NA	NA	-0.25276837641823	NA	NA	0.10764626445291	-0.0966594117418643	-0.197407544426832	0.84925786144811	-0.160149865818239	-0.282035551929616	NA	-0.547618922410397	-0.171012863831875	-0.12548468816333	0.23740631662229	-0.074446068240557	0.703544232190178	0.377143323661977	0.0468922128479014	NA	-0.893742028521312	0.126113147214451	NA	NA	-0.765415518500846	NA	NA	NA	-1.30974010257304	-0.53219265970526	1.55777474356658	NA	0.099696725126341	NA	NA	NA	NA	NA	NA	NA	NA	NA	NA
P61026	-0.459022778515946	-0.0682746294579299	0.221326712530716	0.220009475318693	0.737231274734925	-0.228231140394758	0.518304834990938	0.536166494698218	-0.676277625489724	0.37703844780663	0.0801428216878179	0.456872222165585	0.79988201895417	0.246504671070821	-0.0628849242441154	NA	NA	NA	-0.108679378252117	0.166061398366139	-1.05757179689856	0.0108017400022796	-0.902537393776274	0.334018980477199	-0.135688319809534	0.0701441791858179	NA	-0.783421055403862	0.742755673542022	-0.679174032852492	-0.622167949337943	0.0330841293061495	-0.586517033480149	0.10641345812739	NA	-0.437168812505961	0.37831611581679	-0.20717916761503	-0.421147393620584	-0.60984192229947	NA	NA	NA	NA	-0.717976414342863	-0.751207627729582	NA	-0.765410946930422	-0.38452468150313
P61088;Q5JXB2	-0.364471319641478	-0.903878453397705	-0.264526442858614	NA	-0.100727391785533	0.318899543064983	0.332345303994143	-0.0517802308531774	-0.156133083147805	0.105870825917393	-0.407694507296452	0.195287299424494	0.834887739660306	-0.118795460078006	0.478904124581738	-0.202669087672959	-0.394900873544789	0.187602118397295	0.0633715907295785	0.265073466512676	0.113033249371994	0.237203946153311	-0.154423233148764	-0.960505878931915	-0.583868027832736	0.440395733831257	-0.522223332085233	0.685110883691208	0.0625768318071026	-0.544821545850308	-0.17701371563433	0.565947685577823	-0.273482555704736	0.480619873084607	-0.121394039339825	-0.52418293455632	NA	NA	0.510508195220157	0.21174563593547	-0.295769973489883	0.0817112804235197	NA	-0.540223133709317	-2.1688567900095	-1.45192160520742	0.796722050827718	0.219169803316919	0.760280195715742
P61158;Q9P1U1;Q9P1U1-2	0.177587377522007	-1.3796374936926	-0.547072002371492	0.502689810321186	0.476533401332574	0.384104930354989	-0.753309363320688	NA	0.612716389272387	0.472451287613031	0.438159466800856	-0.225259987128198	NA	-0.752052584515737	NA	NA	NA	NA	NA	NA	NA	NA	NA	NA	NA	NA	NA	NA	NA	NA	NA	NA	NA	NA	NA	NA	NA	NA	NA	NA	NA	NA	NA	NA	NA	NA	NA	NA	NA
P61163	-0.635449893110689	NA	NA	NA	NA	-0.264567376070225	-1.30218091269275	NA	NA	NA	-0.292983794998087	0.65369793482515	-0.450759371681105	NA	0.275989563870658	NA	NA	NA	NA	NA	-0.535039719545442	NA	NA	NA	NA	NA	NA	NA	-0.448073767702139	NA	NA	NA	NA	NA	NA	0.624209956651235	0.668282071649053	NA	-0.0729303831611447	-0.648256097100686	NA	NA	NA	NA	NA	NA	NA	NA	NA
P61247	0.0965291325463437	0.215541594552882	-0.0292314890384619	-0.0598149446312932	-0.251132570520151	0.22184074438118	0.42522336829776	0.15123088645058	0.156484850859217	0.278738796374817	-0.116916867510295	0.0216919846743471	-0.239889320681395	0.402300164193695	-0.11631858270355	-0.479391075906972	-0.106332573850604	0.154828036329743	0.0792494250636602	0.231380289281959	0.0808417930329497	0.20562928442819	-0.186651253044771	-0.594399191417041	-0.100278317572441	0.170268800804405	-0.541836968088182	-0.812289880589639	-0.221560175311247	-0.221821789755105	-0.188440158387136	-0.0477960858834974	-0.122152608591576	0.211500827777306	-0.485194053339829	-0.169963296247168	NA	NA	-0.151225880737911	-0.128665899427076	0.471842069626866	0.292866475877453	0.550354717761536	-0.0923629665715484	0.795332767672137	1.09449606199536	0.867526424694577	0.895602403139248	1.22362409522366
P61254	-0.841765216154889	-0.226603230970686	-0.402059037605646	0.0701596057863551	-0.0245814839917441	-0.529920945107511	-0.219703833397468	-0.279085723618978	NA	0.871458453821024	0.38569157155484	0.200475362767049	0.113430971132567	0.620013854973908	-0.304763269159056	-0.336265160278561	0.0308390575885116	0.311281866956081	0.694236268335872	0.702252475170535	-0.375012279954227	0.389597288510721	0.205441120701327	-0.706876271494267	-0.162987752743364	-1.10016982602761	-0.974277092932322	-0.236963486626574	-1.33411217258499	-0.546542016905783	0.3509458191492	0.526344219194589	-0.00174498567320844	0.011024246906088	-0.240708513256997	-0.431593835304143	NA	NA	0.229413789820061	-0.0389008231883486	0.51964023219602	0.690134492590272	-0.270464806610971	-0.958920511880598	0.570797479072758	0.406039183158749	0.470275893029218	0.329208632692928	0.583844326278076
P61313	0.368422716549004	0.0714567393053894	0.253911999812895	0.143140772207848	0.0426296163470116	0.270815463260921	0.607349665094359	0.528983716589403	-0.0902579725999222	0.347091657832793	-0.209685427684114	0.402159010852012	-0.268321124240025	0.882901290853927	-0.273466635082253	-0.674011735039042	0.226043270092208	0.32229124009415	0.462922676898452	0.383529026984182	0.156813593585136	0.570462299202193	0.0458159390424707	NA	NA	-0.0184852765419015	-0.402196962325358	-0.125052667464974	0.191909483300073	0.233204137899019	0.252157243827271	0.106913415651592	-0.0712002298900062	-0.267717539472724	-0.259114332561616	-0.376332812467436	-0.104212615809707	NA	0.278319230571997	-0.423481057354607	-0.0806595072076366	-0.705879707312402	NA	NA	-0.0557036879968776	NA	-0.0681026922305923	-0.14790797560461	0.08580649720684
P61353	0.288031302268082	0.59644938682794	-0.0956994019494034	0.136126508348455	0.138537183931034	0.222869011118721	0.270232618475493	0.748846181563845	0.0462301230186861	0.320267739913574	0.127443451378929	0.552530369751554	0.247262998330779	0.871383188788983	1.02292417673053	0.677549043252759	0.13359771489571	0.960153980265419	0.771924084398276	1.16417398976996	0.602001861332889	0.783740653791011	0.387513037019185	0.851695689043235	0.687194318028347	0.529362710614917	0.165351987246367	0.231773585667131	0.691918304669701	0.417222774531238	0.343380938099697	0.998293102021702	-1.0796545475201	0.116792701023895	0.393188973076468	0.577264552833885	0.456840375490019	NA	0.706419114038499	0.501772778483749	-0.674055029542556	-0.0423799037807888	0.327744353234654	-0.424851886323464	1.12824093157112	1.17813664019409	0.346890185500002	0.38646573489168	0.554961064777712
P61604	-2.00164295045784	NA	-0.676904431541495	NA	NA	NA	NA	NA	NA	NA	NA	NA	NA	NA	NA	NA	NA	NA	NA	NA	NA	NA	NA	NA	NA	NA	NA	NA	NA	NA	NA	NA	NA	NA	NA	NA	NA	NA	NA	NA	NA	NA	NA	NA	NA	NA	NA	NA	NA
P61956;P61956-2	-0.0395804683890734	-0.335944022466372	-0.18091753428744	NA	NA	0.145843063023115	NA	0.00224985338485437	NA	NA	-0.161921809460632	-0.020917719947055	-0.00371656505129109	-0.0775417431782669	0.168341060495211	NA	0.387872876421476	0.583538267605496	0.29484151630423	0.223287007918882	NA	NA	0.472946171729413	NA	NA	NA	NA	-0.330400591368609	NA	NA	NA	NA	NA	0.550241971029343	0.646539729663701	0.321677815650497	NA	NA	0.311104389700575	NA	NA	NA	NA	NA	NA	NA	NA	NA	NA
P61970	0.816484240563721	NA	0.821393757888152	NA	NA	0.206897165724793	0.151494254295073	0.646051035803941	0.453528012997467	0.347648751516021	0.484499092465027	NA	NA	NA	-0.811002704400443	-0.2172981951913	-0.836078069279462	-0.955420400434433	-0.203226149185076	-0.547864091946022	0.435162181529286	0.40766451316595	0.490366981556064	NA	NA	-0.254846364189974	-0.206315024835674	0.253100258600038	-0.82930393208983	-1.03068293227414	-0.184484499542296	NA	NA	0.27566118372497	0.114868994767084	0.24383449329073	NA	NA	0.274025468208499	NA	-0.368473702324889	-0.0646802892925879	NA	-1.01374815118864	NA	NA	-0.667039850679109	NA	-0.749861864972421
P61978;P61978-2;P61978-3	0.123407166434466	-0.0688430787867798	0.0423595118584714	0.032373388922926	0.125136764553066	-0.432599595262462	0.138552028930331	0.389196924998646	0.158717856206109	0.231824198582685	0.342818598497192	0.314380549309469	0.321656657854784	0.455203459247036	0.339003164169691	0.735013992521888	0.167815761094752	0.650871139797155	-0.0849653416812609	-0.0632766820887166	0.127966766698224	0.0263421557175007	-0.0763358504482746	0.674862389168696	0.450680261520699	0.201477079601028	0.0727200441659574	-0.285915552264857	0.304849038814658	0.134904282138878	0.317338194099316	0.477024380711411	0.0981427260405177	0.303991085109734	0.277132386374477	0.449671924858241	0.579034170828618	NA	-0.339207823254569	0.655312353807426	-0.0827320257287262	-0.0587309445140464	0.0864005773372763	-0.199901476065522	0.402579061373055	0.380187472425077	-0.311948147346656	0.199229667756779	0.192584931476144
P61981	0.7019373453748	0.584232029655725	1.10298827215352	0.239829681556009	0.537530925191341	0.768060160083866	0.598720843276934	0.0415039347163842	0.112092481236349	0.247036451449568	0.315325206826171	0.276987374640884	0.12502582630238	0.503973391864565	0.375445640854221	-1.18651403717296	0.556374255642629	-0.326669493802043	0.300489095041767	-0.129536781478842	0.442987277432278	0.144812840175285	-0.117979775799705	-2.41341009106251	0.0563518393393339	0.0788473983886265	-0.148810052182966	0.157050844735633	0.692626408869803	0.421859134825152	1.15364893016899	-0.428831431768341	0.455129732322451	0.576622850917347	0.533135283387662	0.437851321676751	NA	NA	-0.245787951602741	0.562475964846342	0.243325071848269	-1.00584983394281	0.0948829696667312	-0.644107560876227	-0.404260498809903	0.132164907296781	0.447313123410767	0.0321823527236413	0.297566569829377
P62081	-0.00895034232414655	0.0128135111927187	-0.0492091008955304	NA	NA	0.354368889396676	0.138336532765592	0.294242357026007	-0.208057811575273	0.201035417242476	0.16623096309671	0.0305393197520139	-0.178797824296009	0.301237447216367	0.200699323411036	-0.0369538776371996	0.076465507911531	0.289020129772822	0.0713109382624453	0.0473636714365451	NA	NA	NA	NA	-0.196229286574221	-0.0219901649517299	NA	0.0866046524685661	0.137560304995785	NA	-0.200841798601732	NA	NA	0.178172302457647	-0.234907572017574	-0.204416167207888	-1.04880317584702	NA	0.101004675940645	NA	NA	-0.0920629969154425	NA	-0.592176523334545	NA	NA	-0.825608741749893	NA	-0.677204916560622
P62136;P62136-2	0.411912937902289	NA	0.387004896993553	NA	NA	NA	NA	NA	NA	NA	0.0815199421401006	1.20011542159248	NA	NA	NA	NA	NA	0.937724119931905	NA	NA	-0.065387178562793	-0.493875740016552	NA	NA	NA	NA	NA	NA	1.10733891585796	-0.0952656118799657	-0.0847969530353519	0.694161965226558	-0.650299767525482	-0.107081933836538	NA	-1.22244468473445	NA	NA	NA	NA	-2.32851545218672	NA	NA	NA	NA	NA	NA	NA	NA
P62241	0.501161744784257	0.134546152860318	-0.114996734626865	0.452056505894981	-1.21981907768866	0.187811514298076	0.296217555593594	-0.669639803431213	0.123216435449009	0.0659886158986711	0.137070606814327	0.394443436950158	0.0989115578619842	0.816302255356818	0.17561289338357	-0.417799202515665	0.29466126631786	0.699206714758373	0.641665600144984	1.00049771090921	0.662799195680818	0.834951549931356	0.505015084464287	0.0297242146450945	0.163019878989774	0.85126827141353	0.407701032419128	0.112750904700982	0.386137273737882	0.698276257044302	0.0945462795347138	-0.214376797596529	-0.142811259409009	0.931754481831301	0.788887824323457	0.584348521006032	-2.98449466691355	NA	-0.00790708126539957	0.743010961087357	0.657588280515573	0.739360561600763	NA	0.0510039283842875	0.639657316640068	0.523608629879765	0.519189173505321	0.383193885579396	0.530761605741526
P62244	-0.317493462146217	-0.372999521279487	-0.646794173497764	-0.279347598127552	-0.58839183611924	-0.880944239816235	-0.671408243977689	-0.871985763000231	-0.0947677477047672	-0.493352238911103	-1.03521761695016	0.179363290343849	-0.151508857179592	0.156570256318928	-0.0851534544602898	0.128807402548385	-0.0422259213963139	-0.293345553112603	0.0497782692205751	0.128370227864144	-0.231589252128683	-0.110457990529708	-0.248381526155724	-0.816512856749197	-0.668234138368924	0.286252567178637	0.14320415581297	-0.0124271669079966	0.0843435727126559	0.38891175153754	0.514928944674717	0.224468096513183	-0.0240055986517383	-0.0110432162997554	-0.00560948364739521	-0.153072329640913	-0.3958776893813	NA	0.0285653356036838	-0.164271428291802	-0.176910862046949	-0.240870907100458	0.390163017784454	-0.0293256742316313	-0.0895373579499921	0.416992149269405	0.615028829056126	0.461234565465955	0.524799851788967
P62249	0.247137199359536	0.507683120875248	-0.107534632179346	NA	NA	0.275750713978638	0.292579959318554	0.398069874460478	0.0789746376233458	0.356455660355272	0.105892908811444	0.395620111284082	0.121179298382899	0.481497891976846	0.293759313658764	-0.177733830561786	0.228858737511373	0.188511177105496	0.267458300836955	0.232839134824925	0.0754269913619904	0.189750249691844	0.197610089665867	-0.874218429093665	-0.675088274610136	0.186253200517816	-0.0425687634279607	-0.3346126489753	0.334072241314074	0.321834387444444	-0.173535749501011	-0.654971194556097	-0.995115212533345	0.198121837687453	-0.176270125298491	-0.207770184596126	-0.22588598886953	NA	0.286180322351051	-0.996832030277839	0.352356284859379	0.619416682840702	-0.353465995805206	-0.708953136055607	-0.223514275307454	-0.735400100741434	0.211895933681795	0.299572648607121	0.580478945693136
P62258	-0.0370094279258601	0.555952721274458	0.589055387062278	0.324072458165536	0.219740497431327	-0.0956918348363381	0.51264001945995	-0.34734616758873	0.419366619054965	0.47041378938561	-0.190378948636908	-0.0473785475577591	0.035535214961933	-0.51199922392409	0.135758665634796	0.270501942852096	-1.36359083745931	-0.19214672379426	0.476878037560833	0.121991180957505	0.664374607046681	0.847585910874955	0.552411208673075	NA	0.424187446961979	0.0652787728732509	0.0328084562039486	0.305853627598994	0.079608440853697	-0.280386738229407	-0.0960954091102638	-0.17495069048993	-0.335057684731452	0.672445542079893	0.598254973883209	0.752616577955536	NA	NA	0.56736893079098	0.672087201254329	0.38170329113497	0.0480354030590816	0.141450240432338	0.889633421216988	0.64358891799587	0.518139503771518	-0.99143795236064	0.302566659181368	0.0642850027238424
P62263	0.0740024856670444	0.335038273552308	-0.229966442012538	0.379436952887827	0.261237104613031	0.638564922827677	0.668943045998015	0.447904370846809	-0.014794304965555	0.416893567003605	0.172773220384169	0.215767391224642	0.354792326149603	0.516158884405385	0.709679522801509	0.595372015161521	-0.0538170438415235	0.327712760242882	0.187039812431685	0.386048385878719	0.351344415533738	0.502468344639453	0.425697637631501	-0.294258950229157	0.344584771335979	0.524396435558915	-0.221892656907783	-0.0585722978932637	0.00671841135413548	-0.0996026144776433	-0.485991010445227	0.3794443761775	0.294042352728597	0.357786544816376	0.238599600733868	-0.0430775828989213	-0.882876379423263	NA	0.574617612438053	0.453338413227616	0.24809014687026	0.195838541287702	0.239768094467773	-0.77042849992481	-0.166931877100266	-0.0156843449444547	-0.112727177746602	-0.132165620393946	-0.130094110156835
P62266	0.136119609746227	-0.260729246404861	NA	0.165089445575525	-0.0482085537565302	-0.225053725836588	-0.541999173293547	-0.315430776641092	0.452355961268041	0.0308490872605516	-0.0863520817488022	-0.125754766974257	0.143340365375265	0.275418395421613	0.394766498102655	-1.03754441151174	NA	NA	0.0416967569203001	-0.239627264437189	0.866532810566968	0.607268615475641	0.444817089617163	-1.38908724399019	-0.512129279172207	0.242452966434133	0.0543903364638549	NA	-0.0404775802450113	0.390421628165948	-1.13452167413604	0.170321857053773	-0.279758922201299	-0.141918206264069	-0.0144629128559333	-0.188660677440696	NA	NA	NA	0.00418164401131216	NA	NA	-0.0518805426875732	-0.454848700725807	-0.0106297595997412	-0.0871531182502808	-0.932907006823345	-1.06654993751307	-0.805915700376027
P62269	0.464148515802129	0.521578355500495	0.223607693343267	0.222854774387311	0.322675553554872	-0.15024894724621	0.235471943000775	-0.0530252232105586	0.168783163632627	0.31749537120958	-0.0382409984920054	0.28326980600922	0.231498091855851	0.602096045566064	0.456611444260331	0.327401667918068	0.0711684683271959	0.326282192192256	0.158431723014533	0.273096802418623	-0.0859559743363609	0.180267682277353	0.135991013715736	-0.616459510724264	0.0910157842377501	0.307218545930981	-0.187230874690638	-0.249947699838735	0.226054391711262	0.409917403747268	0.435814572038368	0.257857911320668	0.202697735118752	0.334851565243557	0.166787251887994	0.280202006026962	-1.20022069428884	NA	-0.271030614402537	0.254837157538329	0.152281494515278	0.314153717510538	-0.181063289247745	-0.536073840825623	0.165148351423967	0.301812173768729	0.514553635509102	0.468898103848267	0.605957194717572
P62277	0.444615180315488	0.0174175878877683	-0.345265943058681	0.41078315257041	0.281296042584434	0.119081888087155	0.402440051333842	0.790718516863215	0.482171936623168	0.796397072683886	0.413115669160501	0.53720954643052	0.439444702527213	0.578942821556617	1.01497228170825	0.892116535378793	0.429278934990696	0.970716020798402	0.949672405657571	1.04969800715733	-0.0165935102145373	0.910191018119049	0.962111272362315	0.0530096013749821	0.771959428257612	0.642669766903618	0.901235196910778	0.456696998072577	0.601476496691265	0.482944218869582	1.35869803611115	0.927765351228505	0.945157745906456	1.15944852523793	0.706617137900227	0.814369222920801	NA	NA	0.650106208111088	0.815911204195533	0.825088671319035	0.807043847526414	-0.0162335226023354	-0.183139147982835	0.464160978038051	0.627248846597695	0.69653334981931	0.4100502848005	0.571949560501117
P62280	0.0052021831253269	-0.538402823259696	-0.460030904313652	0.494705752885513	0.143224092330133	0.378107853159501	0.381144544407766	0.335383428660689	0.615751873549765	0.624688067457444	0.426618004876703	0.176252401552084	0.0614314933609645	0.192597564775272	0.0147250275357025	-0.226053077891507	0.20858675147798	0.0960635411726187	0.339757662254593	0.347416514388825	0.00615366636289791	0.0305837772752252	-0.150680453347633	-0.59111278854397	-0.189881363038778	0.247555352199607	0.184796794980347	-0.109470347273444	0.336106008068272	0.249627139891457	0.362002027683648	NA	NA	0.209910709308062	0.112228807773214	0.232987595882416	-0.561033567875063	NA	0.251212140031361	NA	0.0470631381967557	-0.0638578180042094	0.110611457491819	-0.890683833367247	NA	NA	0.134614928386848	0.0228221995980266	0.150880578749212
P62424	-0.0423662691936958	-0.10694109612059	-0.15105990085095	0.412713052026773	0.174025672564572	NA	-0.248994400759715	-0.269846461700086	NA	0.499062190333603	0.179869351699082	0.10454901092323	0.143674470399123	0.155940581084567	0.153164574048783	0.478014228530667	-0.487082466854475	-0.253473946718225	0.503335827758673	0.334903178983121	0.0909473623229929	0.305803904552506	-0.320006044497714	-0.804166916691149	-0.344937739707232	0.482838185471159	0.266918814628067	-0.303707342610798	0.314359654848595	-0.0115633777539739	-0.314655463534248	0.0570917358996854	-0.433142012345208	0.0995613022906125	0.162344961073202	-0.194677976775717	0.261984412071421	NA	0.264554300741473	0.5117786073597	-0.196715125457218	-0.539006747798961	-0.151680253766462	-1.24257286228896	-0.58624161480382	-0.526840428350529	-0.125319296062105	0.0248534204095099	-0.40958677095796
P62701	0.561936119345888	0.686458929319227	0.222451675349419	0.313247653330197	NA	0.414699361512415	0.437805450045295	0.111691863649153	0.340288993926749	0.687230014707952	0.231833873137504	0.62907572483886	0.360420356046057	0.560047296532539	0.525917336663031	0.194709526221196	0.452620198073415	0.192357259301865	0.606977979349543	0.892786897464045	0.536291521770842	0.23766745951032	0.0618374056407757	0.0354494514274737	-0.0111549256259328	0.869870046173631	0.596638383563382	0.682055168217368	-0.237354463698821	0.152096955360057	-0.0178594502105814	0.84337668729347	0.317806129086649	0.868521972885715	0.737528395333344	1.0297819799734	-1.2381304960992	NA	0.0382491002016491	0.698059253788927	1.1018035087778	1.66138525717862	0.24096535271239	-0.00511916884605514	0.182469840293331	NA	0.474881807096653	0.421950908235353	1.04790007161367
P62750	0.25508546336819	0.173139018592102	0.0431964060778151	NA	NA	0.241890680860416	0.334892182678255	0.460058943720566	0.134638607285639	-0.160023427420345	-0.369331713054754	0.520209564710904	0.22418976579641	0.79486332626233	0.546443809757933	0.630643037412564	0.344936950417746	0.625939276166565	0.0827156895774968	0.525493501609752	0.225893650710509	0.371943833672523	0.347767743453171	-0.0476788480692146	0.211339670682336	0.337734787518846	0.208485760401317	0.349392389708145	-0.0482405640539682	0.138047495942187	0.0623469668630762	NA	NA	-0.155345359276124	0.0344023415089535	0.303849802513047	-0.0420472863597867	NA	0.493325587076101	NA	-0.300287450040267	-0.313186543147744	-0.0413452540180359	-0.0191500764180309	0.386385527593012	0.599517365925065	0.276283441788455	0.352852898853117	0.440284740931525
P62753	0.322080574030272	0.24580412380422	0.0547244645060048	-0.171308448239629	-0.356175727441343	0.447076873071723	0.576034174715696	0.571940570726917	0.26514333799491	0.455785948070482	0.163147148656736	0.319326289004189	0.0533400937363788	0.472643908555179	0.195290649192398	-0.100566010364156	0.223360118429933	0.455013930000234	0.385238390838868	0.444599480067129	0.226195850138949	0.388661621786026	0.311927655206669	-0.628835971272851	-0.81382995745628	0.393978897289704	0.152901881156239	-0.226043662888074	0.306755921773591	0.380158494832901	0.46611581991265	0.146103426804088	0.414776793548471	0.0603886658767884	0.0459235029259058	-0.110565528487486	-1.6395113400954	NA	0.211689113222925	0.263973577111436	0.0445878130113357	-0.0451688740345677	0.178067785307634	-0.522353804550862	-0.0349666107291689	0.348332590503209	0.017561572388024	0.0609872414982686	0.153739558889686
P62805	0.0220249274090303	-0.38700195436352	-0.745875609518176	-0.01805352734558	-0.129561301260446	0.0867700357777969	0.296423048858964	0.395277657058755	0.392869958484596	0.17137596297926	0.103093310978053	0.00731230426911022	0.183386523859096	-0.233412121929825	0.122728166605517	0.694975518302151	0.518340638952361	0.535527372152531	0.268380636377114	-0.194339653303103	-0.0503441561868814	-0.378958555104353	0.000346268652057745	0.958221736243816	0.292432117946396	0.163770614322575	0.580669262409243	0.16408725702528	-0.119065861611947	0.0759967653913542	-0.282086679202428	-0.39961181284844	0.338610690819518	-0.0151020439658269	0.0391327399495986	0.0496420907711559	1.26789617025133	0.869097121142619	-0.0769558160473321	-0.363244758361768	-0.45871028969059	-0.423386835374146	-0.984184442433458	0.00512045022160853	-0.120098733769321	-0.195484716907119	-0.266140976874819	0.0306234748754378	-0.215172619604374
P62820	-0.273501447259299	-0.244740940657073	0.524766272949744	NA	NA	NA	NA	NA	NA	0.0804150736802467	0.185517877896594	-0.266342458472856	-0.351622939925272	0.231161778739909	0.210119394166288	-0.150090069704043	NA	NA	NA	NA	-0.360483284795801	-0.662588667968816	-0.347237933466371	NA	NA	NA	NA	NA	NA	NA	NA	0.22431711241521	NA	NA	NA	NA	NA	NA	NA	NA	NA	NA	NA	NA	NA	NA	NA	NA	NA
P62826	0.473019189931828	0.429432599952018	0.398606872651869	NA	NA	0.405205699595671	0.386393958146553	0.0805429806618804	0.470871365178304	0.542898341641855	0.167371793315438	0.0941847506435194	0.365269874221256	0.0395491378675174	0.063200489550589	0.0397311262427947	-0.253420713578999	0.240363114087656	0.286641353954012	0.111336904427645	0.209168317969432	0.20208493689433	0.237293979846935	-1.1188685385999	0.291732097387171	0.298715039495552	0.150972115654366	0.261808453447968	0.592153369628365	0.374829656662933	0.494656709041843	0.166811548063984	0.305600875496698	0.247573729610686	0.234016164386531	0.140680477994648	-1.28829856690577	-2.15399038169787	0.340397925449953	-0.730993800417192	0.188933208442755	-0.195525462401795	0.150335326836739	-0.046824765670749	NA	NA	0.169090825349747	0.245319293053868	0.167352932667278
P62829	0.0516987774855036	-0.192636459967746	0.132481827389317	NA	NA	NA	-0.631965460115742	-0.285472393592691	0.0622127694639603	0.458910787227495	0.187126190987915	-0.199056680447584	-0.185394924766854	-0.0270579790261307	-0.208271559119005	-0.231210207114116	NA	-0.248829621462036	0.0106912198406805	-0.00501791334606835	-0.0463552355712179	0.0575283598127806	0.237688602530965	-0.658834095554898	-0.419393618080417	-0.208674283409902	NA	-0.715671959416471	-0.224946936169985	NA	-0.320507702428548	NA	NA	-0.431389779002479	-1.85204405731812	-0.183275026198584	-0.270651772892502	NA	0.132594183610321	-0.0695491459366732	0.323355133012768	0.545155560976528	-0.665056427947017	-0.324493340400136	NA	NA	-1.40669544858489	0.448943502086098	0.892390125724815
P62851	-0.133419878555674	0.0505326027626893	-0.474617247314208	-0.707011939715646	-0.731148818782518	0.360726302281838	0.0239439202147718	-0.33888390530176	-0.171594712571534	0.171474814664875	0.00447950545121785	-0.43417300699404	-0.273604029975552	-0.649491764977551	0.261137337861469	-0.249251164031271	-0.0926334388646116	0.142211744441945	0.226843206204639	-0.197186864373203	0.0261133285738191	-0.149686827217805	-0.292808038682837	-0.0609149982956338	-1.53876727557258	0.65892748991027	0.34749000603742	-0.787854832712183	-0.0419558668372519	0.306471325499147	0.412820090880035	0.306769941724395	0.341669541808845	0.524328408257244	0.372204761340726	0.558101808673561	-0.935195446500741	NA	0.298228121635969	-1.08414345399499	0.350412882631519	0.554307523251912	-0.160086310608077	0.569264841388286	0.390002406155012	0.436144060091192	0.0010999746418972	0.117512831461134	0.230914387443521
P62854	0.0582133390002562	0.186360085278327	-0.258128113033793	0.0625210941251078	-0.0146396974457336	0.266493050608656	0.403933451644277	0.655115811892814	0.234292657975779	0.301977339674176	-0.0176929066925266	0.230886864122688	0.192274578842827	0.369986606921458	0.119913970710759	-0.244906135799684	0.0971752475264304	0.307419356513852	0.461323816549388	0.197529606450588	0.0990971930539369	0.500697730109314	0.272413159149743	-0.32851408583221	-0.250762304054213	0.210189604752826	-0.014605387334266	-0.266813150655315	0.165785047617513	0.25067741290123	0.26931344464516	-0.526647430464508	-0.826662795375175	0.450873156459021	0.224507149043616	0.70911930290726	-1.21484102171298	NA	0.0253613383211391	0.402722470261828	0.259799242042869	0.13872536960571	0.15007764474858	-0.725547756053487	0.177847705436348	0.26754284437844	0.32687616699567	0.24521084042234	0.366995116402518
P62857	1.32857581970159	1.58431619086482	1.31405218526577	0.334917968442324	0.703352725135027	0.224504683456457	0.00166426112948066	0.421487405549005	0.185433343770229	0.453769197658348	0.517388481704627	0.669849466670233	0.444767496350066	0.708503521078564	1.15321279305058	1.26234794636065	-0.00972311694632218	0.227743481597535	0.79185678882189	1.0754567233109	0.881235603521563	1.4626710425535	1.35490208550537	-1.93921069195782	0.0920743751712066	1.61324821136562	0.880972863531355	1.41891715158114	0.357634275150232	0.541090337085112	0.0610283769641785	0.270895344711778	0.688442605076214	1.64725947897998	1.14969751534884	1.88955212091927	-2.13932248162091	NA	0.730852932806703	0.727063682382355	1.23046235204063	1.38258134866193	0.623104992574843	0.277674832523545	0.925302036691721	1.10427527473752	-0.030221192801173	0.0951218926495457	0.576836867279863
P62861	-0.297406871392344	-0.332334398664518	0.105207526199916	NA	NA	-1.11822348211868	-0.658025485292195	0.0377261262751086	-0.987522404530667	0.54309454307378	-0.320336380850936	-1.55144082382293	-0.268202758306438	-0.715690749010071	0.351820770779791	-0.202740220161082	-0.0121188642926082	-0.160781249860577	0.73652371257798	0.8259714507485	0.248232997287982	1.06956099049563	0.0777442621850438	NA	-0.552756590496632	0.687557507669612	NA	0.485113125657099	-0.42068104077908	-0.175205953470816	0.378537880057016	NA	NA	1.10489967172611	-1.5214367671652	0.99307759306527	NA	NA	0.372658723736789	0.0193681827399726	-0.244798785738321	0.111442037861807	NA	-0.819220569823631	0.471031119612882	0.486292423733705	0.228985721796416	0.415815247039905	0.386486408915046
P62873;P62873-2;P62879;Q9HAV0	-0.145422042837375	NA	0.155963567681756	NA	NA	NA	NA	NA	0.581979401176459	-0.255450522469872	0.469153481136028	NA	NA	NA	NA	NA	NA	NA	-0.926109223446257	-0.415625251191535	NA	NA	NA	NA	NA	NA	NA	NA	NA	NA	NA	NA	NA	NA	NA	NA	0.563199576508524	NA	-0.82189645000196	NA	NA	NA	NA	NA	NA	NA	NA	NA	NA
P62888	1.96082373886217	-1.62339296419894	-2.08773974421208	2.62832384786727	NA	2.63948892959102	NA	-0.3921607875549	2.77134243323794	NA	-1.04647841750842	1.83788968599946	NA	-1.35282502057519	0.667271253919403	-1.87215577948067	1.67794659922894	NA	-1.21652803098987	-0.929227701065431	2.15932914950927	NA	-1.00635444123947	NA	-1.76890361105927	1.45225097943711	-1.19794546602397	-0.819969439563061	0.399388099504463	-2.19380016573581	-1.92258677298923	0.997177744901739	-1.9197265729668	1.09296688249524	NA	-1.62006184821085	1.19214072562063	NA	-1.1528077575977	-1.8510627660587	NA	NA	1.8651221827229	NA	0.57465961046208	-0.990413548449157	-0.411145663985214	-1.72777974675695	-1.75737941675223
P62906	-0.0713205997503577	-0.220340649152667	-0.442388763966987	0.280520054765183	0.140635511514498	0.188038768907825	0.284381125405518	0.492757344034444	0.102148944770002	0.238764433392423	-0.0505588836344427	0.16944998459483	0.0449791989669933	0.564607909065372	0.275253223293733	0.145264422907168	0.0904448865600463	-0.13589073948633	0.141475265542446	-0.0489939298073165	0.056017483184119	0.198479979375519	-0.103350485133716	0.0547517746642543	-0.215820875857851	0.0816421086504855	0.197375601025054	-0.0149620253472264	0.314543497018777	0.198362310204976	0.274222674306782	0.0286618994843868	-0.485894568019593	-0.343665392986114	0.0317206414945244	0.233008995305297	-0.380227117580993	NA	0.0798830958136442	-0.147279050748789	-0.47099674230419	-0.38578337764657	NA	-0.535181623568306	-0.282209296202608	0.502017732263846	0.502895786495865	0.206784070779891	0.750328994846934
P62913;P62913-2	0.14111951941245	-0.1783438604377	-1.0397389383269	-1.24568854048286	-1.77378438157345	0.288620605035183	0.469072665008658	0.554522059000032	-0.49955530586337	0.230837242764318	0.0595104965107578	0.252596644574251	0.101336939765412	0.551537711655265	0.467860179765678	0.425842650230869	0.373079007395182	0.591426197766412	0.738378959003763	0.975266094770575	0.0725140102354249	0.393047548931858	0.356614164393871	-0.17086399512897	-0.0835872084293919	0.545759204850853	0.248972565081264	0.0875156027540911	0.475100437671289	0.646761829414893	0.53248665387491	0.297865088782239	-0.300694483357788	-0.0240192249185907	0.183857852190692	0.114262436303591	-0.42222995174961	NA	0.655588626387151	0.76869586769868	0.550492381284222	0.39600182837951	0.84871361860181	-0.108201643663016	NA	NA	0.906791969848652	0.633086839586922	0.943601729722695
P62917	0.374164702336199	0.330011380850427	0.245850366607147	0.307929677656516	NA	0.489372554464515	0.0715524313516065	0.694016824380105	0.0736155925332597	-0.0565061491188447	0.156150645225928	0.24163692378898	0.508855276510086	0.766907623333334	0.58676546656485	0.484349874537873	-1.3681053247522	0.444907982031227	0.454897476497424	-0.54098554938738	0.198313715333607	0.97824166104342	0.553678086259891	-0.767917941574166	-0.990866006400307	-0.267737009208252	0.506715076676112	0.389178401875597	0.113397846815991	0.350364830768144	0.281992386818851	0.575198074656581	-1.54325920844724	0.0370287698022128	0.40910394258801	0.322940208214588	-0.316835515330193	NA	-0.631250814716498	0.472324320920405	-0.0336542463655024	-0.00286841732377494	NA	-0.155434773476421	NA	NA	-0.153798006813637	-0.184863127210626	0.591630279938271
P62937	0.122770328303769	-0.060237213397641	0.459614082168209	NA	0.224126303198841	0.158941384979324	-0.0722192524596777	-0.589845681668873	0.128856760537056	0.288409692939795	0.140519637357356	0.46242878061621	0.454789494028375	0.382481855244061	0.257662522160018	0.0612440948348283	0.436862130580999	-0.0288962739635954	0.374411898988558	0.36206486793438	0.732615073315297	0.648215913341374	0.854948837194218	NA	0.341660326804212	0.574619317098375	0.124824939852242	0.500666471257612	0.279602055082178	-0.00788110411436092	0.373760275362766	0.334955382526639	-0.0275333654339025	0.534960092013036	0.769902537346644	0.194149526655761	NA	NA	-0.0784303624905469	1.06758709250743	0.20012882596149	-0.276424000424283	NA	-0.343983531845113	0.123270222698712	0.769446873068274	0.11380250022144	-0.225522541220878	0.122761861169967
P62942	0.713484230206681	0.540759929432065	0.603253149676319	0.753948472297658	0.596090503045408	0.638995416746902	0.124637370358069	1.05167469520562	-0.0700726465814387	0.461549326684746	0.175767794406941	0.676231668979776	0.573482870044139	-0.113943622381115	0.19521802550732	0.627496461230285	0.688851388943456	0.403531761281547	0.288832304568225	-0.502768756532126	1.17045547795812	0.469122980562789	0.14034635018686	NA	-0.562507229470205	0.625206697827414	0.955603874704313	2.06887308009325	0.67584005721435	0.845331161190271	1.47478697759927	1.23187340875239	1.89127311041762	0.576697462722037	1.0222577845457	1.21479384597049	-2.57858241072061	NA	0.576737746173848	0.0768510116057351	-0.355002573325528	-0.350729799185216	0.403921107846263	-0.284274429101563	0.689547510525672	0.275031084055777	0.23186220497762	0.915191266451923	-0.0293394378862283
P63104	0.748063591563106	0.742217575659216	0.652000782561882	0.394803583590084	0.145668494585082	0.295445595862042	0.0819621175186501	-0.248807647626993	-0.184222822058769	0.227747236849986	-0.0447734520979603	0.441729355420284	0.767700056093366	0.0397324600434556	0.217376280575699	-0.16048117173553	0.368209021724502	0.256267688577265	0.493798439280942	0.55462439068824	-0.0682312223786301	0.311147545730356	0.252255811846458	-1.66177153263373	0.253855143773611	-0.1999140863491	0.17041713479725	0.768317312298838	0.513503549133678	0.44875385555263	0.757296059206897	0.808794707922509	0.873075081256582	0.438024230051275	0.613605037095755	0.520174056484685	-2.69403360543734	-4.4002272094453	-0.967439348007099	-0.0397043366738732	0.564216972721614	0.286260206972448	0.258751759645457	-0.261664491132666	0.509576316337478	0.805237850216436	0.338710174561847	0.200680240871389	-0.368456007043409
P63220	0.302676494738039	-0.311336215540123	0.0669128478232151	NA	NA	-0.889122078381562	-1.12691525150096	0.397684762659953	NA	-1.38570519616913	-1.87073411686994	0.354986759612812	-0.0516304287934159	NA	0.405280800850993	NA	NA	NA	NA	NA	NA	NA	NA	NA	NA	NA	NA	NA	NA	NA	NA	NA	NA	-0.264295012180008	NA	NA	NA	NA	NA	NA	NA	NA	NA	NA	NA	NA	NA	NA	NA
P63241;P63241-2	-0.267345529404512	0.785223337774183	0.0370602287360172	NA	NA	0.381889667576537	-0.516256027613504	-0.92969449746608	0.162940475024743	0.447066553552854	-0.376455376117028	0.313927711718021	-0.0559028759190524	-1.01725053734122	0.232632129677698	0.215290731359168	-0.123745011869819	0.422443094939629	0.57034851937196	0.403467053143602	0.237275181546788	0.226907262553634	-0.328904192346347	-0.881009674979515	0.422106784153325	0.631418445042863	0.356375212418073	0.325717973062969	-0.23840910474994	-0.801138845598128	-0.686497804110074	NA	NA	0.240349352087901	0.416964472906816	0.129379869936668	NA	NA	-0.0235091760906836	0.198677009679759	0.279356567264939	0.231191672161789	-0.117015376329764	-0.169939192078182	-0.792674718284427	-0.584851939583195	0.241521246664715	0.496527293179186	0.281735721273036
P63244	0.193247851660448	0.0206504743935197	0.160914765481105	-0.0727618952591605	0.330744727135776	-0.30710449216547	-0.391332957725888	-0.454275296854348	0.408854930726778	0.732327400105924	0.475373830201227	-0.34139398215914	0.266906721719365	0.441764750968379	0.772251444204384	0.9454274101334	0.0625666597970431	0.588557227427408	0.0773794436531742	0.566403957827707	0.376790825353994	0.248039271287409	0.282662355953134	NA	-0.0823955829706397	0.20371951796877	-0.153396786693033	-0.56694602242083	0.191710130078608	0.372574079464441	0.481317027773504	0.629279718341801	0.391643374362388	0.284255155056585	-0.212425257977012	-0.476353273951946	-2.19219809080264	NA	-0.692724221721328	0.3624309332463	-0.062946073918327	0.190679746385526	0.0357940126064908	-0.563562594166321	-0.0901609700955756	0.193985288192117	0.0581157387953453	0.0457144942751633	0.255460209186637
P63279	-0.860376807193623	-1.98735213526035	-1.63829831385151	NA	NA	NA	NA	NA	1.68724087373378	NA	-0.618793021251543	0.864851120732548	-0.35937733706717	0.691182503556407	0.00314011828231778	0.911744042027015	1.26574278078154	-1.09591754931009	-0.188342071360416	-1.66975737631325	NA	-0.460515565840008	-0.0285342663201754	NA	-0.0618743664054367	1.56536757058522	-1.01675959437122	1.00973266650951	NA	NA	NA	NA	NA	NA	NA	NA	NA	NA	NA	NA	0.814969289995417	0.334809847958159	NA	-0.453121372429319	NA	NA	NA	NA	NA
P67809	0.571538894140613	0.222656568019661	-0.0381833961355552	0.43317150693637	0.471209660161696	1.12439915166169	0.582129792668007	0.709865891060675	0.0218005738928692	0.407939004198063	0.32854182572279	0.376280434535944	0.347024768608436	0.312405386519624	0.430793745299085	0.693838604221176	-0.299088094588656	-0.489286884787138	0.0786117387772985	0.499168452897117	-0.431118670878364	0.0825596604001722	0.413926208520389	-0.62403772038182	0.133556891165363	0.204002939666279	-0.0990098201866055	-0.194843243967653	-0.1573648116956	0.0861389986898688	0.415176182019727	-0.117941677010777	0.591199307139799	0.19693735050499	-0.555366000127388	-0.184386341470803	-0.815187569127592	NA	-0.471599753664727	0.433597783558018	-0.0443928920968876	0.186462449770299	-0.129563040048833	-0.811950595105162	-0.0136971531224394	0.0603182267158463	0.608181192721939	0.11892026232217	0.476676187741843
P67936	0.395034911503771	-0.754904183266855	-0.0466639627317963	-0.520122779496001	-0.131330691641198	1.33932504628087	-0.391196667213479	0.0125895589533609	1.25498828626972	1.02732595072471	0.733588524033917	0.602557269213577	NA	-1.54894596315012	0.600060615099244	0.480236208282453	0.979582847923739	0.28251949029329	-0.0760023769361132	-0.0799035664187305	-0.453721310883144	-0.574108826645957	-0.576047605746003	NA	NA	-1.45194464623587	1.04140277247241	0.914243773245537	-1.86224167328481	0.134709610108947	-0.0888062906468386	0.645065400328153	1.46193937913868	0.514693621669029	NA	-0.158129422505955	NA	NA	-0.568417170307919	NA	0.393532453243522	-0.0681934093868952	NA	-0.0754329762227735	-0.112205270586406	0.074016130732944	-0.258516457987303	NA	NA
P68036;P68036-2;P68036-3	-0.189847444411503	NA	NA	NA	NA	NA	-0.0924207709785672	NA	NA	NA	NA	0.156356371613422	NA	NA	0.768740776122144	NA	NA	NA	NA	NA	NA	NA	NA	NA	NA	NA	NA	NA	NA	NA	NA	NA	NA	1.00060119785634	NA	NA	NA	NA	NA	NA	-0.779660489072516	NA	NA	NA	0.0748318901162112	-0.92961837459298	-1.24582633429679	NA	0.72141064477318
P68104;Q05639;Q5VTE0	0.0567851827741995	0.224320300029295	-0.458605926397326	0.171202391974868	0.274050701357079	0.596434359302085	0.165745200069488	0.169331796265443	0.279491881701888	0.494602540210781	-0.569938224664823	0.267028965919097	0.103037267126569	0.082972285999216	0.334271568413552	0.131662005668727	0.140235107358951	0.0165755640817726	0.578498780659618	0.235979966693943	-0.0544770985047883	0.187151712647612	-0.241939596291193	-2.28518458741055	-0.0341607024549267	0.317630439413433	-0.0324716015535655	0.169323202686223	0.425842540763088	0.172494378795725	0.43307133971099	0.148548222790097	0.157556416874309	0.357991848472223	0.330902982977306	0.0825713275580175	-2.36730371521259	-2.05693517846958	-0.243723686507727	0.37893677643656	0.0706206976876563	-0.481379403389443	-0.120048326859147	-0.641339249298297	-0.0351352808569126	-0.0328690185527956	0.180693350119418	0.0488674523980099	-0.0099648297722883
P68104;Q5VTE0	0.21512886613129	0.411093175436051	-0.0258048100972549	0.457612985824927	0.54217298576042	0.810058300134126	0.206784644706977	0.32600620661993	0.397817346094535	0.436859698357893	-0.325601253192426	0.11661198876971	-0.182975933877873	-0.306485240533272	0.602629570417419	0.383094641283152	0.128394094086434	0.0038095278509542	0.493034424055198	0.322266958950111	0.302367041065295	0.6504898661702	0.843948319380735	-2.33072867305433	0.297015136182612	0.553608148610414	0.194185229346591	0.677956622667758	0.429360656318409	0.349574915950232	0.621443912473158	0.447225533943023	0.416116153401532	0.125614571745501	0.209535467159085	-0.0829090181161234	-2.3745392469915	-2.38165139933347	-0.332823935350526	0.396033919958765	0.329946959490103	-0.0331052257719985	0.199294287556259	-0.157372455644935	1.04402265806204	0.846769414706949	0.364297964051386	0.222626334339229	0.486592837536779
P68371	0.470080708589158	0.262751008967418	0.276118342168523	NA	NA	-0.826657483703617	-0.0957194354193558	-0.35200326591773	-0.0788524031448117	0.570411221281822	0.616374942072179	-0.169266670007942	0.714478705706852	-2.14700954966624	-0.268713555433427	-0.299014464981823	0.538212078369769	0.0321535071335124	0.0434337770128163	-0.186786541482582	0.187992428050979	0.420198497596362	0.541267733128074	NA	0.0776119029431917	-0.691874799531025	NA	0.348749731499931	0.266926654344624	0.377313099087899	0.0967800707193514	NA	NA	0.0987676079810261	0.33531035735014	-0.354371918049253	NA	NA	0.224816015548102	NA	0.591485662427853	-0.859779676621399	NA	-0.797103745839991	NA	NA	-0.409613961342754	-0.863655302809297	0.129082724524496
P68431;Q16695;Q71DI3	0.887497264802239	0.150458922218701	0.084676384753935	0.24675574660759	-0.00347407177034941	-0.19033623515559	0.227271428020341	0.288789618086551	0.513975450468514	0.638904865884576	0.640737765898681	-0.26834144668659	0.188390375100192	-0.231997903754147	0.149445294566111	0.867882897721663	0.109265923900891	0.117209349972026	0.362167750616093	-0.0635318536308839	0.0284802325312241	-0.152381778436886	0.0924601794134417	0.678978221082035	0.165115704086762	0.187480099413638	0.565680060183777	0.232522623335959	0.126551213320414	0.21583193662828	0.078285880453673	0.575602344183888	0.959742571073884	-0.0484480187904108	0.0415944993773612	0.0773139061878658	1.08649447567216	0.559877590834245	-0.347436273211346	0.0719016313333156	-0.0978388078795872	-0.0497926672182981	-1.07946468652122	0.130057435073473	-0.567812935397179	-0.832968349698598	0.25808629852713	0.261937017366854	0.272088727059179
P78347;P78347-2;P78347-3;P78347-4	0.00423892473268236	0.34817385211481	-0.19569883107961	-1.90112947712802	0.474100862055873	NA	0.35581907805866	-0.04388311555061	-1.58362307622405	-0.465829068356232	-0.11446032312342	0.472494481235956	0.604425333121672	1.03369100241263	0.530603364803639	-0.194741589641062	NA	-1.3303912734115	NA	NA	0.328795622076215	-0.865669193500249	0.606279443810674	1.58992108415598	0.931603780054406	-0.231380746609901	-0.833402849074683	-0.229678275536958	NA	NA	NA	NA	NA	NA	0.767267493055147	-0.695967118449612	NA	NA	NA	NA	0.365335567175316	-0.220669118409773	NA	NA	0.64991850229173	NA	NA	NA	NA
P78371;P78371-2	0.275341499560948	0.491420615980194	0.00830928648706718	0.353425095563058	-0.184604192918581	0.480225970911756	0.0496960990569178	0.248764848605291	0.480225269835427	-0.0549390747273207	0.11395882879634	0.0700903604884478	0.228388601563689	0.24743503123893	0.182936483560801	-0.721897198228501	-0.668736774705748	-0.142313997571842	0.388075201534778	0.151086935709615	-0.494189846511487	0.547981911811151	0.611649342058589	NA	0.504828349260492	-0.0848165671894916	0.0680695969310186	-1.71599765419102	0.114770557414952	0.465759686690904	0.0984781950940562	0.062620623039942	0.558989811233125	0.47604852582481	0.126391371524674	0.543930960208588	NA	NA	NA	0.440401065861345	0.0505365837042792	0.183740957843425	-0.422782267646111	NA	0.282778110427048	0.259294132525524	-0.339226592196403	-0.495715680006908	0.0913083079575794
P78417	-1.15367239683222	0.696367896251959	1.31513033713774	-1.69159689346142	0.0151782291032237	-0.256064093947515	0.19607836453293	-0.673885667641261	NA	0.473024374570359	0.234902994264479	-0.376517803502609	-0.20038602794406	0.635192617936591	-0.089318896243753	NA	-0.066938611548314	-0.19569635225155	-0.49713786239021	0.839792469338625	0.726459913478129	0.507069275394007	-0.490018374826817	NA	-0.366084047916483	0.379874019004601	NA	-1.08929926537887	0.354629258104483	-0.261078812235839	-0.331711957120496	0.13763295016201	-0.261584967709596	0.883666505635184	1.16187537986893	-0.328434999786452	0.951399643654222	NA	0.777390888136179	1.30800074403392	-1.08434609833527	-0.641513386991275	-0.731323885930192	-0.606026751761969	0.255850563361134	-0.130883506568168	0.259249029587935	-0.939979681672894	-0.0518232513008665
P78527	0.0228946162023733	-0.243267798455628	-0.00731350050715399	0.155948767937951	-0.328866314612512	0.195105537096938	-0.291864288250294	0.366717046961476	0.0600283343445006	0.587347583757607	0.47153679758373	0.399805172862245	0.702445529395518	0.0300442195797026	0.442533453590092	0.796524728567366	-0.199735379331632	-0.0476413451734802	0.571191088060777	-0.0260538060746146	-0.0863944419499346	-0.372950699759665	0.185254512407208	0.0770510674679888	-0.915734828012095	0.13863677577523	-0.167595897900077	-0.0119854372719081	0.112458034863283	0.134184361306901	0.255015140387452	0.411709503895771	0.165256460150218	0.0479054435610408	0.15224119709718	0.0712439900087753	1.07724503342241	NA	-0.0548337048567256	-0.206264284686952	0.232599590522471	0.164446171741361	-0.275824894982181	-0.470133187821989	0.0672869132109614	-0.359727554294347	-0.435942438924479	0.0479253157585492	-0.345713877139509
P81605;P81605-2	-0.86077357781599	0.226426893800134	0.426720374837836	0.449564955792752	1.08029554353482	0.0715284697199798	-0.418474488589063	-0.376572391628282	-0.412898089410784	-1.06605025771426	-2.82594494206169	-0.45211034445229	-0.83322065152324	-0.291242738445614	-0.239536700687331	-0.173774255693282	1.13386665772552	0.656519090019746	-0.392220216584072	0.0533791766922963	-0.0466258490597738	-0.517363996839367	0.866767412898259	0.0875312050075747	-0.340107279877224	0.354658286516721	-0.102347973572551	0.937805987021905	-0.894656222122604	0.0899764378120931	-0.0986350882510598	0.0571592181775364	NA	-0.0598540693735885	-0.117314664311993	-0.991749314797378	NA	NA	NA	-1.01921677802811	NA	NA	0.412644900564153	0.325703211170717	NA	NA	0.42113136360608	0.509948654817036	-0.0984708367675673
P82979	0.689755126632516	0.448999762385614	0.120966702762405	0.709654654150469	NA	0.995493041434852	-0.245503667653663	-0.360520171675954	NA	NA	0.172420800729281	0.404027459909701	1.06630555471028	0.528269634573647	-0.897306993434667	NA	NA	-0.34063770204767	-0.334758538949063	-0.168578461510014	0.442761952597595	-0.629325033609142	-0.651210997655656	NA	NA	NA	NA	NA	-1.3281565453397	NA	0.603618911116992	NA	NA	NA	0.0719553888068637	1.46576448142326	NA	NA	NA	NA	0.181833107963293	-0.935599274901714	-0.0373521500062163	NA	-0.0402397095563332	NA	NA	NA	-0.101492144283998
P83731	0.110294740440062	NA	0.0474921492987588	NA	NA	NA	NA	-0.0106237536748297	NA	0.227356373262835	0.139085111868428	0.113649404461702	0.344209594135955	0.817348735767838	-0.758005416579874	0.319047123341227	NA	NA	1.12124761653376	1.12855614544812	-0.727791962163064	0.240256901065625	-0.283755974128627	NA	NA	-1.13069188178467	NA	NA	NA	-0.707152464642576	-1.21041342329218	NA	NA	NA	0.358480793291802	-0.0211231500148606	NA	NA	0.410819714758979	NA	NA	0.158907590391585	NA	0.0801637147628898	NA	NA	-0.66318948128951	0.756151390560031	0.454275382959825
P83881	0.204055492878851	0.2068068592108	-0.070386472875679	NA	NA	-1.0406034928898	-0.353888543142178	-0.360313676739713	0.337705482680796	0.841020662202774	0.426246135899425	0.29134662697923	0.206877379413197	0.430891480876951	0.386326920696232	-0.0881426354701317	0.516318574970426	0.339863941536361	0.18160349181602	0.123266105420165	0.0208810734936655	0.447452006862134	-0.233344038472826	-0.727439073886852	0.383143826106188	-0.176427511223236	NA	-0.0345590191780159	-0.381209073610812	-0.928463600617681	-0.917629076457355	NA	NA	-0.236933319415068	0.183621456459194	0.405671262969934	NA	NA	0.308671289430015	NA	0.69631480839651	0.507958205255837	-0.98615890250999	-0.431229191303557	NA	NA	0.61037475769967	-0.783103938688031	0.0530892017981214
P84098	-0.116493285444608	-0.856806475187269	-0.317888667092852	0.767185835518557	0.438864011635275	0.499675823226869	0.610823041473933	0.468774802583772	0.294140366546485	0.389082773622844	0.0881207396938163	NA	-0.424017598143512	0.326085185550021	0.221876999839326	0.177705140890782	-0.512486665416122	-1.21992506328434	0.163972568901191	0.195093315489387	NA	0.24526849785377	NA	0.0639571132893327	NA	-0.134176787629328	-0.160958631039791	NA	-0.0111652400408639	0.118297451700025	0.132470264087376	0.281857885204236	-0.245281601192687	-0.133714708917466	-0.156756682054331	-0.439748795956269	-1.24015495821959	NA	0.112756854130344	-0.0756579852800243	NA	NA	NA	NA	-0.0656370842873786	NA	-0.0853939821942821	-0.0408205145742662	-0.00632265963773793
P99999	0.40696293849012	-0.041802427130879	0.57993749370427	-0.164691605597842	0.411019032102187	0.254084777415098	0.19647755638985	-0.150832402199302	-0.0605631362517626	0.154432233039284	0.350017789906335	0.242298358202415	0.563109100906375	0.489355396699828	0.10526628693264	0.445095227968197	-0.217681448330164	0.120536937570374	0.682406310953783	0.913788754906187	0.173308393899471	0.0574896319178536	0.182417499320423	0.653582047434599	-0.162398080032181	-0.271667972291991	0.365014300918299	-0.73622971593249	-0.266360045168455	-1.01547514469068	-0.559563817049741	-1.34953251954174	-0.916258520498747	-0.0670838383693388	0.322348333481293	-0.00735198634025527	1.52398024622882	0.937987277616461	0.457265360692292	0.0136480244421146	-0.535161331341834	0.0735681711645874	-0.418575384124253	NA	-0.149420184282691	0.118910467914458	0.00233030843774777	-0.9308098554572	0.31631619038227
Q00059	0.46142924676491	-0.910441023481215	1.31822109299876	NA	NA	NA	NA	NA	NA	0.451482309342777	0.125676373295835	0.188421332152733	-1.17835781703673	0.840943380172354	NA	NA	NA	NA	NA	NA	NA	NA	NA	NA	NA	NA	NA	NA	NA	NA	NA	NA	NA	-1.15028961068371	-0.45895742014402	NA	0.849987156484005	0.412508242950634	-1.04786601669976	NA	NA	NA	NA	NA	NA	NA	NA	NA	NA
Q00325;Q00325-2	0.0534669976467931	0.371210402885564	0.377708195648716	0.399106719017285	0.185903749719309	0.550191960214063	0.221136218478449	0.27542258462567	0.147623329495396	0.476946055035419	0.742446234117509	0.0765326794306413	0.465732253665408	0.291021712506588	0.332604027756311	0.315999486413807	0.586034004037885	0.601408895874643	0.185115389826987	-0.0588971075164905	0.564282992398516	0.378788576576407	0.58585203396277	0.662515783706583	-0.0565882003235746	-0.852130948804477	-0.814688996444461	-0.921080216803348	0.368223632588516	-0.342069028437968	0.342496889646295	-0.126793222993906	0.217647854720027	-0.0517898910473582	0.0767435962142334	0.118418300978192	1.17490083736417	0.818450859116893	-0.0330227951141618	0.521428870732952	0.316539802797762	0.289004090261039	0.163251134560758	0.0299575694778278	0.0215077649008955	0.392108081786581	-0.205976641881038	0.244695619179365	0.0186115661538465
Q00610;Q00610-2	0.351248864531055	0.451639772871781	0.696245893367844	0.456922352258132	0.241717126434427	0.418520476177196	0.288830460139137	0.318839627228916	-0.00563361752988863	-0.137295046104129	0.219003467886634	0.276364824464825	-0.400854899435098	0.0413320081466251	0.427215035442316	0.0256482964663707	0.0322105297415189	0.0536856668558099	-0.536545101086796	0.110475388882676	0.399752289018668	0.53800985547498	0.236680555750838	-0.0676832087357844	-0.563202653329233	0.45473816470266	0.307327349287209	0.433223258660567	-0.0247229866625611	-0.447150838465111	0.239681903800166	0.317615951339129	0.160202747340982	-0.0163453649748996	0.61537829949868	0.365361546139603	-0.598744665409725	NA	0.0358431628650688	0.315625247630791	0.274869643474278	0.521125556144895	-0.158964397887644	NA	0.727414408100545	0.664148234512307	0.388726635465187	0.408490109529143	0.757223097613243
Q00839;Q00839-2	0.112634052379997	-0.0155818030453301	-0.0317167481998665	0.23638806486607	0.354196345903634	-0.212273258038999	-0.0270065959818446	0.0638627299701425	-0.144953333702271	0.320124647722036	0.447193838823301	0.320349840306068	0.0616395190527587	0.269437158782685	0.0168680872049115	0.454666900336309	0.0169496912256674	0.540336878710507	0.0866606382479783	0.242011991793195	0.293441591947298	0.0850932286325929	0.226675276743726	0.88653580220163	0.235080729369092	0.391827469372372	0.38733965543019	-0.0243154181822306	0.179651466387143	-0.0464427286089626	0.107015265379971	0.0792171602028523	0.0923766329649824	0.290219528892948	0.0375041384487312	0.267842703193629	0.706524351984631	NA	-0.117965961191121	0.448611398768427	-0.821929352098802	0.438444770601287	-0.202178087031578	-0.408772326782442	0.19402038195079	-0.097234933183103	0.00727176984336297	-0.278298386683696	0.302475927240302
Q01081	0.909674314837345	NA	0.417298190865336	NA	NA	NA	-0.0852710221814948	0.434243433951975	NA	0.580849051592033	0.0203450709218506	-1.04647151413825	NA	0.515688943818735	0.912583717138757	1.79237218560359	NA	NA	-0.427844699846864	0.279689754151903	NA	NA	NA	NA	0.331733697705184	-0.178251441192259	NA	NA	0.282094212030702	0.0320574816619473	-0.363571750866384	NA	NA	0.0748632651274265	NA	-0.609766026798542	NA	NA	NA	0.504637219435386	0.0992117071529574	0.189528351958514	NA	NA	NA	NA	-0.164197292765437	-0.933461449870568	-0.40559967985493
Q01105-2	0.392462426250013	-0.30599781886767	0.178902486907189	NA	NA	-0.427449296995459	-0.242529631806618	0.233251054342072	-0.0582408872022025	0.109309060072521	-0.159504099403812	0.122688740647714	0.119701378902837	-0.124096472157763	0.163132757783172	0.597337733843313	-0.808751505841099	0.276198037731424	0.211926372218748	0.384446572170118	0.364085474812854	0.0360152307157985	0.397556894389026	0.338265194967902	-0.0218749328765342	0.0407791773042254	-0.298419891320146	-0.722546107610554	-0.0565196422701413	-0.056073541516985	0.196156806306585	-1.01207566087729	-1.6606532426989	0.559464049640777	0.125549611966393	0.326191650210926	-0.647930263646951	NA	-0.499793858143479	-0.0370852301995441	-0.000595643637239917	0.0416756974595934	NA	-0.0872486743236635	NA	0.707186822311009	-0.490492310873306	-0.387422257464832	-0.436991331451493
Q01130	-0.366023153799323	-0.739070613899867	0.247971472504424	0.126842373491734	-0.133429873853487	-0.0805225367626262	0.241279469672771	0.214437045589295	-1.74611501288503	-1.4532721076429	0.348588825834953	-0.370689581335957	0.211017724556146	-0.211031562800295	-0.0423667014452603	-0.156146417405509	-0.341303810571843	-0.742921630943209	-0.0529229731484785	0.0694542590169358	-0.20994174352418	-0.602161455347661	-0.102703740524402	0.562957467380258	0.0984967524738301	-0.931614062898353	-0.708207199185195	-1.03561019245824	-0.728155559649872	0.0545856003855275	0.237520454954379	-1.13825508098098	-0.071516270716411	0.10862791497554	-0.250157792730357	-0.533091542450354	0.379376839231935	NA	-0.40507393877905	0.19255003753489	-0.126122821231521	-0.148480874181706	-1.08888141060849	-0.0438063699250805	0.481536141283783	0.320440490568774	0.621685213242788	0.3903111885607	0.804529184120072
Q01844;Q01844-2;Q01844-3;Q01844-5;Q01844-6	0.100064210182495	-0.354148866717423	0.457024355406473	NA	NA	0.703266702962917	0.724682566194953	0.352548869516812	NA	-0.115224404506551	0.192416409148884	0.179851471874838	0.162271948270028	0.784170401126867	0.166350939791578	1.04591686196053	NA	0.524702910289057	-0.0521424670500811	-0.417687444938803	0.84042317978203	NA	0.577310652425375	0.337249719910309	0.58200294758981	-0.180394193160117	NA	-0.594571487500695	0.368454767066994	-1.50612841810587	0.171683111016057	NA	NA	0.852861534971877	NA	1.10411903456051	1.49354979028373	NA	-0.213465129412377	NA	-0.643477426337069	0.43625155948042	NA	-0.0619401863249728	NA	NA	NA	NA	NA
Q02543	0.366669245874772	NA	0.224404994144567	0.474144094741115	0.559251196513918	-0.40773566030156	-0.424089225209134	-0.665823379053175	-0.636726798464634	NA	-0.838436004367926	0.359580338426455	0.151625154303473	0.559248903451956	0.384239894323279	0.253550809085799	-0.302759120225886	-0.561508516664056	NA	NA	NA	NA	NA	-0.989362711969801	0.111162193055364	NA	NA	NA	0.334316866740336	0.505177346606946	0.261807660801456	-0.681749093547013	-0.86559647776883	-0.435282772185772	NA	-0.99055744351185	0.121770787245496	NA	NA	NA	0.245302046572205	-0.00681186396617626	-0.228835929916176	NA	0.452975580481001	NA	0.437927066663993	NA	NA
Q02750;Q02750-2	1.42755044646318	1.0034735846955	0.238317237254796	NA	NA	NA	NA	-0.075636270723127	NA	0.062191553390233	0.453684828354659	NA	NA	NA	0.690780414648261	0.0358215034366526	NA	NA	NA	NA	NA	NA	NA	NA	NA	NA	NA	NA	NA	NA	0.656393265435873	0.173042212207447	0.877192834555223	NA	NA	NA	NA	NA	NA	NA	1.0954127630185	0.314343385383691	NA	NA	0.886135957733369	NA	-0.195485345143416	0.180984250507109	-1.21458060171478
Q02790	0.700062704219861	0.61341898000057	-0.277574527372247	0.311317503448616	0.732051924754228	0.316675456080065	0.182808172184469	NA	-0.809476036497767	-0.282121651832081	-0.070437294416993	0.90351449537891	0.986030030544021	0.948975281146033	0.366218096144033	NA	NA	NA	NA	NA	0.177368298355813	-0.304260958005748	0.793133887213704	NA	NA	0.94634678064811	-0.637591280085689	NA	0.745430816388943	NA	NA	NA	NA	1.10239076140982	NA	-0.312217521665047	NA	NA	NA	NA	NA	-2.15591569418641	0.693752862930979	NA	0.573457854592358	1.24389306324528	-0.23329270554097	NA	-0.262945243785122
Q02878	0.380880367786919	0.170263630308128	0.171841034141865	0.70297572585879	0.451784202944054	0.392477153876727	0.223206898957649	0.254987920371497	-0.0576261089010385	0.300848112283657	0.0243348495005348	0.319931410819944	0.16314580063708	0.375388221095157	0.305092305392912	0.226893797631395	0.158203123783357	0.592797059778697	0.174064978816661	0.212014098480207	0.110810150270962	0.343195880399208	-0.12587596729657	-0.049716543900018	-0.124498368974775	0.167359740061152	-0.315875985460262	-0.135855814997458	0.142517164772889	0.0970985338815454	0.0333418009851765	0.226311180555428	-0.223375262726697	-0.0610102926575388	0.115993936724622	0.0863504879816463	-0.599835564785735	NA	0.0978153500515667	-0.140971301332697	0.0604665990643103	0.0434357057287863	0.408660643150389	-0.499913502286883	0.579524521175659	0.731116880113614	0.217429079680489	0.114357062739454	0.733900341510539
Q03113;Q14344	-0.0135755162325458	0.805123085584019	1.15202779832201	NA	NA	NA	NA	NA	NA	NA	NA	NA	-0.684036576942434	NA	NA	NA	NA	NA	NA	NA	NA	NA	NA	NA	NA	NA	NA	NA	NA	NA	NA	NA	NA	NA	0.606182126809487	-1.1757190810928	1.29339379398249	0.764785745869146	-2.66234143311078	NA	NA	NA	NA	NA	NA	NA	NA	NA	NA
Q03252	-0.890595108247506	-0.552107657277956	0.252059173831833	NA	NA	0.7880748620433	0.591685845862881	1.73414307786739	NA	0.460112917152885	0.929689620600133	NA	-0.628040912307585	NA	-0.20668327100528	0.238354563836476	NA	NA	NA	NA	NA	NA	NA	NA	NA	NA	NA	NA	NA	NA	NA	NA	NA	NA	0.498569812250055	NA	NA	NA	NA	-0.620995597195419	NA	NA	NA	NA	NA	NA	-0.927985258630143	NA	NA
Q04637;Q04637-3;Q04637-4;Q04637-5;Q04637-6;Q04637-7;Q04637-8;Q04637-9	0.984946453652573	0.91074730793988	NA	-0.79878869432682	0.965862692338283	-1.08004209777967	0.0489771901384872	-0.079936879842347	-0.155623076919617	-0.430491789776008	0.450254593630765	0.897868240614214	0.229775834353811	0.67920692469501	0.80131423001401	0.652696543422836	NA	0.564727693437808	0.552133351468297	0.250596671673902	0.0696582026486324	0.772291471723535	0.920930587737862	NA	0.714773001188609	0.0365838322320609	-0.0676477043961645	NA	-0.400252721748211	-0.570265416366767	-0.230419479433664	0.249001441058343	-0.903523182012551	0.510507820746991	-1.65637877211372	0.513105776804037	NA	NA	-0.319590323750004	0.979622258534904	0.496896870344535	1.35138637155524	NA	NA	0.662288052636422	-0.249012093231661	0.455419776926927	0.547072356283109	-0.0405153032612915
Q04837	0.418699431235831	NA	0.0262383824950377	NA	NA	1.04845557772613	0.513673419707637	0.449133717857681	NA	-0.549398402730143	1.0720041509521	0.0703948884404605	-0.351226614602882	1.21617356258976	0.0836727089724537	-0.29296316666328	-0.611739536661276	0.167400177786866	-0.338741220171229	-0.223410729772442	0.695787914620957	-0.146256071153376	-0.31685256543627	NA	NA	NA	-0.224912714751524	-1.43254452985357	-1.01814690620946	-1.03965122505167	1.19179464092474	NA	-0.225511340964076	-1.11938513442348	-1.01056902880669	-1.0363551593012	1.72011527239628	NA	-0.619915086526014	NA	NA	-0.594226598888303	NA	0.340351008287812	NA	NA	NA	NA	NA
Q04917	0.530072596048961	NA	0.689616324856562	NA	NA	NA	NA	NA	NA	0.0513485375722401	-0.827912660522536	-1.01017583002448	0.543022064808841	NA	NA	NA	NA	NA	NA	NA	NA	NA	NA	NA	NA	NA	NA	NA	NA	NA	NA	NA	NA	0.328988815175654	-0.648784677065996	-0.0746630207772846	NA	NA	NA	1.26692097430015	NA	NA	NA	NA	NA	NA	NA	NA	NA
Q05682;Q05682-2;Q05682-3;Q05682-4;Q05682-5;Q05682-6	0.0581265847127565	0.364748583854653	0.100104701292799	-1.16422727072435	-1.41298877406261	0.858570550357924	-0.337624892955462	0.662181904717934	0.893112439601949	0.868387852979193	1.19402698871582	0.149437491543779	-0.970231274882784	-0.58782590777467	0.0506207497763665	-0.29446045358102	0.824468270234412	0.475487838950419	-0.0787774889214284	-0.25806354025087	-0.295082175528306	-0.117043111688017	0.192020813941415	NA	NA	-1.32412941547191	1.16533727156495	0.438571165718957	-0.139882874269592	0.139996703462825	-0.473982776067386	0.199188872416957	1.26012069450004	-0.258458760746849	1.01642056220892	0.33054577198864	NA	NA	0.0949951355533462	NA	NA	NA	NA	-0.0246770270904912	NA	NA	NA	0.940603811678703	0.532395150908646
Q06210;Q06210-2	-0.90391430270948	NA	0.547430911536296	NA	NA	1.06515588166803	0.580184319789415	NA	NA	-0.0294346696357947	-1.92021631702611	NA	NA	NA	1.06338953489665	NA	NA	NA	NA	NA	NA	NA	NA	NA	NA	-0.494861282605392	NA	NA	NA	NA	NA	-0.0595032836503139	0.878371588729903	NA	NA	NA	NA	NA	0.144811795079061	NA	NA	NA	NA	NA	0.0397342459607736	NA	NA	NA	0.85439594242806
Q06323;Q06323-2;Q06323-3	-0.506657565846379	0.645691096323868	0.585892369360419	0.719605381773328	0.692313021924506	0.368096012895177	0.560021951610951	1.11805744901428	0.68644155021112	0.476890479489764	1.35866462794366	1.12487531006462	1.47833060828805	0.447903213733455	1.12367602212317	0.597769157420661	-0.382806228714117	-0.57350428189036	-0.260810889665547	1.11834829606782	-1.82899676853659	0.963436325102824	0.508930606074884	NA	1.38994183898979	1.17616527439905	-1.39702537214807	0.408572313245776	0.720487587764292	-0.781858493074192	1.16415411631099	NA	NA	1.21105101675481	1.24697559110286	0.941866573741222	NA	NA	0.30938403237161	NA	0.554260377485269	-0.60747599528421	NA	-0.211904577644099	0.438766668965474	0.652749959400751	NA	-0.164643974459472	0.40806687144165
Q06830	-0.414647193393123	0.408308305451268	0.532219776966041	-0.583388747377921	-0.556380434616333	0.394299603281097	2.06551097513354	-1.06612974697186	0.0341232928884818	-0.158655022683394	-0.911148467449623	-0.387031070751044	0.457964407170952	2.58492731693116	-0.155857849790639	-0.510525972668375	-0.445551088648106	-0.795726046220791	-0.354395174001644	1.18151935500913	0.0831482474828934	1.65667677669264	0.00771963294317544	-1.10791770079028	1.35832060086963	0.844073597458117	-1.05867134592986	-0.588419796452841	0.891821248567526	-0.661849416494447	-0.67213027667949	-0.789715931022813	-0.82137105050521	2.34943021779926	0.931030609591589	-0.266129062939406	-1.63194379830268	-2.2701600619239	-0.15049789950129	1.96532337709507	-0.278886420686513	-0.240331815371208	-0.439052712473886	-0.573109365511947	-0.0354911024671839	0.727122690821487	0.852414890608502	-0.544336817509057	2.05275728718221
Q07020	-0.0124936172201353	-0.0652121747220952	-0.111826420340123	0.191668184330756	0.3218849078645	0.0787673079638832	0.0855691007461995	0.180697118072972	0.363042878985978	0.169869924676693	0.00939944636956897	0.155040292952116	0.42970765357871	0.652404351925788	0.516907845816545	0.786935121166305	-0.195326404661017	0.139193781802589	0.377587127441751	0.628865447262173	0.336749478926722	0.390519669433796	0.326989188682173	0.0915215034381935	0.414109618763675	0.235241195505676	0.639234177232192	0.596872152464054	0.567441503826857	0.956745813876612	1.11736719755941	0.182836277977352	-0.184538633061488	0.332874091551485	0.626599933913541	0.658789637713907	0.476379165651173	NA	0.510333291516137	-0.0562452666334829	0.378305864866884	0.394375936360978	-0.129413546614575	-0.126027204722539	0.492167043007075	1.28461009554638	0.0213033357704433	0.910726096202939	0.258788618746483
Q07955	-0.0336558712984725	0.0573057061050937	0.564832356730757	0.333043937912659	0.978855185244455	-0.49104179189162	0.105328950710696	0.256460582565124	-0.304318750350631	0.096870241933776	0.564265196914759	0.199054478661293	0.617850918171313	0.386592219574025	0.14939029627549	0.814971819010873	-0.849263006574401	0.591504504541435	0.347570893166524	-0.1697320139045	0.17298593496705	0.344281687441452	-0.307039167793482	1.07791890155797	-0.0612041637817416	-0.386720122207696	0.682870817009534	0.0707632048989605	0.343078772733097	-0.398368606858317	0.642290083873763	0.35122443170598	0.118169271610602	0.29898793094304	-0.258673483816007	0.317037424238375	1.02990402570853	NA	0.162096403915533	-0.225442858617536	-0.172359846636305	0.392453935127484	0.105234140736762	0.318410043197949	0.308039685150013	0.232382378915374	-1.364573974309	0.239125771375705	0.21414075620873
Q08211	-0.258042929031952	-0.350333154564696	-0.314123820331183	0.0489798871288057	0.423521715563188	-0.0496291151486271	-0.545439057551119	0.248354385750673	NA	0.94975897521471	0.300816826756805	0.414076232305199	0.959523089637938	0.392442068709773	0.567827972663313	0.910903137955648	0.0276448665162836	0.484891988953237	0.814568417094638	0.884185944413284	0.513130779750954	1.06972806531961	0.747276900527387	0.707413501049476	-0.0459106314423099	0.898900521805131	0.536354366949886	-0.0339898324726993	0.403031010286591	0.476141965907298	-0.269518806754575	0.30277461115661	-0.253452350769677	0.223770092086023	0.552537590579053	0.525374312300575	1.02354723684492	NA	-1.0394737414611	-1.0087861819659	0.0941385055882236	0.200046632773237	-0.289662841359671	0.478614694927028	-0.0521674745457264	-0.158321854441151	-0.0108659297041572	-0.465874134859038	0.203465860212269
Q08J23	-0.0281102068122132	NA	0.960766481517261	0.80991675706704	-0.204919900162852	NA	0.0959643148360483	0.120058858373559	NA	0.654286400454078	0.585569485705881	NA	-0.0751662760557041	NA	-0.324844063135819	NA	NA	0.921334374276491	1.27417856614755	NA	NA	-0.865348800079748	NA	NA	NA	NA	NA	-0.256079628750139	NA	NA	0.940697900880072	NA	NA	-0.179967904430952	-1.17525620860845	1.07707652607308	NA	NA	NA	NA	-0.684993712843775	-0.850885158750133	-1.63967305872199	-1.48952991661374	-0.397177121424758	-1.05907822101374	NA	NA	NA
Q09666	-0.83398458722132	0.398267222623405	1.29551777161224	-0.0584178351515315	0.309055438101542	0.163439504632715	-1.06905015397068	0.319068068723638	-0.293014155686296	-0.114611082418763	-0.930588379201422	0.656886937735386	-0.24553130116611	-0.448557957667755	-0.908976393725558	0.330450822555005	0.470405593863565	0.903170732906692	-0.0306862364251262	-0.67099572389895	0.666327286353621	0.250209727033011	0.198632022997185	NA	NA	-0.500770035511317	0.67751141083049	0.900775488361598	0.664818814730159	0.68360972370228	0.221046026412725	0.465662688155267	0.891399179961463	-0.074532211176717	0.393147682041616	-0.00145913223330928	-1.28038839211343	NA	0.499087334814181	-3.3703294183397	1.03040524352906	1.25771703682782	1.69702587361593	-0.598362737609991	0.303511885836676	0.687059849054177	-1.77874143337797	0.629118882068509	NA
Q12849;Q12849-5	0.252756129361787	-0.458346664994486	NA	NA	NA	NA	1.38737759305225	NA	NA	NA	NA	NA	NA	NA	NA	NA	NA	NA	0.345604933770749	NA	NA	NA	NA	NA	-0.0588861341505236	NA	NA	NA	-0.529260550772142	NA	-0.959161398922736	NA	NA	0.43177817449872	NA	NA	1.27374350552662	NA	-0.145672405364702	NA	-1.3418898578237	-1.43738488634436	NA	NA	0.264838966916477	-1.25632676070626	NA	NA	NA
Q12905	-0.0814072014489109	-0.207062199976733	-0.485419585748861	NA	NA	-0.45964466807013	-0.158674448127601	-0.29071965324172	-1.03809130289787	-0.51407175541451	-0.876889025076665	0.156049710921283	0.425893573134898	NA	-0.183400623942732	-0.202834584054818	NA	NA	0.191328556375753	-0.167528654682187	0.371924370794308	0.2187618197658	0.419993536623858	NA	NA	-0.178015823229597	-0.144292329683323	-0.13760163515546	NA	NA	NA	NA	NA	1.28966502821496	1.46547304073583	1.66027206169774	0.691999836793314	NA	-0.415161279557107	NA	-0.342010740778325	0.489578940124806	NA	NA	0.507151207086674	0.613111955596356	0.331175704104358	0.330379243487718	0.127422241571074
Q12906;Q12906-7	0.510677297119171	0.320122238647406	0.438764985036345	-0.28985967098792	0.301230696946449	0.185328723225104	0.561270968312562	0.179691848051346	-0.153819199954467	0.231013282001689	0.0366242472651334	-0.0262191638426477	0.41916596199257	-0.666866883535119	0.454431697093157	0.576763760873287	-0.046775087853814	0.308690151772734	0.182973854955261	0.0183096578929073	-0.39132935590325	-0.166972312393875	0.803525831196883	1.25116274222529	0.552391421191526	0.516269650399398	-0.0914470056564774	-0.762870359424801	-0.01906258444651	-0.0599311300496945	-0.409993488946846	-0.437985415398312	0.34061605022752	0.378989706682372	-0.0593653989660638	0.593089315478845	1.22479809865798	NA	0.189746945937151	-0.237813184701736	0.129929220922981	0.493794335186243	0.23231459397551	0.834836815441062	-0.118831199474873	-0.557743797632641	0.181727961666608	-0.313203766936899	-0.163793488747035
Q12931;Q12931-2	0.104455143194528	0.49861973528544	-0.156830179049665	NA	NA	0.149210619505813	0.427172383626546	0.0398621614700709	-0.00993770173070718	-0.274268938724999	0.357331871857009	0.337010543121077	0.840365854613878	0.379266445979911	-0.257845596194161	-0.683381778015154	-0.0250231225710971	0.153018549964298	1.16385209132808	0.935106376417559	-0.371784878525079	0.0234398744393012	0.279851050545069	0.781140924988208	-1.27216259535951	1.23474874119027	NA	NA	-0.890320697982843	0.301291849213172	-0.323193251925449	-0.801163768373529	-1.04974571430742	0.100338297539876	0.428188905180801	-0.326185977048328	1.59859619669951	-0.00178091079376603	0.675080446968452	1.14158083146972	-0.474609169737429	0.251413845481019	NA	-0.245295426747029	NA	NA	0.249106390465818	-0.219580145610222	0.0602493781173883
Q13011	-0.245808764938143	-0.77167095444815	0.269026203892756	NA	NA	NA	NA	NA	NA	0.765579782273101	-0.0585084234364806	-0.345997597575753	NA	-0.814464859121561	NA	NA	NA	NA	NA	NA	-0.0732874365157104	NA	-0.835553031677452	NA	NA	NA	NA	NA	NA	NA	NA	NA	NA	-1.01365811327775	NA	-0.765458391022437	1.10989926457112	NA	-0.667695846053232	NA	-0.798174858694143	NA	NA	NA	NA	NA	NA	NA	NA
Q13148;Q13148-4	-1.0913407257868	NA	NA	0.699832555257057	NA	NA	-1.15579172951652	-0.965788889611866	NA	NA	-0.260195592717246	-1.09688339196285	NA	-0.146216163846227	0.136686323589906	1.2530162619724	NA	-0.517623829547565	NA	1.39970483737731	0.838451565973592	0.0787175158734183	-0.0900146105852672	NA	NA	0.728151654744913	NA	NA	NA	NA	NA	0.854565895093611	-0.195235435755664	0.292455401453133	0.955534336701749	0.0883168598182929	NA	NA	NA	0.625060988969948	NA	1.56354537912131	NA	NA	NA	NA	NA	NA	0.735496132143155
Q13151	0.105423315110608	-0.354885743257919	0.096595287205878	NA	NA	NA	NA	NA	-0.0676877026180394	0.0304048760850322	0.118125361082724	-0.594196196917097	-1.32484148469632	-1.30216108757213	-0.115646076313342	-0.015460542844158	0.210689593079111	0.272655130190792	0.35811680370348	0.536498027125001	-0.387124932963041	-0.575240650075611	-0.655449015178538	0.424896286850434	0.0935344247683189	0.353034571177941	0.263137122817739	-0.0449701021342332	0.827955046336783	0.614625132798891	0.681438562412939	NA	NA	0.300299886977651	0.257875794258081	0.0119147215135964	1.3152151663746	NA	0.244632984028222	NA	NA	NA	NA	NA	NA	NA	NA	NA	NA
Q13185	0.656090541516218	0.669415286751176	-0.531681550718002	NA	-0.14293917672018	-0.41028967458974	0.426951209397656	0.378639201436405	-0.242854225655402	-0.0560423517241488	0.535244488436468	0.195098752108661	0.282145333023699	0.54427987038112	0.378282522967216	0.405335298832801	0.0581467406105177	0.33817809480998	0.408022511687367	0.570060851718578	0.372656556359943	0.623198486156583	0.543552390898514	0.514703780823849	-0.0987135642124373	0.506160956215806	0.10839804547731	0.0924170622230048	-0.397184275387744	0.293777481527839	0.142468021840857	-0.140812551928012	0.376753649435091	-0.47551646290281	-0.327094928959035	-0.249258461740609	0.169206178733886	NA	-0.325338083006868	-0.479236741601803	-0.00847235474588095	0.41326956111349	-0.0321319969254586	0.433956221462291	NA	NA	0.45048158366903	0.232738611762641	0.517488261677653
Q13200;Q13200-2;Q13200-3	0.655866548385697	NA	0.553499125026875	0.82508451849216	-0.573239567084929	-0.418122101154003	0.511516782420265	-0.781239826799509	NA	0.133722756872299	0.0116495275011958	-0.702751025512087	-0.279052947457092	-0.275499990324355	0.482929571057318	0.245146672789008	-0.24601855857887	0.289273816277773	0.781739943876203	-1.05030045809972	NA	-0.0772132310365384	-0.400108122165	NA	NA	NA	NA	NA	-0.347148721207088	0.659851523519938	NA	NA	NA	NA	NA	NA	NA	NA	NA	0.392716587087369	NA	NA	NA	NA	NA	NA	NA	NA	NA
Q13242	-1.9353013606271	-0.992641041059796	-0.14121818906533	NA	NA	NA	0.328257593614549	-0.0492511962275091	NA	0.10417782458759	0.878196189665592	0.140877049440193	0.20081031588719	-0.0699499329760439	-0.318957575755176	0.132608445944807	NA	NA	-0.0422720262546016	0.0512070165394357	-0.592413494568948	-0.297699412765869	-0.143558167254883	NA	NA	0.191953901838403	NA	-0.392050669907936	NA	NA	NA	-0.0536806144323633	0.307585420791714	-0.720665754717894	-0.634523051532411	-0.355818228502049	-0.149445561625284	NA	0.21972902587689	0.998798018836959	NA	NA	NA	NA	0.156535044454131	-0.577321556272838	-1.05536688875631	-1.02474221432689	0.4530061098197
Q13247;Q13247-3	-0.54638053965774	-0.538169923478552	-0.652759279947279	NA	NA	-0.184082657542048	-0.270424669734517	-0.0504697442811001	-0.303013025762486	0.0783206875851528	0.282684713396566	-0.492360666245195	0.101159352783846	-0.163031821946624	0.0794641089029472	0.269207948037073	-0.302302266867381	0.30250676071193	-0.504956931072225	-0.303543412467737	0.179682312029346	-0.262250862710003	-0.149200307867533	0.309399839184856	0.161120342964214	0.187782951914804	0.159085489587205	-0.276732294480719	0.182188399446363	0.248597653807788	0.00997095662230164	NA	NA	-0.0175045506521033	-0.413550316846407	-0.100213612907306	0.524884877846545	NA	-0.594791093328096	NA	0.69695822174536	0.868074344505708	NA	NA	0.339795094563566	-0.0773356265357415	-0.166480889765734	-0.26791902439709	0.0813844001206675
Q13263;Q13263-2	0.775715561501128	1.28878580027536	0.0355212031697328	0.722713027884237	-0.183265293109823	-2.05031242007488	0.40244601757645	0.30468461445114	-1.38171090052326	-0.322321052672772	0.0757483282646723	-0.385686831080482	-0.0121515950783614	-0.684023998820961	0.0335731085229049	0.167104026698256	-0.165313994284602	0.549869960473211	0.177785825031553	0.258340174656123	0.568893906373557	0.0842914415260921	0.742274979734124	1.06566421131544	0.407087591442936	0.388889720644737	0.485776521681182	0.00849032607254333	-0.23119457721392	-0.548936869508709	0.338041142296404	-0.335194200083288	0.178558305669485	0.722958260379521	0.557499749682929	0.434373809082901	0.555541780772716	NA	-0.263623499046727	0.786789313062732	0.0719144045430603	0.949517858212979	-0.574226493495374	0.418436536338971	1.12423198581788	0.699796563297936	-0.330205859814071	0.270319441303097	-0.0763308169864413
Q13283	0.625449478972844	0.371703478940564	-0.215891902561441	0.294295212129505	0.530738458668558	-0.424534713964707	0.692987918510746	0.438273375984011	-0.118208248107409	-0.263086599860917	0.467997832175453	-0.65517676723751	-0.276447649026055	0.616650190988887	0.215721782398363	-0.24002411982205	NA	NA	-0.541401764257966	-0.564758420129252	-0.0757258941382736	-0.606605553030763	NA	NA	NA	NA	NA	NA	-0.469175965414758	-0.218830829758177	-0.0914211318650356	NA	NA	-0.760990619975633	-0.010857135124654	-1.83135319839808	NA	NA	NA	-0.137754954461404	-1.00619123084235	-0.281169537625063	NA	NA	-0.198727586607687	-0.451900933212024	-0.593154382342369	-0.452740053327537	-0.618325946409491
Q13310-2;Q13310-3	0.370665850628256	0.0943801993698013	-0.928188320912568	NA	NA	-1.35417494408098	0.818108737793815	NA	-1.05032312982362	0.682027068789802	0.524094659142975	0.575755907711623	-0.303214997450138	0.280485805651794	0.350256527092112	0.807702362386562	0.031125217705034	-0.311296363410666	0.0793477274650709	-0.325938063077131	-0.0891667670272451	-0.01459990366142	0.557647755806888	NA	NA	-0.79661479280143	NA	NA	0.684952022240205	0.796724752896073	0.519701952328375	NA	NA	0.340078336824905	0.173417566990665	NA	NA	NA	0.0715264138138742	NA	NA	NA	NA	NA	NA	NA	NA	NA	NA
Q13347	-0.368649630975899	0.481502402694203	-0.610283593112896	-0.164469099994607	-0.431599238130353	NA	NA	NA	NA	NA	NA	NA	-0.390375012170407	0.239101222065916	NA	NA	NA	NA	NA	NA	NA	NA	NA	NA	NA	NA	NA	NA	NA	NA	NA	NA	NA	NA	NA	NA	NA	NA	NA	NA	NA	NA	NA	NA	NA	NA	NA	NA	NA
Q13442	1.71838386833892	2.04532757626105	0.708856099911543	NA	NA	-1.09349059927911	0.576898882186669	-0.285151547969978	NA	0.162912166229758	0.766056828988465	-0.77404266795073	1.11792848282424	0.714793441017362	1.13206422382134	NA	-0.0703995829628743	1.45537954839965	0.105743257226264	-0.177919044131127	NA	1.7452982528403	2.09125090368408	NA	NA	0.23305377067624	-0.186863167181077	1.3353033119579	1.55285136599924	1.27786107237832	1.0870123245144	NA	NA	0.511007576990189	0.0541983915330227	NA	NA	NA	-0.22936567532057	NA	1.25089780979873	0.801808076673331	-0.385979356539945	NA	NA	NA	NA	NA	NA
Q13813;Q13813-2;Q13813-3	0.112799044718999	NA	0.644455657102249	NA	NA	-0.400436590686069	-0.470479391580481	-0.320944390222652	0.585822942711365	0.10968245728597	0.465953348767203	0.22112988249164	0.892934980513117	0.57974947333384	0.58330377078832	NA	-0.505079467132014	-0.76915980562975	-0.242583866876777	1.1417826150549	0.112137924358384	-0.157129434424259	0.32599379747329	NA	NA	-0.159023134105707	NA	0.103815303988366	-0.132808455115482	-0.371041809186628	-0.555166340462018	NA	NA	0.216782638961281	-0.066060051165644	0.477254822668232	NA	NA	NA	NA	NA	NA	NA	NA	0.606132532361357	0.994200151995178	0.614425122216983	0.68156784805956	0.827449284673045
Q13951;Q13951-2	1.30793048244826	0.984343653511472	0.859566669125533	0.444484581634386	0.224140617241541	-1.22660258168723	0.540137387848252	0.593112434484622	-1.11048119439451	0.207483020215418	0.714252743440896	0.318365986805006	-0.776664932095988	0.576538609234752	-0.270476626580052	-0.459884962323992	0.214750294067629	0.516636855180788	0.679934427561292	0.47829992323589	NA	0.689405560324565	0.741608351809711	1.06014277984271	0.72622799881124	-0.279341077762574	0.133954903808408	0.278778666169772	-0.65452924534592	0.748392701791828	1.03827941899216	1.74524675752321	0.116943712788792	0.151575473347725	-0.0547470390211378	1.15853062288528	NA	NA	0.71807003844343	1.27758868758427	-0.0667032765720195	-1.75122665737166	0.328003182989375	-0.594355540931868	0.504161915448669	-0.609422845878645	-0.263131682012939	-0.159486210908801	0.393094788470848
Q14103;Q14103-3	0.189431217175087	-0.00991673189932593	0.426081918888487	NA	NA	0.172810844185097	0.371261603640699	-0.23220086812443	-0.941796006832112	-0.459914559963731	-0.531448875696319	0.0151622885855137	0.420316962217636	0.597481002279445	-0.0700388895441769	0.355105595184075	-0.35179859304382	0.24396376971478	-0.338048320156004	0.172038608078025	0.876369511621921	0.145163999780112	0.426664507049573	0.725702619355542	0.698515412185707	-0.266756073463282	0.55574977540954	0.33015211494037	-0.43549425043163	-0.753030368223275	0.0258622392252872	-0.426358991614745	0.122995669558706	-0.281776186598733	-1.09860609700562	0.197771142807895	0.90141156606656	NA	0.0777328141462509	NA	-0.47616975735352	-0.73941448032288	NA	0.364700487143939	0.383457754472272	0.0105868589990359	0.26460006883587	-0.266386043945863	0.429208036459133
Q14247	0.00340039131249705	0.113391187540825	-1.51359914052998	0.327736379502514	-0.0781554738663828	0.164188531962625	-0.246898437165448	0.455252060169777	0.303527416119512	0.360515481180556	0.658765928070679	0.530620018412535	0.401767982728136	0.236863468797111	1.07201490203676	0.584610287688186	0.20287878395906	0.695258433688745	0.50113440496946	-0.283706850706412	0.703710632905712	0.157624460858048	0.5849474485796	-3.18646948064984	0.149876203623929	0.432710801713284	0.263472860859756	0.556027701066703	-0.0860943067625106	0.190845638665435	0.242213528866197	0.305483641836365	0.227713832639357	0.0638852471040197	0.607448175355992	0.999782912939895	NA	NA	-0.12374490310153	-0.283454407030331	0.193478775073921	-0.136867969328457	0.567248264641825	0.303728036302122	0.218832354987866	0.915522142349769	-0.159094012520619	-0.0296416458600532	-0.140822620378221
Q14697	-0.158527502369181	-0.231217229748089	0.182341461544881	-0.840145398413112	-1.08447187442545	0.513648766100491	-0.150129987418447	0.358829356941588	-0.313011098178231	0.0281474785364374	0.0577434161659191	0.143164692632401	-0.53455789252902	-0.0721870597282996	-0.274134685802884	0.232982155562465	-0.340768660278422	0.260614645497592	-0.284683033446611	-0.474955211915964	0.446081345098955	-0.520678487069611	-0.578104060344315	0.853426477183828	-1.09151807353118	-0.0953901069225393	0.561015004197714	0.458527735201332	-0.0353833121018072	-0.212707674719736	-0.0735570807374792	-0.802592034286706	-0.513625171525386	-0.757190397138484	-0.0456414141484147	0.117407035345883	1.64188861950533	0.927388803514286	0.572847965230156	-0.0608221551083883	0.376904235169063	0.0578410571062157	NA	-0.00984780073476973	NA	NA	0.495891122910082	-0.576674947594656	-0.126735639765363
Q14764	2.29743927782048	2.40008409737458	1.78499016012406	0.280090816679957	0.191823934874811	-0.816670372622136	-1.2050453458489	-1.14307795614017	-1.44979590807432	-3.96753336405226	-4.10204251974514	NA	NA	NA	NA	NA	NA	NA	NA	NA	NA	NA	NA	NA	NA	NA	NA	NA	NA	NA	NA	NA	NA	NA	NA	NA	NA	NA	NA	NA	NA	NA	NA	NA	NA	NA	NA	NA	NA
Q14974	0.0764376943724737	-0.295946665977654	-0.217849794620017	0.399345694118515	0.100816300144372	0.136187280035037	-0.117376195875325	-0.178926975143131	NA	0.602065063017388	0.325393733496678	-0.444302792384264	-0.642181807293789	-0.818497640924303	0.463804817165144	0.172278375054893	-1.3570654225228	0.710378387195903	0.323494443534508	0.0529208982857711	0.327960892610018	0.624176445586821	0.723045812009485	NA	0.208940663295849	0.0105452706555371	-0.744277351106654	-1.03154062619111	0.376160868832563	0.423792347618633	-0.369741836727207	0.0811390396195769	-0.0847361037299617	0.236725565497182	0.267341091490561	-0.00511689304592834	-1.60959220907965	NA	-0.038467130983367	0.307030656405789	-0.111072485030485	-0.272278398265715	0.168256871744993	-0.80232163097005	-0.0738586580953244	-0.313986768654433	-0.513625918852988	-0.733047084684328	0.077833642597255
Q14980;Q14980-2	0.490010930665054	0.70164978406276	-1.35202554921241	0.918295273280482	-0.587701013479138	-0.120476651242652	-0.710547201347472	0.451418412112401	-1.02673912692155	-2.19594764133232	0.608003529787955	0.366642120084077	0.964609436756814	-0.491882737527648	0.690182011099404	-0.975393351076143	0.160980598067703	0.422184600439139	-0.250849409706645	NA	0.518749234620022	-0.814903757244528	-0.596084226740321	0.516442125675814	0.0288305073097916	-1.3412815139135	0.275539041606207	0.933964480166996	-0.0740232334719224	0.554781859333466	0.0391942305845529	0.317587881892837	0.218931288185573	0.105816917267388	0.383246855145506	-0.0486663254614368	NA	0.805566762668824	-0.614353584936283	0.0460426726764232	0.207056342398252	0.077113239182307	0.478316946060239	0.40423831147418	0.336537218335207	0.699000996544534	-1.46766234035216	-0.11402393590615	-0.483571433985147
Q15046;Q15046-2	0.484226183761953	NA	NA	-0.198406811072537	-0.865632178585413	-0.568528723296969	-1.62090321073571	0.687910391176681	NA	-0.0212783041654414	-0.0173920252493002	NA	NA	NA	0.0730046322371921	NA	NA	NA	NA	NA	NA	NA	NA	NA	NA	NA	NA	NA	NA	NA	NA	0.341629467932331	0.465863884867878	0.363324931662553	-0.567125245211285	NA	NA	NA	NA	NA	-0.36393683231255	NA	NA	NA	1.14486578094754	0.309219540077513	NA	NA	NA
Q15056;Q15056-2	-1.65197772421677	-1.61548219330933	-0.527917115461532	-0.551015809486852	0.178876792672979	NA	0.266102635193357	NA	-0.135914717310788	-1.18591555780946	-0.491257240198695	0.271468690825038	-0.00738261455010373	-0.0243472268430567	0.0236576761813926	-0.605746143889914	0.419889486163254	0.281294615432398	-0.581291437460266	-0.112466748644321	-0.234627508515271	0.155875062622298	-0.348018972178172	NA	NA	-0.154250882314086	-0.180098565089026	-0.335115472296413	-0.137467745406691	-1.03725848681704	-0.849835560264811	0.657817872345463	0.610759404010696	-0.0398296491774934	NA	-0.237451336619908	NA	NA	NA	1.13148243962808	-0.0607264797056005	0.213527428621314	NA	NA	1.46002711203809	NA	-0.0744663086517646	-0.129296906204749	0.0949788801904622
Q15084;Q15084-2;Q15084-3;Q15084-4;Q15084-5	-0.331447684978311	-0.111225199650984	0.0294625309763993	-0.0270847088062139	0.131371927701406	0.840404170040334	0.791576608362502	0.350671891478663	0.146743174126607	-0.753433954563656	0.656216449433034	-0.494747703145887	0.704322020633934	0.683205460091515	0.703539997302509	0.119350874750132	-0.223930528531131	-0.43467769329874	-0.130904127045376	0.780416944441242	-0.395168315491424	-0.389528445020259	-0.177754784116786	1.00192523092043	0.127857923985032	0.2261950206878	0.583857674211624	-0.0785773709560025	-0.490973491350951	-0.295316397086264	-0.329263962390813	-0.062266989164769	0.387488303765141	-0.121741229301384	-0.8325938581912	-0.125665817219725	1.27080154720344	0.578313726498897	-0.280337171944054	-0.806020456848684	-0.916431884729613	-0.313252541745977	-0.0792247713673277	-0.562742307418533	-0.602182253379767	-0.721940248952372	-0.502930104049522	-0.490236761582163	-0.161043309552626
Q15149;Q15149-2;Q15149-4;Q15149-5;Q15149-6;Q15149-7;Q15149-8;Q15149-9	0.334275907907368	1.04080600210096	-0.18047188084772	-1.54989783198687	1.17530631072377	NA	-0.20817757268472	0.723658746477294	0.490909867836456	-0.112300366628108	0.170260615433096	0.199432894126754	0.19313685295874	0.536130050860102	-0.60437096718415	0.661851274817034	1.53729999795514	-0.773810429671516	-0.689499129431729	-0.176623595146873	-0.159474894940988	NA	-0.409440574429278	-1.82877416709679	-1.70901428286793	-1.1959406411561	0.929166460295376	1.1750959734259	NA	-0.945850318177034	-2.13538648447003	0.698285243769002	0.671979864031604	0.997256717219072	-0.063520087219085	0.55604665114173	NA	NA	NA	-1.75441103281945	1.31790720585663	-0.299800172986132	NA	NA	-0.804391488606998	0.428447869547387	NA	0.11744408509646	0.523703162297025
Q15181	0.83455805943292	NA	NA	0.210246888605202	NA	-0.68836301053919	-0.344792124699548	0.0365330964186662	1.00259455858071	-0.135596763820702	-0.39413114719502	NA	NA	NA	0.715146472836607	0.118554593159885	NA	1.18429094086589	0.623423042515382	0.51078143360858	0.711663382019426	-0.73889564454452	NA	NA	NA	NA	NA	NA	NA	NA	NA	1.7540128886798	-0.992108766282465	NA	NA	NA	NA	NA	NA	NA	NA	NA	NA	NA	-0.241735972536145	0.294978783732037	NA	NA	NA
Q15185;Q15185-2;Q15185-3;Q15185-4	-1.53542359660752	-0.188148070702358	NA	0.260448250486404	0.818147041329801	-0.577369991148035	0.800323641179124	NA	-0.869464466633087	-0.614941885886351	-1.06116012679197	-0.393429345681757	0.529101695899036	NA	-0.0425170002783261	-0.522449284487832	NA	NA	NA	NA	0.445798386415092	0.8631660288679	0.177848359572133	NA	NA	NA	NA	NA	NA	NA	NA	-0.0746771897473347	0.202925423167628	NA	NA	NA	NA	NA	NA	NA	NA	NA	0.36345335071593	NA	NA	NA	NA	NA	NA
Q15233;Q15233-2	-2.04969604248294	NA	-1.68932681698018	0.159032746774274	NA	0.490775510508152	NA	0.585777897553303	NA	0.0547481261645474	0.296944530140491	0.0121091012678082	0.216752172696362	0.142021163556954	0.307774900313688	0.610893501560696	NA	0.688797932939132	NA	NA	NA	NA	NA	NA	NA	NA	NA	NA	0.444507952465838	0.819614392177549	0.63207101332227	-0.319100869861886	-0.322394046535271	0.456494799627238	-0.491271795116554	-0.636575700122129	0.88071756659143	NA	NA	NA	-0.196116986281773	NA	NA	NA	NA	NA	-0.302478503570451	NA	NA
Q15233;Q15233-2;Q8WXF1	-0.0623074378245943	NA	-0.891312291948082	-1.41291081740147	NA	NA	NA	NA	NA	NA	-0.0362288877512575	-1.04100207183529	-0.404979971228941	-0.958874633202565	-0.420913938475335	-1.28181852341696	NA	0.410875110887232	-0.951736507443548	-1.14502351063151	NA	NA	-0.799977608319433	0.956924923365812	0.611965689697791	-0.232114300217886	NA	-0.333701864474943	0.330237583526266	0.659962437994833	-0.150848480092409	-0.711099157532448	-1.11524514240078	-0.666488208496333	-1.1177232477134	-0.655166237455696	0.203449744435631	NA	0.233553374474096	-0.121807533990029	NA	NA	NA	NA	NA	NA	-0.183728444951574	0.937700298363417	0.497904009475436
Q15293	-0.509119484368996	NA	0.287523533960438	NA	NA	-0.424391684010263	-0.982114597114565	-0.50424172985706	1.9193383896162	-0.573443001629807	0.244144670318857	0.856352211119267	-1.79365890289325	1.29306396114898	0.077767267941721	0.345567917369529	-0.156125497018244	-0.861160491806921	NA	-1.8356773098821	-0.762818909281937	-1.39552674735066	0.543343889435452	0.863599165753224	NA	-0.0225529635874947	0.468589703041958	-1.01884417546009	-1.06991399971303	-0.22238329488594	0.514783888524067	-0.902346060466732	0.374968549841281	-0.26366668459088	-1.63192955510666	0.984187339850537	2.01655447412766	0.462732282192892	-0.688477250534538	NA	0.0458526438008652	0.120373165875788	-1.17613615710076	NA	-0.881039912152083	-0.283329909536502	-0.772346206063316	-0.310945029173032	-0.0915472649134585
Q15366;Q15366-2;Q15366-3;Q15366-4;Q15366-5;Q15366-6;Q15366-7;Q15366-8	0.509750851368913	0.506709132291477	0.145248119407616	0.697084659690718	0.613102901102115	-0.320359313205733	-0.464464515445857	-0.389659657455398	-0.6161905043892	0.0854742215588832	0.177180349936133	0.160801350754183	0.427217947981689	0.333276235566374	-0.443149264807953	-0.715941305161559	0.325861131502154	0.46524380394329	0.441305965685068	0.434517118368382	0.21963016731459	0.729880242359866	0.571671770434356	-1.28555566306022	-0.805593156953041	0.360843473029772	-0.376508993350668	0.276598818552581	0.571348289887043	0.669587899574256	0.546953786805183	0.602958112924636	0.722608347614389	-0.908179876690885	-0.504864646555313	-0.793626547747324	-0.697296216304555	NA	0.274131395821204	0.377445716637013	0.0690561761548376	-0.252804535226451	-1.28008312101551	-0.338215263489152	0.407535244910652	-0.0959334476057436	-0.41297580697962	-0.341154667976187	-0.486696060538473
Q15370;Q15370-2	1.24267416860534	1.01575773249996	-0.139974160896238	NA	NA	NA	NA	NA	NA	-2.52278444214208	-1.06995669401267	0.596151003962054	-0.0407449033417609	-0.336033544669009	-1.03524826435184	NA	NA	NA	-0.221657080154231	-2.44109393305529	NA	NA	NA	NA	NA	0.108141689938309	NA	-0.335915786204637	NA	NA	NA	NA	NA	NA	NA	NA	NA	NA	NA	NA	NA	NA	NA	NA	NA	NA	NA	NA	NA
Q15393	0.979573874525067	0.792336396326008	-0.098422312968016	0.736710316994982	0.68402293268799	NA	0.0698556522060926	-1.40939541201745	NA	0.873041059522746	0.622860193499196	NA	-0.706371626709198	-1.41967863148765	-0.353879514872759	1.16646884497555	1.36079209831056	0.568872287815201	1.2437638829661	0.262003379693607	-0.694884135026766	NA	0.581507846058444	2.21319391926001	NA	-1.14506061436827	1.2669579065627	NA	0.376662422201065	-0.184514142912163	0.509198838327838	0.870251732759362	-0.539340350505106	-0.193845706467829	-0.706800164441395	-1.27421787594397	NA	NA	NA	0.192870487148814	-1.3780233080999	-0.917126402277699	NA	NA	1.11539449220591	-0.33138084545764	0.796532067144259	NA	1.2393585918174
Q15459	0.668445286903039	-0.353962702117258	-0.393949943303548	NA	NA	NA	NA	0.144625150680524	NA	-0.542026413143314	0.021506115483598	NA	NA	NA	-1.01398756201811	-0.10199380488027	NA	NA	2.20825339343629	NA	NA	NA	0.134053106759163	NA	NA	NA	NA	NA	NA	NA	NA	NA	NA	NA	NA	NA	NA	NA	NA	NA	NA	NA	NA	NA	NA	NA	NA	NA	NA
Q15691	1.00286432461614	0.122931790374996	0.308179161086285	0.570460964553635	0.513171859827816	NA	0.344663620605192	-1.43531363317469	NA	-0.0667680165251921	0.669057456368829	-0.169309413453561	-0.697109970870746	-0.517533347718967	0.201627945777538	0.273366726297765	NA	-0.8420791875454	0.834232636048091	0.507189155041992	0.883142294731396	1.01758688278038	0.686199338796491	NA	0.126621334634748	-0.646147235502652	NA	-0.176365940656926	NA	0.145241436303149	NA	-0.194735629690762	0.217718842516368	-0.320536907837598	-0.178654867441223	-0.052078379945863	NA	NA	-0.562840918171412	0.0917140529792484	-0.0161648615059855	-1.00567540554965	NA	NA	0.0139494875766321	0.189023777300791	0.641363370721068	NA	0.394700484262643
Q15717;Q15717-2	-0.341256700352329	0.535825393942643	0.0380858219508285	0.192661322664434	0.469755419323209	-0.91633839168859	-0.0548571326202916	-0.191560518069647	NA	0.555618898122469	0.245667309159653	-0.0876669721201321	0.496369085423637	-0.513183307253731	-0.85599892166542	-0.0731544383363053	-0.353687185312166	-0.104674612873433	-0.323278854877096	-0.348633853568901	-0.387490569569403	0.056640895639635	-0.612596715943604	0.135721618276288	-0.0696545590000651	-0.687537874913614	-0.0755753925258965	-1.13915325596287	-0.0721955427503784	0.482830077212418	0.483812357809055	-0.0205864012739798	0.134192546186136	-0.621668401593438	-0.555928225767555	-0.28269702749207	0.439622736655091	NA	-0.666244342627722	0.382568752270565	0.445821338423541	0.451741224531428	-0.852082019604762	-0.0816947219670135	0.384663143532141	0.000805473051967636	0.642706822377866	0.302760447899999	0.444594057266719
Q15843	-0.259581422754236	1.09298109212982	1.24841282625362	NA	NA	NA	0.817629137071179	0.621408211540316	NA	0.459033583214587	0.311892272891059	NA	1.11104282107743	-1.1855425038477	1.25517511441073	0.75553516758888	NA	0.314357256287602	0.864262176893301	0.892356560581337	NA	0.122089846527128	0.323589616720177	NA	1.3042542368195	-1.838558619769	0.436579758168009	0.478732907230056	0.247866213620047	-0.271901404597158	0.327122058741397	NA	NA	-0.636743248588833	1.304873196625	0.606865520383721	NA	NA	0.522640683593244	-0.0128691647278851	NA	0.917305130015106	NA	0.897774304220062	NA	NA	NA	0.608528431401681	0.701608064687851
Q16181;Q16181-2	0.144422710167564	NA	0.623864880208975	NA	NA	-1.62987438381338	0.718657503681405	NA	NA	NA	-0.600941854085766	0.361771830302701	0.890653353778968	0.98764943207959	0.284386293213351	0.233460748066258	NA	NA	-0.308446929382035	NA	NA	NA	NA	NA	NA	NA	0.995037542911631	0.558924502178561	NA	NA	NA	0.0684408255721916	0.394719145870208	NA	NA	NA	NA	NA	NA	NA	NA	NA	NA	NA	NA	NA	NA	-0.911605316985995	-0.917459029669119
Q16543	-0.256134512398888	NA	0.245800543974326	NA	NA	-0.380725698162935	0.570130398879537	0.17426785907891	0.338889632782612	0.398086505529068	0.372527338159222	NA	0.672651703167486	0.301289892174727	NA	-0.138114272735592	-0.316022158947946	0.467024021098046	0.489791161916443	-0.0987294771294047	0.0851569478094609	0.480608480961984	1.12994934606873	NA	-0.179789956228314	0.16761740197808	NA	0.556639119325666	0.140453303947082	NA	0.907887680280777	NA	NA	0.252211894125186	-0.0955112267163237	0.623606833484309	NA	NA	0.402010028114479	NA	-0.107735316207527	-0.886267581113208	NA	NA	NA	NA	NA	NA	1.39016128108338
Q16666;Q16666-2;Q16666-3	0.0328413748485918	NA	0.252324010592816	NA	NA	-0.537180616061164	NA	-0.00856524427481686	-0.618451985009189	-1.12921942549697	0.447625527875233	-0.691303409052851	NA	-0.371862721674216	NA	-0.0826487116758599	NA	NA	NA	-0.115837142212659	NA	NA	NA	NA	-0.186105183842544	0.495879662406881	NA	-1.20469152494941	0.254244197009618	NA	-1.56093302592014	NA	NA	NA	NA	NA	NA	NA	0.171807659543628	NA	NA	NA	NA	NA	NA	NA	-0.440851213389415	NA	0.859070816439408
Q16891;Q16891-2;Q16891-3;Q16891-4	0.292992669873975	NA	1.28522321323127	-0.295898465005272	0.524110409105705	0.241300623940906	0.261820374702874	-0.475324912272257	NA	-0.339160630136578	0.125985125588247	0.100039714855488	0.819377290152099	-0.0133673514888541	0.55540005769132	0.422593987233717	0.245747895238725	0.420430760049151	-0.375519280914074	-0.185788686298424	-0.718773142073968	-1.72110238549427	-0.13553107667207	0.634357962644997	-0.842934957927283	-0.299040411981187	0.164156398121167	0.739699688425586	0.213845101043787	-0.599354491602133	-0.649555921600259	-0.779301509538	-0.442868924773688	0.371627419707777	-0.0206431353641691	-0.362889065360095	0.432972134066761	0.571478564191423	-0.47539346827478	NA	-1.02233831616258	NA	NA	NA	0.368074899898733	NA	-0.76538592129587	0.956541146557447	0.831455733492601
Q3ZCQ8;Q3ZCQ8-2	0.23244729925383	0.232262755905476	0.823508602087609	-1.04366973195218	-0.312747166985521	-1.10969191957774	0.673823041807754	-0.724761152695138	-1.27312809711161	-0.0755941405384501	0.101219165661695	-0.522631949512264	1.11584049177766	NA	0.0700596914233067	NA	-0.709051951442859	NA	0.346240371697465	1.2810434747537	-0.529011690340098	0.0181679785668258	0.654302555229312	1.07749575450743	0.964154881442813	-0.907672216148527	0.559721410113295	NA	0.516473287660499	-0.278358848838027	-0.622458504418676	-1.18341498886531	-0.982902712912345	-0.117815023856074	0.661075666500641	0.290608928836606	1.71182053618088	1.33380468620168	0.835339704961813	1.20889814173223	NA	NA	NA	NA	0.755323226912775	0.1762738670068	0.313156576057745	-0.9454673823979	0.0887151492807724
Q562R1	-0.575112302730918	-0.429155772026253	-0.211750479171344	0.0901537881789323	0.630108899071042	0.417925198200184	-0.057638209414395	0.0198842002032237	-0.230949205106159	-0.0305894415662785	-0.14298442289994	-0.0205401981485058	-0.143142236215287	-0.371686085130581	0.102070016842865	0.0164949732952172	0.204761560036826	-0.00794466167358137	-0.424647906742056	-0.420323328000434	-0.0566734525195549	0.288895732884729	0.383011244282603	-0.15683707215703	-0.0727879924300942	0.0465129732016229	-0.053865914199662	0.194011338026925	0.209060916928136	-0.0930496841440043	-0.1434171887906	-0.191115851592686	0.39553919726906	0.00122451222005306	-0.2114275970884	-0.194668265750218	0.376088678064397	0.147167967268347	0.124849481559643	0.361857623213302	-0.159007942167273	-0.0560626481430275	-0.177569744975732	-0.624061736680918	-0.0736917072160874	0.105282005909876	-0.356850738674429	-0.254056281683222	-0.0784775549899528
Q5K4L6;Q5K4L6-2	-1.61055352265946	0.801425775319779	0.574182679368795	0.0769263708898406	-1.003114825511	-0.519462722659239	1.38907608213089	NA	NA	NA	0.162618688861725	0.704170837376939	NA	1.65335908072637	1.05931659986337	-2.08021839226147	NA	-0.468564734845283	-0.515832560223617	0.634874850716428	0.931346710612392	0.842845945672752	NA	0.339682195305404	0.78407667775532	0.224754602140866	NA	NA	-1.08202979347247	NA	0.520553295375796	-0.880679972628328	NA	2.12224918072944	1.76823906678206	0.278677387727385	0.42178035244722	NA	-0.0700610179392856	1.11456884747392	NA	-0.702045731351971	0.0822392239887479	NA	0.433563767131156	NA	1.18716159997382	NA	0.384075282238135
Q5TEC6	-0.0333630961711355	-0.809170544839405	-0.796892344636325	0.143836186567729	-0.0752156904620611	-0.15083561441441	-0.0521868702401691	0.202335811076629	0.384616620370552	0.249866916753704	-0.204663684061613	-0.159163750555601	-0.201880370801046	-0.523374962811012	-0.110878067268536	0.545612022504685	0.38329648349641	0.362815252070227	0.0153773347493537	-0.404844294239762	-0.0969472461501711	-0.406034813550409	-0.337036952030083	0.615411125843412	0.0142735273069958	0.123427845275935	0.672277355033327	0.301437098468388	-0.507266749792562	-0.489790531958961	-0.401378579451145	-0.129271686110068	0.369492848527815	-0.388742316717807	-0.0401168468441891	-0.0764988037963823	0.92023068653098	0.473842810149183	-0.514594817364264	-0.200584260009325	-0.537428240060106	-0.498269699148058	-0.522734566995651	-0.220861669254433	-0.725717703105008	-0.814788106588745	-0.355039786711731	-0.108248354536205	-0.421138737013299
Q71UI9-3;Q71UI9-4	0.33375104758203	0.212949140833853	0.174939332276476	-0.103106443138359	NA	0.61480240026941	0.158738833122835	-0.493281550326031	-0.0694126950408434	-0.400924442150464	-0.0341857627628147	0.265762001978337	0.59176899131795	0.30137254486274	0.0561713699741995	0.281078493851979	0.23151193359245	0.375418913830545	-0.361177924029179	0.183351856993841	0.258683546327752	0.274912305945515	0.331823016428721	0.711403949825653	0.327554666597554	0.194212959692371	0.21760545763358	-0.335081704626516	-0.123558683528467	0.0170547281810324	-0.242979975636513	NA	NA	-0.0594629617228881	-0.283084135576466	0.04379349418005	0.82883628385921	1.3153424430852	-0.182668592762909	NA	-0.610606179486631	-0.442980350351744	-1.51857425860006	-0.0440524743052694	-1.07415459270212	NA	0.191444610359007	-0.179060858651307	0.268018898559592
Q7KZF4	0.41689609604792	0.487019586550137	0.134271926302924	0.0570050834087498	0.0568176288420688	0.486507278624085	0.315961556160592	0.810627513006756	0.351148637546236	-0.162843717977819	-0.0146390127270641	0.472060981622035	0.167216821795931	0.730000856473806	0.323606916404226	-0.432947841711908	0.624238672908319	0.352878406978883	0.424426686770751	-0.0577520732238073	0.608902905438871	0.0455897764210831	-0.068158286382057	-1.22968527412742	-0.224482755787851	-0.0692097945438192	0.335958009297101	0.831956564041946	0.233339618762049	0.30287168267431	0.687954036552817	0.0596564951963214	0.70070854005239	-0.0221301122636997	0.139569931654548	0.126933115919828	-1.64871645928217	NA	0.0623510777341373	0.518288480761258	0.518970128776767	0.118286138816116	-0.192432292068705	-0.30672797064205	0.364226386793564	0.512445509657872	0.18120537635893	0.0664494759523562	-0.0459083327795085
Q86V81	0.694638426730975	0.131025728529067	0.260520439359934	-0.435971933094895	-0.449770952588668	0.869359926986254	-0.548956052830394	-1.05978104710243	0.161845964915709	0.0461938568741263	0.605003254210454	-0.0482896353548308	-0.16630627643048	0.0966072950545317	0.370421079418902	0.715287629484954	-0.519207177080377	-0.0404963546489005	0.645756089565382	0.6439084098046	0.36260227082368	0.407830130515827	0.709986437679504	0.81849940298198	0.853941017730502	0.846415669895974	0.516047215323534	0.401763400229589	0.563002336476727	0.050997941241331	0.292372644035526	0.413617038231444	0.375188645036194	0.713068496862268	0.409908009019614	0.829325438444165	0.809528081678291	NA	-0.321467737144751	0.579956349632934	0.553149928398965	0.658570350811148	NA	NA	0.992073578447622	0.0356714886157325	1.02480158829085	0.711468693635383	0.404025416681492
Q86VP6;Q86VP6-2	0.570552985252262	NA	0.116981152105814	NA	NA	NA	NA	NA	NA	-1.35384981424566	0.0445220426301652	0.848195621732586	0.25301579533289	0.552278681628613	0.0246818088513387	NA	-0.417129985895749	1.13033040310371	0.039348480091936	NA	NA	NA	NA	-0.288102368645124	0.229141268298112	NA	-0.503480075856516	-0.298012263564511	NA	NA	-0.816687107884484	NA	NA	NA	NA	NA	NA	NA	NA	-0.532401130442637	NA	NA	NA	NA	NA	NA	NA	-0.783390406022733	-0.693214026513278
Q8IW52	-0.0136164883186232	0.0646749617600157	-0.16416156222151	NA	NA	0.44883286469255	0.33605363103716	0.236295970378994	0.496122818696651	0.471118331504928	0.332765394545279	-1.09771490387502	-1.12627883225422	-1.02593298370462	0.41952684102877	0.265295245974431	0.554616736481169	0.192092254490349	-0.473526015040165	-0.630047805777238	0.180780894358288	0.169534775767143	-0.0132322519685784	-0.742564521398781	-0.589832763972755	-0.335128161803721	-0.150073018646855	-0.0650961007946975	0.632778215710425	0.530341896409886	0.236924933714977	NA	NA	0.327745450872113	0.207102404166082	0.229105656938644	-0.169984648136526	NA	-1.01125789423505	NA	0.51679835952268	0.477500550702427	NA	0.235734949853548	NA	NA	-0.110965626718283	0.449313485592623	0.165374836099462
Q8IYT4;Q8IYT4-2	-1.07747560553513	NA	-0.703452620915172	NA	NA	NA	NA	NA	NA	NA	0.190155010430042	NA	NA	0.0693340299482691	NA	NA	-0.978506991397798	-0.299573543281031	0.689529247520105	0.875315419833559	0.919671406020567	-0.432982893332894	-1.0212496593186	NA	NA	NA	NA	NA	0.453066824526813	NA	0.869930728244891	NA	NA	-0.922451516367467	-0.893657620244398	-0.656758541613551	NA	NA	0.143239923186309	NA	NA	NA	NA	-0.281125587978731	-0.450459554352667	NA	0.00605623782119236	-0.223790576796459	0.629289891960216
Q8N257	0.778202853405496	-0.177081179782967	-0.344252952270208	NA	NA	-0.199983896505969	0.077747160197716	0.607139908033522	0.685312578112145	0.682199017443544	0.991354388247483	-0.188482505475141	0.0231504326931551	-0.44017735633007	0.0124584452586929	0.647598316175815	0.443367777482617	0.391999698681174	0.524491488594639	0.2949497948767	-0.526596310581809	-1.15410725549943	-0.499301134081852	0.674589020751433	0.0899845262616103	-0.0616108648742739	0.502071405434951	-0.0245012163547461	0.0831943585642873	0.0619137501153576	0.299378086906324	NA	NA	-0.197803285478137	0.0293345332147747	0.22387193950299	1.44894416171118	0.910316800377657	-0.0388761832003065	NA	-0.12297332040755	0.0880538933781682	NA	-0.472661976266292	NA	NA	-0.0114598718889911	-0.00641297579365913	0.165067843851805
Q8N488	-0.886793007170749	NA	0.370666379008891	NA	NA	NA	NA	NA	NA	NA	1.05107027190015	NA	0.167245457933764	-0.730575033635598	NA	NA	NA	NA	NA	NA	NA	NA	NA	NA	NA	1.02520465304084	NA	1.41709410712555	NA	NA	NA	NA	NA	NA	NA	NA	1.99006368328608	NA	-0.849866851558961	NA	NA	NA	NA	NA	NA	NA	NA	NA	NA
Q8NAB2	0.22143536163767	0.033394431517203	-0.00263445116132621	NA	NA	0.0119922100436003	-0.037249746478908	0.223323383637172	0.223122934714067	0.138324048974903	-0.214098912109648	-0.548639447569323	-0.789109980420092	-1.1549762446037	0.100316566068933	0.608616481388212	-0.452576724833094	-0.582428114249059	0.0648243950389142	0.34681061274796	0.232677696198269	-0.00854257230272752	0.355706522262472	0.568438579159683	0.179560771252465	-0.118640814820853	0.147648878008777	-0.493897767720342	0.328182279597555	0.0386300606997407	-0.189598604494647	NA	NA	-0.316059050747487	-0.650153717068395	-0.814103301756354	1.15442135012387	-3.10209450909873	-0.0497171326726501	NA	0.494303766507503	0.602640497928904	0.0775867281366212	0.475479410689077	NA	NA	0.814655925242679	0.880351797380841	1.22019616014972
Q8NC51;Q8NC51-2;Q8NC51-3;Q8NC51-4	0.123325895909609	0.325221240015293	-0.327223343237248	0.015488421716453	-0.177726741114119	-0.00568055578564207	0.365729933905623	0.604715528708194	NA	0.246402421943621	0.0127747751321461	0.293503910754492	0.449882294908875	0.450466093514819	0.66690017648774	0.672946898101868	0.790893997612133	0.491807181400314	-0.202491006922579	0.191365928077597	-0.0184048111540024	0.307059579181873	-0.117905772643463	NA	0.381326446356023	0.626019518986154	-0.0357779823573047	-0.824806607470316	-0.138984230172896	0.215766407384025	0.148181373281985	-0.0716545479539293	-1.27476545326752	-0.198752165583025	-0.149692390352648	0.134487832433314	NA	NA	-0.0512860713560705	NA	-2.30410255523601	-0.289515849190179	0.14972273105141	-0.792831666734501	0.570975567239128	0.351278300924764	NA	-2.46562536032524	-3.00850107227286
Q8TF09;Q9NP97	1.01097136498314	NA	NA	-0.578070321849869	-0.869457420351609	0.389378428425032	-0.867091738692243	NA	NA	0.0814613537381604	-0.102052286654866	NA	-0.908237146602279	NA	0.224874608452695	NA	NA	NA	0.134026051194178	NA	-0.955476018694331	0.336994005827277	NA	NA	NA	0.118142147959146	NA	-0.484834123512168	-0.0253001911588082	0.310155620064747	NA	NA	NA	NA	NA	NA	NA	NA	NA	NA	NA	NA	NA	NA	0.714296346709325	NA	NA	NA	NA
Q92526	0.604782539798854	0.0868850339239042	0.844634503763949	NA	NA	-1.04164088107129	-1.10601363766455	-0.0558451892251083	NA	NA	NA	0.309599395368739	0.218351375843501	0.879149812207161	-0.0538892775509825	-0.739982867475205	-0.413030073107053	-1.10713286919739	0.611350691794113	0.219066287615587	NA	NA	NA	NA	NA	NA	NA	NA	0.246178252019024	0.27723505009322	0.531061833901887	NA	NA	1.10551508407742	0.402807366768778	0.957674871754537	NA	NA	NA	0.69243487419774	0.315795910428959	0.711843739343261	NA	NA	0.190402672932979	0.13630934177367	NA	NA	NA
Q92598;Q92598-2;Q92598-3;Q92598-4	0.379746749949308	NA	NA	-1.0293352663523	-1.7579313383955	-0.20506797937064	-1.39084048931583	0.433955808675562	-0.215572479613264	-0.217770786411353	-0.697226997455303	0.375147403276438	0.0469215993169718	-0.0698690428803985	-0.190415056767848	-0.137568270332889	NA	0.403968616739619	0.805340175952346	-0.34680859323597	0.4876140764891	0.070645298512607	0.459542604544318	NA	-0.549301125205307	-0.431029103050809	NA	1.2706681818609	NA	0.23192740224822	0.860396175793315	0.440437588490459	0.936027521853607	NA	-0.239350918632279	-0.160074569845541	NA	0.128111459138454	-0.0809155145386939	NA	0.654055540421829	-0.104859658247391	NA	-0.166719164551399	0.338833170303294	-0.312905416205566	-1.06244932647005	0.079186388264238	-0.642445262808509
Q92841-2	-0.0694100208045881	-0.151280266737371	-0.0770178542220706	-0.30638040776099	-1.20124673112302	0.739645582429282	-0.0825229109100268	0.304809050549009	-0.139337745378218	0.221563984712401	0.194204615130711	0.562252264118388	-0.423519373324	-0.31844852016668	-0.315223728028556	0.369158938767183	0.417430120871301	0.500902986417506	0.278836028288607	0.596972688599481	0.890766916311713	0.236156255176998	0.701344436233195	0.827593996264592	-0.240105204242614	0.928989645777377	0.891832555697593	0.327347349552378	0.691356784956703	0.172362613779941	0.217043359227022	0.907280746422638	0.326009900529483	0.217661421884016	0.351062065084553	0.677129107731854	1.4802909881054	NA	0.111508760217164	-0.265968845323833	-0.142332573309763	0.0379457471385454	NA	0.383843491154999	0.043095833099972	-0.0854853090651161	-0.25168137349842	-0.129246245240277	-0.0435829316974036
Q92945	0.562912885393784	0.742404883183766	0.579993478357502	0.165571698653554	0.362523983202632	0.0636835301990535	-0.0289832551148841	0.300406181226812	0.753364703749512	0.289962884806254	0.670585649772651	0.219455452337753	0.363969800524291	-0.444787133644783	0.78309700113534	0.836534974269032	-0.247963968028689	0.265382060309189	0.255898845575579	0.240324329300613	0.422476915546843	-0.0734436107007245	0.106419343563893	0.945128897441771	0.592795646853071	0.195242079792499	0.731450338573524	-0.0319877022205155	-0.113372813940464	-0.152829752907473	0.12335704614942	-0.413082917641735	-0.0627351296145231	0.384021526970278	0.0964629171706439	0.404963874989449	0.351840170182263	NA	-0.0335644314837125	0.133124974371923	-0.463855269675574	-0.192452197102391	-0.0753859989846043	-0.231252141804023	0.224051420539469	-0.156951367277737	-0.80844403127608	-0.928871043737546	-0.376258991262884
Q92945;Q96AE4;Q96AE4-2	0.0826052539199792	-0.10293007452319	-0.114068735119356	-0.0815483901232427	0.24809206168801	0.590542474211314	0.783563572656756	0.475269950089088	NA	0.219969475461799	0.57236831381859	-0.189990221034003	0.568808068015598	0.206701672156509	0.416286075105275	0.669432027623388	NA	NA	0.504256188612947	0.279402068812647	NA	NA	NA	0.324787502075139	-0.867374360913605	-0.17090992470926	-0.118754617269197	-0.855855278466569	NA	NA	NA	-1.27904285779669	-0.691291035949176	-0.651061793190014	-1.43391513471667	-0.516262988699158	NA	NA	NA	NA	NA	NA	NA	NA	-1.00338940346381	-1.19673176856309	-0.935984585469995	-0.712710925942647	-0.664913853414543
Q969H8	0.528798689409087	NA	1.4073482070318	NA	NA	0.0242923268450901	0.223180469224324	0.359657972968436	NA	0.125766106499706	0.134719831875245	0.115085562568198	NA	0.930627523717063	NA	NA	NA	NA	0.498505220567996	1.32596085434752	0.0580271829182655	-0.0516604641265659	-1.56758504975589	NA	NA	NA	0.155517779594858	0.967747858574449	-1.19115827324918	-0.324485397184406	0.798129921885998	2.15555389570135	1.65803493300875	-1.49231214283805	NA	0.148668560606735	1.52565330313672	0.119726478997906	-0.321457027589909	-2.34919171555331	0.432666257305019	0.566871257753996	NA	NA	NA	NA	NA	NA	NA
Q96AE4;Q96AE4-2	-0.552182325490924	0.712786603300525	0.373341344801714	-0.0706006118008519	NA	0.726132910416181	1.02200472811624	0.520304089989983	NA	-0.374425020842958	-0.311562125764065	0.470913356725282	0.136117483195399	0.90580374279642	-0.120265526063508	0.531870155410691	0.674834761614975	1.24250921517471	0.338808767212238	0.1338857572474	0.814983106700913	0.235237639029664	1.05750004796209	1.13841180437197	-0.281197484991262	-0.0668563444326002	0.848936909125189	0.54323122124627	0.279801272265022	0.352020238843617	0.118138029667315	-0.512280725450451	0.489568230851496	0.167529305043958	0.424686106198351	-0.0255055697208185	0.201106534310634	NA	-0.308489299249011	-0.0689483425987129	NA	NA	NA	NA	-1.03928340638446	-0.204233269337404	-0.522925524874894	NA	0.230595026339983
Q96AG4	0.00605044312086368	-0.356807592162024	-0.321190713794548	-0.13507548199769	-0.121762974387404	0.163395961002272	0.219006903233759	0.0497196686922548	NA	0.291003458671305	0.602512689711956	0.286159082721451	-0.130790625589765	0.387466417946918	0.119298150032244	0.353215210888958	0.651664872260347	0.268471975316025	0.175679713658367	0.317486426424924	-0.208570460322677	-0.409699801139104	-0.128604581721816	-0.909628143219247	-0.568351226163352	0.415206571279097	-0.258979769145479	-0.0351867945297029	0.781868109435256	-0.231165016702404	0.674290107473577	-0.0197254569742686	-0.0304389113994783	-0.0787318064840965	0.228022177098568	0.00991033231483361	-0.144426478980213	NA	0.532927843857216	0.0427647852655673	0.110609177848904	0.214669413544051	0.110086396722968	-0.267596645387081	0.211607787133858	0.352969829854487	-0.0707525466318615	-0.023880804105477	0.0635799109776919
Q96HJ9-2;Q9Y383;Q9Y383-2;Q9Y383-3	0.862010930170158	-0.0932201161014966	0.198361147761751	0.40644608744498	0.288402369996841	-0.240316326277874	0.501650520974155	0.516658444335095	-0.273113521770564	-0.37200544025668	0.265387423927342	0.24130052937246	0.072515654074601	0.600000282396371	0.399973075815114	0.177355794829573	0.00242837777431975	0.625565027416074	0.328915966133687	0.356538267680634	0.610318612624461	-0.352555054230712	-0.459908296183508	0.814793095050048	0.16124253857065	0.254640207626205	0.899686455076899	0.374785859827549	0.10591793064292	-0.243264120028822	0.290853224498561	NA	0.727259671269333	0.202541803992159	0.817686645057604	0.358588234449258	-1.40726671191364	NA	0.289969568331615	0.565636468808989	-0.0763693521195602	0.107484968113739	NA	-0.817216780855284	NA	NA	-0.14015076002291	-0.650818612080481	-0.60072708714396
Q96I99	0.162377818981461	0.705959411446098	1.9941660404239	NA	NA	-0.510577929131461	-0.574157484377852	0.712167628424818	NA	-1.72977195877196	0.287880343824763	NA	0.794100626185436	NA	0.69270313247682	1.24555632313081	-0.0909007436487732	0.17500578112545	-1.98012881194358	0.075094899697959	-0.760935707369548	0.42169943772887	-0.798673411384054	1.54790990337854	1.26525083156742	NA	0.234351702094293	NA	NA	1.79930064015568	NA	NA	NA	NA	NA	NA	NA	NA	-0.230774796803972	NA	NA	0.0216445026403534	NA	NA	0.32233182523568	-0.425958705836807	-1.8211067267814	-0.0959628563941999	-0.0723621028221832
Q99497	0.133976891298399	-0.0240579025731887	-0.0392632147165887	0.251280763997155	-0.0875861475301657	0.171724804224404	0.47037068237952	0.370585865980401	0.353312774610604	0.611343231598806	0.288133095572235	0.111153922369009	-0.14199887833309	-0.27859226717945	-0.0364736568811972	0.118262903933604	0.274556073172824	0.147271088763769	0.288060607646674	0.00158771312529729	0.242596948794412	0.17468072835843	-0.0532668176401786	-1.18947395584365	-0.234525061930882	-0.0159466180546902	-0.219620981890518	0.0179960551106839	0.329528648190795	0.00558010929888414	0.113435399980587	0.518577336690449	0.616559777280491	0.132358551770024	0.376702413894438	0.135821331438223	-1.60606983332777	NA	-0.209079596897452	-0.332701507390124	-0.206998486547464	-0.305839633007967	-0.361160266136892	-0.718449307228306	-0.844626608786854	-0.637911030960291	-0.120842536215833	-0.276768765875734	-0.203708444700382
Q99536;Q99536-3	-1.1845377311779	0.160882364440045	1.36721810360667	NA	NA	0.75477290930429	1.31643712543339	-1.10695813632237	NA	0.127308065455281	1.14463455854926	0.350109343805291	0.699146174354837	0.391701569926986	0.420121010789254	-1.0385514728069	NA	0.034113416369089	-0.486241354703007	0.0970889080977586	-0.335148424730102	0.202488982490358	0.0279435776899885	NA	0.441086928269923	-0.762786967049489	NA	-0.943729881527016	1.57425386008637	-1.00988073652051	0.597422111579826	NA	NA	0.0922766100725389	-0.172292768935489	-1.29949785019887	-1.13941911010097	NA	0.363323991960725	0.730906523883568	NA	-1.32966077639918	NA	0.470908919144557	NA	NA	0.375459505281899	1.18129499856334	0.787921067616096
Q99623	-0.551947102600884	-0.956260995170432	-0.38767029152149	NA	NA	-0.282320562161115	-0.34182879577792	-0.623399571484864	0.130450191105567	-0.600912504179482	0.29659694494814	-0.280128750322334	0.183412068216942	0.395760311508449	-0.453524412298367	-0.974652490287034	0.137642080599399	0.42177654014019	-0.528583631217502	-0.0575955507243557	-0.0400666429005766	-0.157909035546304	0.188016483843311	0.479294043368401	-1.13697237981461	-0.662533840116094	-0.532109384947325	-1.09479185914551	NA	NA	NA	NA	NA	0.35727045361345	NA	-0.758537821591435	1.29409240998502	1.14665273965567	0.00468210424434121	NA	-0.726245683462693	0.0632435236655202	NA	-0.430217307635411	NA	NA	-0.185168960595856	0.0248071031831262	0.155154207181099
Q99729-2;Q99729-3	0.074861513261078	0.172782374028201	-0.00671809554670673	NA	NA	NA	0.5144146502741	0.0548501119183887	-0.0240949056353219	0.232971751326053	-0.0505124733427884	0.038131247675793	-0.0140864496526799	0.226885429381678	0.053561413987267	1.01198479133133	NA	0.405726454091473	0.145970485736719	0.201115685107418	-0.565113807922214	-1.00470571196243	-0.0253205087141454	0.508733696866688	-0.480137956264273	-0.262702414530567	-1.04588897999987	-0.778923181007475	0.47205494340765	-0.569561375341453	0.246054841542465	NA	NA	0.516790470703564	0.327182819678385	0.1191981775337	0.671966931349774	NA	-0.557758988070963	NA	NA	-1.33740259326407	NA	NA	-0.103513687782545	NA	NA	NA	0.789421155282107
Q99798	0.77280496287328	0.98833521617726	1.05401980339355	-0.0127019529435097	0.304892498159034	NA	0.498463439690126	-0.0611586444888421	NA	0.760600396261008	0.379680805165792	-0.195296016527969	-0.417820129266299	-0.0631483493054554	0.282889458295631	0.894833017222604	-0.4701108256096	0.0293066540872159	0.217245977354377	0.646731148038696	0.56336978829123	-0.360553425255697	0.106580645485248	1.06906497001098	0.012743964894143	0.457737444737521	NA	0.664494230736981	-0.864323505689387	NA	-0.943628455247958	0.0941078364052922	-0.144484963582221	-0.166258350963901	-0.0714094519610282	-1.27492682747564	2.08168610816984	1.34929284399252	0.521580919425775	0.259881712799793	-0.0747389591080442	-0.131710924615144	-0.639681483057916	0.139918776711632	NA	NA	-0.0605679725149516	-0.00113995625025255	0.062291182571236
Q99829	0.330384886029114	NA	-0.120123719783662	NA	NA	NA	NA	NA	NA	0.123263556354605	0.276913874736609	NA	-0.151236754460138	NA	NA	NA	0.129937536462038	NA	-0.151809331633926	0.920711316012346	NA	0.620503717597486	0.722274971541559	NA	NA	NA	NA	NA	NA	NA	NA	NA	-0.724570376492571	NA	NA	0.551993675326378	NA	NA	NA	NA	NA	NA	NA	NA	-0.162735353059511	-0.507934070760855	NA	NA	NA
Q99848	0.920772408995049	-0.89692248397124	0.35839539006735	0.00294093630913388	-0.417374799196248	NA	0.388634449367905	0.383811012066065	-0.559397403656459	-0.30744194822452	0.757377431935617	-0.0282035192185847	-0.119896344526199	0.668461097268878	0.916615577426832	-0.215248386226936	0.451708738258203	1.24231997297785	1.04170796643761	-0.268176489552562	0.842236667628349	0.290275596944123	0.382278592419406	0.942198796625519	-0.248452457938441	-1.12889015486208	-0.717258745450132	NA	-0.0611795703350545	0.0316769866198041	0.94576047320776	-0.920460511185684	0.0834132610825892	1.07651529353491	-0.949235455137663	-0.016045452942695	1.83808649897388	NA	-0.264168347782096	0.951617783371453	-1.0837273807489	0.561634932533042	NA	-1.48145530567241	0.671570872712599	0.629983581701676	-0.757359481354979	0.0964489178460767	0.355622900625159
Q99873;Q99873-2;Q99873-3	0.822718277994232	-0.67877173179596	0.448111206671665	NA	0.629639828293843	-0.0652994949661213	0.535975811848755	NA	NA	0.119907382060932	-0.488993031272589	0.270926337269947	-0.385093105907148	-0.206123257957211	-0.0769706100861338	-0.511354399051118	0.337934561686838	0.00358591634332323	0.685472887064769	0.529283594959269	NA	0.121078933433687	0.493504396274881	0.682614212503961	0.527271632456453	0.6902778115071	-0.336821022280855	NA	-0.0941054134951377	-0.122084017140033	-1.24405486672845	0.26453901717073	0.186024239806411	-0.653322369452943	0.471207858342948	-0.25060754669805	0.0679729439894343	NA	-0.0819379786536171	0.479976496360618	-0.0672310434484074	-0.158056493757071	-0.414346715656438	NA	-0.695237424170326	-0.759823759089445	0.648498354121264	-0.138888275427097	0.20302632580801
Q9BPU6	0.396024663646338	-0.150134089241813	-0.482556826627941	-0.229260762224514	-0.218125375057136	-0.180943965879584	0.0249092138806608	0.00699873077703135	0.529714514590085	0.545895773409836	0.357528846425608	-0.110361636604142	0.133064093162913	-0.34150166327142	-0.0301235154143265	0.464539804107274	0.171999675845185	0.0452487664906208	0.0321831571880927	-0.462721212922607	-0.288362749452571	-0.617347942492705	-0.391858545205098	0.467623263672163	-0.180828501365662	-0.438272160841609	-0.0317097909739159	-0.482850265352375	-0.165672619936518	-0.0124659752754436	-0.243354951773533	-0.498965480904585	-0.0640280373379753	-0.505196050771696	-0.350630915055395	-0.357569879497857	0.895457012030711	0.329975775969598	-0.583868885818528	-0.163453421229681	-0.406310018617109	-0.367350518194493	-0.393229705227698	-0.342944102127508	-0.641768095162241	-0.783019393365286	0.0388306913558501	0.202235918695027	-0.0213203969095215
Q9BVC6	-0.111153466390734	0.0344398910610737	0.104175250120091	NA	NA	0.155792847497667	-0.851272035819566	-0.607597322745344	-0.775214144327007	0.737960274389745	0.0805127013475327	0.814692954160238	-0.594044427858256	-0.327026556530165	-0.110707939756144	-0.329515425953288	NA	NA	NA	NA	NA	NA	NA	NA	NA	NA	NA	NA	NA	NA	NA	0.0104832778579978	0.66810765043856	NA	NA	NA	1.45952194227857	NA	0.336275274015871	NA	NA	NA	NA	NA	NA	NA	NA	NA	NA
Q9GZT3;Q9GZT3-2	-1.0773571509227	-0.568049392124257	0.393125857461653	NA	NA	0.643263011899223	-0.100117112143864	0.208327325845141	-0.605819649438588	-0.308013650738167	0.587727194021081	-0.196229477927591	0.229254894960108	0.793201657751721	0.529785114503503	0.573134947324769	-0.721644733707518	-0.213787374930423	-1.42971048632169	-0.217906713015289	-0.948109631988916	0.465339070213537	0.534441418457952	0.859693935908981	0.00918396084786033	0.767238618916973	-0.329458526136407	0.16246755139446	-0.304533986470565	-0.778843524433665	-0.183804813539733	-0.385508577312785	-0.363970989212417	0.00402275910054248	-0.667973614671823	0.275012152983508	0.0409773323226572	0.960911308274075	-0.37323623487332	-1.3401510685363	NA	-0.577885962770029	NA	-0.514996546051702	NA	0.177707914146273	-0.136998808750253	0.0569987216202479	0.410190039668009
Q9H299	0.654187637170316	-0.010975359019801	-0.636084851018552	0.262461636384818	-0.866652271606778	NA	0.0408591363273835	1.27473235583716	NA	0.233098949137279	-0.295482502891545	0.450180559041276	-1.22743667789161	-0.718666533602516	-0.604203147896217	0.666504138596428	NA	NA	0.631305036342368	-0.179215000222212	NA	NA	NA	NA	NA	-0.893691908566753	1.10821113863151	1.3046036676705	-1.57689318464838	0.0425188367733067	-0.310994452159167	0.00668090129875674	1.2416600184087	-0.735122389098205	-0.838647903857652	-0.148447675451421	NA	NA	NA	NA	0.712155628735736	-0.133523449120165	-0.0959072853205216	NA	NA	NA	-0.856401817311851	-0.10515364102322	-1.11109163854723
Q9H3K6;Q9H3K6-2	0.874651870973599	0.956332535404358	0.859129196992433	0.699443236457681	0.578626802346343	0.828685156851233	0.675766482349517	0.0284051872581446	-0.0806056228423708	0.0664281431507147	0.591864670483826	0.198216114024894	-0.512096939035632	-0.860679271997612	-0.0995439496669895	0.300377337385225	0.369315547816771	0.441109581299421	0.259390741400956	0.521333779360238	-0.390256457724594	0.383690860180154	0.0624338841308921	NA	-0.536057552570143	0.837459275221716	0.546882007146188	0.415255678573877	0.478920433843068	0.302178088973111	0.721903099097247	0.366292753487122	0.381933182746558	0.905453488797731	0.651912431968714	0.207734568242536	NA	NA	0.755009005525743	1.03442886728478	-0.628043219986028	-0.0871907101263137	-0.156096045373692	-0.621436055343274	-0.767665838786515	-0.935432070658908	0.155025617570783	-0.266935675414692	0.0247727958216763
Q9H3P7	-0.861620474703456	NA	NA	NA	NA	0.73203412225316	-0.86999504696958	-1.00860757017725	NA	NA	0.404521615747963	NA	NA	0.176066139769625	-0.414743111294544	0.498577995546831	NA	NA	NA	NA	NA	NA	NA	NA	NA	NA	NA	NA	-0.752377174733602	NA	NA	NA	NA	NA	NA	NA	NA	NA	NA	NA	NA	0.267961256373661	NA	NA	NA	NA	NA	NA	NA
Q9H444	-0.179107953643476	NA	0.257254616344382	NA	NA	NA	-1.30407087303377	-0.182042795358431	NA	NA	0.13734328199583	NA	0.684788901218407	-1.63015693279359	NA	0.745586384415481	NA	0.449812963593974	NA	NA	-0.861925121819378	0.788444175871483	NA	NA	NA	NA	NA	NA	NA	NA	NA	-0.551585051048115	1.12607226917813	NA	NA	NA	NA	NA	-0.147195876623413	NA	NA	-0.82563337663512	NA	NA	NA	NA	NA	NA	NA
Q9HB71	-0.139132670409418	-0.694412587039824	-0.555226469518958	NA	NA	NA	-1.55009726983455	-1.63532692539881	0.651869028798702	0.610331026246534	0.739166448735144	-0.0343693978943919	-0.0455857953791173	0.227739431737578	-0.634627797648161	-1.20213416914352	0.0632966283669484	-0.418036952957577	0.405525171290343	0.227144707156772	-2.02207078777911	-2.94639399251333	-2.60236319698823	NA	NA	NA	NA	NA	-0.150898546563526	0.336564078689899	0.147187489860395	NA	NA	0.00198702685468716	NA	0.0904709246956099	NA	NA	NA	NA	NA	NA	NA	NA	NA	NA	NA	NA	NA
Q9NQC3;Q9NQC3-2;Q9NQC3-5	-0.474756449084049	NA	0.752628087359919	0.302447670431804	1.05420460213452	1.14510320321735	0.167214863224772	0.897332919139228	-1.01591747219763	0.412461882723524	1.08411507082841	0.574184558358256	0.966062637480455	0.78710806897509	0.478220427458728	-0.642428633172384	1.12950923057428	-0.0464223906189764	-0.992112280256928	0.480711715354504	-1.75497264443402	-0.866662628800863	-0.267463840861044	-1.40489860625666	-1.38874270685572	0.00277013658216693	0.639908843777697	0.161272160562776	0.928736199502616	NA	0.0875734679627485	0.557361955225178	-0.130812704828101	-0.767069952550062	-1.48873918978821	-0.839477893384396	0.723591561172325	NA	0.659840369093158	-0.586338568777948	-0.533882323380189	-0.712061196280276	-0.0490035136578268	0.691926359658487	-0.091124057392199	0.155458697295741	-0.4714810172666	NA	0.388061648320505
Q9NR30;Q9NR30-2	0.194063545862798	NA	0.892809599171037	-0.495309486854436	0.695812462901466	1.08172403620558	-0.683836725342237	-0.134860329270916	NA	0.0391566436410059	0.695160863782595	0.640499238576697	-0.460890822022082	0.212505156510363	-0.409212639130726	0.269623486986585	NA	0.087853799761446	0.412503029763359	1.31600065303248	-0.977960535371029	-0.615805202523689	0.253167489163296	1.11247812300108	-0.452617348577959	0.285150268674002	0.637451450475249	-1.19735008272578	0.236910582176741	0.133404226282097	0.775102987120885	0.0157405706826309	0.361076074641218	-1.05256269542233	-1.02814334416977	-0.0750930619334426	1.91054882562705	NA	-0.400744223522287	NA	NA	0.759446239058042	0.103582064997333	-0.707216748804409	0.879721198812095	-0.669495297234532	-0.0806134220519004	0.511575158802113	0.298500468613483
Q9NRV9	-0.965138383176172	NA	0.394294886376273	NA	0.316547638105777	1.54629765711612	0.883033188444661	NA	NA	0.040501457380526	0.220654249157174	NA	1.04216721170502	-0.53337719026085	1.10351439348955	-0.53705872006901	NA	NA	-0.497972994358565	0.679744502417604	0.0519237425523717	1.25101038743968	0.803327766513253	NA	0.87497205015733	0.695229934661595	0.545351257597626	NA	1.20844513322309	NA	-0.300493960406859	0.676824579095114	-0.295423159740618	0.832156915809515	NA	-0.521505304519715	NA	NA	0.759670035975339	-1.70584968752228	-0.807006121821769	-1.69184493935912	NA	0.0676222305044219	-1.9165245034099	NA	-0.758921379496185	NA	1.20828429628236
Q9NTU7	0.39452066953034	0.228555657794588	-0.0443598895350967	0.053042600885622	0.150902703965941	NA	NA	NA	0.385293924514016	0.616131088087267	0.236870466549655	0.0128685901729667	-0.306547503480991	0.282799661170197	0.545762458388938	0.387543969449647	NA	NA	NA	NA	NA	NA	NA	NA	NA	-0.202868223007862	-0.200973659406197	-0.297190892760488	NA	NA	NA	NA	NA	NA	NA	NA	NA	NA	NA	NA	NA	-0.167974553864698	NA	NA	NA	NA	NA	NA	NA
Q9NUQ9;Q9NUQ9-2	0.461733460460938	NA	0.301515801617078	NA	NA	NA	-0.457833799353721	NA	NA	0.986360227189347	0.701431476987924	NA	0.770069640762626	-0.265804061872689	-1.08449815167593	NA	NA	NA	0.341523691070528	NA	-1.01164522494623	0.788540730872186	NA	NA	NA	NA	NA	-0.0937146742686902	NA	0.842477460599046	0.855937167757017	-0.0754670147324249	0.190534425537361	0.192197003913346	NA	0.168704129927176	NA	NA	NA	0.20021867484127	NA	-1.1979536433542	NA	NA	-0.329983802650405	-0.820274424277802	NA	-1.32817270376195	0.345790335773455
Q9NVA2;Q9NVA2-2	0.391608506007046	-0.0615647714492086	0.0538000047954966	NA	NA	0.106825314185791	-0.438193334908599	0.366189439849687	NA	-0.454540439723699	0.0705910927822806	0.278421254602825	0.783359097714807	0.217613646467683	-0.914444049143208	-0.169435767787861	NA	-0.0742157271239833	-0.42607968608556	0.100225079617652	-1.00580203565429	-0.131147092858611	0.674208262955072	NA	-0.503022501013543	-0.810152360331724	NA	0.270864973666382	-0.236898579169046	-0.70553138611287	0.497211875343555	0.260314781106567	0.289662962721536	-0.129634166946042	-0.721873588089928	0.0740975154270921	NA	NA	NA	-0.540669645328542	0.0936200461082215	0.949853527813166	NA	0.163781278767084	NA	NA	-0.0860564673993873	0.225618353560335	0.159139188420839
Q9NVI7;Q9NVI7-2	-0.121216905972246	-0.528383628440853	-0.639003975053682	NA	NA	0.42581376001409	-0.10119048006588	0.417597552138026	0.138219488938845	0.533182868177968	1.37247035435056	0.488029258565736	0.0804392511905809	-0.599791024740407	0.298803841655268	0.366423208979427	NA	-0.191031878762785	-0.350511540826292	-0.518149162764069	0.184331078260651	-0.749552398350469	-0.153875294178158	NA	NA	-1.29879839591946	NA	0.103271122258418	0.559365714552638	0.426206736221699	0.841621148190523	-0.627608953769316	0.373523456343938	0.218896978434644	-0.0183000825697511	0.032383218578261	1.09544716031601	0.45012168048642	-2.27759286473963	0.032383218578261	-1.34185081899765	-0.33502331014535	NA	-0.037513021424296	-0.0758726788083124	-0.123920307765786	-0.633863020768267	0.378203512166016	0.457500961266312
Q9NZ01	1.0419757648727	-0.310091326310241	0.123461774380772	-0.147748384837021	NA	-0.641775212394043	0.577537541989952	0.263170254927676	NA	0.335791709932696	0.238942841983487	0.718210191663732	-0.15192581701217	0.989027434902844	0.230980394891446	-0.136083538076298	0.459635877799826	0.239605464921887	NA	NA	NA	NA	NA	NA	NA	-1.22571964819304	NA	-1.90219874159905	-0.552175580848026	NA	NA	NA	NA	0.31552753232676	NA	NA	0.555054798688739	NA	NA	-2.96814454805623	0.267875930720614	0.773016093797712	0.0887763078387304	NA	0.0897990432358226	NA	0.322051751667786	NA	NA
Q9UBI6	-0.231161008495122	0.0200847070095915	0.635259783671528	NA	NA	NA	NA	NA	NA	0.594874156632917	-0.0416351909149646	0.606751478724113	0.330141502620566	-1.40156622690231	0.107641570200387	NA	NA	NA	-0.224955071957864	0.217324969481594	0.121322950767971	0.623947042631717	0.646558720838163	NA	NA	NA	NA	NA	NA	NA	NA	NA	NA	NA	NA	NA	0.537501439402002	0.353041755964974	-0.849952105778128	NA	NA	NA	NA	NA	-0.340812531205829	0.217763891111336	NA	NA	NA
Q9UBM7	-1.05635820725602	-0.506518712170584	-1.54134683570207	NA	NA	-0.307604823487224	-0.204274296656499	0.187717348381563	-1.32843227026188	0.607010127122734	-0.901672850810574	0.180827779411823	-0.0719169612964108	0.442711267656931	NA	NA	NA	NA	NA	NA	0.92736228428218	-0.721996598452484	-1.49231617013411	-0.286457542974037	-0.535765152282664	-0.509504853331262	-0.470805568808819	1.68312610172747	NA	NA	NA	-0.596341666592208	0.0424497098888952	-0.187816832521977	0.436456597698527	-0.125780054053347	2.06874128424151	0.475049576494659	NA	0.0076498057373074	NA	-0.866727080572022	NA	NA	0.132265390441602	NA	NA	-0.109061051517553	-0.0476706363301465
Q9UBQ7	-0.951803342150693	NA	1.03849202362817	NA	NA	NA	NA	NA	NA	NA	-0.238051647657762	NA	NA	NA	NA	NA	NA	NA	NA	1.03229656339981	NA	NA	NA	NA	NA	NA	NA	NA	NA	NA	NA	NA	NA	NA	NA	NA	NA	NA	NA	-1.07515979729669	NA	-1.28860700398951	NA	NA	NA	NA	NA	NA	NA
Q9UHD8	-0.0689335955882944	0.0815445260767133	0.462684455918429	-0.590526587386133	0.3028995376806	-0.415059976662229	0.314901530701503	0.575365070152244	-0.368650114262874	-0.569311935670198	-0.570474414769798	0.393436142343473	0.464794986168665	0.280865068344147	0.111131231256236	-0.972423399861465	0.0734772939130883	-0.178655974707655	0.254686267356709	0.323381688390382	-1.77083379611726	0.43978155306886	0.1991546955833	NA	0.0403400362786763	-0.585715206835787	0.316084114451519	0.125227038806015	0.538364172889364	-0.494202575323414	-0.243754483499874	-0.919735286491754	-1.03369696168486	-0.275004618828164	-1.06451585204323	-0.772538109824025	NA	-0.214457154719146	0.813348733072186	0.339243445432994	0.325423014083497	0.459025390677956	0.200767790905366	-1.61230238908956	-0.67453889131437	-1.40384045436853	-0.991937151706416	0.140403832138838	0.753328294809566
Q9UKM9;Q9UKM9-2	-0.717404589431711	-1.51271690029275	-0.579230911373945	NA	NA	NA	-0.427247269980163	0.254889000289755	-0.326983770913656	0.378994166402755	-0.0298639585861005	0.0470880766726634	-0.0685007720187625	0.185422878734803	0.193373894747443	0.817850482564691	NA	-0.507652447765731	0.118528110302048	-0.0817414431744587	-0.0350906058333942	-0.000892386801107571	0.527240552354251	1.03918363654797	0.382943419017441	0.515832691817379	0.263030860395663	-0.231114406222587	-1.79760058223807	-0.0201510911153922	0.397858621186021	NA	0.145110762598588	0.669080365540125	-0.434860132246435	-0.16566449982762	NA	NA	NA	0.322466868997028	NA	NA	NA	0.185222352823214	-0.157600818842505	0.356860172643384	-0.0487707629013964	NA	0.0141230377539724
Q9ULV4;Q9ULV4-2;Q9ULV4-3	-0.887755950680608	-0.441249557187799	0.349225466995029	NA	NA	NA	NA	NA	NA	0.876109551106205	0.0345077532544564	NA	NA	NA	0.0374949852310605	NA	NA	NA	NA	-0.11587499109429	NA	NA	NA	NA	-0.183124871152635	NA	NA	NA	NA	NA	NA	NA	NA	NA	NA	NA	NA	NA	NA	0.714586848318433	NA	NA	NA	NA	NA	NA	NA	NA	NA
Q9UNL2;Q9UNL2-2	-0.546936355296449	NA	0.487062512304581	NA	NA	NA	NA	NA	NA	-1.98125053513991	-0.380733199970025	-0.499250925122391	-0.361207235359515	0.221740071480074	0.658569761352903	NA	NA	NA	0.191582830622101	1.14548422146964	NA	-0.309905891935562	1.29519641756683	NA	NA	NA	NA	NA	NA	NA	NA	-0.370211309519572	0.653342872985916	NA	-0.0841093971361206	0.847683128030726	1.08290405966306	NA	-0.120921708209809	0.452262023419431	NA	NA	NA	NA	NA	NA	NA	NA	NA
Q9UNZ2;Q9UNZ2-5	0.787281075399851	1.23152034289316	0.734062528434904	NA	1.24701067293614	1.97289331437192	0.55124510102814	0.322217710096827	NA	NA	0.451582664811788	-0.452298138278532	0.266425634187852	1.1406504155673	-0.369315592495687	0.547404615202376	NA	0.742373675176318	-0.227001969253788	-0.146418545682823	0.141319541146664	0.873738387422346	0.257750650503764	NA	0.47678143642369	0.695427541745455	1.62055807863695	-0.351882684598196	0.548110556285092	0.367629487201113	-0.542169817301964	NA	0.784838113928138	NA	NA	NA	NA	NA	-0.719352817640146	0.546805231504004	-0.478199794219365	NA	NA	-0.898019478175454	0.484104312026597	0.760896800577933	0.618701307380086	NA	0.148771928579323
Q9UQ80;Q9UQ80-2	0.107053971721321	-0.00680158805466093	-0.197715386053019	0.0142964385604367	-0.389027541890685	-0.11501705110822	0.0684163762164585	0.0565285601439375	0.0152402512850118	-0.102182135222655	-0.146193121385541	0.116606032941137	-0.00835416540012042	-0.0210807535527006	-0.0880278030855463	-0.0867678401592866	-0.270147088784078	-0.0502753201495438	0.0250150988598264	0.0290003059193395	0.0745651123886025	0.12680963091872	0.20132530578353	-0.859915212506671	-0.557888708670217	0.071237218703661	-0.253939410805666	-0.461305472933124	0.357678065294075	0.144294235144209	0.0623959374246963	0.240199381206467	0.027268872569831	0.28246109211552	-0.0627091769928615	-0.167231816084063	NA	NA	NA	0.275771955601096	0.0637526701652776	-0.155742169860528	NA	-0.0405720699960475	0.197798948140501	0.0335105765270067	0.567838421985872	0.312697598841679	0.546126924380911
Q9Y230	0.972887283783851	0.642012877624696	0.686974840537979	NA	NA	0.42544975625824	1.09603137568866	0.92617943941457	0.568068911393255	0.467533829248022	0.46097259596716	0.378906824579532	0.999447311204736	0.0586238446011296	-2.1194736169312	-2.57625976872809	0.272158371067936	0.812621999774903	0.520369822026331	0.891424973328706	1.13705372516569	0.808133748434119	0.324627789761287	NA	0.34504454141186	0.0425255627780496	0.346301243069642	0.497590010126873	0.181397464609751	-0.385329447971415	-0.234014614537983	NA	-1.01653731606089	0.616173026181393	0.477975954526685	0.329773415095718	NA	NA	0.342886667710937	-0.815207942793031	-0.146216031738362	-0.483493544018329	-0.0438204800526094	-0.0507665373701287	0.220259682036442	0.539091935552221	0.284265739217571	-1.01525763350554	-0.346168166060816
Q9Y265;Q9Y265-2	-1.17279993317319	-1.5923400275979	-0.713412361331837	NA	NA	0.473884069784777	0.803871637291236	0.176168694511028	NA	0.405862076855275	0.595490246059998	NA	NA	NA	NA	NA	NA	NA	NA	NA	NA	0.298423948010763	0.627432216805974	NA	-0.724509788157969	NA	NA	-0.995428906307322	NA	NA	NA	NA	NA	0.654872397566062	NA	-0.309425716805527	NA	NA	NA	NA	NA	NA	NA	NA	NA	NA	NA	NA	NA
Q9Y266	0.714625968274536	0.509171478851022	-1.25446925170108	-1.09058198047055	NA	-0.515143192712825	0.172174048794013	0.392584830692424	0.461908755265637	0.866207070228822	0.602269837957089	0.474728998263551	0.67071009996368	-0.319258412192609	0.389667108384413	-0.179615436383489	0.128581162367916	-0.358225390134524	0.847488705381851	0.250994616322239	0.667815318283399	0.62203234641328	0.636818903360425	NA	0.108004420184079	0.428781243221509	-2.45990684965493	-1.10649617920008	0.135719145952973	0.209582921325784	-0.451277845775026	0.286471630983677	0.564300576213959	0.499524897154987	0.0878430693429831	0.155953750827341	NA	NA	-0.0170033920094222	0.804437004996244	0.119865971052268	-0.729409146430914	0.528388975182618	NA	-0.445200601223191	0.172501129299459	0.278219457033843	-0.332311035920197	0.406088700363311
Q9Y2B0	-0.238866321923248	NA	NA	NA	NA	0.38184214200624	0.0925122571662631	-0.307025645476852	NA	-0.579151732589862	-0.90920791862178	NA	-0.615707391031892	NA	-0.124382497281066	0.45530702020161	NA	-1.34799051616898	0.690756787537869	-0.233294432421991	NA	-0.185388662359897	NA	0.457231639372376	0.657621149381114	NA	NA	NA	NA	NA	0.400803453280629	NA	NA	-0.479683849258882	NA	NA	0.00013028565199482	NA	0.716667516094201	NA	NA	NA	NA	-0.400211769578144	NA	NA	NA	NA	NA
Q9Y2Q3;Q9Y2Q3-4	-1.19086248691169	NA	1.4848330357985	NA	NA	NA	NA	NA	NA	0.571418165241876	0.743476628587964	-0.677991953729879	0.138199788672117	0.539141856835414	0.134553802776808	NA	NA	NA	NA	NA	NA	NA	NA	NA	NA	0.402272558326118	0.434476414772622	NA	-0.056457578437955	NA	0.407804908023334	NA	NA	NA	NA	NA	0.400818476165011	-0.0522197104429993	NA	NA	NA	NA	NA	NA	NA	NA	NA	NA	NA
Q9Y2W1	-0.0593475603584185	NA	-0.0763509558839158	NA	0.349715992620319	NA	-0.681000175235359	NA	NA	NA	0.582462998310528	NA	-0.145143824387052	NA	NA	0.440535548087906	NA	0.272788415708179	-1.26965948099799	-0.96195153203859	NA	NA	NA	0.367259255272322	0.356791754919632	NA	NA	NA	NA	NA	NA	NA	NA	NA	NA	NA	NA	NA	NA	NA	NA	NA	NA	NA	NA	NA	NA	NA	NA
Q9Y2X3	-1.62459669391409	NA	0.556026246460363	NA	NA	0.570179252774653	-1.32112489769668	-0.291329232057161	NA	0.26137624006091	0.281206077059126	0.656654968565425	0.086192305086077	0.0179429017870325	0.82181790735826	-0.0324023406351008	-1.18163241257669	0.734683986468041	-0.559914596579765	-0.715302791773162	NA	NA	0.247437839124843	1.14590846116437	-1.58311682673557	NA	-1.12342401412869	-0.471932045257853	0.218560336096592	0.0460201484619109	-0.700193264317751	NA	NA	0.522948393269207	NA	-0.924126270692687	NA	NA	NA	NA	NA	-0.316061414437969	NA	0.604173287759115	-1.39899257688447	-1.77566276485006	-0.991754640783451	NA	-0.681666039996432
Q9Y3I0	-0.835912516881326	NA	-0.884710098680775	NA	NA	NA	NA	NA	-0.132243832894811	NA	-0.466273190356323	0.168305754203629	0.671534928501857	NA	NA	NA	NA	NA	NA	NA	-0.216801076332931	NA	0.081559151178001	NA	NA	1.10394200867389	NA	0.0983032976960111	-0.84525822578777	NA	-0.533419261249433	NA	NA	-0.557505695934277	NA	0.618431872467429	NA	NA	NA	0.915663829375352	-1.61255773913189	-2.05873014949344	NA	-0.154969878004462	0.149475236171867	0.247564453946582	-0.513597180222604	0.123166233900904	0.0602619839888652
Q9Y490	1.14361225584294	0.696680371838908	NA	1.11388363581322	0.334955705561423	NA	NA	NA	NA	1.21443765756959	0.252260926567518	-0.488192198160945	-0.35394236327918	0.134422933385708	NA	NA	NA	NA	NA	NA	NA	NA	NA	NA	NA	-0.0896168001848439	NA	0.343947072915155	NA	-0.0799212266231679	NA	0.249080106795383	0.811779314449443	NA	NA	NA	NA	NA	NA	NA	NA	NA	NA	NA	-1.13860461232438	0.0289017692795473	NA	NA	NA
Q9Y4L1	0.952969483112554	0.343664196180732	1.35396049579811	NA	NA	NA	-0.867607217351538	NA	NA	-1.2408285808702	-0.123309676756547	-0.349332325661729	-1.38306625628733	1.16492264471274	NA	NA	NA	NA	-0.188177312861734	0.711136700618437	NA	NA	NA	1.06977213144708	NA	NA	NA	NA	NA	NA	NA	0.219966161985849	0.969439627802923	NA	NA	-1.11123454726002	0.972765593758181	0.317052253597179	-2.13303451246737	NA	NA	NA	0.0236285897593377	NA	-0.648260260920556	-1.79232751851174	NA	NA	NA
Q9Y696	-0.167217827075132	-0.879920492715915	-0.506425159837699	NA	NA	0.116421099320999	-0.276763223512033	0.675207171798847	0.188614209035097	0.29238463497218	0.0170174931005477	0.35101888879596	-0.133667985205493	0.12462038426774	-0.412828147378203	-0.0117498362239606	-1.09158710100194	0.308289185851954	NA	NA	0.0224818211673512	-0.139202321462292	-0.628842045214572	NA	NA	-2.02224852647661	NA	0.340422985276739	0.341571565924433	-0.0353613351189234	0.392230753735233	0.083658525608226	0.254514308578416	-0.599799665836433	-0.0555238487406618	-0.552529564369945	NA	NA	NA	NA	0.103182290210534	-1.99680475769211	NA	NA	NA	NA	NA	NA	NA
Q9Y6M1;Q9Y6M1-1;Q9Y6M1-3;Q9Y6M1-4;Q9Y6M1-5;Q9Y6M1-6	-1.8104974808152	NA	0.352899154978173	NA	NA	NA	-0.6984760136074	NA	NA	-0.414310088696169	-0.54022621490448	-0.393692584001806	-1.63518672598919	NA	NA	NA	NA	NA	NA	NA	NA	0.460646415189417	1.59946101424633	NA	NA	NA	-0.257977330093809	NA	-0.0807719545513353	0.818656796436025	0.460939446018062	NA	NA	NA	NA	-0.58382744616183	NA	NA	NA	0.288569291175324	NA	NA	NA	NA	-0.21413202460119	-0.507916123481975	NA	NA	NA
O00767	NA	1.13424345303997	-1.96900982741808	NA	NA	NA	NA	-0.117272356214447	NA	-1.37927659628411	-1.45063254819191	NA	-0.641427668198546	-0.881262427842951	NA	NA	-0.427171546030126	-0.179799649765947	NA	NA	2.28614498991519	NA	NA	NA	NA	NA	0.757458643881349	2.18933527689208	NA	NA	NA	NA	NA	-1.9861434395166	-0.50052147725996	-0.397655096029691	NA	NA	NA	NA	0.161947948931484	1.03624885876867	NA	0.441684635760847	-0.301050184808938	NA	NA	0.96245605446189	-0.964270700599405
O43615	NA	0.0397386794418259	-0.171889983590616	NA	NA	-0.199606775570842	NA	0.736396705692863	NA	-0.433876748271208	0.604381271892875	NA	NA	NA	NA	NA	NA	NA	NA	NA	NA	NA	NA	NA	NA	NA	NA	NA	NA	NA	-0.581199042937132	NA	NA	NA	NA	NA	NA	NA	NA	NA	NA	NA	NA	NA	NA	NA	NA	NA	NA
P00505	NA	-0.166008915505538	2.79723001151416	NA	NA	0.0743668805301153	-0.368505934216251	-0.669250973925449	NA	-0.866998327536016	-0.785615409864004	-0.41903272868766	-0.42840923774971	NA	NA	-1.59041410719195	NA	-2.30557771009059	-3.191669920405	NA	-0.952284935586921	NA	3.8643100894109	0.689891669507266	0.122900238463622	1.45292390594791	-0.511688103405515	-0.104246496831989	NA	NA	3.00881173603524	-2.17056787968291	-2.24858696463729	0.0793092533139973	0.901216940778391	1.749648005816	0.948909444783498	-0.534319978519835	3.62160357916275	0.208821463954549	NA	NA	NA	NA	2.2994319760674	-1.39985076527522	3.0215088080497	-1.04623585927012	-1.11440092181514
P14550	NA	0.00621927532801008	1.24061232130259	NA	NA	NA	0.911630677886565	NA	NA	NA	-2.3764217201514	-1.26743760739463	-1.06570495814006	1.11432278083893	NA	NA	NA	-1.16337260564101	-0.0812687966481123	-1.77498603135122	NA	-0.43177740174182	NA	-1.80389146085348	1.53475358652578	0.0343952258836008	NA	NA	0.56994119543989	NA	NA	NA	NA	2.51314772597677	1.10026603340083	NA	NA	NA	-0.207062658849007	2.6810405004309	NA	NA	NA	NA	-1.61259310983365	-0.288209718589513	-0.803925692362489	NA	0.345661543955104
P24534	NA	-0.0542087288537079	0.883275565440244	NA	NA	0.935028013277422	0.286862236309546	0.168686257967026	NA	0.10048332520187	0.409205868739419	-0.0489021197028245	1.09364065206717	0.58836377215845	0.22504803692037	-0.782418250594002	0.379785567654097	-0.149645816436502	-0.357194265957591	0.554575699296465	-0.256498058369514	0.554622175205037	0.394513466387224	NA	0.377651506682107	NA	-0.17468377970771	0.277491827856904	NA	-0.646452738827794	-0.512079544252345	NA	NA	1.43858282121157	0.657665157496499	1.34509765032737	NA	NA	0.142737560721561	NA	0.355798513574756	0.324020698716334	NA	NA	NA	NA	0.963658030404028	0.0473692412039561	0.551288819244794
P36551	NA	0.27392658007087	1.35118262206252	NA	NA	0.233663346010222	0.108265818934218	-1.25500797782085	NA	-1.07923275607434	-0.0774206933470201	NA	0.0712826506984705	0.716501948734444	-0.853356101552562	NA	NA	NA	-1.89310800281628	1.30607398762183	-0.122774086723064	0.148968036050426	NA	0.477756091877559	0.253542325405049	NA	NA	NA	0.203953991464375	NA	NA	NA	NA	0.40657826526678	0.0307675185860965	NA	0.787790896436396	1.10381702561681	0.244077235450788	0.626547065158355	NA	NA	NA	NA	0.188369805175704	0.0814015770730283	0.727031219772713	NA	0.201152852993498
P47756-2	NA	-0.0358090754307612	-0.586524324692437	-0.529414094886132	0.776702399268633	NA	-0.629796306195441	NA	NA	-0.0496614098690629	0.0681034445340696	-0.0411832875504998	-0.967941188061305	0.183469320149525	0.367124336942488	-0.807853164168439	NA	-0.389326810863498	0.438225629787983	0.403346175740569	-0.160860026645637	-0.362251839439202	0.121181885252917	NA	NA	NA	NA	-0.863687497466396	NA	NA	NA	0.566219299156284	0.0516132006448407	0.308720663156944	NA	-0.354864831528892	NA	NA	0.471196269409965	-0.537789051398284	NA	NA	NA	NA	-0.878890760640826	0.612494171938971	-0.383373190980882	NA	NA
P52926;P52926-2;P52926-3;P52926-4;P52926-5;P52926-6	NA	-0.199801163932729	-0.067620503242011	NA	NA	NA	NA	NA	NA	NA	NA	NA	NA	NA	NA	NA	NA	NA	NA	NA	NA	NA	NA	NA	NA	NA	NA	NA	NA	NA	NA	NA	NA	NA	NA	NA	NA	NA	NA	NA	NA	NA	NA	NA	NA	NA	NA	NA	NA
P62191;P62191-2	NA	-0.0745393054740028	NA	NA	NA	0.2343518378622	NA	1.04630245399524	NA	-0.148968230746961	-1.4235944082977	0.16187272734431	0.372550940777085	-0.909329341423784	NA	NA	NA	NA	NA	NA	-0.554644386306423	0.956038648649126	NA	NA	NA	NA	NA	NA	NA	NA	NA	NA	NA	1.27382184529776	-0.159436646403366	NA	NA	NA	NA	NA	NA	NA	NA	NA	NA	-0.91818257997537	NA	NA	NA
Q01518;Q01518-2	NA	-0.94711832394439	NA	NA	NA	NA	NA	NA	NA	NA	0.168915394738808	NA	NA	NA	1.40208180149815	NA	NA	NA	NA	NA	NA	NA	NA	NA	NA	NA	NA	NA	0.647722527485741	0.0431803979738776	NA	NA	NA	NA	NA	NA	NA	NA	-1.16223876501949	NA	NA	NA	NA	NA	NA	NA	NA	NA	NA
Q07021	NA	0.091092200432207	0.556124429392772	NA	NA	NA	NA	NA	NA	NA	NA	NA	NA	NA	0.509678898376333	1.17574127289727	NA	-0.0692879664086761	NA	NA	-1.36782671807804	-0.114324454017628	-1.04409967657753	1.05151643201991	1.17439857083118	0.121803396312242	0.274628588312609	0.212046432549	NA	NA	NA	NA	NA	1.63843719606416	1.36823073188998	2.08861635452094	1.19867621777654	1.32566325855995	0.00974425624240974	NA	NA	NA	NA	NA	NA	NA	NA	NA	NA
Q13435	NA	-0.437810915464972	-1.10139492039838	NA	NA	0.00851562753759184	0.0709915428740046	-0.0399274758561985	NA	-0.784637238749297	0.644914590228926	0.394627690362164	0.497657731592522	0.580240105451671	NA	NA	NA	NA	0.361788347127012	NA	NA	NA	NA	1.11442093163677	NA	-0.77490521180667	-0.10467710914135	0.186874343741974	NA	NA	-1.01544617474053	NA	0.933002340574066	-1.21560938765765	-1.00372375835072	0.730398250523984	NA	NA	NA	0.454775457350143	NA	-1.15835502946285	NA	NA	-0.0992328356054472	0.193844751744488	NA	-0.725551733148166	0.0030436715266471
Q14204	NA	0.788601748914147	1.14697866268022	NA	NA	1.18292574103846	NA	1.24519266785647	NA	-0.0335262797455822	-0.314238584059166	NA	-0.312594070023919	NA	-0.665901347237948	NA	NA	NA	NA	-0.103561278963904	-0.808267905757884	1.13064459328012	-0.407694898083496	NA	NA	NA	-0.134212343068444	-0.295050958904934	0.609621378703915	NA	-0.246513619784439	NA	NA	NA	1.31706635065895	-0.790760315611301	NA	NA	NA	NA	-0.51243262588448	NA	NA	NA	NA	NA	NA	NA	-0.675579413938841
Q15019;Q15019-2;Q15019-3	NA	-0.86540879235878	0.284956127661961	NA	NA	NA	NA	NA	NA	0.341640704267205	-0.0420347114475591	NA	0.154421060943367	0.436799860703562	NA	0.362031067732184	0.499768623956552	0.0659905130119383	0.122748480423191	0.111966243552654	NA	0.0379809854392129	0.516509981730055	NA	NA	NA	-1.06941903734031	0.142567432877884	NA	0.130753449819949	0.231716433876143	-0.337671243906283	0.401088542153889	NA	0.015840492521292	-0.144230182376188	NA	NA	0.101167470088255	NA	NA	0.0453925427675522	NA	0.579407310517865	NA	NA	NA	-0.0510581287629943	0.633018672633439
Q15424;Q15424-2;Q15424-3;Q15424-4	NA	0.116628748552258	-0.590901211762425	NA	NA	NA	NA	NA	NA	0.33963547485351	0.806144595501992	0.857273093834998	0.730649747737976	0.454549354788277	-0.491270289927815	1.14414677436326	NA	-0.503619152164152	NA	NA	NA	NA	NA	NA	NA	NA	NA	-1.05273088871671	NA	NA	NA	NA	NA	NA	NA	NA	NA	NA	NA	NA	NA	NA	NA	NA	NA	NA	NA	NA	NA
Q15631	NA	-0.338491522761767	0.600719713892014	NA	NA	NA	NA	NA	NA	-0.0729730752469888	-0.534680409879423	NA	1.3530312037173	NA	NA	NA	NA	NA	NA	NA	0.781388519407029	NA	NA	NA	NA	NA	NA	NA	NA	NA	NA	NA	NA	NA	0.38533341308781	NA	NA	NA	NA	NA	NA	NA	NA	NA	NA	NA	NA	NA	NA
Q16851;Q16851-2	NA	0.81490999302756	NA	NA	NA	NA	0.302824128288839	NA	NA	NA	NA	NA	0.905825299895673	-0.593401302864175	NA	NA	NA	NA	NA	NA	NA	NA	NA	NA	NA	-0.335249089391679	NA	0.691239089467817	-1.35030623569445	NA	-1.50254810788763	0.814739233489318	0.625649117512611	NA	0.867114480501472	-0.616963523074209	NA	NA	NA	NA	-0.308330948255019	0.134408078934391	-0.143396839453586	NA	-0.158923572463229	NA	NA	-1.04014825121585	NA
Q99832;Q99832-3	NA	0.0107692019522219	-0.284357010591933	NA	NA	NA	0.587773494373394	0.789576696808396	0.693950861162362	0.564628497126884	0.470470420504569	NA	0.317629866363033	0.0139905799253452	0.305572246162068	-0.874176894083058	0.292266273391898	-0.373450140243853	0.77056271013541	0.476103231893704	-0.0521837295750167	-0.294115774751601	0.296417724860538	NA	0.39351558210699	NA	NA	NA	NA	NA	-2.64498662212692	-0.293539152458371	-0.419237596219861	0.378680748565339	0.448251638029712	0.0308547239367803	NA	NA	0.316734742959831	NA	-0.760013479975952	-1.32952116795217	NA	NA	NA	NA	-1.89368834683512	NA	-1.88779621510655
Q9Y275;Q9Y275-2	NA	-0.743315626767853	-0.0334695866381407	NA	NA	NA	NA	NA	NA	-0.0738880864214028	-0.869474228997424	NA	NA	NA	NA	NA	NA	NA	NA	NA	NA	NA	NA	NA	NA	NA	NA	NA	NA	NA	NA	NA	NA	NA	NA	NA	NA	NA	NA	NA	NA	NA	NA	NA	NA	NA	NA	NA	NA
O15511;O15511-2	NA	NA	-0.310859389338574	NA	NA	NA	NA	NA	NA	NA	NA	NA	NA	NA	NA	NA	NA	NA	NA	NA	NA	NA	NA	NA	NA	NA	NA	NA	NA	NA	NA	NA	NA	NA	NA	NA	NA	NA	NA	NA	NA	NA	NA	NA	NA	NA	NA	NA	NA
O60361	NA	NA	1.22978501506951	NA	NA	NA	NA	NA	NA	NA	1.01494887788325	NA	NA	NA	0.860463960933453	NA	NA	NA	0.156502499096379	0.865510093060648	NA	NA	NA	NA	NA	NA	NA	NA	0.617967423788645	0.703256360627013	0.263266217186354	0.662359562655433	0.0207784311432255	1.42114135597032	1.13146390314447	0.937992294438989	NA	NA	NA	NA	NA	NA	NA	NA	0.713075334045678	0.972180327575002	NA	NA	0.561610572286452
O75874	NA	NA	0.327978669990371	NA	-0.252291693015494	NA	-0.86845525185117	-1.68286411293576	NA	NA	-1.26754932792062	NA	-0.18663465205158	-0.387318635503368	NA	NA	NA	NA	NA	NA	NA	0.433157351642964	-0.594260666404866	NA	NA	NA	NA	NA	-0.14546522875501	NA	-1.36542291552535	NA	NA	NA	NA	NA	NA	NA	0.605232086130373	NA	NA	NA	NA	NA	NA	NA	NA	NA	1.00897969017719
O75874;P48735;P48735-2	NA	NA	0.866713559374119	-0.422111506340195	NA	0.369577108359596	NA	NA	NA	NA	-0.508706957955718	-1.03928338721383	NA	NA	-0.220747714759477	NA	-0.253299640908343	-0.570808799621578	NA	0.478641981978624	-0.840466077916482	1.48333478537045	NA	NA	NA	0.0814640184117196	NA	NA	NA	NA	NA	NA	NA	-0.142971630057166	NA	NA	-1.77051392376542	NA	1.12197555046801	NA	-1.27028833459016	-0.879908700236601	NA	NA	-0.626156951365042	-1.37303847880226	1.14719919297884	NA	1.84571871388272
O95573	NA	NA	0.569562233163319	NA	NA	NA	NA	NA	NA	-0.602308925423034	0.362621960907509	-0.622327379691702	1.27233264682872	NA	0.545282368098613	NA	NA	-0.63759427496989	NA	NA	NA	NA	NA	NA	NA	0.000563811718194841	-0.936374200309368	0.298689408842917	NA	NA	NA	NA	NA	-0.547922968643826	NA	0.354942170568897	1.0854014931588	1.2590661172537	-1.11414479617076	-0.695978780413315	NA	NA	NA	NA	0.898269691762804	NA	1.09145489790241	NA	NA
O95881	NA	NA	0.118129740877326	NA	NA	NA	NA	NA	NA	-0.110834989694043	0.495214186965227	NA	-0.0526796002620192	0.568506687029151	NA	NA	NA	NA	0.179811044665282	0.548859738973013	NA	NA	NA	NA	NA	NA	NA	NA	NA	NA	NA	NA	NA	NA	NA	NA	NA	NA	NA	NA	NA	-0.280542459962776	NA	NA	NA	NA	NA	NA	NA
P11310;P11310-2	NA	NA	0.317253700201311	NA	NA	NA	NA	NA	NA	0.447170610585362	0.31652157250529	-0.566473801792441	0.0377438778310578	0.923528528095623	-0.59608249826901	0.119715217124588	NA	0.33542630078598	NA	-0.179516797277675	NA	NA	NA	NA	NA	NA	NA	NA	NA	NA	NA	NA	NA	NA	NA	NA	0.848184531338954	NA	0.128927740832543	-0.433694676906512	NA	NA	NA	NA	NA	NA	NA	NA	NA
P21281	NA	NA	1.58664635415877	2.10355872507247	-0.304104065117302	NA	-0.868730497129581	NA	2.46012174484975	-0.929326998157225	0.566803998600532	NA	-0.403280713537733	NA	0.0211983287706021	NA	0.638244771423117	NA	-1.13009815250562	-0.521875484219289	-0.0684989018198421	-0.314427012744581	-1.84594178828391	NA	NA	-0.489451998047931	NA	NA	0.440490768823454	0.744286341734025	NA	-0.597481646332738	0.0638327145403707	0.102123837228647	-0.207800201210732	-0.295346491428732	NA	NA	NA	0.350786959432038	NA	NA	NA	NA	0.0355529647571425	NA	-0.607766221933825	-0.50828103537417	NA
P30084	NA	NA	0.353487667121496	NA	NA	NA	NA	NA	NA	NA	-0.264812105019801	NA	NA	0.653294198793144	-0.137540606652221	NA	NA	0.215676224670659	NA	NA	-1.1229237180497	NA	0.158476653144329	0.0881126582533131	NA	-0.477963193168365	0.242766181854202	1.96069646836521	NA	NA	-0.673200059814101	NA	NA	1.85022065574152	1.87063793305423	1.57183063751628	0.536902662800902	NA	-0.801579516967818	1.61004051592658	0.752700649865993	0.867148532508287	NA	0.125955909070352	-0.0607953758971409	0.0172975147579175	NA	-0.486239355108709	NA
P31153;P31153-2	NA	NA	-0.30612404722191	NA	NA	NA	NA	-0.891937574185125	NA	NA	NA	NA	NA	NA	NA	NA	NA	NA	NA	NA	NA	NA	NA	NA	NA	NA	NA	NA	NA	NA	NA	NA	NA	NA	NA	NA	NA	NA	NA	NA	NA	NA	NA	NA	NA	NA	NA	NA	-0.431578487349811
P38919	NA	NA	0.419153072138636	0.547024479110366	NA	-1.50023038817728	-0.665681962156731	-0.250154101728168	NA	-0.506953182362371	0.962356560316752	0.102150856392273	-1.39170466262953	-0.083019217555135	0.999834819846639	NA	NA	-0.899272434810875	-0.0639555041406402	0.822391558834991	NA	NA	NA	0.901654463226863	1.04628364091995	NA	NA	NA	0.727726838854066	NA	0.143248666090226	NA	NA	NA	NA	NA	NA	NA	NA	0.50533309345276	NA	NA	NA	NA	NA	NA	NA	NA	NA
P41250;P41250-2	NA	NA	0.688840585458954	NA	NA	NA	NA	NA	NA	0.114566012646573	0.204980598877802	0.134779440364435	0.405135427206557	-0.909463898663013	-1.35931631048692	NA	NA	-0.616373048498392	0.349736130721799	-1.41186272756172	NA	-0.276977515220623	-1.17943983117196	NA	0.125203421024823	-0.847988553635221	NA	-0.0672482015566856	NA	NA	1.55051235244805	NA	2.51941676297521	-1.51882300785318	-1.00474156693857	-0.801955673564465	NA	-0.687333864306066	-0.423252967313186	NA	NA	NA	NA	NA	NA	NA	-0.468137575493372	NA	0.498391718920392
P47897;P47897-2	NA	NA	-0.435020703669453	NA	NA	NA	NA	NA	NA	NA	-1.66222703569942	NA	NA	NA	0.590495765354839	NA	NA	NA	NA	NA	NA	NA	NA	NA	NA	NA	NA	-0.290384855223827	NA	NA	NA	NA	NA	-0.416555285496475	NA	NA	NA	NA	NA	NA	NA	NA	NA	NA	NA	NA	NA	NA	-0.0565401788307861
P48643;P48643-2	NA	NA	-0.461727316378339	0.0449299711645903	0.115270296194825	-0.122342477873075	NA	0.523485451430204	NA	NA	-0.00652012988270523	0.0606426610549831	-0.0779504363180912	0.256267539870249	0.622728581034286	-0.356023333242723	NA	0.517121425962097	-0.474535985187607	-0.185096510775421	NA	-1.68837381636673	0.216059100880565	-2.4701524321839	-0.283628620303078	-0.960581277742758	NA	0.149921230559685	NA	NA	0.0494760125116875	NA	NA	-0.758936664210614	-1.47134878637303	0.738459353040511	NA	NA	-0.362312044053584	0.179916212806325	-0.755427148446317	0.371231538224132	NA	NA	0.30534454790098	-0.325293571264834	NA	NA	-0.434870245847261
P51148;P51148-2	NA	NA	-0.909709366709968	NA	NA	-0.531156903030955	-1.18754041279427	0.595889534898486	NA	0.656665144694862	0.529867262535465	-0.25083179430985	0.209637443885764	0.314218936823859	-0.303481903087292	-1.78813395376869	NA	-0.280277497355626	-1.01371462891252	0.668591843074775	NA	1.29238441529516	-0.410355096566802	0.334076509720836	NA	-0.111563705224643	-0.191894345264434	0.0955170038305546	NA	0.346996497135411	0.305687956588943	NA	NA	0.518128206636626	0.470869294600928	0.0167191059240603	-0.0953216712400226	NA	-0.0629112681517144	-0.49962601931437	NA	NA	NA	NA	-0.196625668299698	NA	1.91842348176483	NA	1.33243467322344
P53396;P53396-2	NA	NA	0.927338244561583	-2.33684061997796	-0.203601913120625	NA	-0.121501270604809	-0.734318935424901	NA	0.228783423416533	-1.62617438759947	0.146255847181698	0.0558486512046603	0.319088083439827	NA	NA	NA	NA	NA	NA	NA	NA	NA	NA	NA	NA	NA	NA	-0.377277957477546	-1.17104161194459	-0.513833391271008	NA	NA	NA	NA	NA	NA	NA	NA	NA	NA	NA	NA	NA	NA	NA	NA	NA	NA
P53597	NA	NA	1.68994303630162	NA	NA	NA	NA	0.361103207357685	NA	NA	0.386570459801473	-1.45992495234841	0.664585061639187	-0.389218932977058	0.463344294885033	-0.116441376758559	NA	NA	NA	-1.35778059978168	NA	NA	NA	0.924472769217234	0.792849943125421	0.985169258517508	NA	0.217339335189228	NA	NA	-1.23565896155838	NA	NA	NA	NA	NA	NA	NA	NA	NA	NA	NA	NA	0.878966367087167	NA	NA	NA	NA	NA
[truncated: 230 more rows]
[truncated: 55 more columns]
