# Supplementary material for: Exploring functional protein covariation across single cells using nPOP
Source: Genome Biol. 2022 Dec 16;23:261. doi: 10.1186/s13059-022-02817-5 (PMC9756690; doi:10.1186/s13059-022-02817-5)
Supplement: Supplementary file 5 — Additional file 5: Data file S1: DO-MS [53] report for nPOP pSCoPE runs. Data file S2: Processed protein X single cell matrices for pSCoPE and plexDIA data. [file 13059_2022_2817_MOESM5_ESM.zip › Additional File 5_ Data/Data_S2/plexDIA/proteinXsinglecell_imputed.csv]

	wAL_plexMel01.raw.0	wAL_plexMel01.raw.4	wAL_plexMel01.raw.8	wAL_plexMel03.raw.0	wAL_plexMel03.raw.4	wAL_plexMel05.raw.0	wAL_plexMel05.raw.4	wAL_plexMel05.raw.8	wAL_plexMel07.raw.0	wAL_plexMel07.raw.4	wAL_plexMel07.raw.8	wAL_plexMel09.raw.0	wAL_plexMel09.raw.4	wAL_plexMel09.raw.8	wAL_plexMel11.raw.0	wAL_plexMel11.raw.8	wAL_plexMel13.raw.0	wAL_plexMel13.raw.8	wAL_plexMel15.raw.4	wAL_plexMel15.raw.8	wAL_plexMel17.raw.0	wAL_plexMel17.raw.4	wAL_plexMel17.raw.8	wAL_plexMel19.raw.4	wAL_plexMel19.raw.8	wAL_plexMel21.raw.0	wAL_plexMel21.raw.4	wAL_plexMel21.raw.8	wAL_plexMel23.raw.0	wAL_plexMel23.raw.4	wAL_plexMel23.raw.8	wAL_plexMel25.raw.0	wAL_plexMel25.raw.4	wAL_plexMel27.raw.0	wAL_plexMel27.raw.4	wAL_plexMel27.raw.8	wAL_plexMel29.raw.0	wAL_plexMel29.raw.4	wAL_plexMel29.raw.8	wAL_plexMel34.raw.4	wAL_plexMel36.raw.0	wAL_plexMel36.raw.8	wAL_plexMel37.raw.0	wAL_plexMel38.raw.8	wAL_plexMel39.raw.0	wAL_plexMel39.raw.4	wAL_plexMel40.raw.0	wAL_plexMel40.raw.4	wAL_plexMel40.raw.8
A6NCW0;A8MUK1;C9J2P7;C9JJH3;C9JLJ4;C9JPN9;C9JVI0;D6R901;D6R9N7;D6RA61;D6RBQ6;D6RCP7;D6RJB6;Q0WX57;Q7RTZ2	-0.790994411041483	-1.01832099319849	-0.66488808658753	-0.0445449761809626	-0.176635865046559	-0.00496691330986422	0.150168461713612	0.117273039887808	0.181382997510121	0.661435625043711	0.536269153342791	0.244932346076853	-0.103824893464593	0.00328907077010498	-0.101265079029804	0.0640557736757083	-0.133415387791033	0.331172424819312	0.27466854227335	-0.306771573500482	-0.0849095692773877	-0.212558648058357	-0.272781819081812	-1.65476321868448	-0.826726372300904	-0.636186837342202	0.34964872542122	0.376777763250323	0.138688024663603	-0.106638227116798	-0.401811386107492	0.0903072988489788	0.129774449084989	-0.114872890043278	0.0146792279698591	-0.212567431654467	-0.432379261763739	-0.272032352307999	0.177950986318057	-0.732445459791187	0.157293964466373	0.101003470816609	-0.0374608955268489	0.29979537236986	0.0405797694727174	-0.142411645605476	-0.256373507219647	0.0784124815278892	-0.283309436079325
A6NHG4;P30046;P30046-2	0.148125806296636	-0.0579580539719018	0.618742219493001	-0.256335207715885	-0.71524766817247	0.703926955695149	0.631063135853397	0.314936850643866	-1.00889835581729	0.322661757331786	-0.247374507375373	0.318581732323197	-0.142635680408152	-0.271792694454972	-0.785802161760098	-1.1250217484602	-0.0365248622189357	-0.224795977648467	0.189173871671494	0.316168458155562	0.645700131484211	0.112285566675732	0.430039435050832	-0.753666422642455	0.259111438520327	-0.0407229619943439	-0.956435097109399	-0.0276865223571513	0.180091103930326	-0.0499087307288463	0.25319812946509	0.0349883527606246	-0.241592665716808	0.363969809777598	0.0198412739396759	0.310086584680908	-0.189102989373718	-0.0502568801226183	0.257409192219461	0.898704407984723	-0.184243427281783	-1.47708698268684	-0.213322248911778	0.228830867332848	-0.42978710808238	-1.27339551100789	0.0261996300059293	-0.0673446205610864	-0.0676080194877951
B5ME19;Q99613;Q99613-2	-0.932945698877692	0.802305513954003	0.00710547458357943	0.632907605396485	0.78066532151157	-0.378316646245582	0.860401617257558	0.498655895088786	-0.418153627112917	0.221962805608279	-0.594941387973719	0.172452559858349	0.360399949406243	0.168683434601055	-0.0867162331564773	-0.0580337587649596	0.296266244174931	-0.716638352262798	0.767820463092653	-0.665425960742206	0.435218509214284	0.612730645320273	0.397160808154428	-0.226983160898007	0.197806378372701	0.0500159704213717	0.0243679595597989	-0.037945633681221	0.0378304101631285	0.394293441549566	-0.0280756690669371	1.16752074991172	0.806547798661683	-0.654305528148047	-0.314727667095682	-0.533237297842536	-0.125783599997997	-0.0970351965944278	0.615846718320041	0.204024212914743	0.62946195741992	0.548951527981917	-0.924552800278817	0.434845124492948	1.0430440692281	0.410052294149642	0.870996906112721	0.0949499662369865	-0.0544916400246137
E9PAV3;E9PAV3-2;Q13765	0.341908922456434	0.193272947227372	-0.00848572914299181	-0.359731905969713	-0.413405069911896	-1.38660855128379	-0.468244671379058	0.344108651812466	-0.173095923977134	-0.222544740512103	0.139362343588056	-0.366428226305281	0.188882131094355	0.219734552924771	0.0505249070138068	-0.613432254936452	-0.0394742912001637	0.191114497291219	0.511514519496022	-0.0497589896918534	-0.141250279437382	0.355117490088347	-0.0387166937425475	-0.587168662636311	-0.285634460685369	0.143913396549998	-0.0182120598457852	0.509418686371874	0.398425749501052	0.514234704368544	0.543998738538114	-0.736170271251629	0.541022553275793	-0.444309727751141	0.233989181248958	0.64718727290809	1.83742686998443	2.79199405791034	0.292609912700881	-0.363033367767501	0.385404056586453	0.457564606954006	-0.693298828644153	-0.0746900592177548	-2.74199993051674	-2.31827679112288	0.105309698807296	-0.106651440915174	0.684481589234054
O00148;Q13838;Q13838-2	0.208975059237621	-0.0577815173460913	0.169203798804326	-0.108871369435639	-0.0909973883826832	-0.0968214589734096	-0.185006956148291	0.103719947235675	-0.553217662006319	-0.17141647634859	0.353780769451327	-0.0983002005916498	0.485699628981171	0.216573914842568	0.306947091584566	0.636155567954995	-0.113802783023825	0.127147801924519	0.108018619134415	0.329186235099511	-0.203476957037672	-0.0742826307887802	0.408274472723493	0.679373767160674	0.203806247214966	0.323087819034352	0.301637308828474	0.211998599571418	-0.178772131894948	-0.35024849896073	-0.611488297777943	0.373573249386488	-0.0694975153730498	0.0912358449445305	0.140843405168822	0.417967709560811	0.599074162394178	0.155824731838689	-0.0476492846897033	0.23963776275243	0.113174057679008	0.444603082242645	0.310873909248858	0.419700444447273	0.125814758890723	0.319719251017913	-0.0929913260024645	0.238494652376846	0.478126665936615
O00154;O00154-2;O00154-3;O00154-4;O00154-5;O00154-6;O00154-7	-0.681412605702001	-0.176328062081051	0.314683612131947	-0.394627214566121	-0.632800155515634	-0.22041112618486	-1.00254462812738	0.0781363464687354	-0.453362622032303	0.797963775153568	0.995955844783759	0.154539905309408	1.10492938897458	-0.784970791949138	0.0765416627947715	-0.815008518812147	-0.0690565775736505	0.177892457069585	-0.113771171329355	-0.948287609673541	0.418697694055062	0.129810426420908	-0.0767356672168227	0.923008363658131	-0.0740438000656358	0.47900327754411	0.24229809791088	0.489033954750846	0.346326704880149	-0.0444021190899028	-0.58613388303426	0.0826369968812839	0.0676569128725216	0.93416724826051	0.248975258284597	0.376196243811546	0.578273763679025	0.42439373014979	0.494682988736919	0.867539380853155	1.16299917567952	-0.561654262214764	-1.64867730104914	0.458733348600816	0.368615905472606	-0.24920941233583	-0.494505765832004	1.17588450518749	1.47420098627013
O00244	0.470891884256828	0.808461126419999	1.2284266939879	0.423266196247097	0.0626398062912266	0.0993986412985572	1.03419610375479	-0.0338379858787564	-0.607006114151929	0.587024823877276	0.51052198220571	0.367814362842404	1.10526689614038	-0.934754676654125	0.711137830833638	0.961375278208717	-0.306626798027874	0.606554812356519	0.106211175356969	0.893514329773249	0.579226439345191	1.14468002796831	0.382176610863012	-0.741237998336662	-0.0116707516020253	0.841967714503765	0.394705922514629	-0.498669736559998	0.610188926121116	0.599806945767822	-0.508330947752403	0.396985319991672	0.0742890396542494	1.06115616534893	1.42354298950953	1.03635198309969	-1.25315311639742	-0.0789684350812373	0.266601746479507	1.9990737056865	-0.81498517941323	0.288726315907663	-0.758898958169753	0.28995592464519	0.425039924248144	-0.353529380133374	1.14186930343819	0.356229809728485	1.28358191518771
O00299	0.337970780294528	0.21654245994024	0.429891839194505	-0.273857509425941	0.391341525356142	0.613427442854692	0.71191750712863	-0.0495187187141508	-1.01192119474048	-0.0730046737694171	-0.686665615060152	0.100671674407783	0.0343863731105216	0.571783857669559	0.304541765311291	0.913014787143079	0.12797619866747	-0.131522992650023	0.237957907483236	0.297566629916801	0.263706924922602	0.601566884481058	0.127098744374374	-0.169635370633665	0.363232503338816	0.480755782416756	-0.344872726714483	0.00319166506865168	0.0985692622525716	-0.477273053406147	-0.437701891440239	-0.215154214965698	0.403707397252206	0.988782081101266	0.87151991406678	-0.111871344044942	-0.124843218180983	-0.787265718051579	0.833769455027089	0.996030142169784	0.172012776343683	0.275567860271746	-0.246345602303921	-0.186382933041692	0.440179211831029	0.367831076532165	0.338321165408168	-0.431227467230014	0.482892408628164
O00410;O00410-3	0.943557883301448	0.0453849007570426	0.380525806068215	-0.144475493381594	-0.331801639791881	-0.260619865780628	-0.268838969223492	-0.711585888540203	0.000391140904824012	-0.147036284794314	-0.887206729181347	0.460485317458216	-0.65832457089642	0.138344134825484	0.174307378755588	-0.155291451575888	0.217500487379745	-0.0127040563757844	-0.00216350675638192	-0.450154865355087	0.439376539778057	-0.166610720659239	-0.0350284674192487	-0.258401243587648	-0.0468444803919825	0.102324550522754	-0.114777327480112	-0.205631605096653	0.0829948746981979	-0.178327086654675	0.0463719528069808	0.205010347075803	0.245618322787076	0.0587693459734903	0.181598245559391	0.0411957071429697	0.230014387219142	0.322537588806195	-0.0472832886722502	-0.481905915989506	-0.34555258047094	0.0158213313333833	0.22605230765422	-0.103409394064818	-1.59842152146709	-0.78254645825036	-0.168153232803729	-0.175920313820213	-0.729856554008002
O00567	0.167203538211293	0.176063048501134	0.251608673644298	-0.743709772022779	-0.431485920878864	0.548909476261456	-0.960728980252714	-0.23273368663737	-0.349156461139764	0.525679347991503	0.46262072637509	0.231233311763116	0.0683636880100395	-0.00747752382107282	0.0756896301541904	0.780667701498393	-0.281345121651936	-0.0785266830022525	-2.36552135447196	-1.46792339643847	0.0727911241335702	0.126427763566524	1.2249138907893	0.643830423592241	-1.4694637087689	0.348826826649736	-0.482003241235867	-0.451734640856163	-0.143004246896051	0.145709057770956	0.123776973424617	0.763387573634509	1.04121543740907	-0.516925200953847	0.0501545005590038	-0.948666379579417	1.99390086030624	0.666933856072429	-0.130639031981883	0.749544927711783	0.134734470146596	-0.600233594918675	-0.0317322867587857	-0.419687855150687	0.319165279099003	0.0108864694501923	-0.758445382431966	0.0335553679474793	-0.0668355102570824
O00571;O00571-2	-0.270007454773957	-0.0320880890507238	-0.34537319878168	-0.793373085873522	-0.706290691870605	0.64993175554635	0.444485481729981	0.0645132231873919	-0.39455477928868	0.313539548883032	-0.137578130049613	0.853314203893607	-0.142093150486577	0.0770845545065618	0.917983421928991	0.553946594576479	-0.409737331859357	0.478915187626167	0.855977281795576	-0.167124001480675	0.471348444183586	0.148312321683353	-0.861040116671957	0.0583891190128567	-0.181905558170512	-0.6331232483132	0.157652062861415	0.107112253787971	0.281719608697888	-0.865247110126713	-0.20180438923768	0.59369540899456	0.205558562361037	0.3154620484094	-0.874534977792035	-1.8266468683403	-0.316790237653817	-0.115981715631975	-0.177664583246028	0.807260369999383	0.316741111693799	-0.593396520706664	-0.349852681502529	0.17786551054903	1.43824475667434	0.955632725447799	1.14299318845945	0.850414655181735	1.00108630415324
O14561	0.976455051268677	0.754477340392807	0.638495566994474	0.150419039642844	-0.00231141279582055	-0.00736799064272377	-0.185777147789748	-0.977372333967783	-0.297306302656928	-0.845863796565782	0.380713120564411	-0.416045539930766	0.786693376228761	1.27791438649678	-0.412573902217311	0.474184081352144	-0.00550205799069229	0.285765505810404	-0.159244726527589	-0.594597240982953	0.0225436006290474	0.112492059804302	0.0994707538754216	-0.156195435708602	0.202472664061839	-0.463088178233401	0.0498322251324355	-1.09898943698139	0.225050461133019	-0.170272684912798	-0.280343450423544	0.0865342420575011	-0.0806477550348706	-0.329759946800373	-0.512096199914557	0.0500939399292046	-0.195060196484971	0.0553361171671573	0.029386886629818	0.291817777876071	-0.335402489884274	-0.0578721827413862	-0.432758018349025	-0.713605195539799	-0.0839796348773661	0.321074983997443	-0.450799078509373	-0.595251105614117	0.291180368475203
O14818;O14818-2	0.207413953798408	1.1171721154443	0.832799985974861	-0.473819358543928	0.3778265599866	0.532118922633494	0.10756499667665	-0.487691230003318	-0.597977236083388	0.816370925539777	-0.888906802572373	-0.0850367593513594	0.739947133191142	-0.343424873282212	-0.540468140210037	-0.505755456453054	0.106467469254732	0.130539147735285	0.560276943487628	0.113781927678012	0.694605275589126	0.984040657051213	0.135201094916842	-0.289325691939666	1.40647221167671	0.00442541066222222	0.317430330431989	-0.486575916039649	0.759146768917277	0.401429725830831	0.179553289149106	0.149367214382206	-0.445602491381789	-1.15735483768941	-0.919073033669596	-0.830707056092812	-0.475082584878461	-0.18830561782296	0.574413239540947	0.784338226787029	0.152517531648393	0.163237630877279	-0.594807804535993	-1.08369821523399	-0.228880720822928	0.709117723236621	0.763294344324847	0.107969724207341	0.354116606933582
O14950;P19105	0.0941906040411322	-0.182101483469284	0.287144651542938	-0.733626300980263	-0.595016840205303	0.379361765512374	0.153360450458622	0.384914814235339	-0.0195213650178373	0.379223538573374	0.201277105384585	0.218752482589494	-0.968199631193403	0.483586187774175	-0.100019134781836	-0.112969440147134	-0.225935719843383	-0.0913394842090452	-0.133636018476313	0.742329346469791	-0.000828000036605513	0.140537510523651	-0.0400500046143719	0.0237769624471044	-0.272342916393456	-0.506139609198686	-0.140900683814531	0.262696881413714	0.490519799546595	-0.0201737399819048	0.276068527991606	0.00223326629201166	0.54470418088388	0.0378680888261891	-0.035753828348837	-0.213338251970834	0.896122227514618	0.45873086307832	0.322478111880682	0.46621729336566	0.363181386444697	0.510259489325481	0.105213535951685	0.540331469165197	0.449832852099732	0.355538262849951	0.0100360074174047	0.32182656442909	0.510628415979848
O14979;O14979-2;O14979-3	-0.526079686013062	-0.86697374855586	-0.565018063447717	-0.0536456150340918	-0.123869935604277	-0.355196198826094	0.0256900917246123	-0.575782028530237	-0.124021631515252	-0.473111491620643	0.288169053426009	-1.35706105491987	-0.733159868635686	-0.674091826131147	-0.221070133751699	0.00567821699905462	-0.0708665695857725	-0.643065482087821	-0.650502929181875	-0.0836125692633195	-0.542937319444475	-0.290924014452167	-0.101980358959555	0.572012153344501	-0.0102756618563452	0.111172289075338	0.0889613471256685	0.212602739053544	-0.327337546440075	0.337121944343286	-0.395678673783757	0.0254292545977898	0.219995765934768	0.186412012856299	0.070982995020236	0.144221538560189	-0.236553226842935	-0.267397022553085	0.0141783321708886	0.138275981020913	-0.0619313900782572	0.14806076942238	0.218050751607643	0.250245360861504	0.154711324598723	-0.241842814406229	0.344532976858136	0.173894448350175	0.167828588395219
O15371;O15371-2;O15371-3	-1.38234680829824	-0.77018403244088	1.11474371067732	-0.518846283998036	0.0824073471038874	0.161706919877432	0.0540607276496622	-0.314104967650794	-0.302461378505207	0.319963873175561	-0.0881766987994748	-0.296267020468291	0.619781574617552	0.383933326374037	0.980329553049696	0.567474559436705	-0.382548620395479	-0.281357448175318	0.461552254828774	0.700838254505687	-0.989037684636615	0.812972292842881	0.547245612751365	-0.351914307395627	0.206051552114888	0.103149341757915	0.185488183327822	1.49135848185387	0.0966101046028528	-0.634278163563035	0.631018254236234	-0.651207567727351	0.648217376924405	1.40547403985591	1.43889313186268	1.24563268202437	-0.212438344438171	0.614267234844061	-0.175534567674281	-0.917145174352142	-0.799894334262305	-0.204886047642428	-0.273942956899047	-0.263418363788836	-0.680833478774602	-0.628086431188193	-0.112103450962078	-0.632590361880446	-0.221282788643734
O15372	-0.428971896072723	0.484656635800121	-0.424548665369558	0.547466826773107	-0.0579450276615868	0.614260397726893	-0.596967621366187	0.265101886468891	-0.208053900657307	-0.190379903541249	0.115704553758589	-0.3541696760792	-0.409731327768108	0.186405886847641	-0.82714613482623	0.00604254631636334	0.570395477161874	-0.11457236689938	-0.136055268548012	-0.27114874333358	-0.146223735077699	-0.318439109944388	0.248364602268724	-0.39695864965787	0.0124004576114857	-0.125709821123916	0.730871594901411	-0.0127188081295677	-0.492773905860569	0.0200817647738546	-0.466375049682528	0.184393591069108	0.397919082735111	-0.471539720046982	-0.63286006937112	-0.271618699113543	0.387193317255988	0.376221630529313	0.0120205998729172	-0.617594301623566	-0.0185279529484196	0.011871643950625	0.0444071959625192	0.207467276913661	-0.268104726353294	-0.0221089697487398	-0.018850912961049	0.0231977461709078	-0.773295859529318
O43143	0.777956044516155	-0.194122030574541	0.458906248158173	0.445929007114237	-0.104357893372469	0.605172069934125	-0.0335367909608658	-0.799816781730853	-0.258545296221042	0.148717420904981	0.99704449988887	0.0504152109819543	0.529894344606237	0.320626924983277	-0.0333798877538158	0.280281488300706	0.438997102621756	0.151333415777711	0.776189881822651	1.13905958083522	-1.61337731539243	0.572671317738695	0.968076393376526	0.718622317732748	-0.244313076529892	0.560107634200457	0.378432741413302	0.13331409848445	0.579272269784542	-0.314036648409816	0.146169841264455	0.282472525900676	0.904512269583029	0.616717601842734	0.960235355798894	0.0422998309417252	0.855052331292953	-0.0200906985372617	0.149059703014552	-2.0157193860641	-0.402285967735664	-0.652674685854494	-0.352622553985361	-0.660122426995439	-0.26717994039506	-0.220471897080164	-1.21374328117348	-0.859975610727568	-0.349228782240769
O43175	0.520948178740902	0.472071059416518	0.146929759612958	0.420274057867914	0.0645693623066232	0.780278071311685	0.206439907873095	-0.736844128194439	-0.229326470173659	0.84092366246984	0.0623753097414502	0.650999322688267	-0.141435793507817	0.222784326751576	0.156793703536271	0.00293564451940529	-0.111570085512674	-0.240963277637985	0.516184805870505	0.325255365361783	0.67700882609213	0.117087506993336	0.0770747198342842	-0.36656502719931	0.147062850323234	0.609123349662091	-0.693865125677789	-0.368670097447511	0.706490825590161	0.415580939209409	1.34569067353864	0.0250587945940818	0.151507118079513	0.457020553521871	0.430979309776479	0.274814515244239	-0.349737943606238	-0.515879411593559	0.165300522773073	0.0582509177138522	0.0880502737604627	-0.257759410708835	-0.123539121440579	-0.854369125535213	-0.0104711350101628	0.0635918482865888	0.391512383445831	-0.377674600073972	0.201014563727668
O43242	0.16916388970855	0.232282335950495	0.288453787801265	0.268388721256873	-0.230257217180703	-0.0623919552926699	0.465211927702468	0.0853539128031569	-0.0293587417430413	-0.0613448055530913	0.0941059243780964	-0.331082863650131	-0.22508980483031	-0.0430218902113908	0.465124160142235	0.736619679884313	-0.0165692199879606	0.38082966165207	-0.0198679758004116	-0.298076052752534	0.124363375858256	0.360168030758097	-0.186028833649101	-0.108153398524837	0.116280564698573	-0.766255611913713	0.351334366864284	-0.459450876676227	0.179895551416944	0.135141283759252	0.0196074514062276	0.0745739338056928	-0.627744846780639	0.154448496166401	0.224507197281406	0.208192500748683	-0.139710897712858	-0.103473803221721	0.118661563421252	0.334725053035271	0.0524927748801624	0.237422586441281	-0.0844382625307893	-0.192099569850692	-0.290113620366786	0.140287856282923	0.465539520640665	0.194012318581679	-0.335363316510505
O43390;O43390-2	1.60933571373487	0.98216534114713	1.35106413850382	-0.0664247085091222	-0.65496906559157	-0.00259005507497258	0.0468192383024925	0.760484185651387	-0.505488781330399	0.438211180845082	0.301715326149408	-1.06544862420732	0.479426589428112	-0.416616688091732	-0.289095885054849	0.481577686296364	-0.356739819874316	-0.757980656016828	0.213175390063658	0.701015763981297	-0.377093913299403	1.14479860912367	0.891559934897996	-0.736324605047978	0.145100275862894	0.613051806914105	0.836818270666085	0.390127990586111	0.579835664101839	0.237346092699673	1.02244917600573	0.359302003103546	1.24912156354281	1.02290056720356	0.0677606134718	0.524748716265059	0.819197074644737	-0.137551486280393	0.135015145180958	0.407922719971114	1.07059548286016	0.831979468335608	0.34096327875583	0.0975094352358082	1.26624363008655	0.898651030658703	0.525454994294848	1.17032883719182	0.839004520101693
O43390;O43390-2;O60506;O60506-2	0.0544998090185065	-0.364085559123206	-0.186287607876811	0.207742796432795	-0.112773842091043	-0.355822999513279	-0.236055229180595	-0.155524011504844	0.126418503654778	0.189451819550589	0.419393257534679	-0.246448187624082	0.0995515351621653	0.365187077220792	0.000206823592899127	0.263207437569087	0.0660565555738076	0.210105665338709	-0.0292950985175512	0.427309011865189	0.264544010277961	-1.0926229552503	-0.325089962612014	0.236203449991694	0.0583535346675969	-0.3654625892079	0.00830247453127626	0.206917210755873	-0.473604764813891	-0.325250197898543	-0.20030049864317	0.150762251915249	0.177853991238528	-0.321012634953137	-0.15060328513266	0.0111360929427304	0.243664490806961	0.0294289663556462	-0.325617964308786	-0.550696088617474	-0.203622154589562	-0.35700994176081	-0.186027507796726	-0.15114114935735	-0.266989596077791	-0.0810651909837422	-0.746905356613038	-0.30498522628606	-0.239068975995909
O43390;O43390-2;O60506;O60506-2;O60506-3;O60506-4	0.0861931615957399	-1.97661411513744	-0.630423443213996	0.188241121692612	-0.181340673353036	0.22897928199956	0.0204018128186507	-0.336372300529829	-0.00490339781166402	0.61984550432768	0.196131347772917	0.181178337004439	0.401257768523346	-0.34577751985911	0.425475149922175	-1.87380121910753	-0.54148437311439	0.0179446893413143	0.621441433094598	-0.0432950167759022	0.569880053228182	0.244272357597323	-0.462991550453712	0.485634451245981	-0.0238334765086314	0.659310326307163	0.743714591129713	0.456450204594536	0.834724288856509	-0.736716949325547	0.0195209895084731	0.686913437976412	0.588569637424579	-0.882155123001347	0.202016057485991	-0.171615270749506	0.352923178619967	0.107533853053644	0.3667202503272	-0.80740085779056	-0.00716755962284613	0.00816705072886319	0.538346373425451	0.218509262148193	0.874438864842991	0.331781516105132	-0.292343915431222	-0.170690874049648	-2.30507510433144
O43399;O43399-2;O43399-3;O43399-4;O43399-5;O43399-6;O43399-7	-0.410407029803685	1.0706896591851	-0.405913445215428	-0.571745188170958	-0.340134453574093	0.438349862521975	0.371322796941179	0.134230109350144	-0.455648023057285	-0.260703155566353	-0.140591496843175	0.0639848911932211	-0.108921690506858	0.651477927967225	-0.327678597772606	-0.0594070452905393	0.412223838813428	0.0269507891360847	0.116144096053586	0.0153706164064303	0.40981563154265	0.107395470636794	-0.239399691883535	0.137227360428981	0.670477249645112	0.5209718862878	0.397290875503998	0.209948769436721	0.399300228788961	0.114897601636838	0.0930977074449085	0.261632423889169	0.461927931620993	-0.561055579814159	0.0982351748989143	0.39366220291911	-0.0666042540068028	0.0636017527650283	0.207867147267772	0.58081023017007	0.0814766028979971	0.516243890000475	-0.42264851639921	1.04108275153545	0.543343535162341	0.952901939361443	0.709294930010308	1.14348200813726	1.0559766033397
O43665;O43665-1;O43665-2	-0.315564299461407	1.24015910512212	0.910084265118551	0.181881329641302	-0.395840579347279	0.612086633415801	0.356544902486935	-1.08139591228579	-0.22307765684263	-0.171940739246562	0.581201496886335	-0.66914288728143	1.67975462901798	0.717716437327917	0.534158417598737	-0.126516624053857	0.477683976606048	-0.21201065148272	-0.460566893415715	-0.17958496466511	0.371100865456461	0.294646472055249	-0.329301900003335	-0.30236083755959	0.261000026380969	1.19063236320941	0.156544946045103	1.10444881384765	1.81410078365212	-0.355381390851454	-0.028519860714261	-0.309630913010578	0.299009878858588	-0.125096370035372	0.768104703150752	-0.27549825487365	-0.0575803227739394	-0.0255759845619051	0.472418807633152	-0.366319419690845	0.219451085538993	-0.602298907636285	-0.899887850600876	-0.296113277968925	0.303861681431923	0.161050354212165	1.18715398819448	0.255492762177938	1.08677766328166
O43707	-0.0903053561472499	-0.368954903748478	0.259245752899301	-0.194122373776184	-0.0380362379908313	0.342877972626343	0.00389310053556629	-0.261437013358912	1.05924706123635	0.299560701356195	0.303748845316978	0.757935287895522	-0.208655508820852	0.691330634308745	-0.67727873927262	0.245820828032812	0.402465525103871	0.297544024356598	0.330608653194207	-0.142857315873831	0.667282260409873	0.559273722521736	0.526886570036096	-0.119754583533488	-0.543110805004757	0.344721261526282	-0.153826643611631	0.94770759859651	-0.395482068091058	-0.418109879776441	0.195959963541386	0.138407223013884	0.541295544052002	0.505788349645348	0.756725226366809	-0.442666905424442	-1.79709655670868	-0.534193535880586	0.33721132869038	-0.0261107868104245	0.974849976402567	0.725816746780833	0.554219369754986	0.346759304046196	0.902609696618778	0.98004623089761	0.114602769437169	0.476901154808449	-0.305084517556574
O43707;P12814;P12814-3	0.608563761232136	0.743604284157891	0.885115228321273	-1.18018557061209	-1.61409004967371	0.411269329844725	0.247012378083314	-0.0674561230864327	0.0428036312093737	0.328444293604143	-0.0691558202185914	0.242379065866811	0.205224631738176	-0.0738713253255155	-0.606346033703559	0.0861820103087091	0.445660420480688	0.193462588812471	0.708384041525915	0.653812571241312	0.307465323906503	-0.0946618615265802	-0.127480812543134	-1.31626572836236	-0.0419169375760781	0.242691224327842	0.205426938340349	1.15709174220279	0.754686352244612	0.385461517776697	0.631432847143203	0.0818178984917351	0.460387824549173	0.198022853856923	0.489197728909097	-0.114705631249597	-0.884210285101835	-0.64469615033942	0.589577606343145	0.137447819712343	0.81532743209764	0.471368935421361	0.214417826311415	0.664037232346797	1.42945237897538	1.12309266132361	0.564341071774811	0.645455528504822	0.514528351360663
O43776	-0.190810852968318	0.362336980336939	-0.298086822755072	-0.566032882366865	0.011453240596751	-0.108564033503308	-0.184701143853473	-0.940383233812458	0.0952903606774151	0.0464200296195505	0.0254004710236453	-0.725081052741354	-1.15128969194761	-0.411494192700423	0.21092707742789	-0.241123169294396	-0.802741442867871	-1.11679092231305	0.0224017129228866	0.248807712635019	-0.208973983466767	-0.0335933471655162	0.140182787285049	-0.891963845177026	0.172874585509887	0.148030228556176	-0.434939931821283	-0.514706205462995	0.837638185348221	0.313773713457282	1.11285422555877	0.272947799183539	0.349606434573736	-0.0551965056874386	0.0477649725641557	0.201594446305439	-2.47290605183601	-1.09158649848542	0.482817330631398	-0.445730308694309	0.144337155759836	0.309842980898654	0.211627566279652	0.292227376035741	0.613014354659694	0.30688037384753	0.868953537291819	0.144630435160929	0.613121919207001
O43818	-0.460583747556449	-0.41516062601664	0.713963790909968	-0.314568318743468	-0.328597281617884	0.914039735115209	0.750721648688772	0.635746197308509	-0.198757970526322	0.523510761824115	1.43058470033209	0.70009821547705	0.547473318110517	0.589177123989191	0.553781726295411	0.736642250159473	-0.290222911573498	0.768559490133833	0.68388861912174	0.635892342356079	-0.492806929975869	0.80501945620132	0.735187537596598	-0.319511388017891	-0.327608889876529	-0.534155268477031	-0.392918991786279	-0.377475830333097	-0.486971089829689	-0.333776168752494	-0.397531013745515	-0.43275029596711	-0.482618636786891	0.678964815478518	-0.545312811580345	0.64390853660643	1.10271594145027	1.15687371476919	-0.327730216054144	-0.517012808009488	-0.314810031354474	-0.327976639740837	-0.166685226460448	-0.142131301323269	0.819461061045073	-0.375994880307284	-0.314601403053093	-0.330648353421083	-0.462069093962148
O43852;O43852-3	0.774751600816893	0.92528977086816	0.820491310818377	-0.448887715778007	-1.35497114050093	0.700461704656184	0.418323732615415	0.718804448088082	0.242082584397407	-0.383451166033213	0.918150024949215	0.731970892696291	0.13025342046474	1.27389377225119	0.19558112105363	0.147997528171463	0.232056528880944	-0.42006935370969	-0.0962054633932368	-0.380738218183845	0.756386522459651	-0.0948043126150882	-0.182809053983278	0.641866517803271	-0.689376895426627	-0.277837100323878	0.524426590366827	0.786416550765736	-1.04620941619655	-0.0479362183379696	0.32214638262433	-1.34188062415914	-3.21404309537751	-0.107393484541936	-0.292247646916143	0.0693155441805447	2.12152655271898	0.853522342377662	-0.493078275472508	-0.432619862334801	0.748657763566246	0.384004110170193	-0.963301076756386	0.251715956884827	0.241523295430127	0.470965215239595	-0.947038197203142	-0.954112692867995	-1.83604670782831
O60506-3;O60506-4	-0.739284315984361	-0.372498455141031	-0.565181044649275	-0.239350371186027	0.0588185292168601	0.0902836104634305	-0.070832916320847	-0.123715124338579	0.093435114060214	-0.294651625671402	-0.596432634804915	-0.437708366498883	-0.270912591324352	-0.112394540055911	-0.215212919145559	-0.214088216566693	0.0139669293447216	-0.289843445711911	-0.391248515962024	-0.0634165071904344	-0.393727501776843	-0.202612433366133	0.052496114146996	-0.311956012253427	0.0518667102253121	-0.0469066358171033	-0.196926248722843	-0.0147287566672703	0.0636733060745621	0.0542993992438521	-0.240383294000904	-0.338984242742458	-0.285060964955503	-0.215043334124495	-0.091690168486619	-0.0531256319501036	-0.0774864292887397	-0.297552586745972	0.05064927838323	-0.0639740102140993	-0.237736891535313	-0.347304758485843	0.220070965696258	0.278000109245292	-0.40056526174565	0.0131228056997306	0.0921678330262496	0.0569864117036463	-0.0476461015919688
O60506;O60506-2;O60506-3;O60506-4	0.441974840215286	-0.824399122534169	-0.388339489724953	0.444501402473197	-0.2504495221615	0.0958795575229699	0.223799509956395	-0.123964345191148	0.136066378403719	0.149185956693096	-0.148466366666772	0.21701182983924	0.170582365417797	0.0989577441762428	0.0570633202386611	-0.0239554671411825	-0.000521185021835235	0.0172068035289129	0.21837940413577	0.148248173849171	0.0249853570668872	0.0863566811709521	0.108370120151782	-0.126707525786292	-0.391079049566762	0.173796631413471	-0.355912660470592	0.347026715753021	0.226906241145957	0.25535271862913	0.44406937264116	0.278684151234268	0.128674832175041	0.536287439698309	0.545322567691945	0.447527507038969	0.118691663772557	-0.12504540548336	0.394475700965494	-0.467015818323057	-0.0273013150120606	0.102834442476032	0.169576489703154	-0.1447066990128	0.0967159542019418	-0.267146254257282	-0.00859517070943618	-0.238824426679352	-0.0741327596873994
O60568	0.670919568051561	-0.281957881753247	0.304789354423853	0.0785856866336235	-0.148842830972496	-0.569442939910431	0.257497540568931	-0.0158275211967635	-0.302846518316597	-0.254056198242344	0.678457930549116	0.409886742831558	-0.384891358187206	-0.3321763866554	0.414424943582435	0.324207409369195	0.101978637960866	0.110598483388143	-0.365305532916191	0.0169852955537782	0.358475056773439	0.207596417917997	0.144731378552758	-0.0906132078526269	-1.05437711735317	-1.45432819113432	-0.013359770055759	0.176172787219635	-0.968650889845079	-0.494325933537993	-1.09497074118406	-0.187174012723749	-0.989904072275828	-0.289490976411056	-0.567532436405689	-0.239065121770349	1.32447573015842	0.242023056396059	-0.620646994325044	-0.720906541233303	0.156631136119452	0.094735264951403	0.22163412946126	-1.29553135273566	-0.387889126178799	-0.941740869011925	-0.368528538996032	-0.013777479455514	-0.331064772059369
O60701;O60701-2	-1.23417619837299	0.509931180977826	1.01211830188258	-1.13532540929748	-0.0902140979078355	0.375278173582327	1.42330347408862	-0.0518851844706098	-0.391640659301235	-1.05184113579274	-0.23890019512648	-0.0274139799270993	0.855942756938497	1.34169951412532	-0.862426827487816	-0.20680013608822	-0.0721115358231474	-0.271701168817249	0.138796327238854	0.91122875173532	1.37196436534712	1.3173112181276	-0.70705248984878	-0.759422590976971	0.589511514725671	-0.449245271851834	-0.58025392646246	-0.271676755813747	1.28564993875066	-0.951787126835594	0.600080721901369	-1.68402235687429	-0.183344074450463	0.0534671951274467	-0.0918747208839784	-0.466485997486811	-0.210264732955813	-0.419853077277192	1.99924270819571	1.67538051977065	-0.208044672349252	-1.05485240339202	-0.609716418622649	-0.104524300147408	0.603564973781422	-0.100343927611415	1.07397311997097	0.181208163721661	1.52958176349321
O60814;P57053;P58876;P62807;Q5QNW6;Q5QNW6-2;Q8N257;Q93079;Q99877;Q99879;Q99880	0.282276651788112	-0.230810125952489	-0.645638501862941	0.0796692273495142	0.0869693457196482	0.089638308567337	0.390528811313537	0.480833560794095	0.616520400379168	0.502370927729968	0.483621352274184	0.0893113739290735	0.381955057017622	-0.182741714363428	0.134747969934525	0.820414089902903	0.61448285229022	0.716256886931757	0.310652404159628	-0.132859191369867	-0.0068748299327433	-0.370821906020998	0.0213570423129535	0.939736120073186	0.321070271234249	0.232546766721685	0.685077074842355	0.369671418656206	-0.358041728948634	-0.0384200184801832	-0.35262706666567	0.65761171886014	1.22120695405828	0.125689177714522	0.396437516993247	0.379492168443621	1.30578562962268	0.724856723658794	-0.0457195648821672	-0.800497065344266	-0.198518093141448	-0.0898279594952527	-0.676955436794784	-0.209938224467677	-0.347027433186978	-0.385804483293497	-0.179613656187079	-0.0354055819300432	-0.217279189202273
O60814;P57053;P58876;P62807;Q5QNW6;Q5QNW6-2;Q93079;Q99877;Q99879;Q99880	0.285715447296194	-0.163050839331424	-0.586400519107935	0.215481898352881	0.195170296267361	0.0094011048665412	0.186465664570282	0.253130403857345	0.727413588960512	0.601258050327631	0.435020667236778	0.183914112765634	0.563922678704707	0.110644207511145	0.348640686703301	0.918744954623	0.0829404814299484	-0.0148673877116342	0.421335337410342	0.000354183716328883	0.188392131676747	0.121309329520753	0.414005750257754	0.93294720805326	0.435541813263989	-0.0703785300593859	0.62067950893981	0.372032865414129	-0.156330106752985	0.217056605286352	-0.0366721339679776	-0.291658793753372	0.165572293910765	-0.100226745866056	0.319620603935675	0.318032912111364	1.17594835600239	0.535853986652858	-0.267967803923647	-0.407459957258685	0.195808224836907	0.163479732335678	-0.267962553643106	0.127030605048937	-0.402564177610245	-0.588470225921603	0.0107050929004879	-0.034549294096109	-0.244119093026946
O75083	0.542316038239497	0.0695019103691997	-0.0766408506183391	0.090030508504318	0.358912555752669	0.651169171430647	0.252055828281614	0.0805913666757087	0.0458105998854147	0.770021902578159	0.458493609791488	-0.0544839936653699	-0.436131463252209	0.0560735338877468	-0.205355542769404	-0.882325214954164	-0.283041126610032	-0.441912315288463	-0.035182956143435	0.088695203042401	-0.105221505826836	1.35643719487847	0.593326334517934	-0.372232085696297	0.285696751524186	-0.758232669225535	-0.0155474363967374	0.918417332880246	1.49372465000801	0.0376923577762682	-0.476995613385955	-0.528038299198255	-0.281806169559836	-0.180506350769509	0.804924578775041	0.0434588900447433	-0.126008775493984	0.116952747948236	0.714980498300317	-0.811279317065375	-0.163892650698844	0.753445783154479	0.0281079898661935	-0.663578749493944	0.222922629243916	0.106840727355565	0.393812105283872	-0.354293020051032	0.196760137231349
O75347	-0.104958444757995	0.356725450520144	0.111279918322442	0.0930457668420858	-0.1298212726475	0.122564365588169	0.608752661123521	-0.153570829975888	-0.125383930032524	-0.101871889703759	0.484808312150976	-0.224902781073232	0.143277525228224	-0.0226131922203786	-0.0484678294939666	-0.350703524758183	-0.850311252288423	-0.0300250784553465	0.0205359120496201	-0.0619104251892578	0.0201740968123503	0.102508286706213	0.103730216928017	0.282652461600831	0.0973631622370037	0.268266311898717	0.200300028008269	-0.311666577180906	0.300184272514323	-0.0192653410224892	0.217349395717908	0.0038000268835485	-0.102202162985725	-0.0466609445736868	0.319885942943185	-0.193779898265521	-0.246631619222703	-0.0317409920173581	0.602225273981326	0.953186603230184	0.117789537104034	0.548817980863239	-0.0668385030788329	-0.421683020765789	1.2948746283531	1.08848805690309	0.879902966793602	-0.99600103324538	1.19125744782188
O75367;O75367-2;O75367-3	1.01754449903032	1.18165479825729	-0.0625641274891449	-0.0956899858171489	0.0366407029424923	-0.915153408646256	-1.2317668800246	0.649259211594266	-0.159865496787923	-1.49362960979908	0.254774230436086	0.574603571070556	-0.517889340477873	0.976811452600549	-0.206252965050529	-0.0346680560658471	-0.269434202922949	0.449203442875872	0.269478302388358	0.599899053529553	0.79292214056132	0.140467898760836	0.0694424499726979	0.165344722166196	-0.116459725164607	0.303845760444835	0.143479556594645	0.477648114816072	0.0650612384998643	-0.122597287012127	-0.12673271269814	0.355228373971539	-0.139572240532361	-0.0920534568747	0.739654210774686	-0.831238833876139	1.60218589100628	1.18745108092884	0.436210602738759	0.467693528891429	-0.0108155672857444	-1.26263249650318	0.360090159286095	0.18444831855769	-0.803831959851484	-0.265497956397118	-0.291961380517767	-0.387648192923083	-0.884377139085431
O75390	0.343712198741761	0.977275607683949	1.41169783264076	0.88030000008704	0.750004358103928	0.141485014848112	-0.0521320355499478	-1.23904199900242	0.932754123897337	0.320252736752913	0.863060772974882	1.36855314338597	1.08010349898022	0.826234539473901	0.482280547349245	0.288723641194384	-0.534084302956766	-1.03858311856332	-0.570129987761354	0.628949858458708	0.13710063813659	0.859076089891465	0.676842349137695	-0.172025893075287	0.577065146208372	0.879146674380122	-0.0827640810089595	-0.153056357461627	-0.0315275110310165	-0.610237226988112	0.622160696968647	-0.0526496340867435	-1.21140217692339	0.247618099396487	0.504503687127113	0.47519289658965	0.973179622209385	1.40803356316288	0.718298627817346	0.286076613098231	0.299144856752562	0.167276796774972	-0.173517932677629	-0.285629148167942	-0.728205707009881	-1.23092851891856	0.217083750512473	0.265762966316109	0.532333584620172
O75534;O75534-2;O75534-3;O75534-4	-1.31229703853076	-1.96297121176781	-0.730355069274378	-0.281145620854222	-0.145528565888439	0.79317450719345	0.552996539289209	2.17847390574561	0.459466345622476	0.771135337447998	0.0549466394472382	1.04270475229671	0.052209853630468	1.12141509974524	0.0737688865786948	1.21328750259496	1.25766922821568	0.666714392865589	0.767808240438849	0.28935378051608	-0.315570472333053	0.681729283192399	-0.138042115090091	-2.19909225051308	0.635594145320447	0.44336860709178	0.131687933384686	-1.00447484497614	-0.536827000406314	-0.769224953435164	-1.06661997052755	0.122124352537862	-1.30882843241201	0.436176851505758	0.399777544065843	0.611663429577917	-0.449510466726935	-0.273766593449082	-0.124794548894193	0.340911912397409	-0.251204637663175	-0.037332421245249	-0.150630565310979	-0.346708753542788	0.636867234316688	0.927152767129299	-0.277786622462047	0.143064155815225	1.14113855136411
O75694;O75694-2	0.777842523985284	-0.161337652388067	-0.1168766564688	0.312422846095659	-0.398359268518688	-0.190038792254295	0.343468904825336	1.12914296530094	0.0811589674700539	-0.283641632337867	0.77618315179376	0.612942888057752	0.416063153147341	0.339029334456781	0.333202034427323	0.623368101774015	-0.0120612640895372	0.75866062858584	0.663607742348569	-0.0237898272195698	0.347672974822555	-0.410780342576273	-0.0316519175912679	-0.0153653766891121	-0.204589327541237	-0.391394158918049	0.144336877398581	0.0554333124010118	-0.503409755013635	-0.0363122570242005	-0.404547213915099	0.768946585446387	0.561029475063568	-0.0604179298311155	-0.0567876905250743	0.288516082041657	-0.104762978941741	-0.410022961450694	-1.01113088716229	-0.367447135290593	-0.0752247840254321	-0.0940417074570205	-0.257943629873489	0.079621948692314	-0.357115104972921	-0.475643955423577	-0.422639796801116	-0.400995259310612	-0.250400587674012
O75828;P16152;P16152-2	-0.425322142759989	-0.320857753104896	0.300864617056231	-0.345608793501869	0.403546193543837	-1.08962461118991	-0.87085634882727	-0.0730551018994467	0.279856165607792	-0.567466216844644	-0.150132190532677	-0.244800339973573	-0.336747455202705	-0.366122410705449	0.317643418456596	-1.99994801993517	0.0941947311366125	-0.892733285226124	0.011310221653585	-1.0620987127156	0.194912870830993	-0.406680522202704	-0.48193425319885	-0.990697934559787	0.617115068344875	0.179173520263821	-0.583428885105355	-0.0950400263467221	-1.09240116633488	-0.558847301865982	-0.359619734837778	-0.188161184223058	0.838105289877753	0.75135539846136	0.552739594046699	-0.136464044864636	-0.64491610063928	-0.373246673075414	0.00243489160895186	0.461806297584786	-0.0454655700114486	-0.298300052014462	-0.256524419181077	-0.113522623908546	0.604336649086344	0.520993206422114	0.927756312192099	0.358538378871241	0.485765768981996
O75915	-0.1292457015047	-0.221465131962684	-0.961660670685291	0.243348262453498	0.0285777618998759	-0.119161356280084	-0.686154572040194	-0.479574557023937	-0.226446079152587	-0.800582257060779	-0.791520601673685	-0.348931154940643	-0.391243990043972	-0.714017806790805	-0.909459465761453	-0.310172415268431	0.394786517566438	-0.456824355157619	-0.843499020542819	-0.605272286520853	0.623005332891007	-0.226593015658375	-0.663132146650789	0.402919317883491	-0.0703557389236595	-0.499043268287064	-0.142287302666476	0.284976690345016	-0.23716564112166	0.039108390957599	-0.00985656073862918	0.258190925010228	0.0818156541499976	-0.64347292215395	-0.16939408249898	-0.686543530960058	1.2821596074974	0.585782834885094	0.287403439756125	0.00818448439682378	0.374133396321288	0.0694381688109287	-0.0835315625597359	0.108815702837942	-0.239064804020724	0.0587272324879095	-0.191697723643949	0.17117212662419	0.0657132135421659
O76021	0.389943486962076	-0.0689360310740872	0.564976678238631	-0.261283666076419	0.167946085295772	-0.0445315016215494	0.0555377773265078	0.643760058162078	-0.463379179519693	-1.78657174956907	0.571766212570086	-0.19371900942898	0.541527706667988	0.353032695322322	-0.482710473846739	-1.20112239495832	-0.0245988827277991	0.56071143535466	0.00740158317487171	0.382250583671982	0.191063439897268	0.189070325129708	0.644577246936089	0.700200180754011	0.0225465407128032	-0.416602022576116	-0.731084790681312	-2.09001891064294	-0.288482346454046	0.340342736746207	-0.334466497487394	-0.378934704398159	-0.216455633337503	0.810377641193796	0.315955938318212	0.643968837924288	1.15387301136573	0.95102123573582	-0.153196003577696	0.367109115187388	-0.596950179676728	-0.0645407048866167	-1.19349701453152	-0.676364109701157	0.42620997858944	0.116365661019551	0.0395889370836084	0.400322005443541	0.957211558168305
O95292	-0.623549597324597	0.973681318222001	0.275723175338562	0.107757085024682	0.330757772316859	-0.0622583338195101	-1.31189903981928	-1.17106309513598	0.0876774605058028	-0.812426685200942	-0.681330464271034	-0.711936137112459	-1.23988659128911	-0.174166967367092	-1.65793039192413	-0.4170012328756	0.128088797038219	-0.350521941662039	-1.16963793389886	-0.256526118473519	0.140046679989638	-0.181019649942835	-0.222692780965445	0.20584487652301	0.348468957955794	-0.223781939677484	-0.341968059685087	-0.124272257000115	-0.170666223743768	0.31207806364533	0.0877651842726486	-0.059626739535527	-0.0311270375094085	-0.744061889349075	-0.442232712198729	-0.510324542427586	-0.0285097140335417	0.695921367977156	0.00708570197811718	-0.156488805576459	0.0990123737932667	-0.0474788635949611	0.122692633965491	0.157793653765235	-0.642459771968905	0.632205054609639	0.351109527756418	0.283530357878769	-0.385481635164411
O95758;O95758-1;O95758-2;O95758-4;O95758-5;O95758-6;O95758-7;P26599;P26599-2;P26599-3	-0.330736378455466	-0.052553491213974	0.246174512551028	-0.0245568745555489	0.0176877866623145	-0.295002070248193	-0.173068909646448	-0.0551457132226788	-0.0089340906430478	-0.440671653280324	-0.355959162354179	-0.375885996837617	-0.359242339197953	-0.244712988482358	-0.202289466192546	0.435661179456509	-0.00134192997045554	-0.0170046105491026	-0.635940000439463	-0.122238964878329	-0.190745398132344	-0.351462452702005	-0.23945234835259	0.307807054284882	-0.0511626353878161	-0.00461982644940188	0.198576211742444	0.244569309912109	-0.187255675439629	0.0718422181253011	0.181244351307008	-0.234330515867526	0.0234191144595831	-0.203082622988778	-0.189935315361306	-0.38035859506679	0.0710291234560404	0.0613012768357515	-0.162014170749375	-0.0821326528463565	0.0743982984198011	0.0300327984730958	0.117588009114406	0.200774137843287	-0.138363692915124	-0.0188160106246873	0.0184085513843417	0.0725946836505868	0.0527126054074144
P00338;P00338-3	-0.317065946477071	0.0217217927129045	-0.317955197623315	0.187350397711273	-0.500889743919533	0.607586944880993	-0.0232743198103811	0.666609971656015	-0.371421873398409	0.372872485465848	-0.959333713821893	0.572357411215794	-0.200338568110249	0.0366156943676005	0.419635114471378	-0.354221925129662	-0.375330295702955	-0.0737186651414267	0.437223707575539	-0.0817999139821861	0.89581461451638	0.143822075478414	-0.663463963755195	-1.7665833952639	-0.766480555417352	0.327297333545907	0.948337978240375	2.04599934850506	-0.105688718714784	0.460876675963468	0.519515317986617	0.522162364367509	0.95349591162779	-0.0680984325038956	0.633767295403248	0.218251883901531	-2.66553410246332	-2.63027932213329	0.175314986399794	-0.0896221093011716	1.09452480781939	0.460202585591028	0.298685317226737	-0.236710312272665	-0.00281761311387033	-0.259429607447122	0.0730391328426392	0.447314472282444	0.390454176661649
P00367;P00367-3	0.500723682249549	-0.0387164648726435	0.848584440925189	-0.173570541485945	-0.165493936911362	-0.0455748609970313	-1.00069519526182	-0.65710403490205	0.572053215497281	0.699468625757363	0.130470379400578	0.0835346781944543	0.180069111741273	0.14396240171407	0.0849827155356723	0.723158625682316	0.11848450696249	0.467600534840786	0.0675479695166361	-2.64279710339267	-1.26197893724679	-0.940592394829069	0.172960150441523	0.537919672931092	-0.0547905103298357	-0.036339828961513	0.862517271507626	0.416352195348167	-0.826028056259664	-0.677946768167991	0.276251376008843	0.370699823067514	1.16762244170634	-0.571337386212326	-0.344929512919622	0.184078401802653	1.83713451676799	0.539210665777135	-0.218981961518646	-1.00194085773555	-0.0859315437026022	0.224998436694118	-0.560991010070913	-0.157855046614258	0.297304161692391	0.705879541804959	-1.51788560827119	0.361261118766166	-0.627812503033516
P00387;P00387-2;P00387-3	-0.023839661098918	-0.0689924467385535	-0.178985798233199	-0.338321879326012	-0.359254349543478	-0.202938047690711	-0.432450354944095	-0.0642989292680404	-1.01507906317153	-0.265029066656696	-1.23387385256898	-0.0119490082249029	-0.240048282245824	-0.627570193107008	-0.0313990257203668	0.224766909097589	-0.394774103449446	-0.133894912495096	0.0433493201120397	-0.109357493819337	-0.356540510673824	0.108966558796374	0.197767743147812	0.264852627302207	-0.115175847340096	0.235288633543435	0.434813663193629	0.29735706632631	-0.0400380333171011	0.32382052502771	0.378508144048634	0.0656062968538267	0.189616022879655	-0.0566187600020847	0.336366783134916	0.543932138594266	2.2323580615401	0.279198867872399	0.372578961827234	-0.958183994693323	0.362581256602164	0.123937629056974	-0.10696096826731	0.617399755848785	0.116026713004859	0.453390967607446	0.233028339359763	0.328956366428188	-0.303164191851968
P00403	-0.588955193649036	-1.02047326031803	0.764295750022809	-0.251774397443941	-0.311540474196955	-0.440820979565666	0.0701759999162922	-0.198579242068743	-0.250365085309814	-0.546335023826408	-0.650454964958191	0.708371756637345	0.380416042279278	1.05273909627756	-0.734545018210531	0.566446101408407	-0.532896607949713	-1.63655412492152	0.173537164343726	0.713589637561884	-0.320201629539031	0.721561207662078	0.635932869574552	1.98905629446433	-1.63591363313295	0.143371411614469	-0.739623179216253	-0.524884061182216	-0.837447783361665	-0.0527381322304093	0.501863947552164	-1.14731916484752	-1.93570290732654	-0.226449736941211	-0.349700608410359	-0.177131446869279	0.388282953565375	1.48371893586252	0.89813332023003	-0.312851891142099	-0.0370163408054732	-0.984804705687501	0.0471527319481582	0.330137414142012	0.0404868526993791	-0.846363693436445	-0.67359284517726	-0.0435036745543308	-0.116845403278453
P00558	0.326738549075663	0.631774596592152	0.814967297253723	0.0778726106629206	0.369149864075042	0.420766795125756	0.244126118261538	0.131014163551703	-0.377468937209197	0.421061526422716	-0.143819763196947	0.627089369892362	0.550948922094691	0.588916274557146	0.851791575873163	0.252264853490586	-0.0968679057759741	0.00840085315566916	0.524926783824272	0.348937254362047	1.44651670746796	0.617172314119715	0.310063356497779	-0.538223004798987	-0.00413789950161179	0.892730858056885	1.31855007095952	2.97575236048954	0.00600117899187984	0.240208716805228	0.644174477474724	0.836202117432518	1.89224370465324	1.24875292988118	1.70938691823081	1.1964494676707	-1.47030367132436	-3.36549369964531	1.2632890860789	0.948404622530879	1.77400548238427	0.906995062353129	0.261270190318251	0.880773041462412	1.07318649397346	0.968309032482537	0.781699729398375	0.846035104156296	0.681758046561176
P02545;P02545-3	0.73298783750545	-0.397136083885847	0.158725512600496	0.40748475351735	0.590522340507152	0.193339595024122	-0.50718159854824	0.724394858302005	0.463750688754865	0.650966504906243	0.498439865608408	0.657352077795401	-0.0244855709199334	0.150745731774313	-0.0936796387595306	1.21393603584317	1.22762301343906	0.294833426847017	0.200584302780052	-0.517511036256961	0.709588946065141	-0.33051539605277	0.14815147980937	0.7048264094389	-0.499285527427492	-0.0427814845986531	1.02407572373069	0.186554196900944	0.11357516700851	-0.00663044275513793	0.640516181376772	0.353863528384538	0.81914566795069	0.0774830853219716	0.343578745609333	-0.127653994938474	1.39401441025116	-2.38206094146012	-0.452331039072641	0.119046209463344	0.466087345066135	0.297837602540474	-0.173278957723511	0.160814265996818	-0.430530671393993	0.585255792407	-0.138988838211542	0.209907844677938	-0.517172064332011
P02545;P02545-3;P20700;Q03252	0.626356877923015	-0.601705353111897	0.328565231621278	-0.0287075226830106	-0.0869720964094694	-0.0426844810054026	-0.327497653015493	0.591388802934327	0.529186979429314	0.520542623471753	0.381124790622988	0.270002166367713	-0.113037381528949	-0.0845145580139947	-0.744682346606541	0.56795762990094	1.08909871666044	0.163127626819031	-0.0163237850332087	-0.407648031007706	0.475016899401425	-0.389268818175636	0.2169455026845	0.32122187206871	-0.8298161729636	-0.657427383279172	0.345354959814241	-0.229377345173447	-0.278264106159043	-0.567943754309942	-0.0515755081060523	0.0281617267796449	0.248256850372342	-0.79214043056307	-0.40292013065069	-0.620761802753943	1.14776962756024	0.00165552234103184	-0.687287097023431	-0.238774019945197	0.479815956189552	0.276292126041018	0.208390833354521	0.0454305974105791	-0.767511577918047	0.105928204608048	-0.298947186004694	0.0651827581577825	-0.649216263170501
P02768	0.168318159224583	-0.318332497670977	0.734961245129352	0.16673032223853	0.314194775719125	-0.481484334453393	-1.63741208290866	0.764407519802899	0.489943846811017	-0.501629433930638	-0.328934000940405	-0.39243470136938	-2.05707878302152	0.110242460575081	-1.28203561522962	1.19802466943424	0.182492723521688	0.607233509483575	0.338419987008649	0.264964518442036	0.468057903724857	-0.0221175778248468	1.07885413277339	0.683524377185623	0.373574308757114	0.125310488823536	1.29037581362459	1.08515207967521	-0.608844939836478	-0.338759530550797	0.565254933779245	0.624231146161246	0.00941438020379452	-0.112367035557237	0.442642524311363	0.57328774065294	0.821572591481019	0.441918582141497	-0.254899987957399	-0.181949253737493	0.831077979827457	0.601817695666069	-0.692984283469021	1.51207160456762	-0.67671738906543	-0.272102029996078	-0.00417151663138261	0.0558246717571458	0.863963119215033
P04075	0.4693700079613	0.792306350884296	0.247146426755637	0.219853857030226	0.178634764156857	0.33135364961362	0.474310802152358	0.243690004795712	-0.0891621701863309	0.0220412589165397	-0.269377186429389	0.396559038465969	0.403154436894742	-0.237644947554567	0.0415960186343255	0.24409955068581	0.329247033696377	0.173172099816751	0.240013042896214	0.164984148780886	0.612970950191821	0.454464946128781	0.539746889248376	-2.50561891904636	-0.497698203545373	0.402426698872196	0.594516097215678	1.49932060228393	0.282987148965478	0.492670479754117	0.637938700907083	0.434450311445346	0.68292797500562	0.403814412851293	0.834180909795066	0.523036350165584	-2.57343034619199	-2.59368134375995	-0.0122021015874642	0.768838065934394	0.834842518665461	0.541839636337468	0.496779240002191	0.267312014938937	0.305169733835985	0.33901792602438	0.354458420063803	0.13942733312392	0.539385103447347
P04075;P09972	0.0648066909087137	0.311592934052224	-0.29406237782705	0.178076689610163	-0.715796385278783	0.210833923022472	0.331144212980536	0.0249191818228793	-0.524699180180507	-0.248984122520633	-0.147409713955838	0.289135018772197	0.029681635978433	-0.515113625779185	-0.422225307142314	-0.0729957694013235	0.15170036078586	-0.139418043288804	-0.384552257937946	-0.33442466685164	0.576088132444869	0.213299075024919	0.178925190439094	-0.598170972571427	-0.860425838507668	-0.0587450378312563	0.26487639728535	0.807891993523036	-0.529968503621596	-0.0603813508530388	0.143717849957885	0.0490351481567892	0.24429466705045	-0.751331623018813	-0.0334509380515969	-0.413279796631976	-0.35901796014666	-0.573125685916636	-1.03190093475496	-0.171068077173345	-0.178666280696496	-0.596272474206514	-0.154163207565437	-0.462936806456851	-0.0181439644331979	-0.49107627156402	-0.00260668579581699	-0.192955247920837	0.328172568174501
P04080	-0.0796026097682866	1.03337172940119	1.57230262614042	-0.567147163371178	0.168302676021396	0.108244500323509	0.0454089740209921	-0.503260185163242	0.635819892681953	0.403151010718744	-0.918847361827724	-0.723067801072948	-0.240412629212382	-0.554592750573769	-0.803958255996373	-0.836184278338094	0.00587134561820144	0.0580644104908942	0.0658935544903329	0.839558641163945	0.975768982721185	1.34924995065901	-0.337364791029951	-0.917325949596793	0.391716362075012	0.630286454112369	-0.530239853148124	0.163134176858809	0.889467570984969	0.679556441627584	0.521373899815836	1.52194405860674	1.49536903498813	0.545308791742854	-0.123246603103206	0.088460657170341	-0.845163174856525	-0.307887903302774	0.902918181331743	1.72837327035327	0.230606784397299	-0.438984525774307	0.0558676143852342	-0.69884326549737	-1.68165466828492	0.40681256933995	-0.149373779809517	-0.605454437485373	-0.173463109710313
P04406	0.240809006176168	0.674157286642264	0.456693215037054	-0.691708749659832	-0.678110099719777	0.76915062516933	0.736485382181486	0.427463103327765	-0.0230973360944521	0.286997019303678	-0.230495178766404	0.3610836236848	0.299274818621958	0.550947132586891	0.163316740465033	-0.184358440190765	0.29247614727954	-0.467816362634589	0.362141266605069	0.342683850958672	0.50033725310275	0.33712103858875	0.25045746269071	-1.99409427820525	-0.282230167928826	0.369539457584154	0.579870846187754	1.77017090340826	0.0474644077692371	0.102699165579961	-0.00966797431982688	0.385784859970232	0.694355766211771	0.0985478242715108	0.181141450819628	-0.568607822433345	-2.10149321118871	-2.23644432166885	-0.300965593513526	0.27619758354222	0.658037961462029	0.110544967404886	0.219682489071138	-0.778632660226654	0.060654024506343	0.409259546480936	0.268169202559208	-0.0373197750989678	0.287126961367167
P04792	1.15390564363868	0.228825389159926	0.602492968656104	0.195375740286367	1.02924379929603	-0.245584405171964	0.23942356958317	-0.109205018026329	0.190875663527603	-0.0179817500836724	1.16141128412511	0.187375545504423	0.782783020655325	0.574695446083237	0.132123856808956	0.268810210083848	0.778796772109327	-0.221160451404963	0.667706229301885	-0.000694708646088928	1.04456152926544	0.504334799917471	0.937568900719293	-2.62843706819046	-0.346521389340741	0.260688662031855	0.765259276852921	0.974273464047931	0.956816644809199	0.527244022496015	0.470286741954787	0.514946579963515	0.63669961547211	0.921827797609982	0.903256322690112	0.820979009296748	-1.70917100605502	-0.130335924983502	-0.24061052219336	1.27209580061328	1.343860100127	1.47777794678193	0.044782863052558	0.51817671769011	0.696844310117959	1.13266129616031	0.800085046325053	0.266793187919592	0.455271483181673
P04843	0.57100427724642	1.09414303653903	0.999864859280661	0.18813712722477	-1.05109675958529	-0.0966464106047987	0.433426890179132	0.790241244101119	-0.245829955425676	0.988372134493356	0.75984574775211	0.839397221620052	0.85935919368838	1.62233377621893	0.616529708135362	0.594487515009407	0.163534925045215	0.296107316095606	0.555628933430635	1.1638375765562	1.12679665135633	0.565863324679061	-0.0850737771021908	0.0947113259116238	-0.384887847973751	-0.420577823717237	0.345658681762355	0.176124303384269	-0.0193884379581268	-0.208727578984785	-0.0279180006137047	0.0385024706092444	0.989776436207398	-0.0917373330975773	0.576280485127518	-0.173459922463573	1.39982845919299	0.635142259781225	0.117582635032491	0.346498572301886	1.34568757275714	0.922321417979999	-0.386532068538232	0.0607620457929615	0.410605914830201	0.290034440554545	0.0940823163205151	0.687195442720806	-0.512494250544872
P04899;P04899-4;P08754	1.92906492816819	0.75821314448283	1.66302388551023	-0.639624557948793	-0.883502905544266	-0.179767621169008	-0.275854140657341	-0.332895998158376	-0.63026046924401	0.316151731768951	0.195685100833349	0.355520314104421	-1.36876036586488	-2.77646489034898	-0.534952677721636	0.169919453854075	-0.615452037997055	0.090448543007606	-0.226541646588467	0.251669190186545	0.851124255112902	0.508667367759889	-0.25808933945246	1.0021260440465	-0.681679299800841	-0.0383680857804027	0.338872384481332	0.432147760487126	-1.62601136149475	-1.1401138529718	-0.516461326863773	0.991668514258549	0.913225011898843	0.0579569261837851	0.616595305195428	0.590375176853818	1.03912688596488	0.755146576179348	-2.57802847352479	0.32604987545992	0.129018122224731	0.233949574063433	-0.598355463943803	0.480638256202973	0.687690560115433	1.86062772045155	0.463935050450011	1.04406027661173	0.85125786394551
P05023;P05023-3;P05023-4	-0.315621884901393	1.03611105275619	-0.406220221831425	-0.0731525103137437	-0.670740165757591	0.259096039485363	0.0657285048777545	-0.121925195205781	-0.281137658026067	-0.620190996217429	0.535970442702392	-0.170717027873114	-0.825948569130232	0.282755374727038	0.61570728183507	-0.250471656558112	0.684155408085569	0.219679564892655	0.274906577514688	0.161768543103613	0.0500513626110251	1.80465580046899	0.704851976079905	0.972807337633724	-0.628542172517681	0.372055253749859	0.564998771537664	0.669377401144276	1.04334820348401	0.637288343356105	-0.32286848978788	-0.00786520806017182	-0.320967419853247	-0.585993472973842	0.86207813035737	-0.596423601003443	2.21108941482247	1.18406794403645	-0.337812580277675	0.508635028975027	-0.143672324969337	-0.31644758966105	-0.246798295409656	0.861576622545064	0.779868333688009	-0.317209175362233	-0.559902854184375	0.619685230432622	0.319618270838832
P05114	0.0560223791626088	-0.624001447969317	-1.3797079365613	-0.305986899081096	-1.26089956279245	-0.152342895200815	0.506089136504538	0.136655670549827	0.491503889603692	-0.245489062644815	-0.138840951094166	-0.292761177469131	0.354815328109794	0.949353009932473	-0.198864674367676	-0.0794109347130725	0.624683079836406	0.984818947355249	0.278898340080684	0.108802303104624	0.412904617233444	-1.40342565179932	-0.742000163625938	0.695691405587138	-0.755825001107789	0.298047423712543	0.755681439558288	0.914513911622374	0.0429524889933697	-0.0398575127759111	0.300990373156712	0.544843600358714	0.454472653281766	-0.856768424817866	0.205265806857088	0.143065263012505	1.07535089593079	0.659091873373546	-0.0156396156444028	-0.697774426997808	0.0805617523383899	0.104475558569902	-0.206781764641001	1.0392081814235	-0.0547294887743247	-0.641433072913792	-0.413523416471181	0.085635007947791	0.129989375221768
P05141	0.00360026201156698	0.29551379434664	0.55953358735767	-0.266090904515699	0.0462690541780617	0.766418216053299	-0.366990291202287	-0.205899716129438	-0.572027815834852	-0.0612074262385238	0.463602194675661	0.276967490041506	-0.213223868048396	0.0289202811269346	-0.0908277738891061	0.33382868598563	-1.95075380024026	-0.44589893317262	-0.108641838452155	-0.320666025971828	0.107482790776558	-0.560418540981416	-0.423949270277632	0.752784979544065	-0.0535606032367017	0.0184377805413377	-0.0706865520115753	-0.0983816349649305	-0.659670745411876	0.0773159377292013	0.470670459925472	-0.0605431893408461	-0.103450313430899	-0.00463354278557233	-0.721525140486525	-0.303871966569565	0.455968383306526	0.786929448248224	0.231352447640489	-0.511203082061973	-0.32478189822859	-1.19701154209128	0.0671874275970139	-0.575446053688387	-0.959142188332435	0.366198031084628	-0.113275650364505	-0.230693996716577	-0.554234634417774
P05198	0.578196206495448	0.378246121079479	0.341975631255122	0.31758758878882	0.185327112952958	0.406373958496216	0.332438082600252	0.0674927554246593	-0.145919859937721	-0.331103523726098	-0.462413856959668	0.594204076731576	0.494721303108837	-0.337102555236031	0.0340019523586869	-0.165261166724493	-0.0435013391606056	0.39118858756648	0.432865547069524	-0.487414778769745	0.420742137499514	0.174424957163488	0.113366878966854	-0.767094020889307	0.544369687583889	0.293752866437264	-0.0376865116801429	-0.425311770696595	-0.271532762547621	-0.329295861211919	-0.355826365575001	0.282466906870102	-0.241947354455508	0.0904572873851939	-0.00425002354002876	-0.176449322278971	-1.05386063047025	-0.871261488974028	0.279632475166505	1.08471144167576	0.32898312912247	0.510653768670107	0.419330413112539	0.182929720407953	0.151991511423452	0.171532538410635	0.327408061247655	-0.0263448018861831	0.249744044359942
P05387	0.825554579727474	0.994049323435702	1.03318197808309	0.518012030781947	0.894703128865874	0.0446799432100393	-0.0272350909760409	0.201887037400074	0.394693210346157	0.653777588072207	0.418675626983079	0.971771266612302	0.962720892774614	1.02156459258668	1.10392854714288	0.924020470006337	0.349534907227905	0.468620589894213	0.887477864537692	0.742912081941696	0.69381146053807	1.12442248346148	0.626425464707349	0.408976296564646	0.706973918206309	0.76422302754494	0.259164455201992	0.819262243696701	0.411104384459774	0.47297587831911	0.779657484829214	0.604854002503695	1.02446218493866	0.464032222093932	0.381727156604824	0.467478208123467	-0.717153365854233	-0.188867866662568	0.309510972710467	1.3593474603891	1.18749627322711	0.846564846910706	0.2470286088437	0.569446509516783	0.942067529341128	0.441361357235566	0.0915455740987423	0.412602151105598	0.446914857588326
P05388;P05388-2	0.329847765819584	0.30857243822054	0.0684624883959031	0.0199212634835489	-0.827270575620233	0.288782966145835	0.359509565031798	0.870933604476872	0.275817948382844	0.442696774534865	-0.342868683333299	0.396244637964687	0.262788728777453	0.60566598112932	0.43144745613678	0.518125287622833	0.408340329230525	0.854758398287894	-0.112312935619313	-0.605470955027666	0.0249852980530288	0.180446269304258	-0.144409252036021	0.249382227659614	0.730023069684658	0.107769755854575	0.0481435947026646	-0.249940570598861	-0.386088965409451	0.266967904610933	0.140683630259062	0.328651983829038	-0.056660789524062	0.0456093038374917	0.201151913186368	0.00576157442239889	-0.574882531213376	-1.47980485999175	0.323131896781787	0.124569134265683	-0.436560557192129	-0.465776446453313	-3.49309036942552	-0.671077268356656	0.0476059090796997	0.191185489597152	-0.0354029867025367	-0.0539855948887784	-0.584361511990133
P06396-2	0.335560047950014	0.0620667423812858	0.432607663183152	0.573681434076703	0.212410068613252	-1.34968527876069	-0.368971871310449	0.41885465922772	0.222118304139043	1.25001275081703	-0.0951235499625615	1.01972390585113	0.21000732214165	-0.468467101369491	-0.0408727305608225	0.414433535652031	0.328482494740649	0.347872254748915	0.287030733238354	-0.54828763192008	0.764707699401192	-0.667516227880175	0.00155975798456733	-1.46843481560756	-0.164686099016542	-0.0894065067494626	0.391848954491541	0.883059002066434	0.343654409329787	0.574506517014152	0.713476155629609	0.745991604648135	-0.298399993859336	0.237420323238228	1.08419601425346	0.535937557016353	-0.966088936699586	-0.508807353646541	0.237915958223269	-0.260957012670848	0.246630145875004	0.0979585382189238	-0.0980574148615794	0.51099620391822	0.185557847208588	-0.685494241921328	-0.432952830464445	0.163189070660897	-0.593578880996198
P06454;P06454-2	0.320405429197561	0.397092331218065	0.573238948557576	0.737301220304169	0.441832949615425	0.449974206866598	0.701547166578415	0.502107770801139	0.515766444925678	0.392842210637169	0.823702518254787	-0.0294994747564305	0.693281690484343	0.245439826833802	0.521450677662904	0.67569891314088	0.586078533761755	0.614061433491249	-0.198689164974059	0.246734165366373	0.0116034309920463	0.487082876183829	0.812707515868111	0.378559940502878	-0.128424480795308	0.610367786312169	0.362945904178303	0.195375357820827	0.0782474158599473	0.120486969795098	-0.81583603387388	0.3228530558293	0.188756465987843	-0.0730649220390926	-0.19301112364149	-0.173617730422227	-2.41203108996149	-3.76362760533032	-0.63770167459666	-0.299201456792196	-0.483692900110499	-0.363555241757423	-0.644237883475129	-1.19115384921011	-0.404759202399745	-0.219136438954617	-0.0284952442726787	-0.303514919360982	-0.320745250806099
P06576	-0.00885754436374937	0.0978429278330787	0.135266210741909	-0.78016811088891	-1.71456838165535	-0.999454980053551	-0.371799140371119	-0.280741330553447	0.637606232428105	0.28209969395106	-0.00458457430643644	0.499325737234048	0.448695631495961	0.636117161275061	-0.423417582925054	-0.233700124426017	-0.390387506478204	-0.524497367968039	0.38492724692861	0.538642145381466	-0.0240557729748404	0.275865998775305	-0.112863269822428	0.88123859943329	-0.210483455418114	0.446123368794024	0.304249633424351	0.463316973928407	0.271713330182915	0.175854572419937	0.570168521875317	0.162059063522221	-0.318028524523293	0.343971921230591	0.805285713267774	0.417235348796447	1.08998639924297	0.968129486994914	-0.132774300084789	-1.02999363191507	-0.0303647760744432	1.34024798543428	0.375674672128255	0.354132990148845	-0.705050351313089	-0.207926618603679	1.00903194024735	1.06144966172066	1.03210516138162
P06703	0.880767984654415	0.477350688489178	-0.328599948268736	0.14220920211095	-1.56889039072875	0.47165878879935	0.392098134429202	2.28419882110815	0.329038274522306	1.06711604099872	0.191168868026633	1.00315760077851	-0.873151891847809	-2.30957309848313	-0.23754412392858	0.959274488404023	2.54667905360554	0.267596904021923	0.784374130743608	-0.155576467631924	1.50724329158089	-1.27131869899222	-1.05194141377639	-2.14033777027741	-0.796664218002003	-0.23262278552559	1.60103458434737	2.09622176263483	-0.733773348298736	0.441171102839745	1.612366904108	0.971855889860683	1.29759465753829	1.02095787245766	0.944826479590323	-0.390421405640135	-2.98980971870517	-3.51385412017228	-1.81576512467835	0.899480742605429	1.62076000034024	-0.078921761700762	0.160943684027473	-0.406905138219651	-0.386495159288992	-1.95752637443205	-0.0162599850841206	0.210792601545367	-2.22613114906918
P06733	0.573421124092938	0.367730974335392	-0.282890112508511	0.263934778406552	-0.578365391509212	0.412113133696009	0.393629633743695	0.63775641063446	0.0689003816411337	0.531695999204982	-0.542917163272529	0.422218119426217	-0.365915610170889	-0.0391242717137583	0.127268114223926	-0.265188821827694	-0.419616874126997	-0.31766282618719	0.31425520922001	-0.198596881608525	0.826308306450293	0.174552749230924	-0.00199922312131946	-0.997751547833443	0.283530275073782	0.0975936146045681	0.523926289083199	0.858718403930623	0.063926333625228	0.243341444992605	0.573331365517092	0.565896332757404	0.675832483905575	0.107850042916184	0.707752861103127	0.287732920902543	-2.13703135151621	-2.74513706988282	-0.567971601280257	0.263462463066804	0.880167828023821	0.427814374865002	0.772448483012265	0.621862328945491	0.385853520934964	0.264887108976422	0.125182376400461	0.395730189161726	0.267225087275698
P06733;P09104;P09104-2	1.65715770927344	1.29690542095808	0.485858825940354	-0.941669853668746	-1.1829889263267	0.0389273769602015	-0.0561197560906823	-0.649873560927192	0.194657880136106	0.510209603383397	-0.83404937731835	1.01969781305685	0.477645995004652	0.694143217947575	0.559593321772813	0.258601069670652	-0.0761070800993848	-0.0339444757728212	0.90164095402404	0.252059480197169	1.94623697559868	1.13562249356855	0.766561818838458	-0.236308294920773	0.852446359042454	1.50408575487173	1.66692601488154	2.10261639964469	0.806734519145027	0.930010835304972	1.31535489431327	1.68337848013683	1.6572792576983	1.90665693395822	2.36015566871259	2.13453594502288	-2.35391687452169	-0.94687136921514	0.249226642817088	1.38503122710599	1.93868984942865	1.73619176789429	0.105615668530974	1.0200648511534	0.6398193646755	1.48909394786436	-0.10234050944538	0.876661277440721	0.480671417628318
P06744;P06744-2	-0.0581558789233635	0.77913956543969	0.385432082678195	-0.708371089469454	-0.164814448394475	-0.412134367960833	0.604713933858152	-0.248959904677516	-0.207780932380818	0.107955945374612	-0.105655655395157	0.264534638472013	0.488646425444962	0.0959898732875328	-0.122593693844159	0.536741037520572	-1.0645185024098	-0.266577676579211	-0.143515878497567	-0.917072035974631	-0.133242291557769	-0.471204278088172	0.0713996340823178	0.486196998686225	0.346448039600204	-0.163747893753025	0.204770871651995	1.13529310582756	-0.369036328659076	0.481899046299528	0.428754747179084	-0.446221690936032	0.854460677127739	0.935919949928009	1.28366223571075	0.848132913113687	0.59234599901248	0.141509438669501	0.930630925573026	-0.437743920611687	0.29257492661899	0.0349635990688291	-0.536863246348646	-0.125936689625868	1.25572916763091	0.65420163870704	0.639199184257598	-0.0812482293090508	0.295791951574032
P06748;P06748-3	0.0252079078798656	0.410149969780407	0.22758217389011	0.579976806844247	0.01532056021116	-0.129099170253313	0.192936794573736	0.15112206232817	-0.397668447323084	-0.162849534827208	0.220986683630236	-0.144975873591468	0.00253263838255879	0.274565784257369	0.230723502039146	0.0935723952894604	-0.380077571541634	0.215438219756256	0.0709070156534563	0.205671835310363	0.0847961768438899	-0.28071851128493	-0.483803006366538	0.8752937177602	-0.567288714770762	0.540009246425038	0.0686109080520727	-0.419695683777221	-0.477771278575257	-0.523772712295343	-0.0773489727881957	0.000933736769566734	-0.210836968961845	0.524970218342236	0.620876653648752	0.0984277862229806	0.85172709765167	-2.80101855897612	-0.429112332060549	0.373527745669814	-0.241638449462697	-0.121516134733528	-0.304561957809872	-0.429711474974814	-0.428641116641549	-0.0271423133747555	0.1054120226724	0.0659730089636382	0.383266281617182
P06753-2;P06753-5	0.405803231333039	0.29588833045632	-0.104585658902543	-0.0665216997844152	0.0263922319888042	0.689137249607029	0.375828207150772	-0.0609421487670742	0.145930252073133	0.415688961379113	0.472041021734731	0.568879394859821	0.17310055074528	0.763403421287221	0.42624781506878	0.417911539499257	0.266641365541405	0.355414377047142	0.425421317740168	0.781102985813689	0.32830835796708	0.440008212977138	0.741428477536906	-0.196289796388293	0.139076512235057	0.289166203920584	0.392538692057105	0.217873785214445	0.506368217238847	-0.0477819462277948	-0.230528216819545	0.210232535022728	1.05571861828026	0.332345189519147	0.189516933004824	0.605080779482123	0.802750705952357	-1.1032384238108	0.626461346291865	0.632009721230154	-0.0679103394214671	0.120199828523113	-0.298801592094677	0.332480349781	0.129552427180719	0.955292609616403	0.291890250755087	0.612280085852334	0.760652056394053
P06753-2;P06753-5;P67936	0.0838098025041452	-0.297233957805423	-0.434969783948009	0.458891726414305	0.412931527189601	0.454227362146035	0.107421308845202	-0.0230969066379013	0.514122466861733	0.624029246616704	0.260521583203908	0.231383916240317	0.360786528094584	0.415651767802772	0.70722902200769	0.708629079269649	0.522989083126683	0.491805785339582	0.233365632684909	0.327406819314157	0.541586120183771	0.580468603839047	0.577272231895021	0.49713956643606	0.046511276039511	0.080230852823985	1.35188751075499	0.437524252166242	0.573783597893963	0.671181685872484	-0.14425884602847	-0.0905195462776892	0.885426292401435	0.783894901799112	0.855087382184943	0.754566608300747	0.516608484041591	-2.31830009031583	0.679817168685786	0.631199943676793	0.582845451801421	0.619065905279971	-0.280970693811871	0.636095862878167	0.1583087890268	0.471593567634842	0.171260906415493	0.440587823092012	0.348470110222991
P07195	0.29355648945847	0.380629808290944	0.723273433163886	-0.136907757617128	-0.227361816561634	0.762011083827795	0.664145058967122	0.226634894045018	-0.373532013425378	0.0144279998155372	-0.0214252118288291	0.379349044071845	0.593361517547732	0.396811276116977	0.445890687854715	-0.286878438035414	-0.126038235288314	-0.384380716511883	0.361399084477341	0.250953508219923	0.287180484813777	0.539208844352301	0.446918204553942	-2.16850417943072	0.171291682782585	0.45195149935904	-0.0365516019317831	0.347134461118515	0.487436646758857	0.197318069520545	0.143871257342292	0.234162930418224	-0.0211604992823849	0.608777216383199	0.510132537217436	0.506944584161384	-2.52589150980277	-2.41981399740583	0.549545478242545	0.557512154662116	0.07526263925212	-0.114066558041478	0.156104046596095	-0.630203988294477	0.540029266952334	0.36507898699727	0.212693185457625	-0.285853449440408	0.219906610954149
P07237	0.293565184237878	0.188690758167692	0.278716477918481	-0.364429060471569	0.196076695736278	0.521680089536666	0.492876889606322	0.232778580663125	0.0298591934321595	-0.521291899839112	0.581815924550398	0.349572713547915	0.104625163854875	0.790835073309608	0.0197857397862958	0.121807514554797	0.186874885764792	-0.133862210591133	-0.253198885966408	0.557383334422914	0.0804968638794819	-0.105996292585971	-0.488252300499162	0.961968135865959	-0.358495357716544	-0.664580600765609	0.0330677692248353	-0.136251410296471	-0.459651522438697	-0.0778483008350629	-0.234771413283329	0.0509698285757558	0.321590206169784	-0.200485455492155	-0.432907269109253	-0.0298180137607122	1.61835591737843	1.03277212118103	-0.286993764673419	-0.142549991971672	0.282344613186725	0.388927878239559	-0.0282410301032356	-1.21826441548631	-0.0842624225930348	0.0225045531898652	-0.180383504211556	-0.201123527616811	-0.308011683370269
P07339	-0.42218604020864	0.593290769138203	-0.358787319014862	0.297985691656471	-0.636173587707157	-0.48261046255188	0.149375337657167	0.176588241197475	-0.288107219230677	-0.653319391958816	-0.486445424913696	0.448412567715471	-0.602439564820904	0.242337395749318	-0.554399606994156	0.481783577260579	-2.21034874826941	0.10922190762993	0.508467415971986	0.280382663444816	0.43678314976077	-0.546793641834662	-2.49850996112635	1.21721062667848	-1.02149024597167	-1.29467711160868	0.52339734153577	0.893664069703359	0.493885110622634	0.434193620106538	1.10530642864453	0.899936655822123	0.257609803180712	-1.07252418795987	-0.0340605717726481	0.503182385041499	0.717414658213639	1.12570950615764	-1.29138830493939	-0.667883352823765	0.836076034048687	1.16096734307557	-0.329781106734355	1.78797772992872	-0.223496435222133	0.0643461419797151	0.285679298985445	-0.073843796610313	0.244457189177504
P07355;P07355-2	0.414147966371342	0.957339935536603	0.473104967465826	0.120976688428207	0.756895739503691	0.263543931152575	-1.08498862367581	0.240628147045331	-0.519621171535076	0.481660092808207	-0.330121077874637	0.942479034056534	0.504957968500041	-0.0726707019299736	-0.599238507158367	0.953166518478664	0.377171885892933	0.138317218408727	0.648132853311613	-0.315069354642216	0.539054349714115	0.56457368468522	0.205044181883915	-1.17371214485781	-0.458733364152188	-1.73984331170705	1.01262429695108	0.969341896851109	-0.0255258932825229	-0.437774548836346	0.542796609344165	-0.273732834812937	-0.685256216097042	-0.209852201113938	0.583611528850998	0.14709106319118	-2.12927730047621	-1.3414827605279	0.047909344569064	-0.515471056227203	0.655943850259078	0.234358976146392	0.51282295553849	-1.27532622766251	0.59027800413835	0.443702185341396	-1.44884319641113	0.420053250793419	-0.833496795305949
P07437	0.831016131652142	0.588551027048879	0.00940867997620397	-1.40731728333802	-1.18282683091897	0.178960728094747	0.287684926687183	0.673541343676191	0.096906804984104	0.0732947065308115	-0.110754342811162	0.102750646266515	0.483791666362646	-0.27518621736827	0.132797623499117	-0.0240412303018896	0.634033953307723	0.429839244316345	0.726364755411764	0.445384177480707	0.294264811032572	0.63380178935855	0.371807630392582	-1.60796794091541	0.182888128867028	-0.0459023330487378	0.348212829780519	0.756656954741153	0.774969658752161	0.657310374602893	0.375430435154631	0.250485541449328	0.212103168208858	0.648159262548229	0.602799712371228	0.858668531154099	-1.86775556837076	-1.59347647683674	-0.26569378753	2.1619117833209	0.834844896656821	0.44995098986522	0.33752540241354	0.408108875226496	0.726645642304012	1.03712307314149	-0.0838226055216086	0.226148782010046	0.147549452585545
P07437;P68371	0.795288800373282	0.865170934449261	0.0792999967528341	0.529274308398307	0.513328189092351	-0.688681179340228	-0.349498835067703	-0.848784628195776	0.495224192148963	0.284906135661138	-0.26663570006458	0.309155581940909	0.70687434661449	-0.590783994966472	0.63793087989532	0.867438610704925	0.777172545490556	-0.156195510903078	0.547687062901592	0.215814496851713	0.424462247706575	0.779810202509022	0.197030067696099	-2.64033817496617	0.430726494627227	0.605320341171321	0.743407096651339	1.28123450994232	0.36283827981282	0.456264888787108	-0.393499219050161	0.720876045467746	0.942238513421883	0.885667380564093	0.836979201770369	0.816220563902056	-2.63015354504	-3.71017056706981	0.350775595903559	0.591936144981363	1.2772525725356	0.923418665850291	0.805058450380734	1.26060614394677	1.39954502693867	1.11435120232027	0.485950137514448	0.536457383632416	0.486018819692613
P07477	-0.675572279177948	-0.291274630680642	-0.663025799212284	-0.103136370771051	0.0304146734681614	-0.0692761186814845	-0.666681481479773	-0.568589081591741	0.263962516191683	-0.951261908625781	-2.14696691608882	-0.221378345152625	-0.46506809254537	0.0110842498493962	-1.56319780793179	-0.667190415511674	0.581211407736674	0.41349944875671	-0.851663405314324	-0.579558393390423	-0.0967841955549752	-0.0889124529903559	0.180086988807325	-0.123655911574438	-0.253097094371527	0.0894303427360589	0.723522595510574	0.404245271753154	-0.0238454989882882	0.11964783434189	-0.254557243040694	-0.0804424589736911	-0.228432273748342	-0.442516010190627	0.209683471268158	0.146907930600709	0.0400372498915863	0.538530573148002	-0.235909255779173	-1.43247615132321	-0.654200178034729	-0.634129472402023	-0.353947565408049	0.30821603569574	-1.42031132100402	-0.74769921663779	-0.0549640635727161	0.231789039753835	-0.000712750519461937
P07737	-0.317143219347455	0.139336524946922	0.178678492000124	-2.92664254369174	-2.20719484164026	0.384263350322961	-0.194682156440965	-0.825460340818993	0.0472149001319022	0.326737605446605	-0.0948677743792201	0.205465765734707	0.0724205338805883	-0.740011735728533	-0.0591592015473724	-0.248006926157336	0.115965874711045	0.504163195702326	0.498742940355665	0.398050088920939	0.501358165109826	0.822723931993798	0.77382087031227	-2.52366404722149	0.437319609560499	0.572176803459566	0.242553163492987	0.593944218611281	0.561253328601546	0.334872401199187	0.484177841638898	0.492291857328264	0.508400387313548	0.722364751268094	0.692280379173201	0.971704016599283	-2.23697522059672	-1.84801023223396	0.90202035830115	1.32532168971343	0.389427767705121	0.831907607437637	0.487440715655167	-0.159220480312968	0.255319343602376	0.145953789225388	0.416531647269051	0.275607422832061	0.295322450901311
P07741;P07741-2	0.851848766612565	-0.202137172930717	0.654434442813959	0.946748943231159	-0.446088870511324	-0.657745643952524	0.0281114595021472	0.55659801152595	0.385193744778994	0.920319920803841	0.538268792208087	0.272647318685361	0.320944237213622	0.0222964733718167	-0.77183075558582	-1.07974215604967	0.813570377217318	0.476048752288736	0.535554818147745	-0.261615692522057	-0.0991279531871044	-0.123814588550872	-1.16064022972467	0.0932163171568847	0.233421576562018	1.4489050843627	0.376851871427047	0.137607971061705	1.26493508085382	0.0160098685293851	-0.16102364520248	-1.06509721209748	-2.25141923610534	0.509728368629535	0.436779609784915	-0.282863410794787	0.0645116426105564	0.112479605891211	0.719936108720997	0.248198153980999	0.0806802268645642	0.413887331560073	-0.0797146803907821	0.21294565797388	-1.51143943759055	-0.866558626385339	1.32361671944401	-0.0124096662379099	0.418775666949765
P07858	-0.0345709615380537	1.03811013346558	0.303030904653457	-1.18255047796064	0.562490724043104	-0.719095507760847	-0.931494312228405	-0.632078616861405	0.236167977668613	-0.3369268002125	-0.3612279458123	-0.152266585650981	-0.483801376600129	-0.637421529140651	-0.292974359195419	0.206323999636494	0.956220158944702	-0.862306477184119	-0.517951832849714	-0.586948866324288	-0.15897362290469	-0.605374939986341	-0.591155457631638	0.504476315174692	-0.0715804321120433	-2.2569985872435	0.184015999310255	1.70469739520914	-0.187001514574225	-0.201936194910055	0.195250257171229	0.2740739428144	0.467288953330722	-0.769726090098283	-0.544066814053773	-0.286735558216317	0.917948127634338	0.850991202629193	-0.924575516565035	-0.902646374011027	0.119468998724196	0.0288891441670509	-1.17325571533101	-0.370505538441762	0.239515497177199	0.0801871282449326	0.0284593715263583	0.0965637517178762	-0.463530128027729
P07900;P07900-2	0.429935607765845	0.403731641350905	0.955327447045137	0.511340463472386	0.814213608290649	0.50138584883562	0.533316158802088	0.412736853718092	0.257371388965451	0.119198960895242	0.175727873214838	0.165548166497814	1.16126842065005	0.477575681062857	0.496630406417725	0.155629391984664	0.378415930145068	0.678773397233826	-0.0414903559052319	-0.149719404459898	0.201242310055467	0.419015890918956	1.0174684175996	-0.902654616932679	0.442925099043972	0.0132080367187594	-0.0463532948276937	-0.0341459886773969	0.256925914653245	0.0992524701489249	-0.151767650979528	0.187412125192844	-0.156699487871743	0.850492085107631	0.561452731659664	0.38122008339287	-1.03268962359564	-2.70134609658547	0.208320723146764	0.772686309879	0.159304696041901	-0.0823596843834041	-0.169748564358311	-0.773002660736122	0.355704764996216	0.733990830618438	0.288413535583286	-0.349235188577764	0.0397517902303739
P07900;P07900-2;P08238	0.445032469221488	0.666492906840138	0.722730940729062	0.0562962101781399	0.198749983440539	0.347958522755596	0.494629431499106	0.454411455365779	0.371277289428857	0.177324776627127	0.203771824738724	0.336791987780933	0.885484873133799	0.618833334276338	0.639692355838993	0.228843421170598	0.416461927967652	0.402402872321725	0.330809512965758	0.423416872589261	0.190878997416019	0.26125087586941	0.748660600480971	-1.1258540960009	0.263657962297441	0.117532187706791	-0.193729184785271	0.0607813594924991	0.372909765039303	0.250990786420987	-0.110900439749368	0.273104575522869	0.275588251008494	0.757114392411919	0.600549856898943	0.297793349898788	-1.24457562512759	-1.64367881324948	0.215939312088348	0.8620510601251	0.144211286459571	0.21165906597221	0.111030603424926	-0.441893419902957	0.448435614516271	0.637850076482357	0.289647459236072	-0.0989751402143494	0.253822884812136
P07910;P07910-2	-0.265070644907771	-0.182667209196147	-0.0262429969938191	0.410968486177763	-0.214252177386184	-0.0655399182395611	0.235958580743602	-0.0888070220917753	0.0606198543379213	-0.102546821606193	0.135049500967141	0.123651488778102	0.526667370445845	0.254163963400274	0.0697836380865377	0.159633807047078	-0.012457883054274	0.284509841198005	0.0489211419662789	0.133645877220264	0.101223385082051	-0.0906859923126049	-0.0173373987918483	0.722970233553641	0.231153459447021	0.217142239192953	-0.125201412599668	-0.280591899048514	0.126139136750322	0.144224157973438	0.12100975434128	-0.305918172199222	0.0148380046251252	-0.466450343527589	-0.572918412955917	-0.195685313923881	0.521088472117092	0.42131362905481	-0.51236041320833	0.00887484077254477	-0.808928530832884	-1.03038854998851	-0.0754805668053012	-0.218471584514558	0.151392955309892	0.192701328341517	0.087561207007456	-0.214879337593409	0.176289749298659
P07954;P07954-2	0.0432986627530382	-1.00291369031907	-0.978574177636197	-0.724653088285994	-0.417954351241222	1.32058352015338	0.28031011643591	0.799699789076243	0.221457499609808	-0.344878366164784	0.152012898354004	-0.152778258027036	-0.692837017277806	-0.568717242154978	0.359323938181202	0.550337622153658	0.259355322362056	-0.525412887713726	0.292745379506095	0.0881823614281251	0.22173422602671	0.458271988090676	0.382761448580071	1.11759178953497	-0.863771121056426	0.303747280451292	0.108246192275524	-0.0199112140625713	0.320316869688718	0.740498489222184	0.31039590475985	-0.970707407285672	0.46085352760271	0.319083119255767	1.00369121232742	0.635641211143107	1.25649532482054	1.09658167142982	-0.317373610569354	0.85825027900967	0.384588521602647	1.41609492231781	-0.495684407345027	-1.80115519252094	-0.0268677246324115	0.0649959085300195	0.493038368372732	0.431010956819846	0.0517890454996448
P08238	0.355982088519411	0.71529158807965	0.237414139876485	0.460746312535507	0.5282539878089	-0.128691507990425	0.46106744942702	0.249672681284455	0.382206506777634	0.27258195049157	0.0882863537718818	0.363183682674629	0.535980904842086	1.14504692601623	0.517378196264679	0.0285701005953141	0.682803890033849	0.511192774155237	0.382236302773002	0.358505108601439	0.337747208161522	0.534337613747409	1.01966692929514	-1.4348466627176	0.278703843477327	0.375395477900688	0.225469356778738	0.558807010604831	0.440295099960722	0.525739482504093	0.358720939691499	0.525091843518714	0.354264004284929	0.431199407639065	0.438444579203736	0.437067037082414	-1.2124336480108	-3.0008988023691	0.327661739978593	0.353636643334756	0.340371517952893	0.120393173514113	0.115424713092614	-0.863674351213714	0.388667333350373	0.489363567811055	0.184622886855654	0.0209271085591397	0.212395598246719
P08238;P14625	-2.14509597730393	0.374060932516213	0.0210643620635437	-0.22445360311772	-0.433391010449267	0.289032193251736	0.526268609795886	0.373982215196626	-0.0325281135837762	0.0747182556850075	-0.453084288421779	-0.0906330831010063	0.356739434403679	0.582197315315006	0.889964575608177	-0.428957735483617	-0.170141830059146	0.374964614104641	0.126328212051923	0.147652503343263	0.211566971810343	-0.563286662594731	0.709495829212476	-0.0841711471088885	-0.181315577765886	0.121289765441995	-0.854685922986515	-2.30020797146433	-0.00241342751272499	-0.297104672451551	-0.291302110116587	-0.133421465434766	-0.086480655804417	0.0955041061308956	-0.293446430044005	0.347313329245969	0.63391249121862	0.303909046935719	-0.507208967307804	-0.203184689675944	-0.656757651387355	-0.179305137767756	0.136001551230126	-0.140557830071018	0.562014303350923	0.237575600814819	0.0475942510250359	-0.303850577415986	-0.00253082619494509
P08621;P08621-2	1.02843568942724	-0.289861033099317	-0.140510142176424	0.318806709021438	-0.981127655649438	0.0856189650224986	0.424682656530861	0.5978644368433	-0.174733332838934	-0.314461625147081	0.494787351180972	0.492507721647167	0.268454950737205	0.545830071697167	0.732052595023879	1.2112230385512	-0.363735144105069	-0.120445265368495	0.0103580310872772	-0.591170718566833	-0.0593024753258826	1.00368443796382	0.636347256640554	0.902607059734321	1.46145003752417	0.00401507709281915	-0.188580823820711	-1.04574097607856	0.239018464712131	0.363868348108773	0.260104666264976	-1.27628676156855	-0.396063541755313	0.658845462553412	0.114433263272238	0.825681487661766	0.640311469284788	0.472792525325601	0.526715894038859	0.798536300843444	-0.739265657174585	0.449837284045474	-0.231961548440251	0.354826651708972	0.22495687532203	0.14361695936595	0.409915567285821	0.188862995788031	0.613499324417893
P08670	0.268840660700807	0.323563732370627	0.658636255341354	0.482938099324532	0.49637243809469	0.0837657524651587	-0.00261757502290518	0.656201574822009	0.330152264499125	0.76079826848523	0.603164869010931	0.359115552661446	0.068289304905897	-0.0887695924296668	0.235956369901904	0.00523516336927852	1.22257258343349	-0.0872675344832502	-0.0553599740704317	-0.594566271302536	0.417210419866658	0.196968818730012	0.453240981199566	-1.22978608893412	-1.03416926661333	0.0113693176514442	0.688212560423193	0.749007749413312	0.28353269490501	0.125682673431126	-0.579173349150084	0.0424230829738187	0.750356510426949	0.245111380032998	0.250032074272874	0.00847422392897305	-2.68488996176425	-3.77204035548287	0.310707302363971	-0.0546141993982644	0.347874093941051	0.16221908463635	0.280888900449777	0.158418502346353	-0.164548835386081	0.495184924854584	-0.371250201872907	0.43009134046432	-1.10463046970333
P08758	-0.355408680883817	0.390651565345875	0.751763794247147	0.0114636383265861	0.654703676083998	1.25036735569738	-0.0314279613397455	-0.814257997139051	0.304723648775871	-0.51143687968496	-0.677310963633191	-1.17200640317885	-0.989447728737826	-0.556466171592452	-0.468570304126108	-0.212561774061021	-0.478756373679282	-0.340085644317989	-0.334834467734161	0.377941571467658	-1.40285223732022	0.259225109574763	-0.830852505718611	0.76198803780989	0.0607816911558406	0.0521501376791578	-0.0859077919236718	-0.200800305421068	-0.100354631124393	-0.907447207569109	-0.251743563667929	-0.647104112894536	-0.379055651028407	0.53721109555687	0.639436418699297	0.514817693336415	0.596169718392115	0.425477619428859	1.02687870897347	0.522448098212016	0.297454632876144	-0.38471437536055	-0.0113973711167608	0.285888308861795	0.222660390364666	0.347750513778019	0.186888873216386	0.225827451099365	0.747460415914219
P08865	0.487778248800039	0.329349002833578	0.175021838883581	0.57430428373404	0.175013199635727	0.386249575612642	0.518380239716596	0.552651205327332	0.198778580645451	0.307559025627312	-0.304154418945229	0.302441475074432	0.116375938954237	0.0560570771455546	0.593049339359109	0.50099441900367	0.0726576749353346	-0.0185531311219236	0.404130335331391	0.415820909622503	0.420486533538862	0.482302367051428	0.384503869747276	-1.69917416369284	-0.303739490035248	0.337792600776733	-0.0922797447389298	-0.048225053981871	0.340876543585785	-0.0829141090477603	0.242113103111391	0.169037540890536	-0.0641585986660325	0.331332175668882	0.20894872016848	0.0816195456233567	-3.61925443440316	-3.54127617827897	-0.266034092453245	0.542310983354718	0.528618853672441	0.972650679822738	0.165848430873007	-0.316935930645627	0.821637882664175	1.06363654994025	0.622558676838284	0.632863264549314	0.918216835309713
P09104;P09104-2	1.28466339027541	1.56517672547853	0.940858870497017	-0.223425051796347	-0.347511502309468	-0.671816362000652	1.20979920387674	0.824779977210097	0.766715128642051	0.514080513191401	-0.207209527542	-1.40174461919873	-0.355899097263394	0.985901199055623	-0.201357325719218	1.5422167695746	-0.011455181578082	0.883775079326477	-0.265032166369937	-0.469308703374539	1.34116281826411	1.24608732920025	-2.07595120661428	-0.893725376531093	0.8909886072676	-0.746490619662829	0.782508942314307	0.728839770717958	-0.070054653223965	0.0343525863750219	-0.382835662084119	0.475631010562917	-0.472718314249752	-0.681679140608118	-1.82448596139225	0.231619311454817	-0.644687831388875	0.154652804242154	-0.308939175753357	-0.381599052955039	-0.226143870404246	-1.01346083127178	0.782259871198415	0.183203673937787	-2.07535292829939	-1.10239364518461	0.777811016485067	-0.183437383816809	0.372300419198885
P09211	-0.0790955946788322	0.422043736614616	0.313602578095903	-0.286638510080334	-0.0212348117138199	-0.448648336592057	-0.988347973844697	-0.778754283445382	0.483830157139948	-0.223852787554238	-0.584821591440607	0.363717264039821	0.0380209516016189	-0.210540986255795	-0.410418516849754	0.0619513010155819	0.526055109592822	0.368915447197434	0.181894530645566	-0.638214949056368	0.931076283412222	0.98501824280601	0.183307939154491	0.206358124380304	0.732695737410343	0.624546660064187	0.367000453933371	1.13274592135766	-0.669071324862753	0.366410901583106	0.395581351273992	0.524893594208448	1.0053159692539	0.301565765995892	0.700784666301961	0.844335667442912	0.322879834228225	0.164275781053405	-0.013480052326001	0.8224923062338	0.809662554752694	0.937758099032015	-0.514643692332943	1.39537559882658	1.05051870762896	0.720452265427744	0.354498794580728	0.872334404459557	0.805660846710793
P09382	0.744256935499723	-0.675834569917995	-0.0520835671214842	0.819118819050231	1.09266640683323	0.475776585805172	0.311745097818135	0.786654348576298	-0.541965227118205	-0.323678057380843	-0.507644392919181	0.320282440805751	-0.332579071369103	-1.00352880616944	0.0259355873981585	0.468152201193951	1.34702214964975	-0.119810892582068	-0.0792729178946453	0.250992018136479	0.567591884267127	-0.117930878863905	-0.668283426329839	-1.58739014514856	-0.564816157650635	-0.388946085543125	0.663535674990162	0.740671547063118	0.364063291241689	0.581043850421652	-0.338477396177994	-0.737521574856969	-0.0829301545922779	0.410216948944334	0.326631021921481	-0.674818783802446	-1.88971236242517	-1.34640080244877	-0.413291013893725	-0.268539700049515	0.774902183951617	0.765659605483227	0.668647903481441	-0.206317712089631	0.346730634397551	0.157969970311416	-0.145136789647581	0.371318864408853	-0.357913510182081
P09417;P09417-2	0.648447856424962	1.32964887190977	0.0186772939296034	0.0306873733792339	-0.19453824758557	-1.06660985111416	-0.812707292381293	0.163152658502488	-1.29033799845503	0.712745503010078	0.232153695187986	1.03755025747216	0.886099307550897	-0.45589350049719	-0.657800239464399	0.0493808639948898	0.230198269617215	0.456680749362257	0.365759006792059	0.898703801470536	-0.222100538398765	0.763343877007306	-0.0978516474340482	-0.242121139198384	0.631615534705832	0.622591283409894	0.969294370922931	1.29713349488568	0.407471317596231	0.13994295204767	1.66480191122679	1.09107689813742	1.04126741393599	0.718340035113749	1.962899058285	0.929965620429954	-0.420350955905373	-0.482619783039041	0.732488141276362	0.41131222605977	1.34762391696101	1.05622732881675	-2.08592546798884	1.17222259444142	-0.590222716369498	-0.457190814618763	0.829459133791684	0.367990685565138	0.113028800531761
P09429	0.217539005260273	-0.464356425441934	-1.40298989905131	0.884049488634714	0.0381516248090177	-0.0180628379266001	-0.619447595062655	0.214052233488403	0.188110923310777	0.646721619695869	-0.666637428855861	0.473174260290784	0.368847420956132	-0.335427132361596	0.276632159410488	0.951426700720979	0.433447585184116	1.13174229046231	0.342106839762715	-0.12959240298593	0.241485458639178	-0.391460865552406	-0.288985557195598	0.668512768788807	0.485012792017745	0.371016525623442	0.390907201120341	0.705085182245831	-0.551328697918493	-0.0743073425017247	-0.365279407364275	0.285152055756919	0.348930052781489	-1.28295880389284	-0.156905360417479	0.676449043318665	-0.37209253401348	-1.37744707208056	-0.0419711208252112	-0.112326118344262	0.0409433095072294	0.19562288514129	0.553050726663178	0.384117953859842	-0.092220357010305	0.285850571807905	0.0938367073440805	0.0689676056991369	-0.955513085979971
P09496;P09496-2;P09496-3;P09496-4	0.114726337672077	0.139756012322219	0.270933564442471	-0.305090129836653	-0.192307674939813	0.236379208695858	0.0119369381284612	-0.339566199707638	-0.136008941977729	0.232222113286368	0.21403713284005	0.225314726995765	-0.273972873059572	0.41993638560169	0.08980061975173	-0.171304265119314	0.0223903011624835	-0.554056407722444	-0.00411456802202381	0.266494697339985	-0.0961082307874667	0.465267455797927	0.543890484497321	-0.290320313804963	-0.0419882245889978	-0.104816948711716	0.162359659961244	0.0625731841482835	0.169923952166819	0.136919009442081	0.317748499280475	-0.32519688019418	0.0837546039117338	0.221037203303161	0.288095213889771	-0.0743065136315737	-0.108852415069293	-0.0913908678589142	0.139194117611676	-0.432047490505347	0.148626514880746	0.25418509787885	0.156047746836108	-0.206957432854626	0.695086358036639	0.460163204813971	0.437661460716567	0.301043199774516	0.470759421680842
P09651;P09651-2	0.30268593503396	0.496446222069565	0.498757684835327	0.490883457583942	0.605034680029897	0.0507728843692621	0.0512929900262185	0.267180743301244	-0.131873362562085	0.194010175354344	0.0885878114438805	0.0312788040704919	-0.170329394865677	-0.25582753796296	0.0420823485730588	0.730794255247076	-0.221060008387545	0.455147363779047	0.00795379552281773	-0.0511726093156263	0.440715209768071	0.268163268940756	0.307621290290449	0.761525040523113	0.388769007018994	0.201849358127498	0.271505129432257	-0.257773266039794	-0.14127036194268	-0.164607286883461	-0.434072004945107	0.0871942370175436	-0.00271787209921016	0.145403543489261	-0.15850660227006	0.216052369384152	0.710319554470279	-1.3102966870032	-0.388212702326509	0.0509105937339606	0.0807163053549692	-0.211556990789429	-0.522113218836007	-0.584834337638683	-0.713084354842237	-1.20267855271278	-0.265257027213463	-0.0373775752319559	-0.1885458134305
P09651;P09651-2;P51991	0.340384112052826	0.0430401059909795	-0.760242134032759	-0.539053287464966	-0.352071971043875	-0.475544434580215	-0.636629408808051	-1.12472465097082	0.186446271063154	-0.0326588105065854	0.552311201855224	0.201562321018318	0.203950576736702	0.835994607466115	1.32737920862717	2.29638456684024	-0.100482327542234	0.301217744169228	0.258965355789504	0.107677756958366	-0.0315226309183096	-0.297246138303328	-0.455518597708719	0.543960905825109	0.343169596711691	0.892244753827451	1.3964568798035	1.60266014555037	0.945347150393681	1.23727761154634	0.900322678275335	0.855450597129575	1.9999771964287	1.27981606025344	2.43052541666875	1.4601950891833	2.09546903062691	-0.879716197987203	1.29871660557157	0.137933474681122	0.359843277650761	0.289310491761151	-0.0744553670061422	-0.175234866259208	-0.210756921085122	-0.17107468272442	0.40201707327583	-0.303265910790447	-0.0610623487729092
P09874	0.665954032981242	-0.0939979274366638	-0.341921087203441	0.135554116374913	0.295651383524158	0.67332159720342	0.665613927734558	-0.388419246024768	-0.2632899232397	0.369327786354364	0.213112325653069	0.645578729067734	0.425950062453281	1.08649438335475	0.673298934161077	0.597288187526181	-0.124435292903779	0.465811836114306	0.349224765697741	0.141200568806163	0.0798089961610676	-0.159868146393125	-0.665880602145479	0.881726188976756	0.38485857476609	0.830771680721399	0.0532918858155048	-0.500667906735681	0.446516389681968	0.345309515581465	0.692486372829871	-0.0332633714679102	0.474034251433897	0.769922939886509	0.504474933145886	0.493907620283712	1.18189727513019	-0.572274351996786	0.398613777246281	-0.922585279627167	-0.627554219388133	-0.0460288364800622	-0.312600587386992	0.546130863169504	-1.04277029436905	-0.389562982861015	0.0357976754061603	0.319857053866954	0.608313210078079
P0CG47;P0CG48;P62979;P62987	0.336790349171306	0.201808468850971	0.1877095524039	0.905942549908837	2.13458634231647	-0.396506590696911	0.146899740456761	0.228894191661767	0.598632020497064	0.521875004920567	0.381499157800328	0.156679911459683	0.191098061680055	-0.180851526598027	0.0357926266844293	-0.179765992184114	-0.142597104469493	-0.204074965399238	0.49440517119327	0.540077164157152	0.541756665634039	0.509617778197324	0.750487136349456	-1.22752919054389	-0.356319969964174	0.364511366090482	0.260450787128897	0.592350421580142	0.626155241111863	0.432393408205865	0.737631113985302	0.153117281375246	-0.153717137429073	0.198118853062897	0.510996559246824	0.427181700766425	-0.664556706911479	-1.31244151036413	0.0748302236527163	-0.391543288668746	0.258443843207408	0.311177760659637	-0.279938772509778	-0.315618016777834	-0.284156047046642	0.100311141879698	0.494817189613476	-0.0825412736822799	0.0975724563064451
P0DMV8;P0DMV8-2;P0DMV9	0.88142294674828	0.187480582138238	-0.161761783225147	-0.188503706381442	0.641652094824962	-0.75924777935586	0.490571796698123	0.264104505955829	1.49227615137686	0.709992122892333	0.78729203184261	0.0945742430049493	0.88181896060495	0.869094822801874	0.288665751569331	0.285135660913253	0.613473406178764	0.368958508291284	0.567164441899066	0.162985957505915	-0.432082406775595	-0.277204100948013	0.0315593338887723	-0.799484142783334	0.536755640605232	-0.774553114270511	0.10589022704301	-0.5548199409819	1.00366663924972	0.290484754055337	-0.203302951121671	0.429750064795688	-0.401399909894618	0.56708375788532	-0.0539022112127439	-0.136595340457559	-1.51125849367532	-1.71904328240389	-0.136117142983883	0.273008508590897	0.312302404232319	-0.0735211658220824	-0.115930525996106	0.0873012671297176	0.734022879878897	1.21066084363527	-0.0169775590895351	0.389564481000611	0.168731862763142
P0DP23;P0DP24;P0DP25	1.08806849175599	2.00709784987932	1.70975214618282	0.236947472848939	0.151042459671684	-0.528191520070717	0.360039185323403	-0.722130671291265	-0.236983415020779	0.865386744541147	0.701976078312268	-0.825541010112618	0.208287474255129	-0.414056988147803	0.781225856288589	0.727618482311503	-0.271514484573061	-1.0196633145838	0.714560077135836	0.645891745139792	0.724219607162137	1.03934281159313	1.2884693280889	0.462925968597477	1.05321164824047	0.800394673801221	0.150956135850554	0.845919042958176	0.710762273871586	0.856498478145582	0.467811707951636	1.01033532278729	1.68345669955612	1.32048820029222	0.669642418405034	1.18365149668614	0.0407290449766664	0.0115299568147523	1.05262907114269	-0.285416901785731	1.17242653782726	0.496392909902233	-0.289448909213315	0.027084690769943	0.858224589380407	0.905362740427341	0.470120329260225	0.222892347739453	0.612183454352514
P0DPH7;P0DPH7-2;P0DPH8;P68363;P68366;P68366-2;Q71U36;Q71U36-2;Q9BQE3	0.64256999378487	0.566902410731036	0.10515387130789	0.420605509178945	0.595940432845054	0.427295353792877	0.395442810542334	0.741421575514854	0.123238603695775	0.284324954341994	0.205525332383778	0.319849547611416	0.620513242257554	-0.495193952791951	0.43562197394408	0.703226531802087	0.318803863936215	-0.340145173094448	0.403291397092991	-0.0303511786658692	0.289185109716697	0.361047517874887	0.344920959810922	-2.40907969397739	0.312534746117477	0.0592720132047324	0.327606234550546	0.761982862303101	0.537861785159004	0.506749476506377	-0.0992338258404885	0.517025154129134	0.687078857050058	0.576269769990428	0.461738394211695	0.773790792734282	-2.81254472277951	-2.29176545665567	0.284204386186173	0.733204273654282	0.658721477532938	0.205899632645278	0.278502534520003	0.674334133754937	0.199389358717049	0.24772472222577	0.0817598709341922	0.15197717636474	-0.404195721380788
P0DPH7;P0DPH7-2;P0DPH8;P68363;Q71U36;Q71U36-2;Q9BQE3	0.579054643821622	0.530984638595574	-0.226444917614923	0.0319205173818787	0.132999172188201	0.152898901357277	0.5846852706448	1.05059328383575	0.471024046850631	0.67817258017304	0.472399821294229	-0.0148764573447163	0.468423909772305	-0.493959268383346	0.478605541220135	0.778409476157245	0.557843122887501	0.0984461058767831	0.705916840314467	0.419315611941686	0.56843869507895	0.716707554349233	0.584729585809985	-2.29704809287974	-0.470660802617692	0.313516856101457	0.566376916520961	0.914120031417815	0.718807374387898	0.785042742887335	0.283924826863789	0.289523861898152	0.63817325879884	0.889016594912266	0.66005029451059	0.849823465363721	-3.21286348110459	-2.50244904312592	0.000878861618267494	-1.05575410174527	0.758764823415047	0.293963886056781	0.415312856824595	0.304321042929003	1.27228121141657	1.24248973478117	0.607103841720293	0.636959752295607	0.68893195327695
P10412	-0.297467926270425	-0.0587656298071029	-0.825665523690916	-0.24906323509092	0.619720915647759	-0.404318876512839	-0.622517390285457	-0.717101021462713	0.34447509055891	-0.1781577011313	0.275755221197254	-0.143474098749899	-0.36445481172086	-0.248812857261054	0.658330336638336	1.14622110646473	0.484496281876159	0.267736602859882	-0.833503366791808	-0.854343693012801	-0.963483379401349	-1.70743143372325	0.253472710025202	0.147329359858052	0.670557890720372	-0.838008569964326	0.833827351973393	-0.635552891766606	-0.538744074140257	0.30809425125204	-0.233791322432098	0.0369914614941259	-0.120386140650275	-0.168384852085699	-0.70145572032903	-0.727072469682214	-0.0282404493118912	-0.192025501144329	-0.147854881221887	-0.426111309081586	-0.224164192032613	0.191660824861391	0.0395145874111371	-0.915136080824359	0.0447465057973126	0.274687718519809	-0.121900294452605	0.146769445741557	-0.443133393129976
P10412;P16401;P16402;P16403	0.37567690577953	-0.579649227406486	-1.02350399851808	0.140250510340717	0.138988396459161	-0.0382264925067925	0.471035635283521	0.426254190279854	0.627468411473743	0.193173080792461	0.0132880850336962	-0.262497368107064	0.291030172821779	-0.496513658895435	0.0062938497410178	0.286833438950308	0.261672625811687	0.219542494708377	0.0565539553023823	-0.600828386165829	-0.476775064908597	-0.435663483541727	-0.245612358261564	0.53591177147086	-0.177006444000471	-0.372792800890755	-0.0698463651088249	-0.269778423895391	-1.23747820377742	-0.91783769013211	-1.21913646333164	-0.451839146658209	0.348237466972499	-0.939557729971742	-0.595062870121833	-0.681037419737587	-0.193501871193733	-0.578451019288175	-1.59315047798305	-0.693982858337484	-0.672415060164966	-0.577913306043957	-0.470095020758583	-0.370338971624146	-0.571819625669482	-0.626218267288061	-0.128384047906016	-0.0866419908677906	-0.22022096237319
P10412;P16402;P16403	0.656893079489952	-0.179531799473695	-0.932488418031394	-0.342218881293744	-0.37263085925105	-0.128750699435036	0.351176359637985	0.592961293338763	0.394856004984738	-0.0819865182636352	-0.0282965744290326	-0.0828998660909014	0.545884894703741	-0.527831767635881	0.0154482757744996	0.594859586433713	0.290940203397294	0.123800934069628	0.126199784367709	-0.815799508694064	-0.51052400935227	-0.650114894350143	-0.3420773733341	0.685038656200366	0.011952336560784	0.119685260969908	0.635579613128437	0.533281051867432	-0.553344254903137	-0.361919648263937	-0.949501249005359	-0.039376767442272	0.809198716010338	-0.0864841366300206	0.110156836015592	-0.164416051198155	1.08734579172283	-0.0266919342576344	-0.427584873975842	-1.04116300633226	-0.419806423441573	-0.507889833829705	0.963576718979013	-0.0845803347300346	1.3636352413982	1.22743504687297	-0.0346515977189839	0.0330845373038818	-0.0871626326548082
P10599;P10599-2	0.0661856167867369	0.0846733059610442	0.395654849573806	1.46659877660901	-0.448161323600504	0.54681443755598	0.345193748155061	-0.278974492597785	0.830074425645268	-0.068314414338587	-1.0214738410839	-0.0836026939950832	0.146373478542878	0.50942532711141	0.340661733098412	-1.31179248709583	-0.618248156459991	-0.455882115755643	-0.399990658842067	0.087916746223359	-0.0301757342618912	0.290968313345953	-0.17030659700908	-0.256658560766694	-0.0847437820456615	0.75302008190201	-1.255453579375	-0.392555768499879	-0.400572049594623	-1.29257797854175	-0.667013962079527	-0.323029668082826	-0.678473061998583	1.71699881887943	1.18082366459581	0.780842444137968	0.0995131156720459	-0.951321222595476	-1.58020162590843	0.100317732508365	-0.0403721641516656	1.09571780691587	0.86274078347705	0.556228281236543	0.231175360074625	0.426263219054383	-0.521569364156075	0.0406353695078578	-0.31616377198513
P10644;P10644-2	0.365290400488279	-0.21155830371751	0.730804226567342	-1.10638401756426	-0.303156100072011	-0.8184373583274	0.220792652650826	-0.571046359446836	-0.591934355895609	-0.226205754083459	0.633483919352864	0.289884368937517	0.298952688331182	0.526811320954208	0.0225335684251908	-1.10372502455812	-0.772270149324379	0.497993855970839	0.503710106693127	0.239615045056718	-0.0984002953600653	1.05039394727972	0.0128936000423761	-0.0584206623858305	0.537578476069108	1.01037777654888	0.326271743711352	-0.496264718951235	-0.293899850515921	0.103407201784565	-1.12358829711195	0.0672399641734118	0.193106021602426	1.07894510933241	0.563951196262509	0.0748151226318503	-0.0151857117086911	-0.419636815406124	0.852643653270874	1.14461216903889	0.604291936683105	0.418956478149394	0.092704627175121	-0.120371491196302	0.0879942969629583	-0.236861475282373	0.77125297070404	-0.740191042026978	0.556710588767305
P10809	-0.0633970761160009	-0.0668450416377929	0.268715105365809	0.0281506603486932	-0.240577140802518	-0.387409949528558	0.0210763137980025	-0.508561170143181	0.144129078758648	-0.843490762042013	1.22854294314603	-0.304022629647285	0.86222102680901	0.859445245737916	0.273988187944341	-0.459392550868805	-0.578979007935427	-0.0725513643279732	-0.480447707962264	0.343764158361755	-1.00504041495602	0.0639056768541414	0.616767675561083	0.752065654549944	0.238243274935701	-0.217631662858011	-0.421923830718006	-1.18649819377885	-0.679606570158971	-0.52659889812045	-0.920390517448295	-0.26939261889467	-0.401730161213177	-0.0359072231272	-0.745914312901934	-0.468380498886702	0.519849068041818	0.990888622683824	-0.982883418683151	-0.787006033557153	-0.218369018074682	0.330406708038807	-0.0828071550249149	0.259435804111665	0.740502141901911	0.312657990693736	0.227661660005702	-0.0843124064448937	0.466858354372886
P11021	1.0730319276328	0.597091264231607	0.66781966073306	-0.427140480919742	-0.884587734267638	-0.351542953937125	-0.122773108549702	-0.286818240077536	0.0865139391146546	-0.259301256595439	0.336912902066167	0.466594622815076	0.124157639665538	1.37860622035552	0.125950621236205	0.0376347077749492	-0.222582371305681	0.497547589946576	-0.042432701968444	0.437104367831187	-0.375440757880024	-0.187887296897456	-0.624458588437157	1.03222890156521	-0.648066636391444	-0.574970934364928	-0.432790271625841	-0.674808279045549	-0.98537248278754	-0.14632202794301	1.25777954746151	-0.0141197384680184	0.0608458521236088	-0.416213979649166	-0.730918644028431	0.617756921271105	1.82790319240955	1.33653742810201	-0.806228191849736	-0.600015337595229	0.263084110871326	0.712588055160551	0.189689405560013	0.00579493189102693	0.262716569681498	0.904223922582655	-0.270416550457202	-0.157576536733338	-0.693726264672777
P11021;P11142	0.284669237281063	0.204478789762191	0.0225381065163294	0.229683097877019	0.184358523950947	0.259905133405744	0.314210783068961	0.646128943026577	0.0213885984799388	-0.56288930990057	-0.327409351290822	0.206497710052611	-0.0203863870799781	0.412350665830508	0.224531873884047	0.121358589820481	0.475304657127971	1.02552390000057	-0.0116959584918246	-0.138162089309077	-0.055833692510826	0.0575853980552457	0.0307080666867509	-0.630332185209255	-0.499213173215159	0.434114846455989	0.473301555496769	0.401338972524303	0.135722133322997	0.286163586683525	0.2869062180591	-0.449874682508071	-0.657929952851873	-0.0087032941727415	0.0884112346958887	0.423517361562452	0.303868477340103	-0.234486638662901	0.203080833841821	0.49995352575391	-0.0407248698700299	0.0333853469375642	0.359258658358877	0.188123955866882	0.355265386604035	0.68530149804017	-0.392745701296961	-0.390030509051488	-0.264108676927577
P11142	0.357222490929237	0.460556732335801	-0.271215582200507	0.252600317404347	-0.0654017982968489	0.0903208557617731	0.24862303534526	0.341681657212138	0.0145122017119483	-0.0336694699039943	-0.108146825931726	0.159575564203583	0.143658291973549	0.295254266059545	0.26877819835545	0.100016574470768	0.11682029237092	0.222613982359002	0.308683172136193	-0.0861698295429249	0.0330165507950405	0.435487719207047	0.0474535553231283	-0.706144057163731	-0.220652792490173	0.349030307618319	0.0227704491484199	0.102649234770703	0.308410698795904	0.282527069013284	0.303188979324863	0.414868995786299	0.303794095807936	0.167898228586936	0.350869586973806	0.542803524028981	-0.989628511671499	-2.27058788691102	0.203297821867577	0.44184008602662	0.258705825665804	0.157268407382237	0.170241158973974	0.277881532001461	0.376808098458628	0.501045229895387	0.114313818916084	-0.0758450278960171	0.00140663810167539
P11142;P38646	0.0521023662748682	0.417217216050117	-0.650196565248434	0.400476211350612	0.296781895855778	0.172101698896892	0.279066851237495	0.371526396440638	0.117380817223781	0.218489097589906	-0.414746177482677	-0.118160925355297	0.0592984819661355	0.417572876758512	-0.2279860837695	0.0241001566781375	0.0113905405759089	-0.601298032619305	-0.481951589303639	-1.09476078715387	-0.699353487829229	-0.164787546046767	-0.818601267963226	-1.12485130183652	-0.199105762800582	0.102211768693432	-0.0989208459005745	-0.374552544759834	-0.421491502853835	-0.46427392265044	-0.570287460866279	-0.160933175424807	-0.204901564797385	-0.607058664392215	0.0373971370760029	-0.183590152135116	-1.41661793802041	-1.73414269314725	-0.156884444147455	-0.0262070995263582	-0.031828612441861	-0.126783324706754	0.583957300851805	0.409062762314069	0.0158458935118586	0.00354101418751168	-0.00219070942869161	-0.0634647135559616	0.0152656498657514
P11177;P11177-2;P11177-3	-0.577925925209136	0.236023932617034	0.733214437766277	-0.129689678482085	-0.27016553764163	-0.421965466860698	-0.402727811255738	-0.601355559085372	-0.136664338558719	0.152198934719856	1.21155194713033	-0.594489581276819	0.293308832983481	0.372582406377983	0.32496565600857	-0.285167659089832	-0.222535963252989	-0.457684799433357	-0.125483249712682	0.546701662393769	-0.296803215053711	-0.351622686970419	-0.286622371652707	0.39951530727462	0.306738146586033	-0.418538869716834	-0.327021008308994	-0.341013015556527	0.162241023551065	-0.272958750131766	0.258378728282471	-0.23922386626369	-0.217794950679318	0.443961551760801	0.11316038583088	-0.389121975988011	0.998012075897838	1.02034791268524	0.30575931601901	0.139349211220424	-0.129066434189044	-0.153327205374991	-0.106338911737154	-0.0607756241407374	0.0566776440168634	-0.31140917441467	-0.129533548539563	-0.271424873138929	0.0597861501089997
P11216	0.434226394539979	0.307801090150385	0.862906366427892	0.272108709818889	0.331950924468624	0.220435250904147	-0.552657000827258	0.49620339937763	0.525052403064566	0.519037082382731	-0.745474665408905	0.0750416266024549	-0.246294490292191	0.178821901452503	-0.289262905108598	0.520516023757837	0.333142179437728	-0.0034246462927113	0.0918355595316505	0.51955336085741	1.18523439545539	0.728806032099193	-0.339720122155541	-0.490601725533006	0.386746987806682	0.326906689070194	-0.174727565751428	1.22809139393014	0.888180332310847	-0.790303717610358	1.21615288894864	0.397594711805545	0.154249824729468	0.0704532222226032	-0.583418218997369	-0.100534523156152	-0.250122468245055	0.0555408002490775	1.67406774491417	0.424080033706939	1.42940883230831	-0.553140811730568	0.00207365163406128	-0.0591089994520129	0.599162863773891	-0.49850071265274	0.543903794990731	-0.911340080564934	-0.215346926756005
P11387	0.600639060039938	-0.399479433530819	-0.358371478859169	-0.535242463457988	0.0789510694916687	0.190169514232943	-0.638453638663143	0.828241586834474	-0.0336011917350289	0.42268403912826	0.509332415875556	0.560511585382369	0.188221834658147	-0.756442642138125	0.44582660071981	0.970027546573318	-0.596521622635335	0.957471968242029	0.342008185120911	0.373782138682081	0.334914028462544	0.232273840366059	0.17992304272105	1.24041198506277	0.571484475805749	0.35541125793818	0.426082109968826	-0.0935666973265075	-0.241218808359601	-0.272851055471958	-0.392162192866151	-0.0913572856659513	-0.219630181575966	0.241756376374741	-0.10548457743133	0.236071461101631	1.69250267521052	0.279908000770097	0.398117781125841	0.544252803616125	-0.409837834438669	-1.06347017222474	-0.213340018558799	0.176027827533344	0.520465534159246	0.0975196605959318	0.0100440688427365	-0.150153894733136	0.308825200633995
P11413;P11413-2;P11413-3	-0.284034910575373	0.519574477619588	0.883629350589587	0.0939472402219445	-0.25000098554728	0.858596804942642	-0.148621348846906	0.227041484149454	-0.13003580168556	0.532134240785057	0.431749038705476	-0.628318104849862	0.384503434128368	-0.145753522890262	-0.157892394147973	-0.260458725224404	-0.028341544887486	-1.09384093712552	0.0358374417657164	0.785046690329703	-0.49710296022488	-0.126112712654846	-0.392185506941064	-1.54494139672365	-0.0789817255944494	0.584592672858907	0.755529846419235	0.868233412982465	0.51577513482559	0.35634232138415	0.0896974388309297	0.803366699680669	1.0593905533685	-0.421618681443515	0.573149664079272	-0.174729906535518	-1.30147559584095	-0.591090145031592	0.29197130906055	1.0583728953934	0.106293653205669	0.0826152059367739	0.0984532661304516	-0.36913490289352	0.437056314225688	-0.111321088928213	-0.149205587523521	0.073399324847965	0.739634356359269
P11586	-0.182548332741054	0.53278788744724	0.370140071057076	1.05016018398992	-0.0720635348323823	-0.113172721265411	0.31989185289757	0.347595543809086	-0.00205737127604082	0.231879259354091	0.169262733997291	0.537617657258396	1.34057155949522	-0.317204297577553	0.71828914416642	-0.130258784452178	-0.154912152483945	-0.482145609377702	0.197868479309511	-0.922175562032871	0.311870925651059	-0.43098323937012	-0.0119337222183216	-0.806490558562927	0.690839639487985	-0.184581306826792	-0.288674154230177	0.261181568643398	0.410984660848508	0.299478070330609	0.194740311766889	0.680776082845834	0.381320015216071	0.382955238997138	0.0577791880764132	0.60336103363482	-0.712475925648983	-0.675706621670286	-0.199207153280184	0.792331087450727	-0.0244178656688074	-0.339933273160729	0.293035342760732	-1.53292592682532	0.340567362863861	0.527917282509502	0.514857104363297	-0.955479212899175	0.325921081804407
P11940;P11940-2	-0.261223666044588	0.160073247476471	-0.415547610151771	0.14197859638381	0.402411601728804	0.691024534772944	0.574722440457017	0.431302232968909	-0.147959951204449	-0.128283797691328	0.0241550266937434	0.164142368986903	-0.0730487908497064	0.16548537192701	0.469646607618359	0.281918217693006	-0.206993485467148	0.1169246523759	0.0965893793055314	0.546858857860883	-0.293320923742026	-0.0402295623907046	0.0210438736210027	-0.883749738843072	0.488756273586022	0.324957599428132	0.253758212251879	-0.126372723992198	0.240085240836811	-0.00252175805898231	0.0494203826606376	-0.130287226584277	0.0211288348976089	0.370107024851769	0.312656476091207	0.467525430222202	-0.53857575166653	-0.634496635501453	0.0027177912605031	-0.229230475157821	-0.454958112802026	0.0675744300987031	-0.980408486178261	-0.212781581035882	0.183069607645525	-0.109790775449163	-0.410932344580195	-0.654916466418469	-0.0659624355169433
P11940;P11940-2;Q13310-2;Q13310-3	1.13347766868157	0.813445488363549	1.08892167160653	0.00657036916760815	0.214227574826763	-0.487428313997945	0.0948851568441577	-1.23042783100533	0.176600730539616	0.305548815831248	0.229969243011118	0.969269229657788	1.06817211823584	0.508809528828688	0.925133436623788	0.8850024727133	0.114659618934082	0.329876569070911	0.90178640221539	0.932747815996217	-0.0796489600525881	0.662076112394218	1.04706667838343	-0.706611104170136	1.1598143306548	0.635603065849065	0.814187264800266	0.0507576218773078	0.18072087372213	0.922946955457578	1.66055381226831	1.11062689857553	1.27221913296067	1.05142485326602	1.33165971922271	0.93786146185914	-0.883152241756671	-0.476843362096049	1.02669571881453	1.20411555808478	-0.233347950410677	1.85218140848459	0.708387133678841	0.0442421601662895	1.83363254278965	0.89025081867849	1.9956740807963	-0.0397520877706632	1.51132812444746
P12004	0.758660433668541	0.2552340279363	-0.403336527931201	0.535144522806391	0.392317034020017	0.05880112652981	0.0611269515587814	-0.0650083266284526	0.0829941710632555	0.525282468521195	0.531739879932165	0.672945363180526	0.177505187978131	-0.0395053089669422	0.684794680218744	1.31391926811318	0.279948208242207	0.837814079385005	0.844475826809527	0.59837592923617	0.469781962939189	0.544981834501	0.602257820113385	1.125612827287	0.615955787727437	0.209488891569881	1.05950009866165	0.52108622156109	0.549046188743251	0.410974040082902	0.707295033798557	0.383097789193267	0.580153581843695	1.03717217960239	0.603701253334796	0.678311942166642	-1.06671082545584	-0.817990742310904	0.0221545760682148	0.533661214373399	0.216827634067291	0.460697100518906	-0.0778011526414388	-0.15331949639611	0.459722518562368	-0.961731350840403	-0.0663593723210544	-0.30174286040715	-0.768891861782065
P12268	0.902822786711751	0.377757297855622	0.10641953115866	0.325824688657609	0.198728199515978	0.433526472632873	-1.03665614660122	0.556320645144595	0.000140593952652271	0.221190128184927	0.377317898153709	-0.305488248240991	0.527431639671822	-1.58574484670701	-0.0540179459293462	0.499438899577893	0.732240176002602	-0.054131545604969	1.12813098934091	-0.862667950709178	0.623498651526011	0.603463701536396	0.555145794563668	-1.09298623258393	0.36984184368977	0.108727760852856	0.977186563713566	1.14237098784357	0.280893851437	0.922549866575746	1.21781906116906	0.77907166973798	0.862032294489442	0.800060621248459	0.314775437258617	-0.42614631006382	-0.927800732835382	-0.372273789627147	0.958006508144234	-0.0120078073319297	1.51457338684107	1.24652837428504	-0.284392860812823	-0.45535689850539	1.53759860503091	0.582992397183122	1.3050421806496	1.05076747569669	0.506272751685913
P12814;P12814-3	1.14929791972295	0.699876454600872	1.14182415727229	-0.922720223352452	-0.118411349717665	-0.498056765117441	-0.341705786838704	-0.165105600015202	0.0714510359223715	0.194735451360118	-0.27130467414793	-0.0702384606276768	1.20311455584742	0.601051307883126	0.572860591110266	-0.247984858626238	-0.491560551816466	-0.825254833302713	0.685845649404932	0.419158403884173	-0.878884443803549	0.438595043475117	0.703889642729097	0.0900071391940455	0.275993868754429	0.595211793772248	0.338809918417183	0.952582547142108	0.746083457143845	0.0689319903039344	-0.866224426285236	-0.369041424211495	1.00445121780727	0.806603570429567	0.561300685016571	1.27330566209775	0.850622583729155	0.100779997939282	0.798584335329508	0.445441122350813	0.624933884087231	0.488465358116027	0.162839241053173	0.816858909548176	0.0623256923580014	0.0757811660350392	0.213369894071387	0.596254025579006	0.357845387346076
P12956	0.482863237927095	0.194805066298213	0.647701447399295	0.638262257966716	0.597587316847674	-0.00930763062776482	-0.168065491746859	0.162390948889268	0.0184356944497499	0.0671341825826171	0.438791475388527	0.359285393859219	0.676878284837563	0.549502141122271	0.745923115286209	0.618805383573639	0.119469732679664	0.439916799354239	0.31022943721082	0.451678913092952	0.341535301236764	0.131412343606212	0.797323814501554	1.02540702411621	0.475707743859206	0.81532839857423	0.531271485871888	0.709373932350834	0.476003544926762	0.425296504717526	-0.0170240739704155	0.0970869121964907	0.59832939194889	0.737392563136399	0.486272441283313	0.763660046229759	1.18232882345619	0.0598268216894525	-0.0633075870846063	0.14413622790549	0.43216623525801	0.629555421109797	-0.360614177964359	0.96883954983906	0.530399985970471	0.224265132726111	0.194292212449583	0.427772661086249	0.579798757823951
P13010	-0.364599719769112	-1.23637843807295	0.0222215143300674	-0.830983786590647	-0.150936288682857	0.119973704549833	0.404603570773227	0.13846149428523	0.189647761056494	0.346868017801467	0.441337070649375	-1.1131866771906	0.375602347651367	0.326816678845616	0.469495616185901	0.37311233256062	-0.101931448644649	0.511355567398157	0.0953694049434973	0.50938811038723	-0.379990152163998	-0.392506577553084	-0.0163763055584817	0.629974439497349	-0.104007474414526	0.596176523202066	0.331622961516085	0.66197740537898	-0.0852119278237441	0.747228596344923	-0.364804235001669	-0.453635996386802	-0.406572010815411	0.169005724900938	-0.929665173760337	0.296172611636935	0.563731679890218	0.375909139359225	-0.302274803819907	0.116802273442298	-0.571526009802155	0.188438821988707	0.366588426995569	0.280873424359637	0.219825458580848	-0.395813090777978	0.252297460024242	-0.515485463385014	0.631026062720049
P13489	-0.669379114507684	-0.409797111711872	0.361796324834426	-0.519423592154903	-1.08678435189913	0.193523649439141	-1.12051642360974	0.765764223443282	1.77503965116447	0.580248275391772	-0.182408766860805	0.0817861815934954	-0.295423055027086	-0.369548571080186	0.121296442601669	-0.977624603257775	0.436636895653909	0.0897189645167816	0.152739997189533	-0.157308471568184	0.738950629941366	-0.737692596276162	-1.24230111074376	-0.430783214159797	0.381823637146094	1.36331727918999	0.340802624431325	0.583638387923164	0.865284772329764	0.468698011472397	0.837529969774793	0.306104264488912	0.6729574078266	-0.0247008154288327	0.534565802119869	-0.30386384518998	-0.250628590356193	-0.00662415803012372	0.876054558957486	-0.110490253894886	0.35319821699503	-0.511630267856822	-0.278260923956378	-1.23179602864866	-0.268537076319794	0.0849436245006051	-1.03677632533926	0.269411134143282	0.372204708676401
P13639	0.240669757641211	0.310451194647381	0.121482511772787	0.297045454860288	0.418118119715182	0.185808931811235	0.272947676321555	0.0871438254903632	0.255518994414895	0.453971862072419	0.193216133362797	0.122765809654052	0.305848603920795	-0.267642984365963	0.526075719618707	-0.017146354213899	0.250229421434351	0.0201921468052635	0.608521271923286	0.550559535671326	0.409792510268032	0.512240222648778	0.51780400886575	-2.8815742801248	0.193074400984988	0.333448474204451	-0.300713045084016	-0.470365227208794	0.413590965560335	0.192017227063922	0.0957180771968573	0.23785759360689	-0.0242806704132323	0.522989597685585	-0.0806984904501773	0.163320267901703	-2.21773024923279	-2.47101108732774	0.45649874001473	0.237678993107811	0.470075776238206	0.269372449644839	0.111946379494869	-0.295727050091818	0.23351085587685	0.0873716095159442	0.0882612684967391	0.0669818273873773	0.0386309247969141
P13645	0.536620017827352	0.780347838217137	0.232335809409765	0.49918266358389	-0.841236335405398	0.047013068731985	0.176283401001406	0.471979708934304	1.3043026871976	-0.749678949792642	-1.45013854089064	-0.440202198580026	-0.661135090169649	-0.608471491416141	-0.821652561163646	0.158828880926845	0.201225229880348	-0.161051631839571	-0.848763609157657	-0.200399771243744	1.11252530662645	-0.96711069908348	-0.546863009789565	-0.770992313609942	-0.723381358977743	-0.0864665625003396	0.274690283484224	-0.225016585236655	-0.492823330760249	-0.195401727721376	0.147004860958184	-0.709067952526672	-1.57320769825976	-0.634784268095824	-0.304518114427841	0.0516723826981231	-0.463685533758675	0.197939531050976	-0.638574841582922	-0.360155714226498	0.0143913373445349	1.15414573405864	-0.0383025582673993	-0.906187811193124	-0.227100135787747	0.39150200097608	-0.475747850683622	0.138317993927104	-0.178423811771798
P13667	1.87815313551274	0.467395634073058	-0.173579512283661	-1.1579920787865	-1.96074085246513	-0.232860736055185	0.579524440792549	-0.357209111910402	-0.275076809946831	-0.919718878157965	0.462901723760277	0.331979838263475	-0.19960205963681	1.5074942892913	0.406764951910683	-0.00770758477773847	0.00819397882784801	0.0419963144345986	-0.41440655245234	1.71082613850064	-0.553956679696677	-0.929308967419478	-0.977547453960509	0.764422346060591	-0.877407628880732	-0.557483825912788	-0.415241888858118	0.0210980131386561	-1.02418689055686	-0.20843044861398	0.859056517811816	-0.360516939747318	0.177005767433521	-0.200414268777654	-0.852974579319824	0.00284210657966769	1.60132248776326	0.589336453208934	-1.05018404764665	-0.961102698969879	0.0216158213021788	-0.0109115998155446	0.666240994144553	-0.200638777029573	0.317110076445268	0.916355487028505	0.240618464984725	0.185140078508076	-0.246606483600056
P13693;P13693-2;Q9HAU6	-0.368692370695204	0.101022456934549	-0.774787370999983	-0.118493555304236	-1.12645555229421	-0.111160661957248	-0.0909030574770861	-0.190271753051181	0.462927321034921	-0.302069694230289	-0.840225521961274	-0.162962431952249	-0.394904698535431	-0.650279456942528	-0.296767188911496	-0.0738443670410563	0.350614903115755	-0.0396033256185705	0.390549117032626	-0.469764245205134	0.108513728641141	-0.156521688593732	-0.479979124058061	-0.713753500643434	0.0802125065506783	0.0479574640733751	0.340381227050295	0.324721295534236	-0.283665840114903	0.399384120377742	-0.149716838097383	0.174803145045796	0.258083349337878	-0.254474991962825	-0.0483499053547314	-0.273813026041385	-0.541239205729884	-0.699311682253535	-0.429562717580719	-0.116514223930265	0.330102845518384	0.337066297019912	0.645022844854063	0.33044515109478	0.0453390630711976	0.0859186044367891	0.155217560307364	0.205160604234317	-0.245738397942318
P13804;P13804-2	-0.900648797034585	-1.00769913866087	-0.909446828142447	0.471605545145478	0.0758873032948724	0.245457333039943	-0.255381648550741	-0.246695647832985	0.365013082696444	-0.342793743611833	-0.434924975117859	-0.571237163987386	0.0272339589198665	-0.208895977398404	-0.174717426791022	0.243387625962229	0.275489649735821	0.292452004133247	-0.127723369912792	-0.372684871169294	-0.744595641389721	-0.279612144800823	0.104504246031805	-0.229201859652196	-0.095458125833453	0.442820598330326	-0.237696327494347	-0.296232948437194	0.372631283063164	0.0282230230841874	-0.566403540307132	-0.646184997842567	0.0209728058761219	-0.619942967273008	-0.397910700538833	-0.459398731631255	-0.676810540175447	-0.214778878001849	0.535175461848599	0.731092594111674	-0.0736518750250387	-0.0206572008912989	-0.293139231877711	-0.589336172127837	0.712984949382712	0.180963086815266	0.736416671609161	0.235795666232721	0.37391300525444
P14314;P14314-2	0.611647158006437	1.03356195492042	0.694354664368713	-0.250972402536556	-0.322644469498004	-0.070721359569015	0.0583771902625806	0.754097266732392	0.245454614753469	0.537329271436353	0.990518963198025	0.972932003105647	0.0574433247960112	-0.512570181341503	-0.460329934897713	-1.39839273742344	-0.159767356308017	0.337839306717097	0.586730619021335	0.333477425819109	0.818045458300047	0.647553905724701	0.0900182535467537	1.92899520414911	0.154751777107981	-1.00809896836767	-0.555309754133249	-0.986017480256718	0.933044123163972	-0.0143827690427722	-0.136466811511527	0.297526341215682	-0.394011359371374	0.462377333620048	-0.191800162798379	0.420190722071317	0.415223040227332	-1.54884182877623	-0.0394861260343989	-0.335121634984422	0.737112109453096	-0.0757117141587579	0.277423693699417	0.529203062932241	0.740586465109482	0.62748050378776	-0.191122205800943	-0.00966877756881732	0.0533265324741766
P14618	0.276027183680511	0.893334247231144	0.1369373764561	-0.148102801505373	-0.739009631831952	0.518359991871919	0.323364753915039	0.80541470230348	-0.1032280612269	0.474268251491016	-0.983620558533641	0.71216307366167	0.330854451410682	0.0763220696490609	0.238122344902441	0.358309590846049	0.597587955099613	0.499339782941157	0.535256732022892	-0.277617282456471	0.87691005893929	0.16678500637146	-0.352962720905246	-1.9945544616012	0.52067668292748	0.333176461320389	0.991085915939085	2.11323768532462	0.491243069886175	0.613781318133841	0.882236855797065	0.786225673209583	1.31493065504121	0.88238334968723	1.17772803018152	1.08469521521922	-3.21762738523523	-2.96338279084009	0.0419658617822132	0.265765434762889	0.950978341245596	0.492501722934043	0.570949405108566	0.410296332491735	0.756107106943583	0.396489891734463	0.0709309156474459	0.397130170118213	0.00356222631584914
P14625	1.21583124441634	0.947990547264196	0.172230244648692	0.0611910738081091	-0.484474688429712	-0.315277111344431	0.411132009252932	0.194539225840667	-0.476432408158919	-0.557528334809425	0.178975414606463	0.188390059631435	0.259946672158752	1.14914091198051	0.165020192904262	0.149974831123473	-0.345533679410999	0.668846163566305	0.101786638397033	0.801015701864012	-0.0728238660992911	-0.359388955069155	-0.833442580423628	0.868402189331962	-0.778925375046868	-0.749546276715692	0.209061861872389	0.68010997804208	-0.768400063948723	-0.440235682199828	1.12978042477351	0.168011189027956	0.317566158295101	-0.224479728743601	-0.308765976080498	0.153530638321073	1.8334864458517	1.42515010365269	-0.780188851764112	-0.121333689600503	0.0850265410595631	0.0354608477025736	0.618461292256967	-0.179708796453876	-0.203850976697107	0.0439475955782685	-0.804172230695034	-0.55547755808358	-0.458374935396378
P15121	-0.532368704794503	-0.494523123044447	-0.517186503549801	-0.0916711066279133	-0.539227157770299	-0.0069371775152951	-0.0784569609144694	-0.41208460319697	-0.0874564248231061	-0.153435784966542	-0.743870861959274	-0.342889671582629	-0.504896671593777	-0.725639818633585	-2.0303433143903	-0.955099140047183	-0.301134607883313	-1.11379462705092	-0.662089254213485	-0.49710193579819	-1.1681286261669	-1.78655037122738	-1.56454270476243	0.64429168045735	0.122753119430808	-0.94652156485477	-1.06287135094987	-0.382828006970179	-0.635523244425993	-0.6418909582061	-0.435532281484301	-0.879610402296994	-0.737336312093242	-0.818378742345577	-0.815330973434129	-1.1845643970873	0.619191266891627	0.496874295814295	0.145166582736073	0.761961129979094	0.637311464202081	0.976619931495335	0.0894338472622821	0.332042420962197	-0.105718070166007	0.469302674695713	0.0560997701871039	0.288237880698475	0.0580755160466283
P15153;P60763;P63000;P63000-2	-0.0410905151575569	0.369557906147902	0.725826567517198	0.265053794180387	-0.053695871478224	0.376032741638625	0.130367084018396	-0.107523443537973	-0.0911002118078833	-0.109707911721439	0.612560130360485	0.210141385069046	0.51120995509801	0.799123449542224	0.404826732516136	-1.68509599327228	0.0353579080717233	-0.484433180088831	0.291262380628218	0.388210423181279	0.239508199920103	0.42299809736945	0.0362404953494382	0.308928170469019	-0.083429314326391	0.526518894475607	-0.407927654678799	-0.389943358015007	0.285452181470105	-0.194977320186791	-0.312778228890916	0.318710815737087	-0.446637265906656	0.780130001178101	0.72677871043045	0.473013041399108	0.592313464990234	0.323379789665155	-0.37014494883976	0.795020147081494	-0.0383292543118244	0.0151296257356377	-0.081516944601102	0.11478423500566	-0.217505116174813	0.38907709477863	0.355079673307942	0.0174248365753823	0.592862195780305
P15259;P18669	-0.65977881256665	-0.244132526960572	-0.164003231401809	-0.423207703507464	-0.349971280489983	0.0143982327419367	-0.179498813367976	-0.60318733790712	0.428950209597658	0.703597460224026	0.0441520600359898	0.318581577650081	-0.0309999763091882	-0.368810682283594	-0.0597821729064305	-0.62147536678814	0.444333258659973	0.429766985841073	0.0364826483634498	-0.191147977582996	0.873500265518597	0.532044924013299	0.768687408923603	-0.596319015325466	0.184026811309643	0.261172390749439	0.25275050304508	1.41838483723309	-0.116594972855685	-0.29152029556106	0.232268528395762	-0.667645511879023	0.27360218919809	-0.153906405283968	0.376780692355097	0.103007453045378	-1.24551933409004	-0.837747092529177	0.278702068955326	-0.0606413337518248	0.336990268661165	0.262065993589582	-0.161300182039164	0.0276260241021035	-0.144161632002988	-0.476718517780228	0.497753875929112	0.148883088494114	0.0144878559916977
P15311	-1.39326299421298	-1.01085537356815	-0.630038504408663	1.50841270211787	1.74655247029204	-1.02872574057539	-1.16675778981019	-1.80496146755855	0.312817731941306	-1.04042449103584	-2.38204388601183	-1.63296443616276	-1.49908608350073	-0.557744840099057	-1.32145439047024	-0.832711733927792	0.368965403855045	-1.06647070391361	-0.623487428330462	-0.400729032846144	-0.372304331608508	-0.182283907151497	-0.307693229009895	-0.201924049198708	0.154514773181082	-0.561634517571792	-0.679862464502215	-0.8597177265971	0.212000293635944	-0.564680616083236	-1.42281103679609	-0.762195260436085	-1.19305857705737	-1.36898467932917	-0.536677724384325	-0.401803578690874	-0.188009921933688	-0.030605784962436	1.03486116087278	-0.305600601670473	-0.60562711069663	-0.644531824294568	0.871820235214518	0.176738408950904	-0.621656972224579	0.266988885531509	0.63006357991412	-1.12881174509723	-0.536206624516857
P15311;P26038;P35241;P35241-5	-0.459566006470954	0.057613203973606	0.843747696586186	-0.143604082800959	-0.13789542245202	0.96217038768849	0.17855148067498	-1.82581569696009	0.668444220130391	0.2831762231087	0.250475462201413	0.393137574103749	0.980342329417824	1.18741840412055	-0.0580049726468875	-0.450723644891414	-0.168466164752405	-0.302699008291684	-0.198080876139025	0.517061770124288	0.146593104247054	0.667340731481866	0.505107597131557	-1.94424433779263	-0.268660697535613	0.424261440689958	0.00504966686431406	0.437280235454057	1.50783552765461	0.0772585717639095	-0.145156321754652	0.410160915004888	0.656331264257536	0.600102053407836	0.327240161172875	0.151818173227623	-1.41806447446151	-1.32593125818286	0.635259211122846	0.358070663170084	-0.329698073059195	-0.104413565138666	-0.489790205251921	0.341494897812142	0.326668953386355	0.687255614070934	0.667899517683753	0.144557289679921	1.16884387598887
P15531;P15531-2	0.494466541749624	0.42102138764683	0.957063025921309	0.4629564031083	0.616844734244112	0.729092699543087	0.700088265367395	0.19031509180548	-0.211579682629069	0.253878829892183	0.497782466455741	0.156893509169019	0.656560565713973	0.327151098025738	0.839943608213599	0.0683903685268527	0.473408227415076	0.035727930000433	0.138402145883013	0.173527388867649	0.152581678800283	0.833057385668612	1.0010470398463	-0.818975737694514	0.82772006636019	0.849533084486421	0.194480334986269	0.367725750807589	0.689413326460666	0.52170372962384	0.176068617461676	0.463914079945093	0.0834100353427622	0.644763956869932	0.660931907790035	0.103892280032728	-2.24666992614354	-1.82687574143354	0.82923189100071	0.406977435808569	-0.137860033922518	-0.240522527186678	-0.202226778804386	-1.35761352994976	0.18082774880641	0.158703684640228	0.333505872020438	-0.134974377758711	0.471104098759427
P15559;P15559-2;P15559-3	-0.854331662668718	-0.449407996988852	0.249633294518128	0.369910827840187	0.532836795820694	0.479141826400342	-1.10421934182148	-1.05184571697031	0.143764335108198	-0.0225284941693751	1.04028721232643	-1.19021200386881	1.0166920123382	-1.1008700920581	-1.09314441888134	-0.163053252830839	1.26246381069812	-0.221248252130902	-1.28868601239972	-0.177837411271775	-0.936716996508964	0.556153775037966	0.307302218296014	-1.47680389109745	-1.15755877844565	-0.367309508598006	-0.243227468320419	-0.167748645534144	0.872730615547569	0.317233747173864	0.0501189918538696	-0.373288597227176	-0.827973698615101	0.0219293513422677	0.601939309052731	0.118779047183239	-2.34074166998258	-0.949016121407425	-0.870863832653058	0.293510712565031	-0.139826732919087	-0.322070092651916	0.180960725520942	0.0115660496441003	-0.280413833881468	0.0620864741244326	-0.0700928728769256	0.13218863379904	0.843412247661207
P15880	0.311107912976633	0.278786931993214	-0.752430155935311	0.0536280072442257	-0.292617289754738	0.135953798672936	0.323675727989666	-0.111461500016324	-0.00845196015267149	0.350303285838149	0.1273722856104	0.0361647979450606	-0.0402311046095871	0.571415152196703	0.390358535823699	0.200441117548124	0.280212055697296	0.48388025030896	0.399447517972724	0.503841413048823	0.362696544510723	0.574522263257001	0.353805519660474	-0.741755884930914	-0.348696148873503	-0.489586140825898	0.0599540927821106	-0.843867164486439	0.352087498262697	0.256157229335996	-0.101867802273439	0.0247602693124608	-0.817717093841451	0.153837152593981	-0.139307765246446	-0.190722704914872	-0.779247830313537	-0.764575122391975	0.645245520167777	1.38226925060516	0.631958388530394	0.159173881643993	0.702056421501929	-0.955351969453949	0.0687561883740175	-0.0145236920590154	0.521921986283459	0.539286782691824	0.821274342999992
P16104	0.0918535021267566	-0.440255116581676	-0.765978381831597	-0.544078159077983	-0.654841248330489	-0.262563032766526	-0.281761533953654	-0.256712413463158	0.227067742558344	-0.0638186112771398	-0.136055462027378	-0.268936804820753	-0.038213846925084	-0.539130192945467	-0.581582683215897	-0.0191355123866784	0.133512146865995	0.135726073862429	-0.105842293584531	-0.469803644597794	-0.477755721382988	-0.832502314506194	-0.438903384363669	0.305959043795318	-0.391785535150164	-0.443698858303243	0.0272685205115143	-0.374405045283597	-0.55984300590451	-0.384393264504869	-0.763858860854641	-0.0964775664647694	0.467084580800959	-0.976039907142739	-0.805995643739072	-0.831717650359611	0.58661946041975	-0.0247203539369638	-0.959763685534701	-0.587444319579709	-0.536881762256693	-0.599688719726949	-0.646425124317056	-0.463874558077067	-0.601786544097831	-0.707835243332524	-0.273954972892631	-0.120503289165413	-0.274396832953714
P16401	0.214450264852081	-0.173008645563471	-0.803565404424269	0.0647290514604801	0.214352317926487	0.0379383717582184	0.407149014463043	0.403609785136443	0.380694861431706	0.283290332090115	-0.30538636387596	0.313598611499971	0.409831032078048	-0.184678053615333	0.056698856665151	0.728308761788344	0.314263087926877	0.434221786351426	0.414378668157731	-0.0986920450158973	-0.101316897454607	-0.104041278511258	0.271279687585114	0.715994615098816	0.158613837064252	0.233667682303857	0.628074745347731	0.424294444809824	-0.209942670535455	-0.00393575402466057	-0.380544225759528	0.368010694612684	1.13170602679939	-0.193531156092869	0.146215481794784	0.0520103867227183	1.24933381213071	0.320125063873459	-0.210530789364924	0.048691654975013	-0.080673242883868	-0.286074720645254	-0.946448644949431	0.403202605335227	0.0261194588262358	-0.825985605037683	0.404398799741781	0.410824731661977	0.193749266450345
P16403	0.459455661240198	-0.561584618586198	-0.583677559632332	-0.248546213775153	-0.398729525887872	-0.834471191196141	0.0234474480696574	-0.0704909991170833	0.704928503673518	-0.336785029793401	0.338833490962069	0.192464829405733	-0.0517416403743032	-0.405086914732173	0.311896936957196	0.685680149748915	0.304296936958085	0.400143507240448	0.380488819546734	-0.368308711711405	0.126041035774378	-0.0983677485647067	-0.337684893020382	0.795379659123566	-0.280430780664646	-0.503830534880073	0.514791299345343	-0.13586905927064	-0.956520389535597	0.0529127598702342	-0.525516038427221	-0.350605156425478	-0.185963580101242	-1.01212498442397	-0.853892881593182	-1.16698330168006	0.0476008914951251	-0.0667650121027139	-0.849777101976999	0.13814544265186	-0.24056955532491	-0.129731191492875	0.137706927706126	-0.543840509383298	0.644440366602512	-0.516199949402523	-0.767379031446535	-0.57976938194683	-0.869484115455419
P16949	-0.120649755193483	0.018141403719454	-1.19354765443289	0.451822696834641	0.239144429861357	0.353693059059774	0.282892288897361	-0.561360913931556	0.218658830751361	0.619352123541421	0.34558462710159	-0.087758789241774	-0.128349371880459	-0.600788138519	-0.0572172387566903	0.230927371027798	-0.00735346120046639	-0.550889449389146	-0.0159495976920841	-0.161785079594424	0.370264925987447	0.345435819850811	0.945391412096264	-0.52543669528089	-0.056813473286329	0.0744741913370973	-0.0544138055386398	0.0469206136147993	-0.216538080825999	0.191010352748108	-0.183126230323179	-0.0362375973430108	0.536792427336687	-1.59136198438353	-1.54642479755474	-1.63064939269537	-0.67847861792304	-0.21360055537979	-0.48787281957667	0.892476610347619	0.115711491121798	-0.0117916820222667	-1.03425514369864	0.231221681955154	-0.402300256520807	0.0154474988886653	0.203355312845989	0.338681129868567	-0.147972505300693
P16989;P16989-2	-0.656237654327222	-0.189443147327889	-0.461009842789833	-0.0552190556785712	0.099780579810759	-0.132504966289424	-0.584796192691429	-0.302424386390135	0.16414642673806	-0.822790687199931	-0.981866890603386	-0.687733850664807	-0.363719296481666	-0.545960129046634	-1.0714507889667	-0.517847464837947	0.426911198532556	-0.290935505497009	-0.599129899941032	-0.589667167257047	-0.272777991184215	-0.350322883392635	0.0190489455044345	-0.154250421166789	0.324569757718064	-0.361142257014653	-0.103655450404407	-0.385580358528203	-0.312644004080071	-0.265225379610372	-0.623274559698968	0.00970205008019211	-0.423509230221383	-0.52980932217267	-0.291550553638831	-0.515994682222237	-0.21398359449778	-0.190504713234043	0.119313138859792	2.58634631005866e-05	0.255258354004805	0.168502641213943	0.264967347082939	0.236604371208067	0.76002824959804	0.297979750071856	0.00445011302282047	-0.0784915540704557	-0.320888021171167
P16989;P16989-2;P67809	1.11242765046733	0.572866648961507	0.533395681879155	0.228326737489678	0.181981051708627	0.662329767376034	0.0678652855419055	-0.09005906698471	0.075104905829845	0.327990708783061	-0.0642995781423275	0.785413688101816	0.743554847366747	0.631020260354984	0.920437722495512	1.23094998018325	0.750027655142618	0.86402061077725	1.04592318356333	1.10551029650671	0.865936239834504	0.806196891956405	1.03995868879446	0.268128312181685	1.18885360599732	0.985520740495189	1.06791819008189	0.396807739789416	0.841572300828125	1.10230840360025	0.793005957196166	0.0254934368323489	0.458108289425321	1.32277390750957	1.03529780053663	1.10449591708447	-0.638827414448935	-1.24557616697849	0.719660371170288	0.89754638881118	0.930328554003237	0.91273573585241	0.548164575485881	0.163003694099092	1.30026064494738	0.945382013290977	0.368933174420432	0.567140091547866	0.428637176498155
P17812;P17812-2	0.813522405412507	-0.988531722976394	-0.059141455778401	0.221039452012008	-0.295305848804201	1.57759577552631	0.516283775775334	0.598141480458821	-0.510720990599667	-0.079160775850538	0.681058545165954	0.334497594373987	0.791986563702302	0.185474033799959	-0.193989808940249	0.280953115744372	0.0134855317649244	0.554770009439243	0.438422110713925	-0.0153140124129817	0.902067207035346	1.34723205851221	1.16013168157315	-0.291335989711329	-0.480263597846663	0.661746889731578	-0.304741085858167	0.614071945984382	0.534040693971565	0.104741757521489	0.429289322713169	0.579491072225553	0.986857663048014	-0.237869280084903	0.67976637980038	0.30634946386734	-0.148513516492656	-0.11314177821882	-0.113750642057449	0.464156942942053	-0.0276154449584249	0.0799523945440977	-0.130555515930471	0.0826028491683585	0.483517845519725	0.635909955902534	-0.518184920378222	-0.329564342122853	0.325748586209958
P17844;P17844-2	0.222119936897657	0.310982080107091	-0.0382784077957066	0.453142232998819	0.229329557470578	0.457516047204683	0.353064183078836	0.777792262216558	0.154862961284788	-0.397907551578318	0.43272379713714	0.190396225816346	0.385877975364509	0.120043076387933	0.297786278580327	0.115784273361731	-0.421210867711598	0.0189322412687523	0.0452500476566171	0.330941070964732	-0.199225667388845	0.37672247279103	0.223888708949115	0.803393439782608	0.214617659160245	0.542538099047398	-0.073726245917505	-0.300141771403737	0.0385516752443694	0.251340224262044	0.23572033450394	0.329298999375286	0.249963576828405	-0.081187503284863	-0.0831696899269801	-0.0781531926221618	0.71222186058196	0.188947538664124	0.0901328884886356	0.337411816731611	-0.534670203183265	-0.0350540630444345	-0.092644995063381	-0.950957355493726	0.123109661127293	0.300965430704376	-0.513990112717367	0.0554081202240984	0.0757166550831232
P17844;P17844-2;Q92841-2	0.0208160281182456	-0.0724217510598503	-0.721376887698513	0.0432366331052186	-0.0925416245870238	-0.0289679300185709	-0.142230375911332	-0.0525907604759794	-0.0262763763171762	-0.193425813586335	0.372953796848563	-0.534868323408385	-0.33502393307124	-0.387717157110096	-0.259743758085742	-0.565731815849323	-0.122960230809936	-0.0105087352917427	0.062544904945826	0.0146716106254816	0.0531440090306934	0.164034934665138	-0.0216835469072317	0.335926430349998	-0.102127448192394	0.131772258359077	-0.149354191810617	-0.577671443372829	0.283591738501069	0.0573960529989433	0.442223883788365	-0.0616465261537223	-0.356892024637507	-0.0772915097105273	-0.722009495208224	-0.486749506060973	0.620424185233094	-0.930416686448194	-0.174686314403987	0.342441090372785	0.444015358398102	0.858356954072104	0.712489623962447	-0.284705870037944	0.0717059165708532	1.22452102934712	0.538534326405542	0.745974475722699	0.902319746703572
P17931	0.389700960274494	0.898269701671867	1.39075269701726	0.528807633437095	0.249174152111312	0.663285386056536	0.469776211007203	0.600724476617592	-0.422206394994564	-0.103691492283074	0.18325331156625	-0.695133000692399	0.415164819939014	-1.73039332579935	0.34315640294216	0.0703549729489775	-0.263148874691634	-0.201648500877099	-0.247179522343699	0.48739992748217	-0.572715776330493	0.12306263763896	-0.512060456484316	-2.57951837944203	0.370737567624602	0.513816492846748	-0.299927600532677	-0.728626010963922	0.832554501704006	-0.138600229576243	0.395490601380512	0.628522085871527	0.0532332720353298	0.182575136113269	1.06385361456721	-0.14220118765712	-2.75676009816363	-2.69348360603858	0.481849366416321	0.750478822839356	-0.68577947670616	-1.24343744178468	-0.181447315850699	0.326331326995413	0.388300817688042	0.726707638214993	0.8589824286183	0.498479207865178	0.948516534683065
P17980	0.366969824438813	-0.0335355344628171	0.378662077788752	0.0178797386742979	0.986652668231121	-1.07135206956449	0.367860853869758	0.669485013304894	0.20174159652799	0.420338470714883	-0.018272818985328	0.45243802803828	0.649809610452992	0.605277991545335	0.0678559984786812	0.590530008785636	-0.0920612196766343	0.183512792774134	0.025814356015938	0.023765971970732	-0.237256050548092	0.273469512230241	0.199029154341509	-0.406080520371337	-0.0735125956873956	-0.0135072562406496	1.10391272660667	0.140661892667189	-1.01843040557505	0.0799950032598253	0.252101414443589	0.227070323874225	0.0466290394995105	-1.23840938837931	-0.721521650580567	-0.0651924932917269	-0.487317560874848	-0.727284455712968	-0.17354186675224	0.595458378168005	0.0311412943195967	1.29175298281842	0.271670229640651	-0.0577941062552438	0.720892293641825	0.544315603463858	0.82380636652029	-0.718133109823324	1.09029139798568
P17987	0.277120171546052	0.062715870571959	-0.27029101495597	-0.0896682758142261	0.205434979344406	0.0437091494370235	0.0068919911441751	-0.0337742500345173	0.226319788905842	0.254925564090851	-0.130045457889509	0.232228196522315	-0.158944052831645	0.118783106436487	0.789730337345347	0.212171896348387	-0.145771602436117	0.140061596104832	0.113802414689827	0.201319736295151	0.975755095978517	-0.478484460467453	0.539507646214636	0.0176568746622508	-0.0658811897768978	1.13150680362111	-1.10517822019364	0.709958934812824	-0.519851025165338	0.379630896493005	0.137345996249325	0.527229989391439	0.539779407904755	-0.174972346867062	-0.166397414593652	-0.0908848004165032	-0.257429907677124	-0.291338510312926	0.507382170428073	0.637018793369388	0.311654600310335	-0.527211196145101	0.234905621981755	-0.234651198398712	0.760747325746268	0.340439093648648	-0.113418273354759	-0.651193744203434	0.176889216959337
P18077	0.225399321262432	0.118552293523322	0.0477530543038194	0.268791811087554	0.0592252160124752	-0.672035616403336	-0.307538037363627	-0.400650946602796	-0.293850713579767	-0.311929944857382	-0.993779943066145	0.176004219096024	0.333144586837729	0.486921839431283	0.446532652265999	0.323778308050279	0.3486020641527	0.0218657250731858	0.252497162756136	0.273551274627228	0.25966838773957	0.120460949035939	0.237898171451224	-0.528211250686319	-0.669741595088184	-0.23793115933203	0.159220014693232	0.0987550730736729	0.257856963660764	0.00248865365998698	0.0785342144515476	-0.0391403474766207	-0.389010175208458	-0.704601051217445	-0.559493654693354	-0.454108720429116	-0.0441994960891789	-0.762415128891406	-0.253822290157911	-0.0478210035219232	-0.0578506953441373	0.429370440350949	0.265677860342574	-0.336598129259655	0.223746810798946	-0.00977523465946554	0.335259666070923	0.279253428144931	0.438123954278302
P18124	0.131726601612642	0.107028300131606	-0.308255163950069	0.134493914153431	0.128760101968359	0.0732494308184719	0.215194932893095	0.395893599616719	0.244197719744547	0.37929468274762	0.259847734327409	0.236183837763324	0.153174894995485	0.427582763383778	0.17039956647299	0.160928914299805	0.0728552367548309	0.271907726324632	0.38181758263543	0.38371413318698	0.0984827227788641	0.470732869231524	0.0602521018390356	-0.319068365981244	-0.539196457815843	-0.232483344143134	-0.421935019936926	-0.630643407420857	0.142704486159183	0.177668845273662	0.471983326252003	-0.151305865688077	-0.017990619829906	-0.192667547304302	-0.0926341631020355	-0.419620078313425	-0.143481144510405	-1.6256484486717	-0.136130845919192	0.207141384980477	0.105622883014326	0.273420563271588	-0.164725112866362	-0.45845012657688	0.0315053349508604	0.150995798905145	0.362956073217092	0.476875486807874	0.339980504017168
P18621;P18621-3	0.358065218144823	0.374275656453569	0.00237118152040275	0.54956986140632	0.527803989754927	0.213282530739037	1.21215782803289	0.104856542961865	-0.21199850559988	-0.23549257094394	-0.54221956406756	-0.621355244836204	-0.160456673326003	-0.235342246482484	0.953340211342411	0.47140552889463	-0.72401961677866	0.538670590616767	-0.311278248749645	0.396596859709456	0.650562814383674	-0.10945551438091	-0.330546006929289	-0.300880728827623	0.742789206380181	-0.047053253238111	0.129074717392468	0.442892007922212	-1.02927683887966	0.429047627071711	-0.0817490476592193	0.347494049084284	0.710577841730547	0.237462456214354	-0.0898107326741739	0.585450971473445	-1.20324152242745	-0.696346013720324	0.976552096566192	-0.230349793275635	-0.260916837506151	-0.151055819976483	0.787364191470009	-0.0172345826678069	0.457925223606379	-0.0470945801853463	0.352612766383283	-0.458315084214263	-0.453625337185943
P18754;P18754-2	-0.179999190364041	0.759918332871733	-0.0167796612858079	-0.913469440783206	-0.408498378089318	-0.820129700821612	-1.03652678525195	-0.532602193041247	0.562196105781434	-0.438475628347666	0.889925690895426	-0.365861572666672	-0.29860638074586	0.564572570712393	-0.658062786616014	-0.337443145477485	-0.206736612161811	-0.0110190472931626	-0.361170150636444	0.310798350140844	-0.172191178804124	-0.0279503704767096	-0.220119587687312	1.13329483070223	-0.00223327489533062	-0.384654556493396	-0.206961392577076	-0.238581882444398	-0.208835212263591	-0.407524664881458	-0.239999974769914	0.354506733531481	0.0526469448250961	0.216876789492162	-0.161484300070906	-0.397129333718625	1.4496887850528	0.691244406481845	-0.537993516381732	-0.444607800285058	-0.554658615230264	-0.590517089230667	0.32643233110911	-0.298300052981736	0.353892620094583	-1.38268411495115	-1.59753453953065	0.545055150268343	-0.020963193117127
P18859;P18859-2	0.260957160696061	1.79291480826392	-0.17727499372404	-0.58833579445335	0.289273506093851	0.245985162803989	-0.399568674175299	0.0144385492298152	0.0698170502974094	-0.295062082653877	0.59360593553919	0.430677241026089	0.49964661225484	1.05874177901271	9.72475649021268e-05	0.442573597017289	-0.228775136689422	0.0949186352943507	-0.729478789324348	-0.446506814239187	0.678469962995491	-0.20547631707685	-0.125167700341311	1.08553018359912	0.581306506891745	0.264928182490907	0.193336995316709	0.118015634860479	0.0770136982716995	-1.23151224630221	-0.43788476362088	0.551502965261763	-0.393775779839441	-1.59548789858294	0.649720547083635	0.543154857021326	1.05559245587773	1.11198188000722	0.057673623659194	0.172642223194687	-1.72478117644352	-1.38098926525256	0.0521284964190135	0.0953362805674022	0.019780798019839	-0.711531873336944	-0.191268322230528	-0.205411866570985	0.451034976242919
P19338	-0.179936865816334	-0.272832715252452	-0.248179749285021	0.141476489313655	0.140043880204797	0.56160165269343	0.111188887633046	0.192056813529119	0.254408560631664	0.237495844590803	0.684510871197441	-0.112005710207444	0.668735382211138	0.0529303252138634	0.395497811995535	0.0610782418540744	0.213814904769401	0.422868704367138	-0.0863153386487086	0.340771415110085	-0.0741066957410381	-0.0287595199711777	0.568446195131791	0.830167796184171	0.18520801405534	0.636477948764596	0.320957592206941	-0.451570832681404	0.136453701432871	0.192661199319217	-0.301306424529455	0.250868417919253	0.408693294559253	0.27300505446531	-0.417966014964918	-0.0215689219918456	0.960555338953936	-3.13444132004635	-0.519844337427114	0.338592388600415	-0.0738233001054966	0.584454238180005	-0.0730377672680181	-0.139418074522209	0.353659314312027	0.381882189211481	0.305950203586409	0.336066504506444	0.866862648645151
P19367;P19367-2;P19367-3;P19367-4	-0.478684606655509	-1.58535965422216	-0.0491669014428911	-1.92386618838258	0.0240703786097221	-0.00656560446905542	-1.06634779229571	-0.258454706269107	-0.35461987095727	0.282550791484216	0.505813753484205	0.306044157890268	0.163340482410864	-0.762813041929707	-0.082807099395433	-0.601644093676973	0.353224780296053	0.323893562157462	0.320039754131931	-0.679894958259812	0.118959862867014	-0.739055964081938	-0.942475942302205	-0.469349903451593	-1.03526621371661	-0.845265361002497	0.0839705957404993	-0.246426765254982	-0.242692889503194	-0.744937969405714	1.29620924534614	0.0507051505579174	-0.567784709734219	-0.386121859841513	-0.846478310059419	-2.05895620870774	1.56606554175963	1.33252552188312	-0.590817502465671	-0.126321365252317	0.808156962637256	0.641268498619634	-0.154604750633859	0.724248098807743	0.179817140236978	0.800395949821297	-0.272433924949934	0.293735853423903	0.446991751409664
P19623	-0.0212607428745481	-0.313392226230297	-0.543705816123589	-0.200003006561108	-0.512737016927709	0.458928699336033	0.207589807736125	-0.157961221833435	0.110546219157643	0.296426144162499	0.251540674311583	-1.34996912623691	0.334886732514273	-0.358893029933964	0.140198609619469	0.030613161517077	0.57343316745326	-0.703366803809572	1.08814859223088	0.391380682699317	-0.846418568947711	0.0176717715725109	-0.522483988414454	0.0463625152834888	-0.334049288699095	1.38351690752215	0.77709854499008	0.388666416946787	0.0297533495758802	0.405968029231951	0.389995249450408	-0.0930312241017754	1.03383600714352	-0.0224405939264465	0.249959170808765	0.654285221358047	-0.331633929184873	0.0841021400331713	-0.172717461333538	1.5143462983242	0.500167541755242	1.3229020094324	0.422609672815692	0.080866683236556	0.776572517035666	-0.429594055525118	-0.21185165365399	-0.222519351417042	0.686158774525761
P20340;P20340-2;P20340-4;Q53S08	0.409993357317069	0.080545065211245	-0.632220853855579	0.186132961995543	-0.104372295813884	0.0712467309684429	-0.0867375522268391	-0.0212043292492004	-0.0209836302449585	0.212642087937387	-0.044889230598176	0.0722204367950093	-0.0529958212919344	-0.485386462233458	-0.0506893822856322	0.000304937308639751	0.207428530580887	0.0971151459917668	0.0690988495184165	-0.150226116506096	0.133338831561263	-0.154932691902845	-0.324378709412215	0.327050942979131	-0.253481449336128	-0.369448867314777	-0.174619721530904	0.0182773138145634	-0.360465254366353	-0.118722223426626	-0.193687266064514	0.0825956940514517	-0.144646581184712	-0.286280170681865	-0.238033781523635	-0.172961768230942	0.244720992648786	0.204561189347504	-0.0752388925223716	-0.229284652464998	0.101093405749191	-0.150281421880581	0.00813009715734366	0.143525258947928	-0.321143987034408	-0.178537682447538	-0.123984724013653	-0.116612572014449	-0.196772741727655
P20700	0.774645747403011	-0.0577013008263295	-0.549468302382105	2.08533059911268	-0.298777471320758	1.35768795265571	-0.255917989870698	0.0630985676515281	1.3254777673943	0.302792346370034	0.206369956207769	0.339188174893731	-0.381381780619651	-0.261474697295205	-0.0901866491062537	0.57192834207096	-0.627272592048017	-0.114085128127053	-0.305973008346946	-0.33606231706288	-0.162319925432214	-1.15099384737967	0.257454659809864	0.381470801120038	-1.09248605593376	0.422431680928733	0.245276038404557	-0.6483686897562	-0.152166737616582	-0.406632469736044	-0.904656729629261	-0.0979335527829301	-0.386957206173487	-0.533926975550798	0.327148395702215	0.103951619055035	0.446523390054061	-1.67281598292308	-1.0893474433721	-0.120866477678643	0.0448255209775369	0.0790969335394522	0.0883073743392778	0.595928287244668	-1.10208596747788	-0.867574745228151	-0.83310093868373	-0.246337672108017	-0.675624256395009
P20962	0.490722937867366	0.0720870401086545	-0.15665188890735	-0.0207932053971453	-0.26805861876841	-0.335954890799851	-0.275337760089018	0.695757362575693	-0.511414921508326	0.417110228498018	-0.298574938296347	-0.110158778801545	-0.528026552497547	0.357635499293034	0.644969547474775	0.744387774671538	-0.311657717338229	-0.172298908276965	-0.32077018124666	0.0555907467791457	1.42451499654616	-0.423971884405934	-1.20895058546587	-1.17103474617394	0.342867548109668	-0.490755435904722	0.60906707268219	1.51045651223254	-0.320913233613823	0.0786097006346382	0.732454857519866	0.284923583174067	0.523162475938552	-0.149562712140988	0.263844247984547	-0.266703359830357	-0.226687010609089	-0.666386674264621	-0.493144368543049	-1.04669642226066	0.732083702623821	0.0333074616808504	-0.501586066936676	-0.348439943275689	0.256981295366433	0.476524029555185	-0.274799073965626	0.261763709677474	-0.926952707638626
P21333;P21333-2	0.310555184191885	-0.418627454717178	0.724681735018191	0.436790749667665	1.13219210899818	0.0995244389398644	-1.15609959903259	1.11704260928057	0.3508088768656	0.957675944621189	0.599731289556262	0.257517344042753	-0.210519376598289	-0.195767394450555	-0.233117904719884	0.471355966394333	0.46517911021277	0.667203054150227	-0.0426388014226421	0.1747748979546	0.638647361680462	0.317954882907771	0.150912631085914	-0.622703111632975	-0.733676123627246	-0.905742283194421	1.14241363433837	0.968779934292342	0.265766123445615	0.145348875810112	-0.0763528354732015	0.448106370605966	1.23188783625476	0.323784480722514	-0.308090150303553	0.319861035564464	-0.250617695212524	1.34642327867842	0.450467689599706	-0.338869563322891	0.214754142508654	0.347094314840684	0.116069101585166	1.21094494490714	-0.354047619779825	0.404381475254396	-0.504572100304673	0.12225569703703	-0.906193376376467
P22061;P22061-2	-0.548580256928872	-0.379931260438135	0.565227050728831	0.0877651216135471	-0.0476810634205503	0.0407148087752581	-0.109191617451688	-0.193428735344043	0.189488681370829	-1.11265572256366	-0.842313821093355	-0.310433893093138	-0.355863356324881	-0.621581733563178	-0.586279581124702	-0.338708463162752	0.19854202677407	-0.239130165914739	-0.417070654395191	-0.16765545049799	-0.335295954927292	-0.547154378488233	-0.189883359339491	-0.0434789413617511	-0.240250003841651	-0.173373202285025	-0.0948521769778967	-0.158232878847591	-0.0670163139901019	-0.0762933473832974	-0.255747136526531	-0.176530375201369	-0.193181818688641	-0.765923181299922	-0.255353913269712	-0.471833624420338	0.168203444974714	0.210171381938448	0.0219376691958107	-0.148027662843455	-0.10846051457439	-0.0413982700180923	0.247808168889426	0.10173757721014	-0.207785124134567	-0.217565960728674	-0.161683048891343	-0.136846353682428	-0.275627898234014
P22087	-0.271895169049112	-1.07935718259955	-0.198869128182781	0.0585036677126767	-0.706244899579397	0.126605390300505	-0.0600278706306482	0.426359323828746	0.943542289322167	0.551851265070637	0.57836198798871	-0.221669257704211	-0.398821020810843	0.188936868743463	-0.0363399224930334	0.224536163707465	0.0022755076304701	-0.183530515542625	-0.0520270459939455	0.382032056751543	-0.497130423013924	-0.58494200173028	0.0553039438810139	-0.289232396652163	-0.276855246824502	0.697885007668253	0.182352240975498	0.148758089075698	-0.169022756247601	-0.0939647410669242	0.239644770197381	0.233071212863683	0.210526524252743	0.554271863886044	0.36085274262482	0.11476035636312	1.22809510771179	-0.0564863051808162	-0.595553885589511	0.0696661233074142	-0.747222373568223	0.444739203556239	0.350832367705221	0.270449785305136	0.429538924377449	0.0720498844609709	-0.214002030936688	0.304366682186006	0.41351269060077
P22102;P22102-2	0.324445801179073	0.530503173060317	0.0906314220088705	-0.412794527237636	-2.22453048610313	0.669507946998702	0.309473152563605	0.287465622520392	0.225521322495051	0.153217384725847	0.345867826875935	0.242315399049299	0.494457445065015	0.451306773514837	0.437120908729181	-0.186478617033215	-0.105232190438608	-0.570758330653759	0.305832539840693	0.460174282950657	-0.126122554265845	0.389779514009439	0.0959139314427107	-1.81095471515219	-0.0144688746943732	-0.619574146435934	-0.568547762138167	-0.789034780474476	-0.275285084175418	0.12101452962999	-0.468384704073013	0.000196272843204101	-0.570750104753724	-0.169605162156925	-0.33175845055034	-0.244769834644448	-1.48537966809377	-1.15521556119858	0.0249980017207937	-0.0234667605513738	0.816969719233528	-0.0185219777548805	0.242562982016864	0.825076047153932	0.861972015014852	0.494824754921558	1.37112390140075	0.962886388867975	0.561173564362136
P22234;P22234-2	-0.418426415830696	0.462750004045198	0.514177223432125	-0.3239494060356	0.0250591769913385	0.90312683143453	-0.66310980338499	-0.723684814716558	-0.63823849591785	0.0493130302577054	-0.262669226459565	-0.134496131632382	0.990053173640667	0.925697940214516	0.742018200496962	-0.107804705579155	0.682243007043329	-2.19956118586657	-0.519419546829622	-0.335254191301547	2.19591157110437	-0.786699501099891	0.132137568503967	-0.729475694298766	-0.0653465834412606	1.05853465775889	-0.144623542804964	0.90460873809989	0.00239678573557531	0.176903196528836	0.219785321627443	0.219190459688929	0.716726730342789	1.01163833983517	1.18885289110952	0.84107980322267	0.210945235164562	-0.718728086801025	0.116618936753766	-0.0606188154895177	1.02574150927328	1.10629179022404	-0.785355795762726	-0.546471696090942	0.986511213373264	0.604467710349715	0.0182206011163857	-0.620584719333366	0.39433082485348
P22314;P22314-2	0.362542474448851	0.667034359664344	0.430577137519568	-1.01563090546169	-0.859241890663448	0.846159099743549	-0.0355319997126843	0.146837660978702	-0.700962082930073	0.445465662507723	0.227699468160195	0.479359400734447	0.391690531915821	0.117617926168184	0.37709167884671	0.43056329480191	0.376739522924424	-0.13168373038876	0.17211584414328	-0.462435927679412	0.660063135790618	-0.174419358525723	-0.166454109208962	-0.789151153230234	0.182988042360911	-0.467323790950161	0.657304321000831	0.439428920206022	-0.0202990960743482	0.0319892020769405	0.630490460989292	0.269318178386385	0.542399982625683	0.531723361265236	0.373819515998396	0.602952775221885	-0.978541581127584	-0.513921157654961	0.363388260754784	0.173471495056203	0.87340870232784	0.114143416374588	0.364909080599866	0.074460854931796	0.113550890043983	-0.711175489105228	-0.0671627884469964	0.403404861790772	-0.23178998838193
P22626	0.179540655271116	-0.218615476837348	0.265591046643699	0.270902843239325	0.251457266421977	0.0554974143320163	0.281580418132339	0.103225234022434	-0.236529489034506	-0.103706794517638	-0.120913575449549	0.345301667764299	0.173978426386519	0.364798984487786	0.214814260997728	0.404439874998445	0.0168854071986304	0.501148338151389	0.304730852528315	0.264939294413628	0.450234781264475	0.217174592072615	-0.0313606187890557	0.975907552421715	0.442348703110574	0.24466126118908	0.346585625869851	-0.0551762606800278	0.222807507537337	0.160396542173801	0.234029773205378	0.0980765562147803	0.147685087909737	0.371703801241537	0.483080948250481	0.248138559613919	0.857537172073442	-1.39240817387828	-0.397280737592258	0.295770390571718	-0.0979531722653997	-0.152092778434084	-0.139449753788135	-0.305230168599932	0.312721834416208	0.413087318863702	0.223655190384212	-0.0365980957678872	0.305314060052823
P23246	-0.752335905377188	-1.05814233871275	-0.745409960854909	0.287764163678845	0.0444240897902894	0.73943558415639	-0.584569806696038	0.243810695763622	-0.799125972140796	0.122049746446638	0.332575758557692	-0.590142772368087	-0.212929814323534	0.170935066059386	-0.0443228787827329	0.266189929383403	-0.0209925619446626	0.480284156876048	0.071660519646979	0.458591661750926	0.00133253100261731	-0.150964748475301	0.160771431844401	0.653076630682734	0.335588437662215	0.750161104326546	-0.0552341922856306	0.432984720052095	0.171631492405498	-0.493745111100735	-0.0518534118266929	0.551735502463171	0.566339248465028	0.415932618131636	-0.48628416257074	-0.147460606182213	0.750630070347263	-0.153799422087876	-0.399860285758128	0.0765869515086867	-0.0559300159211458	-0.811609968771208	-0.261064612807614	-0.160857067249175	-0.604907363646857	-0.204213323118459	0.0667409147753729	-0.0495783169214224	0.112013388617609
P23246;Q15233;Q15233-2	0.289407417496474	-0.115686281815662	0.20368353193817	0.402550028541417	0.228151066325171	0.498254328345731	0.510075785984186	0.758470353150973	-0.945392744898367	-0.644691529053797	-0.909290064967641	-0.384643590203516	-0.458137417882936	-1.13408395530639	-0.167092686137568	0.0699080011699352	0.474483330798656	0.968952811430605	-0.0325722995161539	0.135129962020543	0.19231817956829	-0.205914782966793	-0.159787983604574	0.834289012826417	0.650037079163011	0.35067208950162	0.419862133436444	0.224364753938859	0.149030761476042	-0.0627069245922407	-0.0649744826282856	0.256077931195436	0.152142689668318	0.466638502507995	0.304323503583837	0.370066636090918	1.14650450577403	-3.58532573826582	-0.136082806376735	0.638580436970569	0.383413327254491	0.562806795005056	0.237256387607509	0.766232326260614	0.419521365814861	0.531956816395665	-0.199639681646688	-0.0389065679829241	0.0215745436946555
P23297	-0.18945779975794	0.0934489134608217	-0.272551223346285	0.199132290675193	0.0964509260298941	0.169792268715359	0.655700201641163	0.0584958315292244	-0.172172608697404	-0.143283253837533	-0.811677034773162	-0.0739552366928462	-0.120357871459053	0.0598061772704062	-0.193778268240508	0.242997529984409	0.423775673366224	0.350897987009072	0.0765608720510664	-0.0628363484249593	0.226207340815615	0.00967065805504575	-0.183688972457644	0.193342625140424	0.103183040198796	0.199660802929932	-0.00279724542230091	0.125463701964342	0.0844137426482198	0.152243548513827	-0.0146671286297509	0.136325093836408	-0.104601885565211	0.0348766724440751	-0.162587866075469	0.118074712867193	-0.05594904593752	0.297175932510519	0.247959066871809	0.186603481246749	0.329665758422414	0.261665894551253	-0.312159225611084	-0.271367503836105	-0.0945225410748879	0.0920107057181477	0.179312303567222	0.153325975198814	0.142487447985462
P23396	0.337453763317296	0.342077613933597	0.000975140095062284	0.299101453783078	0.336921049439183	0.216048210788585	0.377498255405638	0.51408847046866	0.189900179743046	0.176487097519095	-0.147313247962181	0.30150280922276	0.305660228835581	0.525484725656854	0.425118340004758	0.234253650558359	0.321111253328229	0.368332530362094	0.317476289775635	0.392678535033903	0.0589245469482887	0.126802406013636	0.15700842315263	-0.657787215987589	-0.438956073583128	0.383034452348026	0.00129893062952983	-0.161486128533288	0.213547513629873	0.261039982580797	0.316245255464439	0.165168429836479	0.146481400389446	0.200883796949455	-0.259520121674296	-0.0692797063232086	-1.58153960876007	-1.87834853049245	0.607881620688093	0.336134783577952	0.0218433095788817	0.144050917102275	0.190681015599289	-0.505191527710651	0.21519076870462	0.258643039287516	0.202592695505563	0.103845708152315	0.392832489997465
P23526;P23526-2	0.148520359715052	0.344799692791621	1.09496342155001	-0.707137072565591	-0.205586902119864	0.512927283796464	0.507931885699406	-0.549524810918782	0.704972590563465	0.470410927056776	0.677287825219697	0.176156998462678	0.608528000436985	0.451000252591175	0.332560414422954	-0.0563703193943607	0.134954311434952	0.401034981438626	0.345813671530448	0.801116699395371	0.103664343179393	0.689178293846106	0.298105223245892	-0.245285873802509	0.4923897943899	0.801278364282393	-0.209306023845719	0.0757974668742139	0.588607024566153	0.0916581530479198	0.162817802255092	0.56931910358609	0.19766992164974	0.55891303503906	0.575814552536364	0.324605807328485	-2.12471753625247	-2.62672225142598	0.478257556846436	1.32335309383106	0.176034411245893	0.654167704186088	-0.0452312490720748	-0.203366576756236	0.591853808168713	0.703910300205535	0.741582112223523	0.372005140816438	1.15341442972484
P23528	0.221496550832943	0.111392656480109	0.742258129563445	0.702868369259385	0.522583646172583	0.0449295133178192	-0.69314296951599	-0.167860681594589	-0.194934161338835	0.646911335516275	-0.192484843851672	0.584345847766114	0.668114934494824	-0.0120539959968919	-0.0447016592562895	-0.0973477288360597	-0.576308244794706	-0.0306683136216729	0.348710862017511	0.233226023802111	0.574912979351733	0.425008271965613	0.270841732251932	-1.51863760157048	-0.0307653835774519	0.621737637011981	0.614998835418807	1.1244408508157	0.848745985535382	0.655693757365209	0.516566328074125	-0.0847612904688471	0.251578940096682	0.249992348990633	0.595593515152436	0.800781531808491	-0.758583993762835	-0.503002405977539	0.55332113541086	0.592062350472437	1.11211327951922	0.871081178579647	-0.788067504815984	0.635473201817394	-0.0657072216596547	0.0341320698073898	0.554004589752519	0.693684448583304	0.353550173528918
P23588;P23588-2	0.424441208735305	0.419353946874238	-0.973761485959359	-0.090484588623626	0.403162460398776	-0.361139988940336	0.632411915604852	-0.0852577162389529	-0.46427429893079	-0.161218390281118	-0.280199755089773	-0.795777318253901	-0.102253733116237	0.188619293132356	0.181833536798187	-0.28712672545871	-0.165339510291307	-0.120153933846077	0.343924430758509	-0.529421875881461	0.0622279478555756	0.243018492032878	-0.34651642439837	-0.375052799445819	0.125913984522219	0.738747373920834	-0.105458012426037	0.459478380624272	-1.49326250408402	-0.386022385402207	0.205913374917659	-0.0774646364196014	-0.196505822266968	0.181355843633845	-0.186123722152743	0.057353176735088	-0.153898792144417	0.434101185962409	-0.796728129129451	0.527331900529461	0.109282773219388	0.71318124180525	0.0674013960866778	-0.434340505746039	0.727699338508481	0.332117809155234	-0.332360518377334	-0.310232949405609	-0.175660524338181
P23919;P23919-2	-1.55289748064006	-1.60487302917857	-1.76620399065479	-0.26943020195391	-0.218847746971198	-0.20666729329853	-0.123665755554485	-0.430183280005852	0.0284831975324275	0.159138006354914	0.285198464703036	-0.363338775507077	0.935005716404647	-0.17733205383654	-0.111525451545893	0.283773138363993	0.259907556402696	0.0990168950425367	-0.699803397640316	-0.87911278292571	-0.550960381548617	-1.01816957168989	-0.828900049727057	0.0137248356452923	-0.489241016057902	-0.0120219828062768	0.279089685217151	-0.0541510786098614	0.0510603583397095	0.339305106781495	0.180884414626737	0.470534771640505	-0.222185293683384	-0.604375885990483	-0.0551578560883075	-0.0737514592683529	-0.097756646093224	0.779652052038815	-0.34310215197306	-0.657160425725193	-0.398506282423306	0.365548225810146	0.420991011190099	0.456274749530754	-0.0261031786946228	0.379654916799867	0.16076133988199	0.193418795026425	-0.263333229321486
P24752	-1.0894790451674	-0.466868199433588	1.15216553060566	0.388432835299913	0.309434900350737	0.533696842363219	-0.484845277923011	-0.532317646166642	0.060192052085802	0.282360651212902	0.47607076524336	0.101019699934873	-0.346764829309091	0.251931394377446	-0.843405334888589	-0.514752387277462	-0.003680309409981	-0.450489942371563	0.0894442053485925	0.201641049329146	0.182534214936887	0.16378708893289	-0.287452526517747	0.694915216647744	0.312628600040073	-1.60644513337867	-0.596562297869881	-0.148399305644196	0.111269703852821	-0.181659859356022	-0.0164691435375134	-0.147366586227593	-0.455477697998676	-0.305716179890688	0.594190552658687	0.0464882999761175	0.792379664940228	1.42983336000821	0.729854778719654	-0.320868708498735	0.187971595742777	0.74026560906355	0.203510607268174	0.50056816581246	-0.047560868653878	-0.254142393335916	-0.0383867516385317	0.911696860030062	0.221556454243567
P24941;P24941-2	0.280708837652087	0.610637537104058	0.35126303326756	-0.698680228433701	-1.31552300110199	0.528001999593772	1.00435710008396	0.642490277139176	-0.799760791844476	-0.0450650931086832	0.147302769189981	-0.0136914091383138	0.14523803785941	0.299272105458112	0.280826007967918	-0.492332626753953	-0.407164416506179	-0.513506544087634	0.0987666261442429	0.435248641233641	0.571956800787195	0.550420953994362	-0.264593343140093	-1.04651524299208	0.806498334864935	-0.440527856930595	-1.50106460465873	-0.851946901557932	0.863132836517573	0.0458995499884087	0.0606414838057986	0.0691879830012074	0.19669274640673	0.29204934814554	0.129981096915874	-0.804765084540913	-0.1357840388145	-0.740358577936793	0.47859030415627	0.758707924601826	-0.93891558310117	-1.01256561991662	0.0850874952057102	-0.0702333123319142	-0.696205302999117	-0.0188073644433199	-0.291076536913332	-0.512206434119603	0.520608367210495
P25398	0.236227992773902	0.106163038853269	-0.228319608171767	0.0849202343799766	-0.2889519330948	0.596867232629743	0.462045745910972	0.478480428704909	-0.17214831046342	0.638932307804476	0.346970562802958	-0.1895209670333	-0.263613134406479	-0.273984463329838	0.317719984715831	-0.0696217944546495	0.307850161076971	0.385732694920865	0.366503876592078	0.476572400843847	0.108067764650557	1.10107342535128	0.197974456122597	-0.748890896753005	-0.58014684319815	-0.0138637327441433	-0.155296682444249	0.159556252858602	0.239296077174867	0.241549332307265	0.298674796022108	0.172663165403713	0.43308162730306	0.445791304507079	0.041194408243994	0.425177419118118	-0.957120918066838	-1.24539652761451	-0.593497340631685	-0.0436331142771302	-0.0379019613523463	0.166469989435068	-0.0601421050391251	-0.704150061735749	0.225556611747348	0.230337064137992	-0.170560654180533	-0.286614911826615	-0.100348077664508
P25705;P25705-2	0.00317603755452249	0.210021480160897	0.224411615777587	-0.222392591185602	-0.784133251378874	-0.237817797279142	-0.154562523817035	-0.558451549525225	-0.101395274343441	-0.0249676616937317	-0.0214336760723372	0.116062729189392	-0.0814135145568501	0.567364380465297	-0.345959040897114	0.292914591842852	-0.185961861668978	-0.0455802698952658	0.0171784617876056	0.274841592312178	-0.116432263552051	-0.0823954387940629	-0.118263560838763	0.640778257422802	-0.29294381581926	-0.0239724475360542	0.252962892421031	0.0910859096645878	0.257622235177444	-0.204116314024126	-0.0438048645182501	-0.228796911354241	-0.166296403641181	-0.0893509895035155	0.433264078673348	0.268053861995288	0.947248428915538	0.815199275674075	-0.0445450659545756	0.276769640803268	-0.0359198218028512	0.436608562352918	0.0314989535143002	0.338665555323719	-0.0539139379474105	0.310795771993867	0.352814731635441	0.470724059647371	0.503538829417983
P26038	-0.373377770272589	0.32895643472065	0.970042237288158	-0.210640402548161	0.0739691982563754	0.964378716603811	0.88470213075224	-0.400867322481683	0.256774379351208	0.203612926955522	-0.0804701128245119	0.101431462651948	1.06921112683053	1.14223857920904	-0.0784283998141892	-0.814954802879768	0.346446118576915	-0.213147494661214	-0.57778946383174	0.283101083279618	-0.218398739938477	0.613665016384203	0.128068593306963	-0.452780687194142	0.074464291567578	0.45707623281939	-0.462705388940129	0.758606163404831	1.08490240536618	-1.99540835625029	-1.32782569129607	-0.865210207170256	-0.304163033034879	0.698219204437059	0.0539865513547844	-0.0540311018411588	-1.62043023148426	-1.59265871736732	0.545772024884604	0.72551955867383	-0.104184415770914	-0.353762352520752	-0.278724383106346	-0.463583075465145	0.349824405612953	0.679685909913293	0.159201634822485	-0.784280742007464	0.103541259092966
P26373	-0.0809980012721688	-0.0360204828656495	-0.154742558483186	-0.140668746779731	-0.419357588582041	0.0424479894299807	0.337550869119608	0.389644506592816	0.351227411836689	0.236765292684836	-0.139704866976949	0.135760525927664	0.0324316182745163	0.285965676749513	-0.0241924232833924	-0.0371357272347837	-0.297842326193072	0.0951161137701735	0.242312506972449	0.368056641154909	0.211555700148021	0.28337718024631	-0.0903012118471716	-0.29153522057678	-0.270969235374796	-0.0655098876794634	0.362052842476713	-0.912385288664011	-0.256288322929355	-0.251182152649339	-0.128422282663543	0.0619586190356463	-0.622388149523945	-0.329197127476051	-0.270661649932032	-0.197555945164883	-0.363914606695585	-0.458425998583419	-0.0386295491911617	-0.0733965956896616	0.368658081262932	0.180234355656762	-0.0895437969364277	-0.741681348428674	0.262571337175444	0.714803582563455	-0.167680414909218	-0.840130014593278	0.190227049296346
P26583	0.417526356033804	-0.147353786976561	-0.23878232762077	0.22960918053196	0.757779037949666	-0.358730214899561	-0.667615110647155	-0.78697276510513	0.608759863177829	-0.933683853143092	-1.3105158592963	-0.646039390876523	-0.911241527232886	-0.839210718862591	-1.06291603858811	-0.288111320093747	0.25412212647171	-0.363636015692656	-1.19716503199319	-0.790611284037775	-0.42086581495937	-0.7728968310786	-0.677478972339088	0.523578142477623	0.0889078716618066	-0.65953144781416	-0.531403302822541	-0.593026811836439	-0.890978699335701	-0.126471005506805	-0.122650691188752	-0.461546160343061	-0.610459463534689	-0.864531171921968	-0.787614763977106	-0.383316365097729	0.492271068378057	0.271902365083579	0.39104739726114	-0.641923514531721	-0.00771132275264275	0.308705073864341	0.427407892246935	0.611412594236308	-0.420816746151853	-0.212623675645714	-0.220918992112151	-0.126341204228456	-0.584064564128884
P26639;P26639-2	-0.17401082669465	-1.08049466085408	-0.433370018025249	-0.548668186212554	0.304240181944573	-2.0332461570511	-0.789253301006043	-0.266605095269074	0.655555756231726	0.868198400034713	-0.792208375823544	0.59301917520996	0.21008641703306	0.120272915009629	-0.458544234897893	-0.188163736125492	-0.400833609171974	-0.211666001859223	0.89734059302395	0.0901532433018247	0.173658638184941	0.538946898255215	-0.767787337638086	-0.131104719100224	-0.810067593329361	-0.25146117021713	-0.652979041239168	0.246247289880188	0.198924482595719	1.05265001541168	1.30252387626281	0.634702000170514	0.0715041810766482	-0.34291474820061	0.249194554157901	-0.203745727332285	-0.105528743249513	0.198644533475408	0.371372150704901	0.661040666540889	1.11132435121037	0.814547440301181	0.646889291897995	0.413398639322882	-0.339805607195712	-1.14783781165236	0.734255036966625	1.45456170279555	-0.926792269180008
P26641;P26641-2	0.21091185009702	0.0878337832929642	0.231875273846849	0.300039024842034	0.411602024833604	0.616293452069982	0.212839876067748	0.508535010189291	-0.252394141153552	0.439403628118217	0.0433413609718118	0.298050582670341	0.35005949454599	0.268416188052906	0.739354839895287	-0.117057222977277	0.0267797650475329	0.187088100245412	0.610210044400302	0.626513194325131	0.744143281618327	0.786702764717079	-0.0468520761026388	-2.02420014327058	0.410880723524222	0.392694820678214	-0.301757312148605	-0.775487132476439	0.598598728721434	0.344623166790661	0.260817465105652	0.0348619093531751	-0.501392350379493	0.412011997725727	-0.391579361781593	0.142950206070025	-1.37663057641611	-1.1167341210707	0.741267342875142	0.0660848649145117	0.196570921265311	-0.208026213338062	0.44228836354994	-0.419821890613649	0.319044213008989	0.278958210856693	0.203254452143982	0.283330489189453	0.355090808500367
P27348	-0.312344875677391	-0.0445997310992615	-0.341038431907962	0.42967666554089	-0.0121933416557997	0.658734543086086	0.418578255667505	0.714344109578478	-0.993807245951575	0.0138716100367762	-0.341540214541963	0.17638681099779	1.12614911067156	0.108313243720463	0.0224967495994417	0.351242343316351	0.606913771511426	-0.136258417769591	0.0145729778646821	-0.360265679795593	0.256383616944405	0.215036092554882	0.383609664458933	-0.506501227264183	0.0677907303045706	0.0652640180821581	-0.138648964897274	0.722653288568357	0.310800079467593	0.0153505852919886	0.136734808547527	0.746608403438883	0.937389016856924	-0.200619925893709	-0.208660959072851	0.262519208727327	-0.272991777548509	-0.320230331523784	-0.118333871667463	-0.728767905412954	-0.436977716071002	-0.0891714601503416	-0.491910968022217	-0.53765013423739	-0.318375213673343	-0.735608896830067	-0.582184047057894	-0.337642742363451	-0.549432168447335
P27348;P31946;P31946-2;P31947;P31947-2;P61981;P62258;P63104;Q04917	0.169157554470392	0.265617528158802	0.0694966309900096	0.201263442095688	0.25650489126716	0.342384791879202	0.103761383373571	-0.0749036454360761	0.304114775123385	0.494522684140513	0.111777027960329	-0.00848686804033386	0.00749233950245953	-0.64103049720885	-0.314386264688676	-0.720585842668669	0.214049245376312	0.0959757015222115	0.549984335407606	0.59238206749408	-0.127851416558537	-0.0139204224329096	-0.208672991546035	-1.83168488707018	-0.0751903153220273	0.189944127923231	0.300759827297373	0.542258392001488	0.790889211240162	0.684325834149559	0.78975418343237	0.179556174941255	0.0516258512675968	0.463194641320684	0.704391320549151	0.601197277535004	-1.95515198364132	-1.7715586994265	0.319066068467486	0.0581724091175712	-0.172797269811751	-0.880651301656614	0.50777751070341	-0.625720955996023	0.0953744058448095	0.3362499761673	0.56233369955404	0.347123912325295	0.34670813393933
P27348;P31946;P31946-2;P61981;P62258;P63104;Q04917	0.119418947465561	0.174763303775847	-0.15521568175719	0.472697809588603	0.562796691548552	0.206344508143348	0.127552523793105	-0.170715821098251	-0.4743932815023	-0.477420386593858	-0.980273384777722	0.479644074115766	0.744346814010115	0.221029926818638	0.341779511654028	0.210656208199799	0.244290253825844	0.285679182049083	0.133117185971281	0.00843576957394965	0.0195059936881848	0.187728900998834	0.306374126454047	-0.670389543329664	0.401017193989731	-0.581742937564677	-0.650815587160585	-0.792408080195767	0.486267940095891	-0.568087133645658	0.0428342061040196	-0.977745721272523	-0.654240508514913	0.224448050718903	-0.888011747716868	0.0212666555229697	-1.4159187289679	-1.55365945602173	0.405416527491197	0.0929225752625378	-0.545918594748217	-0.678516586690372	-0.362708139276078	0.151719751281583	0.201974337174543	0.398596993257153	0.21076335229049	0.182905664602983	-0.0322219701106162
P27348;P31946;P31946-2;P61981;Q04917	0.463378536418025	0.18396199895333	0.365600633917411	-0.0700286130694183	-0.126988574929598	0.391425429520309	-0.917870141815235	-1.12305299072525	-0.617557367470344	-0.606823671253241	-0.988823152341617	-0.35040377097279	-0.323048099855436	-0.365439012101259	-0.772993292351253	-0.249772296823828	-0.0451673438912302	-0.351674896764499	-0.459278106281607	0.153755514959128	0.677020413179267	0.957660246072843	0.074292324047991	-0.510274490685318	-0.0488299073631484	0.242038515951303	0.048363309738485	-0.114451236622926	0.551509418848664	0.071571102420201	0.0802631890800397	0.367637342558186	0.020886142830134	-0.35273889263938	0.0771402221619885	0.0752521621111284	-0.285098148345283	-0.427856354471974	0.0634801731692864	0.273619540095779	-0.12502068903746	0.263341464124407	-0.212858064669286	-0.540069835185229	0.329614319254321	0.150059370085552	-0.338350745896577	0.13847522792092	-0.203193973330619
P27695	-0.348368233254434	-1.73918828784213	0.232651007462538	-0.410080745703107	-0.455596222175306	1.19950331392178	0.768051245949648	1.68190078827935	-0.871057082539774	0.920103917216533	1.08035651875367	0.941865667662068	1.60105579663731	-1.0427744823775	0.257173579373024	1.58670768111432	0.79779710894383	1.53646076711202	0.3997132203424	0.747830954590711	0.435853985413541	0.717309278470076	0.00263699066866168	1.59905951534436	1.03344500028512	0.555658657918752	0.86933769620815	0.681925122124982	1.03723361017249	-0.149015937382457	-0.0994021467583244	0.129446630395699	-0.370436469692027	0.539289898448551	0.168606777517643	0.365355129585883	-0.235615858005716	0.447279997400083	0.358800838721959	0.327672720250951	-0.27103876067299	-0.0692590898849861	-0.442705406069233	-0.741671488153346	0.0570439728107178	-0.0606267011556093	-2.48761699991009	-0.415623240180885	-0.628189611873686
P27797	1.26451379717424	1.07126015617162	0.935803025722485	0.485610650420955	0.337652739116166	0.143589817459872	0.553683202683954	0.476179284855792	0.460600295979659	-0.873481961714904	0.665318161699882	0.639945001858392	0.353684871455457	0.914348153048896	0.663349196292319	0.258317514376349	-0.123378681029769	0.210894171282114	-0.0812598431444022	0.580476197798659	0.0628851301590053	-0.177834389374937	-0.877916546124604	1.28790175088422	-0.0490685476776004	-1.22035569700473	-0.60690490169324	-0.384572764739515	-0.972407415462634	-0.529934438217732	0.385652582399779	0.260157370908452	0.411246192043033	-0.608020946611342	-0.828412542751075	-0.144903515022414	1.21739374412266	0.242401471738166	-0.701246932429721	-1.37745608130126	-0.971650746370279	0.00547549540782635	0.309864505926028	-0.289969935401844	0.0633339928017199	0.228759500027117	-1.51209744014436	-0.63675129243483	-0.64947496504991
P27816;P27816-6	-1.29361817430037	-0.465359938438543	0.575217778176806	0.0489396694626756	0.816300180958387	-0.267261795251799	0.150425889901554	-0.16292498333242	-0.148458400374655	-1.149607697089	0.477921570397487	-0.0668794317103537	0.0575523357284906	-0.0464762937689758	0.00234978997103166	0.217775927510045	0.0260404908849715	0.594931355756127	-0.29324582273665	0.201188699880046	-0.133227799531227	0.200881426406609	0.197726762853908	-0.235567566486845	-0.423092208106426	0.123664414809578	0.527264902113097	0.0756800274168354	0.0280694619229736	-0.372036260071001	0.211928569974466	-0.201482183687798	0.12962334961882	0.0223214294824658	-0.180352767521554	0.0405869528372226	-0.694157525024446	-0.533554967097423	-0.502280179195377	0.0234469630010341	0.249113044873117	0.941780134233771	0.294117708267286	0.145470642156607	-1.19180235643742	0.385874269925498	0.19569190328057	-0.158368458422036	0.73118920945714
P27824;P27824-2	-0.305701198778576	-0.4743833550762	-0.46098267401013	-0.344992332532549	-0.416860592477253	0.035970930457392	-0.305794786184522	-0.0802869532466143	0.0334918291475571	-0.485554052603766	-1.02701441289056	-0.394929205963856	-0.462922339912455	-0.433527856602941	-0.587144403689579	0.377650873014274	-0.184194107547993	0.0572232184605661	-0.27024669628846	-0.31756890804233	-0.411384284732557	0.119334746836915	-0.0403277491958427	0.985777472233279	-1.02833158712691	0.103366853537087	-0.192048090540709	0.371799012390846	0.408027190287665	-0.202909147692709	-0.719940319523109	-0.124579767796545	-0.00934459017953014	-0.0827281842905674	0.837735479761023	0.157340486977313	1.67603598110062	0.86217012297088	-0.0781287157251017	-0.328490135370288	-0.238964686595566	-0.997754425150262	0.139177216193522	0.00593206442123871	-0.213233956166621	-0.405840552002424	-0.483647081720083	-0.202976521809091	-0.000572280032279993
P28066;P28066-2	0.322584760654476	-0.291045094740419	-0.0709281458186009	0.343705384958223	-0.338687526248821	0.0226862743788141	0.167208319448985	0.118008917654317	0.711176061438046	0.32615770564746	0.182331299110697	0.268394655709222	0.350469414325282	0.259926461423057	0.492966378983944	0.6285478341311	0.080900065639387	0.663212016620313	0.0279798154159034	0.31008294427923	0.078300739708178	-0.338316975235135	-0.584434731405491	-0.431671224043152	-0.460800758343585	0.044334727445181	-0.210993640715024	-0.286730897663633	-0.195514153855857	-0.421098170855318	-0.360757191745106	0.248439187601069	-0.171548805426298	0.11554372782866	-0.0524543007993453	0.321558449454164	-2.34879842413308	-0.909731298458592	-0.792923540495443	-0.338204916338125	-0.372836299774184	-0.462207006737434	0.264213903583034	0.380049014953649	0.121333254185472	-0.0639523346644921	-0.315472260609276	-0.417281799504682	-0.441664701154983
P28072	-0.528825366322769	0.464546168280048	0.061188958336121	-0.678444824621918	-0.114970693737351	0.204675680787574	0.426184728602402	-0.259078055014771	0.859852674957182	0.587481399944905	-0.0320324853059193	0.0363191764235883	-1.17471477261629	-0.128494997763258	0.326947182700096	0.200600883576569	-0.277312627482971	-0.105626734853881	0.23881445984006	0.840138100581413	0.0349012976758452	0.367578046899345	-1.02938927965584	0.16456188613419	0.338385104621219	-0.115186067842303	0.768846614781934	0.212303146463703	0.0586478728039308	-0.00545830725049462	0.774271243934363	0.00304188611086174	-0.15960200842176	-0.486167955649792	0.768749825923365	0.445227592443576	-0.303349788055057	0.192507231951013	0.270804012967553	0.595848830784971	0.127115945767188	0.419102531375076	0.183535619835311	-0.0614129373317425	0.905966349579777	0.561314395921819	0.421140511516239	0.390679835428479	0.741242074817275
P28838;P28838-2	-0.213153162538861	0.0852936885261848	-0.382878746730911	-0.199807194121353	-0.234974885208876	0.250485644092752	-0.148063089815184	0.0462447105526202	-0.120936904403146	-0.337982579724736	-0.182626787017402	-0.65419754118605	-1.19087973773397	-0.427433559791546	-0.374469635898667	-0.334292072011998	-0.162549674647233	-0.369203149770051	-0.0969258996881223	0.461229241935252	-0.471447527224703	-0.328633821593146	0.0239207316546236	0.108006345121169	-0.642597626174457	-0.304189520378742	-0.250857893057617	-0.0381479216014251	-0.380579257906228	-0.152368600883187	-0.470394836386436	-0.46142009562313	0.214791498231579	-0.370375388148734	-0.135866055327013	-0.0898083833294144	0.24667822616963	-0.228269533889267	-0.218798991293067	-0.0719794534416544	-0.133781133739341	-0.146007831764825	0.592900211234968	0.0567959541368443	-0.441375713515554	-0.534102512797236	-0.471985946960175	-0.239760060517802	-0.930046578280698
P29401;P29401-2	1.22788970879435	1.45284475758727	1.342430942723	0.524360751411016	-0.309749955253661	-0.663605857047978	-0.293662364383904	0.177152700224587	0.342574421986217	0.446321952608881	0.896482160021787	0.659602590333873	0.710034755182121	1.09692875362692	0.85379752344077	1.12467435195518	0.440483264230621	0.794908143431348	0.694453872506696	0.926479042926437	0.954377666952588	0.386927893232919	0.676157577076904	1.3422147206983	0.226717831566821	0.512250069000194	1.26802780803445	0.756475269794696	0.798050657186516	0.183164969084625	1.10136641640666	1.46972897008996	0.581545823395992	0.884266963418211	1.04454918365975	0.931096999910667	-1.81469757200264	-0.0876488786567096	-0.0548984084564555	1.41019172665755	0.447408029540796	0.781224817273245	0.0849955331892501	0.96410293951638	1.40641297061305	0.755209870038633	0.307477290102516	0.416895568357127	0.0305538399150081
P29692;P29692-2	0.622432329478382	0.608129872015643	-0.0678118178685749	0.279180881723773	0.0858204847704646	0.5085008349633	0.105418950371807	0.609556952001473	-0.31380337764475	-0.356181187602029	-0.615936631961637	0.21723153242485	0.553458745583587	0.433594610826405	0.74222908783061	0.317594048616444	0.786496299446385	0.465048500161931	1.15806253092637	0.47819237607446	0.53692628215146	0.510409719955767	0.836092627768731	-2.34469908454298	1.37352792542879	0.33279106624931	0.593531197914234	0.515846850810596	-0.0375688226000318	0.827164320482372	0.760079082076602	0.662548252527518	0.709603471694093	0.392732905850827	0.371750211671995	0.585550918064518	-2.99086856258237	-3.22966175855571	-0.216348196166402	0.477831603543157	0.860584129912026	0.884760096673185	0.550558884999572	-0.826650389538604	0.916068871026247	0.933389335138916	0.332947544371703	0.320746643295573	0.39411036519481
P29966	-0.0608120532403237	1.0080236191253	0.217342308560207	0.398813649262409	1.31381066288402	-0.904772146124811	0.873415467455547	1.03482508487596	-1.18755270469188	0.359565181130314	-0.457718595857693	0.460320820592121	-0.925914804676152	-0.48690648716158	-0.448786660742322	0.642762340352734	0.945893233876008	0.361123828070649	-0.881419962460693	-1.34570965278978	1.15040471938037	-0.836077553379804	-0.727857698498718	0.340133398284858	-0.1368376051781	-3.04527535739425	0.96500459960958	0.387369763776861	1.42989958723465	0.356035840362134	0.725197533071722	0.635638459657251	1.01406476442328	0.0567298312068369	-1.25229210088239	-0.207762291721469	0.135717807893742	0.0284109506582392	0.152772137197748	0.29406177673136	0.780408992861961	1.41541860811721	-0.0886299880652939	0.942183768731448	-0.179297050374843	-0.0194767586282701	-0.13926714970104	0.797575093667811	-0.390434562007784
P30040	0.343806868183858	0.798162233584582	0.138011961163585	-0.897983464910882	-0.26477594564969	-1.26471788612945	0.691566801015085	-0.970038588374218	0.234208412162479	-1.5660171471822	1.36945000980477	0.788614954956223	0.302384171954542	1.49524550485097	0.432974951425953	-0.589528515701866	-0.561951087720607	-0.853543966389136	-1.24434077021542	1.56136994113638	0.726896025432735	0.0803687325745257	0.605255774812562	1.78271385526085	0.964293256241882	0.00381370686277757	0.0578565260319018	-0.694381126994674	0.0861289827951223	0.257864067890908	-0.212532744815778	-0.0985276877158526	-0.133765145635311	0.87913011534637	0.898616470966932	0.134481402745033	1.5417442677704	1.32289905352317	0.156378170519057	0.93536955028414	-0.581245165191109	-0.161655439009298	-0.776671889495508	-1.06127582587136	0.586444176995006	0.254753951626735	0.415962728331402	-0.998024379124057	0.853574884829563
P30041	0.192665505318135	0.391999298678623	0.28288343051929	0.0531880882199323	-0.0418061688615689	0.120094171892705	-0.129492909928742	-0.104969202581884	0.0784768392399755	0.162384645348075	-0.063992970286951	-0.101581356900501	0.271886328207718	-0.683473116575809	0.0648221895817478	-0.446969695146773	0.0144681361371623	-1.12180094011477	0.315799307996367	-0.309725153782397	0.582360595572607	0.101994844278456	-0.122972693043828	-1.61069413707647	-0.403123958347534	0.077669026867151	0.200835778551352	0.527019498948745	0.234974099200584	0.35469909995232	-0.00809186821669319	0.52568148961417	0.716341304282134	0.335385463917755	0.298399043267917	0.148773638645059	-1.03602440100956	-0.423376245348937	-0.0759651301050649	0.398141110070018	0.545260660343576	-0.103373938506004	0.238091000069206	-0.197268977791456	0.940036535610665	0.530671548429365	0.447430295429324	0.272230797952155	-0.861757417935252
P30049	0.208311311166633	-1.03237614643698	0.287107083554956	-0.035837605193325	-0.0821531162337065	-0.961162094270193	-0.574297078066498	-1.44914761818603	0.0735802844846997	-1.38309661485561	-0.172510296404958	-0.651810445106287	-0.670377039148653	-0.202826378200592	-0.112163508559492	0.152707959226399	-0.0130491461577616	0.0134704566409026	-0.615061158212754	0.00646861506387621	-0.0552210174994229	-0.499115472952201	0.144398357928476	0.69960144278048	-0.961663476063589	0.130111356255705	0.409031276632428	0.141867392857051	-0.203353041788284	0.104848778619331	0.194477582992129	-0.154673343794506	0.530034310700056	0.592574342773352	0.602028453392974	0.87391213983346	1.10473345689857	1.16400559522903	0.240686465042465	-0.365892903673261	0.308737129411581	0.0274271872492195	0.104142445171752	0.751132514992927	-0.437442911031544	-0.397623536060236	0.318697330383695	0.752169623001378	-0.0478159633500976
P30050	0.472647695381004	0.432851082138625	0.476049286112597	0.877955152204906	0.549242291576363	-0.409871712491373	-0.203797019993824	-0.452237857643979	0.310044057949768	0.42386312953511	0.0379965429375232	-0.0154892278519315	0.0897325193711091	0.0974258774717326	0.379087078272636	0.316104731756713	0.167745903672793	0.172856640307922	0.546265165970694	0.505108854482385	0.899249104595425	0.797300579423346	0.626355387706104	0.329560512321512	0.229550295770368	0.459437807725952	0.17479911463411	0.0125586047998852	0.377680606079149	0.640226286150484	0.639576897543395	0.510978942620868	-0.11878499631452	0.60249329166891	0.760838724071297	0.851658213850287	0.0239347130193072	-0.898865172529586	0.497513909888191	0.288080764761656	0.809227846658724	1.5749031962777	0.211952881828028	1.36250082756297	-1.10081174938435	-1.18985457465992	0.269266818768005	0.367668800116879	0.41933930729832
P30086	1.14236170594253	0.386014896421502	1.58087278253444	-0.626694263585676	-0.168128688206128	0.42869668474581	0.701023806581414	0.256696838926833	-0.224565494212104	0.795269505952466	0.468481098070299	0.24023230111506	1.0161291858065	0.26092913442165	-0.312470166752336	0.0706021047939074	0.710661232977101	0.900218381288415	0.984215935574965	0.792081239058994	1.78582701389033	1.49982735507661	0.596123061579789	-0.966184003787516	0.139411925682791	-0.234174569687349	0.267672578032693	1.25323699235217	1.42220091106487	1.09825551943051	-0.221786854232481	0.562564360913879	0.770348148924513	0.650705380768046	1.06658900131368	1.58034711612371	-0.483842819620338	0.0829325603154784	1.47419491233652	0.763186423826606	0.57119949345146	-0.722810748272502	0.230887896261998	0.621125039324273	0.497362651057586	0.185639991711463	0.6773929565287	0.78004857962942	0.782115895931985
P30101	0.616707036671551	0.766114667088143	-0.752697747036376	0.295949939641051	0.175082092633737	-0.772019857201963	-0.311666042138223	0.293993228713754	0.049312292454489	-0.310699227309177	0.109302631916786	0.317839618370305	-0.057706977941526	0.331312023965761	0.187865252784533	0.346855681083903	-0.411087527707947	0.374136189985823	0.0713581066354997	-0.504663814141726	0.373254080650922	-0.311417065935666	-0.0700196748031844	0.833836405527072	-0.518126579791763	-1.34430330603126	-0.278750351189684	-0.03813501632585	-0.980368904351635	-1.67470537896364	0.460528307432411	0.0764353426278191	0.631010576823479	-0.239601580981636	-0.378989821343067	-0.36891862714739	1.41609468140697	0.647681205801649	-0.768773419322428	-0.13188839013334	0.464172222571297	0.561716105184884	0.434665619473471	0.205934811865942	0.318451053400401	0.0325525060272635	-0.160036217704596	0.231370791843531	-1.04616143744513
P31689;P31689-2	0.124512533341852	-0.244618371172579	0.321030017561275	0.286236714040037	-0.37552402390224	0.262572811642811	0.268367907668075	0.530338847152469	-0.293476520674471	0.333277363380627	-0.0894420597700682	0.33731398865611	-0.205547011878041	0.479700209336088	0.300439050405051	0.638451334387448	-0.261743587325086	0.377715829699122	0.329138456567507	0.395437769791342	-0.250328900056585	0.323457961818225	0.636996621824573	0.267312810698381	-0.236963491259323	0.575125439468124	0.0772441221630938	0.0398729176079703	0.58460745781974	-0.208084968425838	-0.106517945940507	-0.194083980185216	-0.0116782057453251	-0.0447206785264158	0.552896548500154	0.839426271293735	0.28622464703709	0.581612022260366	-0.237740034050315	0.61685669005512	-1.34181982604224	0.0989636852679175	-0.163258317925675	-0.320915639632415	0.407227942237518	0.0786672923472747	-0.283059883922252	-0.377466338734834	0.596579769848288
P31939;P31939-2	-0.496557778227501	-0.667381061067394	0.414874433225106	0.183688988213812	0.107227926359525	0.778090377251817	0.112075936402056	0.386142339949414	0.232535765377116	0.585546207532901	0.194351114759626	-0.258658631954889	1.03346732333208	-0.26951150700534	0.510139655592852	-0.690237056396575	-0.59946767262522	0.12361375784908	-0.330153384825922	0.204048304455719	0.139302953631103	0.375235201082969	0.57596429338287	-0.940360146675633	-0.09198783179207	0.818477028296953	0.286782591581208	0.168834539298022	0.332108839441538	0.235142548300165	0.168431969819999	0.276479175357353	0.700118742949628	0.221414179152526	-0.438944663701259	0.687347661752641	-0.81266030200134	0.352942595814654	-0.45421351083348	0.638617423110921	0.370436650878257	0.284057986842279	0.33761503638514	0.530207653763581	0.481335177821284	0.185863201130626	-0.449815506085425	0.397215754299628	0.535016667971893
P31942;P31942-2;P31942-3	0.183316756878736	0.945113902940108	0.45418683951639	-0.884940150988272	-0.10626042081794	-0.355718590082502	0.229642752571861	0.185882476788097	-0.978811783751296	0.347042455149105	-0.126749075124261	0.42175743316754	0.504970077996502	-0.241126582599757	-0.0407956719989137	0.0640193200531537	-1.09570530717128	0.445887015381655	-0.0541806475925049	0.37338171097854	0.0924889139387945	0.102552507525506	0.772764010585955	1.05790431876314	0.0806505283813068	-0.665843292114966	-0.407797958790129	-1.03477818549398	0.425309478551207	0.0577933912619109	0.198484592327309	0.400342792761762	-0.120502519124992	0.544506349805818	0.12432009755638	0.557373161756668	0.996666644710516	0.220329394256547	-0.390371342757657	-0.214289483464118	-0.100725553883814	-0.0440549330330233	-0.194288518784564	0.67618228971376	0.0731171024649294	-0.326824491281534	0.200076465953464	0.0723660369906775	-0.621040726522912
P31943	0.510716329906075	0.360085142683955	0.616280438868072	0.168378782154184	0.891728776555517	-0.122993665829857	0.227817588887439	0.0850525286678143	-2.25836523724838	-0.631344615711247	-0.949835741169282	-0.455849007954592	0.0334014694761638	-0.400484365970665	0.122666919678183	0.646450340143672	-0.969714386263241	0.14457102273771	0.0267643880690088	0.338022954000739	0.472136403011375	0.260941383334294	0.166967394856886	1.22199160793062	0.121139983560086	-0.0288195551848743	0.00275137391024696	-0.219110324777115	0.607022821130713	0.314054016052665	0.863599669050927	0.15126287766628	-0.0892440964551195	0.446438692052522	0.625704362670273	0.530702529766711	0.927466418875782	-0.138322907767601	-0.228255253827172	-0.0499125250938864	-0.130148624607019	0.112316951100173	-0.626712740349996	0.470420624776744	-0.387927068722128	-0.168378239045941	-0.663288578542244	-0.44367787997224	-0.344564843768886
P31946;P31946-2	0.459231460632968	0.560401304897432	0.865363988844668	0.206053246587754	0.456576573061973	0.826833500570458	0.642549321822078	0.765775209760407	0.297376167147679	0.738571235200809	0.378818840478249	0.500568426746794	0.691172522780665	0.221669408289395	0.250415299514041	0.297650276075212	0.256598048309408	-0.0897594247465509	0.171261223353519	0.330392224134755	0.165733720864401	0.53716275796913	0.36546615551465	-1.6271256778131	-0.456545316443677	0.160771846592121	-0.0539418505290897	-0.22108851705797	0.450756798508132	-0.0850220570958915	-0.137739174032809	0.200576528848018	0.487146252358057	0.185535683011073	0.319518423098268	0.380021941672576	-2.52637366060014	-2.84680590722307	0.70717837649147	0.460200595631525	0.358302820747607	-0.117017021532048	-0.240439047588183	-1.63735072299356	-0.154305904405331	0.0454815642704017	0.0598530265047719	-0.0113708663437947	-0.158929860255065
P31947;P31947-2	0.328653494510803	0.267798504601346	0.26570840776659	0.0283235987123117	0.0781896321954894	1.21423754983626	-0.0873021753638972	-0.0873970716566217	-0.439659848542802	0.441609283653328	0.310717193902412	-0.283939490862463	-0.570354820531048	-0.739765143221573	-0.429190798880355	-0.0681678631274169	-0.350624959395752	-0.402048894594212	-0.614973399920583	0.0533626931388178	-0.0626460948842269	0.279079440241115	-0.783176896836924	-0.38728211695826	0.305018154101898	-0.0011680198601834	0.316950265247759	0.46913468511101	0.819205192003165	0.353568186115218	0.585430789260473	0.0262125812274495	0.277204494276947	-0.392420386412057	-0.0222999194205778	-0.0253179937860825	-0.191554332430667	0.167612029396882	0.213708369789628	0.30558813535449	-0.187638570302241	0.163155246703079	0.192799760377777	-0.149070600710056	0.0467134386634974	0.306769734169602	0.336857333326369	0.104515259151735	0.236982290636922
P31948;P31948-2	0.526956937526409	0.107590060070255	0.356418176365103	0.546526145735751	-0.0573461621285446	0.32041259921245	0.0912668228418617	0.197184226149311	-1.04105373901203	-0.0301205557617449	0.215723149711327	0.368113535182685	0.375504537818892	0.903984748089642	-0.198072643286526	-0.554350822756493	-0.229329692648378	0.221926140986356	-0.196501995794425	-0.513560351941075	-0.499705867457928	0.102136606633973	0.0325864290746643	-0.673058634560905	0.236960494269517	0.431156160631824	0.320338009748266	0.437907461246696	0.46237941071813	0.343215263941684	0.238351335297772	0.118544992349382	-0.214123436653055	0.179979881911923	0.0991131147998286	0.654938733682795	-0.370208784908194	-0.180405633053492	0.0556595499381106	0.208984693660568	0.248794422450562	0.191390279082541	-0.0723427937515838	-0.602103402160295	0.0671674917800778	0.0971400576830358	0.260188004634277	-0.000739701081099504	0.200440902714991
P31949	-0.282822675215226	-0.360569332845405	0.165591911029889	0.0493010543969065	0.269279971322334	-0.162233999105897	-0.717726710772348	0.401773281517724	-0.560708619809597	0.903028158566048	0.0693759966418946	-0.217006855663374	-0.547434094523036	-1.20765258942953	0.111534704033429	-0.512269049388412	1.25073076667371	-1.56092454356811	0.0910914939781234	-0.220787185814734	-0.723365700864711	0.111152373692012	0.208849152536392	-0.41710934262267	0.237018632915569	0.0937869829963523	-0.590268046037192	0.0352268967086652	0.134334676161047	-0.0804060174213523	0.452743979243775	-0.66916862294768	0.221597466048577	0.023202267327501	-0.270806703085119	0.678838426602576	-0.238723874658399	0.147528136595721	0.199322092783364	-0.254137963087349	-0.0253589362471346	-0.0894392183688538	-0.804922835151339	-0.203596012582613	-0.160102395489225	0.00877510164346854	0.252787138225668	-0.503076685772765	-0.140985293047032
P32119	-0.0720578000435997	0.391835202889366	0.0555493274505307	0.453434756209975	-1.09459955813642	-0.108107808339849	0.432136457341604	0.301979073922302	-2.05474504061566	0.163775370309871	-1.1320031313119	0.0781257402750515	0.449823091539342	-0.355690182946959	0.637218294710032	0.147032322273219	-0.61355832220737	0.443976869198205	-0.940620540921156	-0.379762324567311	1.1309605674969	-0.368352973587315	-1.52839213282516	-0.0904050183109894	0.071785803171737	-1.21981514154424	-0.947162569506722	0.0128710749690615	-0.659466777478522	-0.735146163644992	-0.590202917465628	-0.429291526437105	-0.131827485043728	-0.437116065844507	0.735668613305737	-0.0901986694902318	-0.0838916989226711	-0.179916831316824	-1.93170793342978	0.08887308714669	-0.0178326415036519	-0.324052262522448	-0.463683501013	0.985263133124482	0.0771734353119616	0.0146603819113692	0.725398841186567	-0.332772598106679	0.340528988894165
P32119;Q06830	-0.377915068544836	0.368351271787521	0.584354919748313	-0.165504046710146	-0.256268282835078	0.526384996868172	1.97413663129134	-0.332720691367295	0.179478494672374	-0.10282898480582	-0.791127719297395	-0.281097889149981	0.409726113152332	2.58475871955919	0.0278550818602734	-0.453935174689926	-0.0955270910298057	-0.548826271832984	-0.230187082247438	1.14388336917214	0.165734594930348	1.57518285953558	-0.103764015475835	-1.01438899150877	1.4430996301654	0.822614939551059	-0.564695506991067	-0.355121308348746	1.15821815193756	-0.0113929298894902	0.224614108635689	-0.077816000258854	0.0766497310989701	2.3345028012342	1.17272479994562	0.0442538744918698	-2.45588513565412	-2.16320186092634	0.00755131632463902	2.18403783896691	-0.872601674369659	-1.19015084737852	-0.386678762693556	-0.749121543029078	-0.531476890903961	0.28391283608232	0.723591435851085	-0.628734987002136	1.81840315978915
P32969	-0.0652372486661526	-0.656300546603617	-0.0513764526645607	-0.431374657802342	0.196849119651894	0.83038660856414	-0.0517145866940018	0.167340692434434	0.0821253791301408	0.637230108600286	-0.158485922435758	0.597907588440877	0.323913316481222	0.0705147881740393	0.84966969420285	1.04064724043219	0.615415893030656	0.891155995974747	0.90324788053959	0.838564854306711	0.877193531296282	1.61026623845635	1.08748053922107	0.719373326949407	0.295884796053562	1.48669891968329	1.50670205410344	1.17151848300807	0.210150064744121	-0.0442806221412848	0.413340946586192	0.962107393886915	1.00305678997425	1.01249707431091	0.743590918911789	1.60522703058402	0.504303731937288	0.392414806829432	0.427644903086714	0.951562428960318	-0.172962838793379	1.0033078170793	0.683305203060833	0.583289147777667	0.117863010880142	0.346099609094155	0.541180777325122	0.810051288865447	1.13503067399521
P33991	-0.727575862571836	-0.104750022529709	-0.833286293940023	-0.744083047216564	-0.0744150348131601	0.345920379191483	0.471459493778235	0.441854065491135	-0.400075635151077	-1.2019703919243	0.590533993241374	0.320482449808224	0.527653392439434	-0.879624021777772	0.71568826760618	0.890450654879858	-0.759743767330439	0.767464318034037	0.205378345782888	0.0597486762194772	0.679849964006557	-0.567117251838074	-0.868044927085811	1.56217172501721	0.292133728466017	0.032022572476301	0.768155899781704	0.761450943823268	-0.717272969571092	-0.100628067846796	-0.0158067739128774	0.443563025477231	0.98294343866517	-0.113148938241238	0.267808728522905	1.15454557883329	0.2471414783798	0.740323893053585	0.0455905617984224	-1.37772170322794	0.29162907833615	0.0191877055156887	-0.615522805503563	0.492939601568903	0.476494259855142	0.486393481614161	0.462253209611452	0.246500347270048	0.00681776385444429
P34897;P34897-3	-0.00293092799076025	-0.12586525484154	0.103684854420112	-0.399160279006679	-0.156790871549271	0.199726114383131	-0.0382469281605723	-0.18987596346413	0.132753695165922	0.502973162962076	0.559584298803708	0.0942774959610314	0.111716323188648	0.198399442561304	-0.357939609323389	-0.0927497923582167	-0.16616971358066	0.416101988203006	-0.328330350889506	-0.0480081648211467	-0.190782385120966	0.0125247127360411	-0.426908118728811	0.213935296509134	-0.860082614187623	-0.0711231941423836	-0.00215330514947788	0.321809117618495	0.0371656132785111	-0.206705969861277	0.118830073759823	-0.161579302745651	0.173928868846986	-0.393268664252724	-0.127109845357186	-0.282334373592962	0.994914283369131	0.68757237422987	-0.0558075763885309	-0.302172600008379	-0.72764171828949	-0.743429657175487	-0.463390095291906	-0.17333123039917	-0.255061196173385	-0.0488934555712017	-0.185815829212429	-0.22141401036157	-0.30623150838355
P34932	-0.154350155349184	0.80840707032721	0.549351628897084	-0.284552780528755	0.538170308839968	0.962012518279263	0.158788528717727	-0.664065787416697	-0.479001922183463	-0.931085260957097	0.251778028599138	-0.379248393409294	0.247319756794532	0.82067228593487	0.716096162322944	0.486951338602393	-0.401206820266168	-0.190995659902279	-0.244838730318721	0.00847419156968671	-0.177171652665034	-0.039022724487508	0.382081935808898	-0.056745477332907	0.320064306959025	0.964038030670529	-0.0558000415687047	-0.385625466754019	0.319221768170208	0.332106915515818	0.653578080074394	-0.220479335384434	-0.897883828038305	-0.324392024424448	0.426155106763969	-0.532067588886705	-0.475926944661539	-0.582664133561963	0.025042443263066	0.805560418024778	-0.324236494229702	0.556175790604143	-0.260083642979981	0.115904176243059	0.509906425528409	0.376516528312628	0.696701914770771	0.053163480196266	-0.170498203946012
P35232	0.175059102509195	-0.526687842127584	-0.495277514466258	0.536893772110848	-0.721315169070393	-0.903273909120301	0.519360572992688	0.361327825138104	-0.0130879106881959	-0.496329227016091	0.211506963463943	-0.544699874367054	-0.397291897837733	-0.946533647219264	0.509230101842971	0.120074765142688	0.0733449697541496	0.842309669781097	-0.600342117475526	1.0330371809846	-0.288808701469289	-0.365783394257973	-0.224935848283574	1.43391484739252	-0.684953975263957	-0.210982672691691	-0.651908487388721	0.850758714766772	-0.502046511233648	0.677913992592802	-1.50032944034914	0.785176479398956	-0.787304754640242	-0.295159410644206	0.184474184472386	-0.0330562538615149	1.19197777423202	1.47121230342497	-0.779153437659214	0.202174503656336	-0.383014879035441	-1.1389471920826	-1.30735845201924	-1.86352581097855	-0.522064370233829	-0.106013332953981	0.34193251582549	-0.586921208537497	0.0950981031221264
P35268	0.32368445658686	-0.296038008708538	0.00576654299981934	0.485589562468201	-0.291512943551747	0.30669111657221	0.301021031164573	0.563361535999721	0.231126247469665	0.546118397545911	0.00311292229503531	0.482347076329475	0.155174618986254	0.535487843164387	0.736962277120496	0.881642916140965	-0.151298376916997	0.112720149932768	0.388348316304714	0.340853939461907	0.152695546998421	0.376277888232494	0.332658594712331	-0.287945354512985	0.0680165693834431	0.097301123739615	-0.53462385774337	-0.358379788551602	0.208288792369127	-0.064730316556767	0.272947220248613	0.111936118681484	0.0360647169878483	0.07651376878327	0.0107709125433654	-0.0817245020428478	0.205175556389747	-2.01570974608658	-0.364790751579821	0.0890481670691729	0.171170767253921	0.0545509415038294	0.337738652683867	-0.234462638447876	0.0365501485890538	0.208257604023868	0.340255904659122	0.363168849671903	0.624805535056266
P35579	0.326338042408045	-0.926328994646317	0.513368024595106	0.209565632998922	-0.238930116502365	-0.194702579184666	-0.773238958219199	0.158768631690214	0.132357371966987	0.387092446488974	-0.141248575360483	0.376134774622049	-1.98143158251471	0.504492107548779	-0.896207995291466	-0.236263829434857	-0.0642304739321148	-0.434473201253873	0.598813475109908	0.248158963948143	0.157740803592523	0.327235348574053	0.392737806141478	0.922737697621285	0.226372213658592	-0.948197222786771	-0.621911340706636	-0.654876482233208	0.580085437056429	0.432488225919777	0.535880043810877	0.566698121304944	0.340142124591826	0.461972727655351	0.0974628519746921	0.54245336811607	2.29993544181243	0.182815589077066	0.894373958095652	0.447715307757647	-0.0170732292354684	0.523856982624778	0.00413886340753197	-0.683736432416163	0.390885134080413	-0.29020126260017	-0.729799772503366	0.570431937175471	-0.746523640888528
P35579;P35580;P35580-2;P35580-3;P35580-4;P35580-5	0.416306425331689	0.0703634409596842	0.652702703706158	-0.279190646308734	0.0809379012425378	-0.27191896568355	-0.471379091002789	-0.178524803999215	-0.0216752303012887	0.295243639486191	0.0194688536977342	-0.382322063095691	-0.900799909961141	0.660201138509456	0.225167865446639	-0.457393742649394	-1.0401482639404	-1.20872944160589	-0.54964495190422	-0.186873059956739	-0.60366588178959	-0.191998988151794	-0.836759034891482	-0.384251739147063	-0.544850515697407	-0.422169525480013	0.134793279560495	0.318333038181635	0.165630350104527	0.616047144504503	0.606391873540973	-0.450790980845523	0.219717001618751	-0.123163503001616	0.0368137852751117	-0.178816475700064	1.02843715611242	0.420115784217768	0.965202903881241	-0.192025646284731	0.515304194383313	0.695732796707259	-0.545052981249635	0.343688784192878	0.342574154907262	-0.115991301799963	0.406969814620182	0.501766693381846	0.296285410691718
P35579;P35580;P35580-2;P35580-3;P35580-4;P35580-5;Q7Z406;Q7Z406-2;Q7Z406-6	1.14808255133607	0.860499878546742	1.38468228073538	-0.832373677574617	-0.247419487284521	0.147275615264931	-1.61507672977733	0.0936248041585691	-0.973739711676541	-0.274775916782487	0.0673214274235064	-0.190900769414794	-0.893071572076464	1.01977370876186	0.333616297291198	0.937463499479514	-1.14428196145789	-0.0724478237077906	0.575725142516432	0.689501629049876	0.336141093665615	-0.36877232021196	0.379354309729485	0.434976324805856	-0.612792227875095	0.130754280651706	0.573612275692151	1.22648394779344	0.704752751297148	0.0689327390779244	0.362840627081207	-0.150601533890957	0.569396631090471	0.564975590254836	0.421732867074437	0.636374390340629	0.71200001412568	0.128179618596473	0.0251966236120831	-0.0662785057889705	0.942679134395784	1.00283645977704	0.0831118664191082	1.10113497691731	0.909353134150241	1.2169288860445	0.150672709805947	0.907738172886917	0.600735249414692
P35580;P35580-2;P35580-3;P35580-4;P35580-5	0.236429522491803	0.0392083350712422	0.814590443638149	0.658145043903672	0.753149678028396	0.758774650694048	0.138373358734422	-0.0690922488454334	-0.627253484241198	-0.347757472255722	0.487497802055502	0.333688833486887	-0.84077582314411	-1.25528293800596	-0.100305625946852	-0.344291809846325	-0.196595127461706	-0.153053754302585	0.192939804175309	0.444613792946798	0.279000318755271	0.481935330576292	0.289459948294393	0.227871672794112	-0.435823080957986	-0.944927559929328	0.356711806052437	0.49592800464743	0.789754681645807	-0.441492511322254	0.502412316111457	-0.853926743847619	-0.0765169334677557	0.0570973738727403	0.274082689280794	0.422632222304683	0.13259430642017	0.859264926614384	0.549924957780029	0.415091156674477	0.250038973852012	0.0195471730762236	-0.936167155940932	0.120590955780939	0.0235026774357811	1.01695508959087	0.305274215557674	0.140248837146813	0.713587941351495
P35637;P35637-2;Q92804;Q92804-2	1.20565371795709	0.904688496847612	0.858144973861509	0.067622029763808	0.0373882196704416	0.511035491947361	-0.0477509051869008	0.461978185500128	0.0704663550065775	-0.822028349871065	0.118207699134411	-0.467425652852034	1.23952979047073	0.0135578496100106	-0.0685356930076257	0.25933523713264	-0.336013401370514	-1.19728088251185	-0.393697892470567	-0.21537042027845	-0.318251611484497	-0.751567719440866	0.286037606006076	0.715959557985217	-0.0963455747785483	0.382919705716639	0.0925248381445965	0.546063395379538	-0.615213256314321	-0.56799534301389	-0.537384579875393	-0.262098015960762	-0.0241207057921838	0.548569700694425	-0.650597554242075	-1.02783557083411	0.215431658205359	-0.016361615349736	-0.116823391728378	0.320485265755333	-0.0678947027566544	-0.268310743699013	0.24289809423514	1.54553079269333	0.532925348015953	0.540274121131226	-0.07376218944138	0.533891267052007	-0.329384924197567
P35998	-1.01045466788335	0.127411941386078	0.379351005248063	-0.431942365565846	0.0892771327944828	-0.538027273614602	-0.182278739350404	-0.981453181516738	0.191325746566639	-0.0904652859155712	1.00705384073124	-0.517699847845453	-0.466700597930547	-0.506726320069837	-0.23654897797916	-1.26877851245015	-0.167021585725078	-0.855272751544524	0.309318892007805	-0.216463617106569	-0.535496724694297	0.207494897172118	-0.440004866376444	-0.0614189790764233	0.777625005367236	-0.2272284859524	-0.547715345443807	-0.865825740893528	0.130984206611835	-0.0307345299626855	-0.353349859176137	-0.7098095784102	-1.75660986875415	1.22045394018917	0.30914836278969	0.540824182951378	-0.00654020505861865	0.213476604372415	0.181867699919919	-2.01074553245857	-0.473131898591517	-0.499186837637975	-0.49036824811369	0.0137436605348122	-1.81223944360208	-1.02871340550401	-0.444486008108248	-0.189333955545894	-0.0719094958686878
P36578	0.0536616781273062	0.106688601223163	-0.261909762843467	0.274944365756106	0.420539458248398	0.188170177358258	0.150402860412595	0.531780392461721	0.305394473964116	0.460392609257767	-0.0798124384388939	0.0592246351949227	0.0555866897347731	-0.209891812665217	0.439173157576769	-0.389499693754887	1.45412861022225	0.608953659891825	0.300440318757754	0.0533952831581538	-0.100993111597573	0.362767204815595	0.38763257256809	-0.175743958623622	-0.212810038412471	0.176549769491207	0.632183795421363	-0.442114857916117	-0.278587945211186	0.199347267750403	0.0410635495611939	0.226907119426428	0.0089734553871642	-0.300604668686156	0.201184170604334	-0.732545309047539	-0.809743383640925	-0.846846473001996	-0.57615849451184	0.563396081220738	-0.0143905475052185	-0.0530629029660111	-0.150132489642586	-0.380590585163725	-1.75207488802284	-1.65099756804509	0.363552781118167	0.256128530383262	0.637653087069408
P36776;P36776-2;P36776-3	0.116338048354875	0.563692302333912	-0.0917899832341756	0.0180293292889538	0.451595995818385	0.146531406632731	0.426106259699394	-0.927504677329581	0.0166922728310352	0.831656914765079	0.583857891869571	-0.583591890145091	0.547504068905118	-0.313704451584332	0.437091553071894	-0.10053537418126	-0.590666031971926	0.295044781576933	-0.109501312284312	-1.12704250112029	0.688284321653122	0.401932604911391	0.195836457769104	0.0798116418320966	-0.0820551671950768	0.408666326585824	-0.348042573567765	0.424832028466335	0.246418612573754	-0.525633351410892	0.41919440762143	0.227835498256859	-0.20509237605312	0.260775010178585	0.0634782340153024	-0.552201111963426	1.02550934210376	0.327949066256039	0.724902058445833	0.408560710680777	0.2037603065068	-0.404678290776894	0.706666428141002	-0.0978457432300788	0.296926380737997	-0.234486546720064	-0.297174347338749	-0.55583558389807	-0.032500510088558
P36871	-0.29765259931436	-0.359466449770033	-0.728071188506775	-0.0656558055945979	-0.0783454662387575	-0.393940954915018	-0.279022306968285	0.770762004211549	0.552363029017022	-1.3814320677923	-1.51595838363064	0.0865285179798581	-1.0118392419364	-0.385586581122896	-0.94471705621507	-0.0530270399498776	0.343753501682674	-0.735970610100214	-0.870300058174946	-0.3687730114674	0.810739732833341	-0.707299007584053	-0.272874560440939	-0.0113347634553368	-0.0598518073599442	-0.152678104515356	-0.462739399276372	1.05176213139352	-0.324134647475723	0.31530675484652	0.00560773426071153	0.535119241594648	0.523333967798686	-0.825771045684128	-0.0288788224697761	-0.496174974554587	0.090053430435254	0.120841326142256	-0.176265760531071	-1.30799917638889	-0.337734190621131	-1.82428963791809	0.457099234413481	-0.376329605940877	-2.29266019567361	-0.741777224307285	-0.144765731115596	-0.547917672558529	0.290182026533106
P36873;P36873-2	1.49647865966284	-0.130750399202457	1.00993168317096	-0.356377966835619	-0.432214192814585	-0.394366207805831	-0.179034309579962	-0.354282094192163	-0.231239639718702	0.866614798322928	0.857154784003706	0.651103345511427	0.500401656406733	0.389813349562098	0.302688474986582	-0.6423587346301	-0.466068456947197	-0.460024469656374	1.04529215215445	0.531941858981605	0.224441798141299	0.699396540479318	0.835274015339563	-0.41803772406488	-0.231506322981886	0.443035752572845	-0.728410007999748	-0.460021001592595	0.234172372010099	-0.33487660276757	0.148382844811734	0.070870021801624	-0.472151981492735	0.513300128624511	-0.265282749789445	0.520634740271358	0.432511019120278	-0.0779397143765157	0.0145885243557717	0.745677451432436	-0.0679881324713207	-0.0962082749667867	-0.53255771821864	-0.596784127196743	0.612287138251955	-0.373036577409414	0.0126088402978665	-0.333465582336591	0.879092213611351
P37802;P37802-2	0.176122654906925	-1.0762646143762	-1.26254721577284	-0.192353986317135	0.0521091356612677	0.518231831496578	-0.0165484819841321	0.35617591436234	0.607606519862086	-0.0605194116254702	0.0544390092025007	0.363332551961591	-0.586637934378558	-0.307866635969356	0.183635062934621	0.518814615148902	1.59095731238586	0.683699901639155	0.442820573148652	-0.522190532371871	0.392915543495594	-0.964134159805351	-0.124646860414145	0.305228021096684	-0.939904019444531	-0.0509306676228352	1.04299669367306	0.257742497419632	-0.494067632453489	0.346384840589638	-0.245458829160254	-0.389174870397718	0.0107342151018162	-0.408311802338232	0.334840363739849	-0.725633274015829	0.0223907488915301	0.315983921410483	0.131005399102546	-0.340358560112021	-0.464587815693343	-0.0992939308140238	0.0329445141197338	0.168480478639956	-0.357927114615745	-0.458288790090548	-0.841478335401718	-0.0895240863908513	-0.372351818807913
P37837	-0.922707191162554	-0.188695705357742	0.621758818219123	0.36857860688756	-0.166407186940568	-0.014802442873753	-0.0252447979553928	0.203358413604293	-0.707391248364332	-0.626117711030668	-0.437010146470039	0.366454017584676	1.38824615801936	1.04132469726646	-0.0631223196109627	-0.0830230668774553	0.214514608633225	0.558771431383778	-0.462244341437941	0.524236375282451	0.58885813712122	0.989955828938806	0.266124401649751	0.661607627225547	-1.33753268762925	-0.593437654986334	-1.02484225834255	-0.173879126030239	-0.147229995349378	-0.902526121231265	-0.287516318175938	0.795685845786704	-0.789150110165289	-1.14411017699919	0.132487689834018	1.19660088621263	-0.842198764813401	0.26840897636874	0.311578223939329	-0.520830682591271	-0.580883644299856	0.850206820033844	-0.292073310644697	0.43331291715213	-0.901320846265245	-0.638406843704188	-0.420003142610993	-0.727082010596838	-1.25624702348671
P38159	0.165209577232004	0.204520571031875	0.0187156516042251	0.128964712640938	0.414143744387938	0.112024779015108	0.00601876242235351	0.4387232005368	-0.0181430963468594	-0.507441048187833	0.21103489420646	-0.237638263681733	0.40522604702129	0.037376258395904	0.105105376392586	0.336915315833827	0.0540791709991587	0.38739379196598	0.165298314105525	0.392295729440208	-0.731526582907397	-0.0965931778815114	-0.0548087785077811	0.251856683790499	-0.413846473879225	0.333322945221931	0.594022745490427	0.184984392416225	0.209766666836477	0.210218674220484	0.567349055349422	-0.147427518679438	0.233627248284401	-0.576896626437723	-0.634028099557932	-1.10793651979133	1.24481766810965	0.447974246076846	0.311289323356861	-0.663622996548876	0.223009020552677	-0.34054100933655	0.0663140404697432	0.133682007320944	-0.471953845000841	0.167725227016325	-0.407246866784378	0.455443407294783	-0.166089981235504
P38646	0.330919871575408	0.345034705525153	0.578056669010994	0.0143034615139354	-0.82842120921308	-0.704673139037308	0.0490073838087779	-0.0188329667518279	-0.493923529745407	-0.265294441814996	0.0731240302993652	0.0228875538326613	0.0945914541058827	0.692744761099684	0.0559108147279036	0.22168358877093	-0.255458971396923	0.282771078600218	0.05024148158257	0.224501260093905	0.0210742641931568	-0.0856668338713037	-0.0654516890804862	1.18073935104267	-1.05361618330951	-0.0121402831584523	0.166169471885534	0.36890498495277	0.259110840100799	-0.288477957409708	0.524016711604075	-0.325859391351943	-0.730380791502825	-0.0690141216376052	0.642130232314972	-0.232603014357401	1.07680292419169	1.07815090896182	0.0836773814676238	0.525212439336933	-0.259470935929283	-0.19121795438346	-0.40137936999246	0.166096783139444	-0.930614795826948	0.139017736937614	-0.130078832627879	-0.328560411021026	-0.102888965459174
P38919;P60842;Q14240;Q14240-2	0.829925989085176	1.51551459421254	1.12832451840084	0.0401526263126168	-0.165364926534138	0.744984961387081	-0.877118602104721	-0.531388464735829	-0.320449787034183	-0.169290492477736	0.10444948491023	0.515193735161694	-0.213879072751298	0.497833832097953	0.640102053637851	0.784779584272805	-0.727253797847049	-0.364534369388296	0.810253793480232	0.909247557860152	0.617486345146052	1.19631385894699	0.787289852465781	-1.04031932811109	0.909600980234031	1.57651045585477	0.954904130929977	0.980690335380782	0.845406562915233	0.760443848214854	1.24290782913084	1.34971061001794	1.27304837521243	1.75836564337364	1.87714402043428	1.99239808772788	-1.109054918597	-1.16513560557824	1.18720944879012	1.77723201403528	1.36282614559514	1.94117310277694	0.20405125603685	1.1597537496502	1.51575286442693	1.31859415550703	1.18199161840513	0.806451133584025	1.13002987901291
P39019	0.323189422927389	0.189092529460721	-0.262878124670556	0.337353360628682	0.535808867121288	0.200402256462741	0.232361574837417	0.188131924259909	0.187722277031304	0.166393718521787	-0.238463348627435	0.163520618699338	0.148517685085978	0.485409907816494	0.282509978477965	-0.235860222582929	0.146905810228158	0.198727846515338	0.267160479163752	0.444966574568479	0.0431785034394757	0.332200500841875	0.256851452216105	-0.565241590261975	-0.4529336237863	0.496862363305438	0.190708207769746	-0.0339571239339394	0.158508004595935	0.250938058382017	-0.188417075401333	0.185514832031066	0.292142560495658	0.375703875211823	0.0660727501543346	0.15722583282878	-1.23685419467147	-2.58225658565651	0.0971504234452341	0.27404769459638	0.277241933030479	-0.363025979437552	0.182157239267021	-0.710677215144716	-0.115588867025995	-0.0836085309013167	0.0179602209595855	-0.30779933774405	0.661565997059772
P39023	0.146726067257838	0.118888732684729	-0.35337623294061	0.264266516983269	0.287525443311232	-0.0274723245312315	0.161719057262272	0.213383367795415	0.119094401547321	0.420407683088493	0.15188958206993	0.228574478350753	0.105943090591185	0.553786177266163	-0.331915359213981	-0.530713678224491	-0.0778294273097134	0.266955787811897	-0.0980178611368526	-0.105077772324437	0.315921181672984	0.0100497963240011	0.460757666829285	0.072701162220136	-0.166168154285715	-0.344458134180382	-0.487440981734645	-0.49326984136298	0.178923377192678	-0.181314660801404	0.232626091742625	-0.222161724197628	-0.286958491745939	-0.465038370407006	-0.207989658532438	-0.00154587406082693	0.359409727952735	-0.0778999404254663	-0.0493345084928826	-0.0431846890672159	-0.284475798733649	-0.0145064124809662	-0.45191829825048	-0.639868319958725	-0.0451371935613535	-0.136319047177101	0.0920056730114666	-0.266059137134658	0.0802646206205872
P39687	-0.210870655109472	-0.465422661064817	-1.30506022282677	-0.719754754200873	0.103231578969566	0.0354809415068133	-0.435295211624354	0.480358489844231	-0.324501084849835	0.173724782553892	-0.0501030639487802	-0.358599650463454	-1.17947678769015	-0.677843136463612	0.0598822776544512	0.0987838098102316	-0.225522257737065	0.0915345072437672	0.428817179768831	-0.116101888797214	0.0756248876494524	-0.139678681905288	0.344385386548776	0.771292511131327	0.832359623376749	0.603586378361215	0.781314035730202	1.13856035384183	0.261560495334306	-0.639680711543275	0.269421132921845	-0.540408892405893	0.541407451676275	-0.167855162711073	0.243613735953845	0.367118933682984	-0.200361541132443	0.171117720817806	0.135381821257335	0.202031583412101	-0.73183406197569	0.13097525845406	-0.31381342378326	0.338761126917643	0.212896970009183	-0.0460219638116367	-0.35763837154388	0.00820129241730242	-0.358650320427328
P39748	-0.934665899277353	0.391978432168121	0.0930580909367088	-0.378030500894882	0.00969456880636771	-0.66906869265417	-1.10963358884453	0.738393642451975	0.122605929186602	-0.35703488714653	0.219108652668314	-0.0276724826925027	-0.400055913148454	-0.270683112805039	-0.36859611664862	0.886214761041263	0.280270740838744	1.00843033271147	0.636792455790461	0.12140089424355	0.262255790796969	-0.333696312010355	0.0608103272981209	0.212175287409079	0.167921564519044	-1.13702696185993	-0.127605659847978	0.295466884133572	0.0609562650034718	-0.534295261516631	-0.696617268651621	0.562124327883288	-0.180074338881592	-0.289969205964176	-0.659744554969771	0.0266847368923596	0.0805793550776138	-0.0117367896889446	0.332189802307602	0.305202886742741	-0.0102313303014008	-0.0075649583336156	0.194542664715748	0.142897457605088	0.620821839565057	0.0012300947374187	0.0147304912882097	-0.0405216460651015	-0.579888529092316
P40121;P40121-2	-0.213532915835966	0.544959669737652	2.73042024903229	0.0780360744621147	-0.6532456606108	1.48687588279933	1.29471551919043	0.0680751914325731	-0.564085884130974	0.277242594056752	0.370950047625899	-0.797098736739982	1.27154409621525	0.382184072417707	1.12226445139118	-0.0654503712452938	0.120397736197537	-0.751771127718747	-0.349741414627423	1.80596858914816	0.167197891501294	1.37704960209709	-0.295102383741011	-0.263855061264639	1.59510769357474	0.504332567818738	0.425469201147548	0.148252030190734	2.25801527509736	-0.70594954261774	0.01770499112449	0.299793807071447	0.53114668500871	2.45335304466332	2.07556983195645	0.518127114611178	-2.11707559873181	-2.0451862678463	0.187571385042675	0.484133516050767	-0.587706745353322	-0.243462435433124	-0.572962162319203	0.175161565460146	0.622633151633891	1.53984747124447	1.2548599755051	-0.546271740820075	1.08366055559196
P40222	0.679575592430157	-0.039534800454574	-0.0603745894329153	-0.478097892536167	-0.19353856542928	0.0283432669115448	-0.0882035675684063	0.70548339553749	-0.135569266127579	-0.609438596045648	-1.70507244101387	0.125971627325333	-1.05866566047598	-0.554791721891581	-1.10832644074066	0.168595920098126	0.0475616879444683	0.414841985774182	0.02548712715082	-0.135518911332434	0.19600006782158	-0.0517891488873112	0.703965684497519	-0.156903213124657	-0.221416252333779	-0.368816354383433	0.316024045140028	-0.24826511820678	-0.388591117422744	-0.909630226447243	-0.300549033806173	0.0913634191245392	-0.561176747211643	-0.583300057818244	-0.419214534561802	-1.09275685840021	0.403426332015394	-0.072111334442031	0.160368871846005	1.14184773509623	0.0199389314631871	0.232317870590533	-0.101506871166507	-0.0237598360871113	-0.321506071040055	-0.149772966476388	0.0542516151064081	0.134729646074048	0.267435675850592
P40227	0.306632685470768	-1.01595854210161	0.259510939755179	0.0501861842915145	-0.571070533332881	0.0141628232331558	0.396246810554789	-0.131988775582371	0.0754564908514124	-0.347641229025001	0.0933166492149157	-1.00407089601792	0.0695852830146305	0.107386634149218	0.190001296403664	-0.532675215250574	0.0755476670150412	0.189801594396115	0.741851779007025	0.823924471940935	-0.421244608650327	0.0382043770016377	-0.873165840322529	0.123999759968352	-0.405193080765177	0.848432579760411	-0.166680772990109	-0.515383810965081	-0.180358748572512	0.0640075680450777	-0.334419530612172	0.308752557781251	0.0238911949989129	1.03229837632475	0.371794638909808	0.989146604532558	-0.0188520270871147	-0.383235986018439	-0.708087214252483	0.0297374216506298	-0.280771693711402	0.380434735740536	0.085876546131517	0.22985488976259	0.00736379880477915	-0.160149539545114	-0.323296498444096	-0.117789024497648	0.395832737065664
P40227;Q92526	0.866586449685478	1.005055150071	1.14308035958836	1.28468619355318	0.559709026980081	0.045285114940935	1.01671509368755	0.615070274542223	-0.907766221760407	0.646308222186783	0.0123472564450757	0.617147973032858	0.484228953167441	1.10484371027595	1.18551972990123	-0.101524111865776	-0.109963818971499	-0.0809671228124192	0.704324336749801	0.245596011539664	0.371377174424464	0.562336794963207	0.796914252084075	0.0433819806828267	0.209909373557046	1.00688412343547	0.763946553003417	-0.529509580524269	0.507299395962304	1.13349515781482	0.259766687919396	0.51264694559147	0.793860793486884	1.13237733119955	0.970861504975648	0.417334020104395	-0.609128130306593	-0.109306107366564	0.808195938104699	0.163160931179192	-0.580581757404219	0.490016046608368	-0.901030995801461	-0.23873415172811	-0.381342470582695	-1.42482404274379	0.524847352978553	0.364287285655194	0.526555520465611
P40429	0.286788547530685	0.114533775941557	0.171300366194043	0.181155652801115	-0.099458492289461	-0.218538660036739	0.18117666461013	0.20710656417159	-0.56265118662962	-0.326340800253091	-0.315736549577476	0.661158926672337	0.297847330536226	0.777079499663469	0.355622455249488	0.409106655049782	-0.317162805912419	0.0319423385446714	0.19065597406869	0.125071726718559	0.0143122780887481	0.407588148118396	0.336123807787875	0.406535991621913	0.0768162736490474	-0.0100876425332054	-0.344161972466752	0.16778689510094	-0.140492207626986	-0.398929916973738	-0.354411508859692	0.0358922357779338	-0.398673242987354	0.0691484178955001	0.121552043795721	0.261089398928998	-0.423902319811614	-0.646773361022138	-0.119136293763053	-0.0645210339205352	0.401276511772291	0.0651004125905154	-0.156688250249027	-0.346845596228869	0.118076180171011	0.359434257861743	-0.0384464980650186	0.0351217206609481	0.285390957664184
P40925;P40925-2;P40925-3	-0.715150250888224	0.185767177059276	0.183646585433568	0.432563907626324	0.188220134617135	1.12995056876428	0.974812133320058	0.299679197579348	-0.564662772738992	0.671690640393099	0.638003403712479	-0.889815779945494	0.895043435499561	0.107079456658245	0.770714052555512	0.0327090795503746	0.418359813072507	0.299483887712023	-0.338261637228744	0.237194221138635	-0.474858979564397	0.346176139140958	0.390613117969254	-1.80755033667305	0.650763005569988	1.08594113172139	-0.363072386656532	0.0464586899436182	0.135242645574121	0.115892965448371	-0.233305270081542	0.305195200751289	0.187002441633568	0.87877239527252	0.95916171744825	1.02263240214524	-1.04166224287177	-0.702257550155817	1.22651584363744	0.100338067661495	-0.152003978922874	-0.178192128758377	0.156905253163174	-0.437456491566678	0.610687991895788	0.712309736558345	0.400731517125107	-0.0542093880764523	0.718795970275284
P40926	0.90964163515672	-0.200034994082318	0.749734033552545	-1.64168107742457	-1.73682649967957	-1.14213497829902	-0.957485008541215	-2.32658178667308	-0.184885827346069	0.555231687015468	0.585176046501406	-0.533767173066201	-0.264938704976602	1.17353776590879	-0.354438041967845	-1.29912713727933	0.0160063731866274	-0.46114489212046	0.642929201544698	0.824093503319904	0.296149675948012	0.285326046954767	0.130814000512734	0.423769296627221	0.390959106734006	0.136222642983139	-1.31876683381023	-0.481599082012212	-0.348332475437944	-0.614725743135729	0.698729245022238	0.163538118275888	0.0172183891149413	0.142289502351312	1.12854551918075	0.153713488925338	1.76145382448288	0.949970490126087	0.100665910424969	0.352349025873161	0.435156248036443	0.583323236517466	-0.472517375965023	-0.00121695856634507	-0.202983711898709	-0.164476338909564	0.244889668502068	-0.134510527174725	-0.0168175518671105
P42166;P42167;P42167-2	-0.526107727945116	0.0236559752058094	-0.50619168007057	0.463793653555435	-0.0563517985343927	1.01301877948565	0.870938988966756	-1.9620058066196	-0.0172864440243932	-0.608716570399856	0.0423625528866631	-0.807152883771299	-0.0338031652377208	0.0492157046223113	-0.357273133897643	0.708360086575267	0.494765242499575	0.658816718783582	-1.08344573266871	-0.861476065236168	-0.471688799000364	-0.921332466789311	-0.693303592319403	0.100777825869884	0.321647408951518	3.11682372883835	-0.283295457214453	-0.233137532754508	-0.790428674677118	-0.255762651468773	-1.17463222917501	-0.0861748199545376	-0.140112082955628	-1.00631618980654	-0.450357891812015	-0.775841432488655	-0.734657860491041	-0.119499720276635	-0.70155671580725	0.327305416104519	0.364870613258554	-0.132621736997098	0.26557754621707	0.525425061653335	-0.394753139347424	0.253080547998373	-0.0279778016950305	-0.2327829505848	-1.29342805401203
P42677	0.239026380015731	-0.217960245147524	-0.377359262356288	0.157047138720993	0.232740242203413	0.167546989069544	-0.639729111520903	-1.00688261404408	0.0345932161118824	0.305039829058585	0.100877692312295	-0.189039551935857	0.252540719749413	0.177396476040586	0.0810824781961743	-0.0912135581524728	-0.142885249050188	-0.083724344502963	0.550532437910141	0.0917887040765969	0.322785649158466	0.300297723528301	0.219486221979655	-0.144067022653673	0.293250287886639	0.415048382024734	0.745101416244936	-0.0719394294264546	0.753412143262027	0.792645026305393	0.14514459029728	0.369466532578352	0.421251502752603	0.507861579114984	-0.861002533162089	0.980764629772768	0.0317111783179029	0.376244726438693	-0.601030779514494	0.4752259744229	0.199825127267266	0.545172342488945	-0.0458900566757309	-1.35836028216099	-0.785725766655202	-0.23317464272073	0.471515243839227	-0.124305374193037	0.653875473117644
P42704	-0.944348172066833	0.862205684109161	0.461443787550929	-0.112384705727529	-0.584873145631354	0.109023376750338	0.481021333758934	-0.0639546729521676	-1.2969199550007	0.224979768652753	0.919306945558702	-0.673941418859052	1.07534657705867	0.617660403084272	0.689933688938749	0.152354810307786	-0.351126534591637	0.0337184888975612	-0.659992313166333	0.290482469195041	-0.83803915656879	-0.0498823391715507	0.188823998990672	0.854128947934655	0.23776043154058	0.097994616850551	0.39253755207355	-0.317000155892962	-0.14886522767917	-1.44389715001758	-1.36780652531197	-1.5994665767003	-0.476940873123195	0.371770085183903	-1.45858730106997	-0.172410466329488	0.0233784259961637	1.06906645842349	0.192874004180932	0.568095085218586	-1.41565587385911	-3.21522527876174	-0.240389474132227	-0.778704045851054	0.71368449412938	-0.0971724775441432	0.270112612319932	0.375162537395537	1.40330212818605
P42766	-0.266392363200173	-0.0366009125610605	-0.286068396845365	0.119607192689627	-0.0635643446875369	-0.29341406652177	-0.552520932298212	-0.407763221578989	0.275088477997088	-0.0476100270488096	-0.217366711795285	0.0484362288748812	-0.108375876207825	0.114049775989747	0.245227949617516	-0.143748859256119	0.688145748353206	0.215044065865202	0.17676190128706	-0.241860346511845	-0.588415190383171	0.463107959764687	0.105980698299005	-0.739708767560193	-0.251679064395611	-0.121932409414565	-0.458172386917177	-0.33577780199733	-0.792772792812627	0.0688456024475496	-0.103516627593679	-0.603226391562189	-0.515581856561183	0.455459766844685	-0.0911142086663506	0.246350842286219	-0.348585835271265	-0.574724816139786	-0.0060689221651429	0.360596910109425	-0.192801189338462	0.281318251403666	0.125572952971806	-0.0427871157350894	0.714882723412796	0.201757846811321	0.339369067807855	0.205410679564864	0.76624830891512
P43243	-0.816000073806993	-2.20076022991053	-0.909416130555528	0.29683040281297	-0.220561336305818	-0.304347655944106	0.145448239095525	0.159164572071352	-1.00555993477329	0.298215131026701	0.101147580174498	-0.902351234880358	-0.457670022633321	-0.949150035891951	-0.232813625649415	-0.316424695498042	-0.464456315570727	-0.166736246607894	-0.0306236750483752	0.585821879287751	-0.367090649252869	0.0860955358767569	-0.211945456593055	0.819602947966154	-1.2755147086129	0.43643532402556	-0.725866380847106	-0.43822584661361	0.318021375373666	-0.486008159889218	-0.274194851041999	-0.237972281852836	-0.111762087547581	1.03933018349034	0.927123798666018	0.482483986521196	0.510840327811066	0.423632418039763	-0.495936703567304	-0.773676827664509	-0.957825960590751	-0.34352285029914	0.0664121841334294	0.210304247726872	-0.0270496588360691	-0.735270621218795	-1.74243749281342	-0.370056957922553	-0.885888665256612
P43487;P43487-2	0.0222224137663593	-0.119872703063317	-0.446746903008945	0.236556339825781	0.115670059033305	-0.009368863518421	0.0635013861508365	0.246315491152443	0.0690051657365746	-0.264065522553201	-0.715625824346495	-0.251463997009813	-0.877828734592688	-0.0911497897600513	0.00876980819349425	0.0697670636837018	0.078295943917308	0.13046815781119	0.0111173328624383	-0.36068813606371	-0.884962927695325	-0.495985089180413	-0.849844419079365	0.0346179335061433	-0.475720825386618	0.0894222488990985	0.062665446294728	-0.00134562479782475	-0.363816074375972	-0.00669687736093004	-0.0605046536752801	-0.0503937476452991	-0.308817567564756	-0.131933643679722	-0.165645070457753	-0.230480494831585	0.185064542339164	0.308653911235082	-0.402860417368828	-0.566697273705887	-0.296895491970003	0.00136820846418081	-0.241121241199279	-0.0317966306504435	0.127840449861954	-0.722504708225963	-0.281848476320504	-0.0711168512099895	0.0989895261064902
P46087;P46087-2;P46087-4	0.137734164807328	0.0895536628844979	0.244519789107978	-0.511427040202538	-0.0621129365618809	-0.341212758652154	-0.42770952966452	-0.559594675599566	0.0324219723075907	-0.496930874670087	-0.647027512971551	-0.361377846463443	-0.472396729701975	-0.220000238871577	-0.670970826947208	-1.3567342836418	-0.0506504020581334	-0.423299674969783	-0.358305873858217	-0.0231174699526765	0.136853581698886	0.0559151910893112	-0.631520534231794	-0.138897862547147	-0.192051117033604	0.0621309331003346	-0.351091745938506	-0.279567745225554	-0.144132154880852	-0.096383960067499	0.274009006760422	-0.145308347403229	-0.252821179332323	0.0568517379979555	-0.0909444188186171	-0.576797811909514	1.20346181778818	0.656530907849071	0.0351595690611998	0.0107140559105013	0.114703085242791	-0.214111999098035	-0.0512220537063789	0.163114982557607	-0.256139233671112	-0.273521853503709	-0.159561258272376	-0.0921289268307132	0.0644097547365115
P46776	-0.115826701648053	-0.150126431520485	-0.0778188917918418	0.169431219804495	-0.00234676356953182	0.366555907526609	0.582333291149692	0.72337430389508	-0.128491315309771	0.427606799941532	-0.101756255880608	-0.111361290924419	-0.0781246617372795	0.374599896213615	0.106519156098897	-0.27165692602611	-0.052596088942197	-0.0314319832336865	0.490805391874176	0.481784620107785	0.19680434537652	0.392889855102003	-0.0863120343503519	-0.872340545045677	-0.347064921351232	0.159342592063072	-0.127801703014063	-0.33659465320307	0.164816039484668	0.305137569905833	0.600785859100042	0.188347621931787	0.109264149886154	-0.213826211976137	-0.0646533888123575	-0.342541763795536	-0.553158343790111	-1.76849415345876	0.139613333426925	-0.0100332694783831	0.0984012307512827	-0.352301213114919	-0.189680974995012	-1.2336868658306	-0.618806033229136	-0.646285141046676	0.239576242137943	0.140589579052925	0.39326155137699
P46777	-0.939745340309921	-1.25379241826543	-0.783251830033401	0.53043156006048	0.999692281137371	0.534283945889932	0.670514203261612	0.223916327920587	-0.148872428118389	0.0858130527640419	0.222069566296524	0.183401107464608	0.403923317745393	0.453291217283115	0.595566174126632	0.180071628034654	0.537382256257866	0.436295952818799	0.39451531854635	0.59410788677714	-0.104328043986024	-0.424055763138284	-0.296187382550216	-0.416533841456352	0.304302474813651	0.704918745352466	0.392917711232129	0.276483390878015	0.410031263169983	0.803172803842087	-4.4179297120424	-0.42200727920571	-0.986761615411781	0.192707057417833	-0.132358449575054	0.0629673707254014	-0.997748333207329	-0.582050018781591	-0.20551641555573	0.196172596804657	0.212567551342109	0.544719216941671	0.975022897085225	-1.09527155430144	1.20041937736894	1.58675504890369	0.191636370473778	0.233125636793158	0.355742348709487
P46778	-0.299596701604992	-0.174191470186629	-0.939908921053417	0.495548105066687	-0.0871875781060709	0.461055148898176	0.41451653603876	0.0384771115996325	0.38558860502805	0.611111193311373	0.0353123817382821	0.740403125590037	0.0637060595894373	0.423881130454399	0.0647216957843428	-0.423903305694351	-0.28183452467104	0.109000072011921	0.355942001233895	0.271358215899911	0.216431276008837	-0.0831955123119685	0.259505565860992	0.277192869374311	-0.0555703709264526	0.303277957147849	-0.644884707845683	0.140462314238758	0.156691944264423	0.129375945803686	-0.0672392367269301	-1.49659379544441	-0.725014827728525	0.25578146674281	0.559879055546026	0.628614884078274	0.0845534534705269	-0.438849693009794	0.525200040487724	0.22408414752103	-0.0102610187573932	-0.206887511294908	-0.220304640479696	0.446679234139831	0.285447644819322	0.0989145110260362	0.595893530932932	0.466175583654826	0.668522562585006
P46779;P46779-2;P46779-3	-0.0127338897364512	-0.254829525559107	-0.565040796657432	0.0342321758275629	0.390296595234643	0.369131700345123	0.393008029279209	0.326008020754916	-0.228025390985105	0.534319803613331	0.1038766499255	0.155023646195308	0.49688039381426	0.139052241788827	0.601004975208954	0.581825384095759	0.195612834312413	0.478165377367938	0.278776375236922	-0.244247501750327	0.154026571736496	-0.400994385075359	-0.817404333667155	0.0850385395115024	-0.339601417584163	-0.716610920971826	-0.261499514773364	0.0663920513941688	-0.300825300789102	0.00430944617917985	0.192259753939991	-0.429108261034776	-1.07169941629586	-0.548529352894005	-0.240836122845003	0.0916146259461842	-0.23828708837745	-0.323159335052321	0.328088511634003	0.468867468261419	-0.460442769981525	-0.482364052065574	-0.00927274829012652	-0.155760034069758	-0.448908061754232	-0.663296483478451	0.0287209667625622	-0.246165220464901	0.197114580625843
P46781	0.151235719077465	0.28551081204696	-0.249319990580674	0.236433945443917	0.113528981590549	0.410160899901292	0.409907125083518	0.657166940366208	0.0953631318143855	0.324743215815564	0.0849178632184444	0.180743315501697	0.0100789822256639	0.0713760654658901	0.467032875689125	0.240426259565656	0.0828317884803018	0.242305418876737	0.347755477774049	0.466729767495271	0.204415403709532	0.379745816947577	0.364646592718007	-0.34260987583272	-0.21905395459523	0.318383431578778	-0.016398902060673	-0.536536931805228	0.445304150946376	0.294300986956397	0.307092858940035	0.298494047291376	0.202424097381241	0.194055666766222	-0.0829759371085284	0.082840480172917	-0.837325668906498	-1.92531753046443	0.343777361172134	0.0625043945840526	-0.144943133644826	0.366713714530251	0.344764884002028	-0.829714185552953	0.342223608276055	0.476148456002879	0.0947362234928573	0.0743303463592109	0.793562890224629
P46782	-0.341370740364331	-0.151907832780761	-1.01855741764763	-0.0777022710222742	-0.00136486313041657	1.21215338445437	1.15176867348519	0.511028063200415	-0.779926187915299	0.0699724494769436	0.337012687823704	0.371899252579644	-0.548172657166537	-1.6304178095321	0.623433808304622	0.215632352193396	-0.994880813969425	0.508857835426133	0.428116344144671	-0.0012742543465348	0.150648921950104	-0.169588877773791	-0.0614816169788061	-1.04289799873374	-0.369398253967537	1.25194521116519	-0.614762248290232	0.144796040003595	0.120382438328904	-0.32936542780788	-0.00378203668809823	0.183015392003524	0.98896845149384	-0.0597164618435606	-0.799066460289739	0.728076842214277	-0.174239158674852	-0.112522006902416	-0.87584118622826	-0.0854768593553006	0.121815100377703	0.912515798783404	-0.271624466736649	0.215592629876548	0.48089351042372	0.749338225477009	0.457739744214253	0.113794933876253	0.387997371180195
P46783	-0.127261824328465	-0.525651527513779	-0.481317901376795	0.564033305842958	1.06248630321841	0.823354815713015	1.12388267356536	0.689946480612549	-1.23204399890569	0.376560643026629	0.299304409044367	1.05510456221621	1.0932316316901	0.982170954391317	0.861248078641819	0.473723060620022	-0.953150800454587	0.65966786021008	0.66808299272985	0.84011035093837	-0.0216945536906511	0.818726077571872	0.227123840385914	-0.340121998783602	0.020695472461296	1.09874345410194	-0.135979327442173	-0.399239296073499	0.00515985913556826	0.169087726403283	-0.532638977015503	0.0433464027003824	-0.307038537918865	1.09970084785762	-0.0737818354611791	0.796560588656228	-0.510845634558033	-0.205309251214667	-0.430456002400421	0.142392707832807	-0.567644304816577	-0.56147335265414	-2.48773289211541	-0.907491015886886	0.115828418565543	0.326943673907515	0.186860342179942	-0.174524202729322	-0.567827154620483
P47755	0.390142232991096	-0.0574879734183016	-0.382324770427771	-0.0133381035283846	0.255496398725077	0.150761077288547	-1.96721822225707	-0.326876209087858	0.434692807662377	-0.25218993264964	-0.192712891658115	0.669822449599692	-0.583475852987527	0.0803849030356298	-0.0279767222923035	-0.407180240384818	0.0118665812484549	-0.0527819265548102	-0.0604214546058481	-0.684703510400537	0.385841241861575	-0.524375541469866	-0.916910491987164	0.241065855916794	0.0561319282147159	-0.0750576361262999	-0.270944715144231	-0.854118234424424	-0.511109796612601	-0.0955276717573971	-0.651982667230792	-0.115958432801169	-0.138633909287269	0.316730706474832	0.444837861792078	-0.0325187177310964	0.463837177282982	0.228195145080831	-0.337133876635546	-0.221497273516952	-0.64252394339712	-0.288319661560664	-0.170941896641278	-0.00384941799037267	-0.790421340282332	0.00970101460036973	-0.134570513725912	-0.206150339037984	-0.373131086137261
P47914	-0.228897791394496	-0.449001553843764	0.048457648351064	0.101193195053717	0.194423199783671	-0.00396642695976673	0.334197876724981	0.235408890149171	-0.631387262877547	-0.521082740599361	-0.44887119326188	0.0918958236570655	0.13642750297412	0.268837392771254	0.261752639557285	0.379729760320579	0.301852163962213	0.522861393697036	0.128338793224154	0.0811304635687522	-0.558935627188642	-0.592510951936122	-0.453846917963891	-0.494549879495223	-0.115800301392028	-0.18974811982504	-0.0752170580859966	-0.00192598375433008	0.0574703070160846	-0.229961521648277	0.253274078218056	0.225466723876879	-0.155748446058446	-0.18817128858783	-0.708075305460951	-0.377866163669052	0.236283320971139	-0.374929659722517	0.179044999856074	-0.14172635940637	-0.429725989263963	0.199199421838751	0.0387582234332371	-0.988039567970283	-0.125215078991741	-0.199197951333493	-0.348126728160532	-0.0504414704065035	0.0230498530238214
P49006	0.0188722910391793	-1.07514145779309	0.0283567880422696	-1.88031685207014	-1.54164943364171	0.231930542674849	1.09118520965467	0.853207640381202	0.218428750824206	0.662972893310048	0.0435998037120196	0.648252572370517	0.341158168100931	0.671464142988527	0.0939911647594555	0.418905529759605	0.569695191011825	1.00387087679282	0.708334023636051	0.618714124582842	-1.26956047721925	0.828470460740654	0.502546433540693	0.168980460776398	-1.66375980698062	0.675110346502305	-0.282785688647785	1.83969696662932	0.731970616347307	0.428663309296037	0.920235268181128	0.410071733589479	0.241123342382772	-0.0621167183126902	0.579453719151693	-0.082031220521906	-0.141071026092948	0.258361234396984	0.277250746143414	-0.513023096872591	0.0442260583707548	-1.02038640926225	0.0308810650808408	-1.76313556565149	1.64651051892896	0.499823076321443	-0.900352157881232	-0.887967199634149	-0.784752930408269
P49207	-0.646314573884798	-0.264691745681885	-0.214441764418217	0.156850889543996	0.30628768745028	-0.10987134468804	0.289728196870051	0.179408261337296	-0.288541813000955	-0.0482928226874817	0.157463880487968	0.0678571684450011	0.172049500560667	0.32131941681443	0.486288452022996	0.328726702828912	-0.30815067389142	0.0146499156431926	0.16532859571223	0.325097998077327	0.0264487245057717	-0.206473195828516	-0.29860385201351	0.274098643002	0.136025458294395	-0.0775986808943116	-0.0419217773898394	-0.108755226241475	-0.256379853965904	0.405582081454124	0.497763062312767	0.172176819392032	0.0318576936186651	-0.323876985583645	-0.163942515170287	0.121291819400422	-0.275598146124041	-0.797462931107983	0.278333770214715	0.110358202804625	0.461220382582284	0.263531329901139	0.135103090576006	-0.721642280787285	0.224762593698912	0.217869963008534	0.0560877501364488	-0.0806556619650452	-0.273316131544893
P49327	-0.136088598595979	0.408322244308598	0.731191097464154	0.415387021276421	0.386091500333696	0.59447044256995	0.652711418087271	0.0963409572682709	-0.111141061820576	0.567816551636182	-0.245995378437352	-0.0150111648688725	0.610237713958806	0.585590930098788	0.620059688976608	-0.559282498920088	-1.02327987199647	0.705603049212413	0.211492458764488	0.115137398409367	-0.0356361556189202	0.811200389260859	0.423022766862977	-1.72373946711287	-0.0507806454610465	0.226423147405796	-0.860253508038637	0.1197807681841	0.185046524328012	0.148890319116178	-0.605889748089848	0.379767032835721	0.247942990674383	0.636862421476724	0.911207590203474	0.649495836639131	-3.15584445325511	-1.70930352525878	0.237758146878601	1.05942748536061	0.642379971868356	0.594419051084829	0.394254872422642	-0.749948976213226	0.558828278381249	0.505330627348986	0.520884472778989	-0.207206836360253	0.339885629468752
P49368	0.478715097941852	0.222718949932983	0.174803451314497	0.160325511398853	0.0453165437266381	0.271260033507617	-0.0508372378443996	-0.339915373730101	-0.109018098173771	0.05767149044214	-0.0660579217853751	0.279099021500959	0.229052784528566	0.267916945330776	0.38593104407812	-0.433979620130525	0.358700151103287	0.0524960157458076	0.338583866962936	0.146977115512547	-0.342344811585897	0.22955285427535	0.299716562541436	-0.0983276368899338	0.142805168022428	0.435908267513696	-0.506089752001921	0.23083514399271	0.0655732603044512	-0.0299245159102533	0.114176899988023	0.12843254673841	0.0913381944846045	-0.284317755960218	-0.639942052517681	-0.257262271603481	-0.0571899393372662	0.333139491714651	0.29750691169965	0.27260661016853	0.952715166890369	1.35723137956537	-0.725057066825548	0.410632462361141	0.248555190518319	-0.368219999632579	0.565421514029936	1.12474470723866	0.993259425104791
P49411	0.0681225376773737	0.34196650198784	0.544118515901854	0.0175013313254037	-0.100563649025763	-0.592024080735141	-0.327044380447394	-0.880342892357919	0.113665410091366	0.378468795915714	0.381317018809571	-0.225581883853359	0.0952336597627964	0.191787804594998	-0.143873157934858	0.558819130266109	-0.155795031893124	-0.343256221117131	-0.00367794583720264	0.36071669649687	-0.264666467914404	-0.522013276854405	-0.672244819951545	0.851098327181037	0.0753568202100845	0.188722141991884	0.189481447292079	0.240390271791694	0.419325155750742	0.0890794143617667	0.331515890793937	-0.0630134281365848	0.116346431508979	-0.191325657833176	-0.0378811862822705	-0.627023672953907	1.16000781277256	1.08372187158851	0.327485067020163	0.139893138115318	-0.116154559867365	-0.0630683504098125	-0.120785772234973	-0.207508679248909	-0.162182364349119	0.177780294612733	-0.109384055128353	-0.248463766113425	-0.161874793089954
P49736	0.504907131579346	0.423864064571125	0.241457644529921	-0.836457671999864	-0.152460606343909	0.371139646194483	0.303586558293196	-0.085525022859717	-0.363156651012732	0.432579342983038	0.872887735355028	0.0678968396013745	0.888587459313832	-0.0314857858510466	0.402596474957658	-0.0581482611858736	-0.295280606137385	-1.4855070706628	0.491453795847906	0.186719166541849	-0.158267229875152	0.197680835097109	-0.06484733116045	-0.395929802838696	-0.548406429189816	0.39565762137533	0.910633812220233	1.04515025661061	0.154504748448381	0.927386437702017	0.438243900895132	0.216455174515867	1.11152423393461	0.49435497459579	-0.13999007837015	0.463430232220419	0.167314427345063	-0.0585213321003708	0.319389946400751	0.884583659955028	0.703109076612326	0.745432291813708	-0.903621820623398	0.186055913688651	1.65912920893029	0.819665580210785	0.612566554717601	0.183617414424084	-0.371208453106514
P49748;P49748-2;P49748-3	0.244524602426608	-0.346345424504702	0.485849484361647	0.283644559344977	-0.216185569483212	0.572986514082349	1.42427068077337	0.943344672485322	0.0856331472512104	-0.181102403244477	-0.851694915866563	0.32125985071973	0.0419432794574569	-1.70502033780572	0.564247295636166	0.380127318599589	0.309408965905995	0.679629059754549	0.421590021549438	-0.651138644473918	-0.198694451255225	-1.07202076931527	-0.839866664868048	0.498617830178625	-0.646132649339586	-0.436296409249068	0.977772933878061	0.933384587730503	-0.566927381783497	-0.296630005646605	0.0438850610690489	0.40774269744252	0.353591550332685	-0.658100409019848	-0.335068112926357	-0.362967818776008	1.39598601295954	-0.996159227139474	-0.885689707596943	-0.377598844130717	-0.393655942209922	-0.544803818217113	-0.608667086882198	-0.221244547329984	-0.918690130132997	-1.03844482262865	-0.881621660417748	-0.166829641560211	-0.313506800871365
P49773	0.174864466179153	0.373599886469548	1.1495941068651	0.0770836604078493	-0.350700838709421	-1.38608416666935	0.732930327195696	2.00093351071293	-1.79402712083114	-0.938244330760842	-0.407053178280355	0.785982557650107	-0.18825735625433	-0.191982461228187	-0.563103894884089	1.83543398806291	-0.848429070509321	1.13550600472406	-0.815861114396366	-0.477602053704591	0.405189814496498	0.320496245037166	0.53227449612765	0.102767854407433	0.300804630138841	0.0583217243892988	0.731695718789184	-0.439855868325585	-0.166064889929453	-0.39524032577399	0.660106947878037	-0.211961409878531	0.1257980261869	-0.331503163636023	-0.407002762062446	0.740947575947631	0.990098945810195	1.07587486863916	-0.00603245398017464	-0.00373582273950177	-0.528981794828387	-0.144536392537648	-0.487491232934268	-0.66712601299957	0.199225121374679	0.3851537060471	-1.32651546054223	-0.531440542211203	-0.736954569099412
P50402	-0.744581102238912	0.974360067071773	-0.631007769174121	-0.179581376928516	-0.233731672495546	0.144925102981799	0.502932921640214	0.559503249303743	-0.348380464181294	-0.264853746499607	-0.214536336156517	0.670708117789436	-0.161913439060449	0.474665336086228	0.184377362898968	0.311989573998733	-0.333125207409851	0.0633611627119977	-0.153955807420932	-0.0792342690850026	-0.40319730651774	-0.115910243658342	0.394331552708895	0.18349163020478	0.189103045626598	0.6586230426853	0.395516521834984	0.220391053152065	-0.0341458514044164	-0.237923781172619	-0.55533140890387	-0.212829830488752	-0.312965039179971	0.233208021307142	0.284347602815413	-0.166060657361198	0.375494408219892	0.446817347469678	-0.198959709827207	-0.220377751288768	-1.26490348511592	-0.469242925019668	-0.318811462665717	-0.0708002625277057	0.226502763144766	-0.447004441355424	-0.530074219879651	8.43385016646506e-05	-0.195096408101457
P50502;Q8IZP2	0.36557900792158	0.567537753735732	0.181976102938155	0.0178141937492733	0.248376362907344	0.0535159996258351	0.475105862681423	0.414926476288948	-0.238283276620405	0.201594857575279	-0.13171458477922	0.209433034850585	0.143767249037657	0.510449967603799	0.250445957748264	-0.314868050242493	-0.10260488228312	0.257106164364295	0.332782412918731	0.122624962559504	0.603264511665951	0.310865206456852	0.0388445366302222	-0.691860252711148	0.58553607185497	0.164261338452368	0.139215894399419	0.419259819461698	0.0877216819608595	-0.0927073342986428	0.177713613604271	0.317107966762465	0.499279178835542	0.332135579242429	0.307197663502612	-0.0108643164666966	-0.876414708240407	-0.208595815730409	0.455923070987029	0.0802099981770981	0.126087371544061	0.115383028359718	0.236793591672299	0.0390018643220644	0.714971803019913	0.76331796580023	0.203875105963444	0.188797214849057	0.312489566143631
P50914	0.218305541886344	-0.410211350036488	0.0332994726761421	-0.812696273989609	-0.18901348186295	-0.570856493185761	0.84455419366551	0.275449036078	0.641485717643682	0.332337227179263	-0.774374210156224	0.459561581551451	0.248526963305625	0.403450681722741	0.166634355972244	0.410771210831101	0.126817665488459	0.263016377722263	0.707004500602428	0.274309019042512	-0.793804220410278	0.77010717167924	0.850395447031363	-1.28559399596897	-2.50997969289831	0.416477268918153	0.606810574335204	0.715525655572095	-1.72609595327105	1.27291178060017	0.841255322067494	0.375398536890477	0.710052192721778	0.164453749220627	1.85989146250346	0.775068423979678	-0.0889523153673683	-0.634955770120049	-0.218760646448335	-1.18546747588725	-0.310069336752509	-0.190311977863578	-0.254312972273372	-0.128660766803914	0.479353880558379	0.986081921403268	-0.504495262429192	-0.399845103460618	-0.0761811938312461
P50990;P50990-2	0.161244225601241	0.433023897455295	-0.27308067272724	-0.0615133763758031	0.222033307803014	0.489593522808402	0.13782486999992	0.53516115398956	0.392626322525771	-0.00973892128807743	0.0992251368369591	0.303064365838562	0.242138461141253	0.378993744784763	0.532014954412261	-0.307262146196451	0.0882069362853837	0.409239207482656	0.637277881988803	0.337545765006444	0.13008227463859	0.257018532104136	0.352210213444183	-1.56358684140961	0.342207301317093	0.672156440627714	0.40476944981469	0.114509594704772	0.334138326408261	0.658156358859634	0.103446344496598	0.406949397191111	0.367025772883216	0.554048951253655	0.29710257714467	0.443311516522824	-1.38926431910893	-1.84446396437107	0.370835887847787	0.17572607022475	0.308156516928007	0.475699534086686	0.413788078240389	-1.26301177432152	0.691345681361537	0.54894360772891	0.0176958264455605	-0.0873603244198865	-0.258329444160262
P50991;P50991-2	0.452595253035808	-0.207332519406513	0.428528411210714	0.099630935104934	0.339050928299609	0.757687095478865	0.432472916996857	0.816903107705619	-0.0702952772336112	0.171619986761737	0.175959220486001	0.0345051922569974	0.558823292345989	0.332320401786484	0.658033924701446	0.3289408724527	-0.252778245193178	0.58258755605229	0.376909862054411	0.529084034479715	0.120299772055164	0.23644785452575	0.83870967529259	-2.10974815413222	0.43681031917931	0.124427356248198	-0.252656598406246	0.302129126187182	0.0820846883977941	0.729527369643642	0.632945682042872	0.241946184082966	0.501409172839553	0.803127345539037	0.0655494758250298	0.809366919029945	-2.54588877437247	-1.60044919053635	0.464252547874226	0.612275860066892	0.662810933677718	-0.948763341824221	0.869880532601451	-0.0765024236926889	0.946076957674503	0.504908890271228	0.498749286611113	0.0947555875678466	0.397394823636735
P51114;P51114-2;P51114-3	0.102513745221508	-0.119221763956947	0.0892678962603324	0.385008868137911	0.391314306379271	0.174693169474906	-0.602342525994828	-0.397137241268212	0.248835380732674	0.263603762138295	0.327424152746689	0.177828275708641	-0.0195764708658504	-0.609544372734551	-0.0980640463499926	0.0608553949202343	0.304253816927186	-0.342410653412862	-0.127275294026541	-0.410116457209435	0.0682720310031976	-0.300731925823895	-0.453999494476691	0.179912953139858	0.456314614317503	0.0337144474327667	0.595263697960609	0.613542529862695	0.30540043965126	0.542066751066534	0.256890479836898	0.443780838482411	0.711904396075575	-0.264260534793339	0.304124211991679	-0.102903883727724	0.345668577170574	-0.156133860363085	0.136610184962898	-0.131918049918586	0.274768887040682	0.297040779720019	0.549686906487729	0.503762026307521	0.428691267971027	-0.224938961195417	0.0271008602120819	-0.277220258275639	-0.660726461223387
P51149	-0.0690305159716678	0.563017644537924	0.308801259103723	-0.215268707336539	0.303550699005775	-0.0442442633076476	0.114714850832701	-0.472849876942161	0.486915859827596	-0.201637105705619	0.574867354269987	-0.370556094073091	0.00966080325241343	0.497541799558734	-0.0718200705032554	-0.77052062273669	-0.0998935781872961	-0.073309684288851	-0.00524135498949133	0.613975816801884	-0.546639028740364	0.353309760937811	0.0826944885091039	0.353518226135621	0.031799368877351	-0.0365955885736464	-0.281438308504114	-0.00829993054200535	0.536898165233182	-1.18531540523439	0.19184926571798	0.118209064518782	0.430889325951913	-0.546792330750922	0.456743638310182	0.528427008872433	1.06869936406541	0.173607435022034	0.508431764350181	-0.346661811480508	-0.546711693887759	0.275869913099066	-0.209303632963336	0.369925611748303	0.775639218539439	0.380764541581976	0.541573288633497	-0.396552627236132	0.719745693840834
P51572;P51572-2	-0.685711731936293	-0.909997559866376	-0.946651391815787	0.310982789985991	0.367498886100395	0.268186550890732	0.335151775819838	0.535880412493722	0.763322575575493	0.472211958067066	0.616089353447163	0.142310993259876	0.437048014420974	0.960296560817174	0.392865958618951	0.701305707637056	0.286404067551936	0.673390928020112	0.56424928491544	0.665694569181398	-0.401529958842039	0.185025113896008	0.323989112075363	1.17037826559312	0.70111374688643	0.233251518129584	0.793195943671729	0.545179323667029	-0.193157671022436	-0.0288886648455194	-0.99578865071219	0.116921578078925	-0.114657813500484	0.316551140983195	-0.106390029022072	0.318898859760129	0.859546436242721	0.451258939991703	-0.405412713422392	0.648188394003943	-0.398413796037137	0.163090697293426	-0.005281115134416	-0.879066619634589	0.0990254006135532	-0.369995030815585	-1.09689152002212	-0.876963267171767	-0.922227106981914
P51858;P51858-2;P51858-3	-1.56925646725282	0.300975495912506	0.781943036361734	0.129500889486183	-0.290805584487292	-0.30411234054033	-0.505516187967765	-1.30657267891249	0.272791719259693	-0.346124380350061	-0.153966408483591	-0.556273336589976	-0.12180065835111	0.251030716647671	0.116410701448627	0.847090601940325	0.155019676736801	0.780432882706344	-0.342730210722992	-0.319990141741063	0.948663574298213	0.429733582677122	-1.25185179599599	-0.132662008168843	-0.193805681733599	0.551143837225586	0.724382563082686	0.848370297609362	0.241585074310372	-0.0377768465010001	-0.179974031905624	0.847567992674841	1.30780384296376	0.308080072423365	0.77052290859166	0.237458298010999	0.0665199336341215	0.397382534576459	-0.135115326732467	-2.17396707333752	0.277434031688596	0.197851023100939	0.266067321998943	-0.20765644999245	0.0611255208760124	0.0570082168811605	-0.918517599937818	0.430794524601146	-0.506324309138321
P51991	-0.529774786652735	-0.472869275465647	0.452520933364754	0.216309524792094	0.689825107773892	0.63497200152798	0.753843148889509	0.90398518525644	-0.118830801954629	0.667956623303317	-0.0379998686812337	-0.0606877839963363	0.887206288986732	-0.236316284059825	0.514652803384587	0.83817185998296	0.370345195874564	0.398306947451174	-0.31993046430047	0.161611144090652	0.102172251832807	-0.231818498923873	1.03462711691177	0.728986540663832	0.849102434810166	0.509386961115827	0.0286712710397309	-0.120552660609591	0.0545927226998963	0.344912667140827	0.259007814789552	0.474593614837599	0.631156753893993	0.104397024592067	-0.144202084190221	0.704208911763905	0.24442341533388	0.415153165191258	-0.107579051135509	-0.8172607866401	-1.5592415850753	-0.409643317026597	-0.696007234260544	-0.070580382864597	-0.790236826766376	-0.166474355552062	0.399838398478899	-0.308240810804967	-1.14184326643028
P52209;P52209-2	0.49956957351936	0.215573580084316	0.283713716258144	0.480138955269752	0.125199594119207	0.484389099049978	-0.240340000417561	-0.155179206712695	-0.575718322799163	0.681776572000505	0.0644432356151663	0.133215143827788	-0.704990882974281	-1.11534078026591	-0.155952496525433	0.0580570533010759	0.0170621840383989	0.833823734394694	0.512155127390007	0.152291137840465	0.195276042635957	0.292613488090124	-0.051476624773582	-1.01703563249243	0.461536274751578	-0.157517625257908	0.0632492658497928	0.877931923083532	0.525083639200868	-0.108450801168695	-0.268842481243872	0.206768071468403	0.302763682398673	1.05400699335597	0.974940705481104	0.231926122914504	-0.915429246203053	-0.782233532781949	-0.209117015571848	0.355276880208268	-0.0283099743031236	0.889025668760982	-0.147006285162332	0.320478692275072	0.571730802679107	0.10312008422981	0.258088522580605	-0.460027721343661	0.100864117357968
P52272;P52272-2	-0.282449000878727	0.265970727575526	0.651824072856515	-0.103672372339639	-0.0269123053500203	0.10755047575877	0.486487882538605	0.521376369333027	0.146702519732297	0.588901516842973	0.630491252263904	0.655553594591154	0.500316350650344	0.199259305332577	0.113603185651391	0.483493131644953	-0.119831412631885	0.393017595874349	0.40073858490529	-0.14006557697456	0.550600823645513	-0.192760403080519	0.109670786327778	0.952296686010027	0.199797023570989	-0.178797666515851	0.486583632897547	-0.00238894514944019	-1.95629062344201	-0.115807616414819	-3.13598021148671	-0.0435833166732298	-0.263126073175835	0.296430139323427	-0.789684730787658	0.0786300116949362	0.792785343800456	0.404404781280813	-0.41807798861185	-0.285843773671332	-0.110386108020129	0.0652372037421681	-0.207597719116968	-0.357182024655087	-0.155022315524605	-0.101614054483448	0.543664514876537	-0.86349651997323	-0.611784162710373
P52292	1.77582969749895	0.873071004281404	0.832431834419508	-0.129436883735595	-0.44648238047585	-0.571742460909252	1.55995527328228	-0.0587966908560511	-0.600519686941708	-0.731890192648784	1.74266640232173	-0.401820041353996	1.84619102213317	0.376087692180119	1.62343252960132	-0.611153884491522	0.600428841647732	0.302604282046912	0.686409153756832	0.875863441134465	-0.0303459148548237	0.557786229640666	0.113135452561654	-0.101754528220362	0.0351182188957616	-0.0405731239853121	-1.52664484161808	-1.77137340470695	1.42032319072799	-0.653923969758902	-1.27083871182076	-0.332097765349411	0.600141126371606	-1.19235406695778	-1.83052462340116	-0.870297753259216	0.445445982680809	-0.0872869471960717	-0.537926703353446	2.10961478614866	-2.11425883906964	-0.222438565641778	-0.396125457095267	0.268871086681719	0.818865520696586	-0.184428728957794	-1.82393182974796	-1.79550617716088	0.586005162521058
P52565	0.582767098534001	0.529200514527732	1.27058022407341	-0.395715582195106	0.021615646270157	0.847189436623859	0.706083320107344	-0.286630601133795	0.893774090528742	0.830785844983022	1.11726045615325	0.552682584121013	1.43256262347044	0.756070042387212	1.16129369005623	1.047432162397	1.21534164617765	0.719150291036715	0.803179380272046	1.16924278783726	0.916472387586941	1.59949911560606	1.4292679120832	-0.661877380709578	1.08733357489619	1.19044576781191	-0.538013469163535	0.147760546405226	1.32833303521218	0.36362896702634	0.394816167321621	0.480239067680232	-0.0335945223742993	1.44853000542026	1.30097027842935	1.58769096948492	-0.73713409500731	-0.170887348497628	0.911710725759295	0.61431006062492	0.339396102058743	0.547420453682666	0.0602119883326598	-1.66337457150127	-1.10775373466096	-0.345990276341776	-0.51309975141353	-0.00584595533510625	0.234195574721844
P52597	-0.192313426528867	0.441873786965781	0.374076769807176	0.168486362501127	0.446405441491288	0.227247440027868	0.0932367553795862	0.239622169503165	-0.395802471963303	0.161908732790012	0.295955807600403	0.103717728353419	0.156182637423773	0.141190616163392	0.472952754770854	0.78788488650069	-0.559209717350146	0.259892615855949	-0.125610747234776	0.0393535499435528	-0.269650633566825	0.325911513742127	-0.0112857168783517	1.12048649161119	0.493841699853823	-0.622637246332607	0.545075902046621	-0.0932904742334348	-0.477576138707299	-0.612737066576146	-0.423134694899318	0.216961584622883	-0.232979101257323	0.149862667777546	0.184610327129102	-0.0897190584857098	0.417876480929714	0.638699746697194	0.255903054783334	0.127726787096108	-0.247192056770669	-0.233989274939182	-0.00895099168004266	0.169794704183383	0.0411159031222255	-0.130167080236281	-0.520979611970257	-0.668935061391627	-1.081336010002
P52815	0.0646832500869614	-0.149528396313317	1.12551544626482	-0.0146554931211013	-0.146574510783296	0.945271435293798	0.364905441129812	-0.222702045066922	-0.736583001305893	-0.162991555171036	0.418697772265813	0.323767833268673	0.847983151754247	0.656699873546869	0.325622838816106	-0.197085474525722	0.373152009998066	-0.341077022743207	-0.85779968503138	0.7173400421644	-0.446361328990193	1.09460853745162	0.723730775822819	0.0280464061511347	-0.738578683239457	1.32086902155235	-0.0643085665005352	-1.02461787724622	0.582684846971833	0.560149138026517	0.482427976319285	-0.0812034419216842	0.320677038229583	1.31872140427104	1.87734949545951	1.36726106725633	1.18611155934979	1.40391437828377	0.599123419699531	0.504019514618213	0.0384374979856495	0.235748810771321	-0.707335069408898	0.590133673235499	0.618607513561834	-0.0727731457500455	0.581755365490709	0.670672092859215	1.27011561955077
P52907	-0.01184640263995	-0.614075962569064	0.00793101530093518	-0.484651901763445	-0.497769582261371	0.473977857167055	0.497334887549519	0.494623995654026	-0.308266951977876	0.503610794194794	-0.291685310745151	0.481011924518789	0.0800905555785332	0.258140831593695	0.197205636467913	-0.159875738760644	0.112456931430035	0.2604547223761	0.482134364436831	0.595210883798703	0.676742527660321	0.481443509852986	0.497315268555836	-1.51013731649311	-0.198619713674056	-0.079199030226343	0.294004107645641	0.807196619570257	0.666162015657422	0.356884157415477	0.406060692144526	0.353820121611401	0.529941448787989	0.693295399547362	0.55498698554177	0.840493353319819	-1.20814566599488	-0.869353593119309	-0.0472312827721418	-0.179177706142521	-0.0888646067034643	-0.143199967516236	-0.281558608070485	-0.706637495397752	-0.331846532416125	0.130052357720316	-0.212057913516618	-0.220040528700269	0.0777798012968599
P53618	-1.5987454702768	-1.11583046138402	-1.73902031512303	-0.0767260701264467	-0.0184681765416802	-0.19524209352071	-0.251697554695227	-0.424041986904279	-0.640101903288043	-1.39722553859793	-0.540034264007056	-0.209815624096238	-0.426162332143865	-0.371643781654433	-0.126190617094896	-0.00835138402728956	-0.0538011774865743	-0.674898285028284	-0.156477890061013	-0.363827499450395	-0.324336087569638	-0.631263894964954	-0.188673328699192	-0.498583452493229	0.129017498878762	0.0824374445523648	0.519528467914243	0.0697295155126717	-0.686559118353664	0.507281218258784	0.43531349442855	-0.100173657044799	-0.798268198711097	0.362210586568702	0.03339890769364	0.0189363388017203	-0.750544573041039	-0.0808512820480914	0.176522138549448	-0.170382786783543	0.812775100951314	0.674363499060984	0.386348865811821	0.434739542064645	-0.206517626995265	0.339221986825678	0.525402647682642	0.26777292170734	-0.739626428309083
P53999	0.210392399624636	0.424507174556723	-0.294409638910529	0.869411944063372	-0.135834277652896	-1.17715858193522	-0.994484823407379	-0.333729823984962	-0.180319152790927	-0.558759076548111	-0.482971296158872	0.556662970883934	0.145733159401551	0.125948639208575	0.551631086248685	1.3479335710183	0.0173656756524873	0.853256022753108	0.25918567686172	-0.393659027803867	0.570993175218859	-0.482419713945851	0.189080394393358	0.860451929524496	-0.0382666567399738	0.323676468445073	0.662275321035317	0.892455210453323	0.00134366564111886	0.321232490304321	0.13524542710959	-0.10703287330061	-0.0037817693764422	0.0818028115292	0.689646533991732	0.558603610496649	0.00725656055430893	-1.08801918296784	0.311545457416623	0.798998246394228	0.473186480688512	0.539614487349552	0.31664804569896	0.303577830403658	0.508014947951509	0.000375346826467803	-0.320173400288091	0.404077181273453	-0.170829752508807
P55060;P55060-3;P55060-4	0.178225597414843	0.166578263304115	-1.05577561823841	0.022750883766903	0.00468838527244338	0.198542822400681	0.234725655508187	0.403591992089145	-0.218358635090608	0.221428649831273	0.313558348264429	-0.192661944271023	0.101870205572469	-0.670741256172726	0.403609909806619	-0.0943234571417729	-0.198374839967656	0.644055391135272	-0.500442604801039	-0.788923487707921	-0.507414566967556	-0.208962461767798	-0.356683509441448	0.309763337643743	-0.123657433078216	0.310199206285354	-0.240511777537043	-0.299374961658597	0.0223302696868108	0.0598906071027389	-0.0289029872908607	0.200089943307312	0.795510031232872	-0.021425090482293	0.34613872835882	0.301940929063064	0.0543112175171033	-0.237359252898708	-0.180759135794373	0.206346637281611	1.33224470246967	-0.30826470212607	-0.114903223631845	-0.316809806224636	-0.210389649286553	-0.306308832133564	0.81639282760626	-0.18399379532025	0.409306468989959
P55072	-0.604225370585392	0.288157029407658	0.732635243507133	0.403722176302269	0.69402854367548	-0.132932392090854	0.0974894017925182	0.615610258034087	0.375370332434283	-0.226580288789097	-0.0362291950980892	0.555907318410957	-0.689814394957994	0.774901414332945	0.650671207655995	1.15957668978275	0.403831161757807	-0.743531423215121	0.0437894733188507	-0.0920929161528953	0.258015380300011	0.0206424485060126	0.00986809426508844	-1.47777457416346	-1.00576018965452	-0.503976376354152	-0.202540579594858	0.163079736837631	0.618347644691983	1.09781020357774	0.516966890431104	0.152160541179835	1.4762643301555	0.407494532486184	-0.149558473739818	0.553240925225065	-0.527120740577882	-0.798037950922243	0.444775597296792	0.603346239856739	0.204439145996629	-0.814095725167677	-0.306322508779644	0.040060716932046	-0.0103345446710487	-0.32600393837433	0.539841369123977	-0.472171941642931	0.58494737242984
P55084	-1.47588188138939	-1.01862873690238	0.856624254945423	0.200028050616057	0.105849179364435	0.638444801198187	0.467047740254377	-0.00271022981210538	-0.0916733474847929	-0.123398955239908	0.988662099635883	-0.216418926892223	0.932471083497294	0.840683674200236	0.276206996525994	0.501196904022184	0.0173571209371911	-0.272974779664945	-0.542013688387977	0.106784557373844	-0.636901230395027	-0.0606673171209104	0.0208607463483928	0.604035268777044	-0.319438810394173	0.2427890651203	-0.37743331291499	-0.404525504223975	0.581887867548123	-0.883975832949234	-0.560038118840032	-0.300458001894678	-0.22860504404378	0.0600516219769887	0.0154386590302121	-0.324069535454944	0.460568606300971	1.18954752654115	0.311119733224979	-0.0731593615998376	0.0443221649919576	-0.459218895847751	-0.317459658874701	-0.617731579699994	-0.00673803733048318	-0.223979168216631	0.516750526066084	0.52094714292789	0.776068094183531
P55209;P55209-2;P55209-3	0.64274573436356	0.888091013923632	0.593696666278588	0.472024144738461	0.706553440561878	0.492556455398997	0.0390956885431682	0.296686951716447	0.313798584392357	0.301447543219544	0.647599947482775	0.653013929727531	0.561382926962106	0.839493627798957	0.335074674043377	0.0166434940261266	-0.015672953197966	0.262057286736199	1.09398007682812	0.897694932273748	0.332993474474715	0.386486209632455	0.55245789283699	-0.961306432980888	0.370996522177793	0.943841949027001	1.01278666527631	1.48215810733378	-0.124171681569542	0.325434879546549	0.0665616730396317	0.812586306792764	0.993979436694955	1.44783241560967	1.26619160741075	1.48026607081846	-0.980813763890725	-1.01077317966754	0.326009735107715	0.24499964614084	0.392687092685656	-0.0609467336850918	0.463411738108274	-0.287379117064352	1.01356890493904	0.303089138857932	-0.247072891086276	-0.269233147292396	0.074312012778537
P55769	-0.080278083856352	0.164051534696505	0.056660865838724	0.151094265452657	-0.0874943524192361	0.241774408157862	-0.423646095638332	0.115871848835	1.64897137915686	0.259853071700474	0.0171779877342282	-0.167253163109764	-0.203832467187342	0.467905916091798	-0.21509363003803	-0.162384648310398	0.185542623881606	-0.00468094368200793	0.0593014776342209	-0.0184630160476818	0.146220676345865	-0.046962893854421	0.0127409582990487	0.559134303497972	0.0627530777590202	0.612991649971547	0.792059273227795	-0.62760244009076	-0.274200486683188	0.20578301798111	-0.806288385021635	0.731009009206472	0.77171713791142	-0.222182962681648	-0.406512465974881	0.778360326160281	1.13300143318976	0.759672543910769	-0.470751208220815	0.219666727958283	0.087950517996863	0.549974125108945	0.975443922864733	0.437096385121295	0.288387097217276	0.0480562548920865	-0.629863849027015	0.306487946401504	0.457715611204099
P55786	0.224485825699379	1.02574325546926	0.947198694302482	0.33947652289008	0.536181433360371	-0.260951008405639	0.338720935952778	0.841003407573439	0.107094314263164	-0.152980457024961	-0.0979501173395739	0.309987515731271	0.00140471458057393	-0.203584371441568	0.325759435893844	-1.29943703593653	0.212556135681571	0.051016731106808	-0.199227893980224	0.187971658108053	0.367556606645603	0.318023805855638	0.183776328584495	-0.298295350095026	0.544097288326243	-1.65626543343348	-0.563196247129024	1.05382600322912	1.32202998147608	0.201473617390651	1.47368941721532	0.642801864353875	-0.106946690501006	0.425368789636596	0.322447890652521	-0.466608768702974	0.454356516572005	0.0335759260607899	0.931316809983736	-0.119522376684415	0.439163472655845	-0.353637263047899	-0.321926863604928	-0.235097448405432	-0.353139773538948	0.109757868669816	-0.38059383887215	-0.714198758241389	0.125155630269544
P55884;P55884-2	0.488605659446766	0.385644527497183	0.336477452628343	0.533127300991756	0.561026094962267	0.062877109712035	-0.533881932731999	0.472071739747295	0.205153324295694	-0.058738833435069	0.381861317056655	-0.114383833236152	0.206869857113036	-1.11215319638796	0.680378880720375	-1.23909569253297	-0.232014450982118	-0.123003318426687	-0.180818766008105	-0.305532359451498	-1.04655341050373	-0.40342334315397	-0.72304454152899	-0.572846342100489	0.171854837460535	0.422892063242572	-0.035609045360252	-0.127511539594538	0.225018892977983	-0.0442794243068558	-0.0652395540162946	-0.071060541735994	-0.458620820438756	0.467545739056183	0.236562602576056	-0.338691215794609	-0.00496837395595989	-0.128923847206187	-0.560725786781954	0.225503830026013	-0.452547787913035	-0.218139755896928	0.568907069863957	0.522572752218866	0.162041600516996	0.0551689862444053	0.237406921611079	0.0778382090097881	0.33858862490082
P56192	0.363197474970104	0.948529767581655	0.313717299864507	-0.745257447308447	-0.166967487479124	-1.47678850167763	-0.625996196675396	-0.146637448662013	-0.895029470310015	-0.463581573186023	-0.447538254688613	-0.267951785421359	0.171973849012197	-0.0593824230003727	0.0798010754042017	-0.849358071331843	-0.221584399956249	-0.562914617736808	0.893316092460386	0.403440845599704	0.587075672725427	-0.0574000728733063	0.379081281177379	-0.538138823732202	0.274294714825985	-0.676557919105488	-0.623383934203503	0.276873600175956	-1.37932643849811	-0.848279685891008	-1.3903011698863	-0.598919149532296	0.412904449236236	0.465097046749481	0.54377564871932	0.200436880244603	-0.000905535386498339	0.389589574571276	-0.579971692936836	0.322458399229813	0.285759955980887	-0.19282153705484	-0.402183707183618	0.465663036836388	-0.668007227969155	0.747055608416186	0.273576014921815	-0.18393865961576	0.239384606657229
P56537	-1.90408999476997	0.176687820823109	-0.0697505080965467	-0.123286764764611	0.690349684833142	0.274935093286267	0.284724486019578	0.190354866985153	0.381740986832888	-0.424267725554254	-1.27849149566276	0.0077055610779096	-0.167490330035251	0.0383355521989275	0.490244890246575	-0.684411097776443	-0.373845872233238	0.28291680121593	-0.196215068804741	0.198016616499399	0.0198559655717003	0.507427245816439	-0.904601171010786	0.0535001366345236	0.32967848962917	0.121698743362125	0.362536403874316	-0.16541682970817	0.222683895728504	0.387675552776967	-1.15462483030387	-0.918847326892237	0.732820357200861	0.697795304107709	-0.255209050159002	0.0319195692235205	0.27689249009857	0.335429487848953	0.771038893791167	0.00734400325588042	0.26170813737668	-0.279979951510816	0.183382208392561	0.0494838641522061	0.0597762458403391	0.00564463234994842	0.191128267004473	-0.158225942539538	0.258100008795058
P58546	0.132545445198886	-0.030979553877917	0.404212167455353	-0.291068591713717	-0.128281696063489	0.191254816953921	0.41506503295684	0.102916275415943	-0.389068947234453	-0.305861443855855	-0.22909407835574	0.528944705581474	0.599252327645462	0.355776074876133	0.0229498076057068	-0.348497450194799	0.585901045530977	0.164090258628195	-0.087628399084109	0.359649099949724	0.227517616518825	0.511617280356842	0.418667388331311	-0.365787300511423	0.555592401404674	0.511854337661717	0.44235418927542	0.775955214220958	0.510686533945204	0.161824032212705	0.510269522735455	0.0323123390338482	0.354936113559497	0.362745189527504	0.839602696213804	0.516217897877265	-0.207220371710769	-0.148015544945007	1.08940374907749	0.661000304932178	0.051066458838646	-0.487987450732007	-0.14804362546918	0.681250310084888	-3.8887469749154	-1.75242405434592	0.756129230022274	0.0960016971031064	0.938397695313718
P59998;P59998-3	-0.029901948635927	-1.70478931024777	0.451183993221712	-0.0230821766084571	0.442963658178172	0.527536540634209	-1.22951843577795	-0.41093934344788	0.321922087308982	0.0824935399016045	0.191144368473595	-0.499055441165774	0.225997986917051	0.301332135795186	-2.08136459866739	0.418498422649274	0.50012084503158	0.477727752906966	-0.813439125324581	0.776362266884575	-0.696593947062631	0.480451965416086	0.0547504567199587	-0.396133407472458	-0.574141457733172	-1.84901578165179	-0.321157315304324	1.1051110479546	0.380622040733583	0.890880815649428	0.379251135671435	0.988081209634273	0.568450015376832	-0.600381580681751	-0.0771896159233386	-0.558955768415482	-0.308756341658684	-0.0563838305375805	0.196151123602967	0.373527361701808	-0.459043640017875	-0.351519731424292	0.128444950169844	-0.23767174909709	-0.248536010070744	0.13532300901048	0.132709922212254	-0.502010631848439	0.543316304023114
P60174;P60174-3	0.615053784215731	0.768378717483735	0.306532823846386	0.0625588756694056	-0.426966929817246	-0.846913269691621	0.987879952754541	0.479251259339978	-0.641744830794933	0.712327267724974	-0.159806628235341	-0.354944320609555	0.267411616495885	0.563412246923026	-0.241871338233102	-0.485334200182918	-0.193812161563768	-0.376428825668901	-0.36386554648542	-0.312863721318628	1.55226060435538	0.631132108180345	-0.283831364378303	-0.972828685489514	0.187269238351837	0.244416435605297	-0.498432368141396	1.08160617449955	0.352601002829295	-1.23131262998052	0.692602065537372	0.994161693785885	1.00317944038609	0.654216351222592	0.929734975163972	0.382803727665477	-0.401731815325734	-0.928864512850901	-0.0750317834262471	-0.2721986130599	0.492431463934903	-0.85543460025075	-0.247516424199351	-0.103298060729756	0.051542150167328	0.192734146057642	-0.200676091304793	-0.679404244189084	-0.423541371846078
P60228	0.467109137487265	-1.13656099733235	0.459980665953435	0.239894456941582	0.753595472771942	0.639689360694016	0.0555917654198372	1.11136150173057	-0.361061625096805	0.12898869172397	-0.060645915078931	0.388876475876356	-0.0552016459522861	0.757506937507575	0.755175131580376	0.513787442643713	-0.0721771946040326	-0.476842318783018	-0.731754425611054	-0.334946149596964	-0.368475723035724	0.172451335223787	0.407028622570242	0.200902594289475	1.06513016117702	0.991615319756036	1.04595694756066	0.715504023464763	-1.33656969693333	0.151867170454061	0.673371437644642	0.250935579154974	0.793383525439111	1.09378815096728	0.739598164988588	0.39345001289953	0.0901205019737225	-0.432282275139062	0.106320852542013	0.541640984755666	0.18533774728453	0.43839700485311	0.267860191472303	-0.649810256098021	-0.065970352132807	0.152548429811045	-0.500837667288307	-0.766434178540357	0.349919146826473
P60660;P60660-2	0.604993097321917	0.539002021160173	1.16015556134475	0.249934510426179	1.08198993428824	-0.530429499528415	-0.637854054888713	-0.0609867589576008	0.379925519096058	0.436538834885138	0.517426964956626	0.380581305122595	0.0539829689779058	0.316706647635085	0.29919773059949	0.305599066418732	0.459070376155716	-0.121003717838965	0.349360908499874	0.347486994241232	0.746774250608973	0.792516520218784	0.306678708877739	0.247698014183875	-0.0532381459126071	-0.409797099361464	0.274444540867004	0.432669578571454	0.551125395094901	-0.0295451252388301	0.618913091769514	0.519702523276894	0.649335407245023	0.674065520884447	0.828938871581158	0.516391043698428	0.789733172268994	-0.591086810662824	0.596347680579696	1.03548285926493	1.5378125358477	0.143991323550708	0.272622827089222	0.835711642733421	0.549402204176665	0.943977477731324	0.289694217893817	0.867070936242852	-0.358041327940651
P60709;P63261	0.0310208167685885	0.192115986309148	0.376154971618568	0.267926785582356	0.70051011202398	0.386690034434874	0.0758281475727642	0.129419028610612	-0.00999504563432337	0.151322518883403	-0.0489683899670596	0.127365857932821	0.0366239183835419	-0.0490421662378004	0.0712877590143067	-0.0432875488455746	0.265125970054293	0.00669877354838201	-0.0336032085773548	-0.136951666096756	-0.0438339193058047	0.340277497214785	0.3162808342348	-0.134904255935075	-0.00269231391231797	0.157543185583032	0.0984291322839397	0.390261507994149	0.446100350392768	0.143355090083893	0.213414156266465	-0.0198819892658502	0.3218067088575	0.11051628770842	-0.0146989284992824	-0.0266832413668973	0.175591372573496	0.112901244603225	0.0518042758402996	0.110102477278736	-0.428523190275899	-0.377902506232708	-0.326973999451236	-0.69454089214082	-0.417577608280239	-0.197560887522075	-0.474117540400153	-0.370418737283298	-0.380769550215962
P60842	0.365552459652968	1.01614397672573	0.126606151983585	0.619535023982803	0.541583568306783	0.487849391705365	0.594264588098248	0.786825691636	0.370846091785392	-0.0998670334246937	0.123091328983468	0.452750317086031	-0.184198539915606	0.158017706703788	0.562124938029317	0.321310832962023	-0.0250061134031431	0.0606480305087635	0.485609954683432	0.623151527746942	0.0398216227916708	0.803706772523596	0.389598554147601	-0.537079053107244	-0.0281094050102161	0.506868878868508	-0.0475997217420946	-0.286413722896186	0.176036786566386	-0.0793936266602791	-0.169076524454306	-0.832814753872658	-1.01147387078594	0.404592107463323	0.387143842007319	0.491805291724384	-0.693054453817099	-0.523958415041448	-0.40427969238699	0.0298009962722083	-0.259543672009744	-0.320865151007696	-0.0777143403438889	0.34536150897456	0.450508793659737	-0.269903826773791	0.376373231116996	0.00541684744471444	0.404237652872377
P60842;Q14240;Q14240-2	0.0404550012462853	0.767463522343129	-0.00718976974276143	0.399756169748328	0.76708779854943	0.645991993854349	0.593923732950414	0.817826313428158	0.305250796490718	0.4382206904475	0.384400994402053	0.549842230194917	-0.0508450085328278	0.0947903065363634	0.371178201616211	0.14959969582779	-0.0191784510688321	0.0769969050538822	0.683805152576208	0.908940675741626	0.232748235672399	0.832965308215133	0.51850338837537	-2.42155669955038	-0.346708182182914	0.948886493327002	0.531033360781006	0.149654233283601	0.657269353658097	0.672867491915683	0.606921443194093	0.445921597430771	0.603583419924733	0.616211195001834	0.620239337772143	0.791255650929756	-3.54140631264317	-3.04967525932746	0.601891954865692	0.269764102496679	0.306965740643998	0.613570396428458	1.16022324015715	0.255761903598957	0.889236222531984	0.653112791062274	0.707750062002542	0.653014919945941	1.18325420066805
P60866;P60866-2	0.925173111026547	0.430873016734528	0.26404164282925	-0.0672884009706047	-0.43437847058672	-0.765581791988277	-0.246997403687321	-0.677612425400432	-0.709992674794155	0.136500190210633	-0.454933456549035	-0.194532248092486	-0.497964094333125	-0.499447255355632	0.617240554375431	0.371688506438155	0.0615276082979818	0.690292930737588	0.760325332436289	0.793821648492894	0.953442927899313	0.94987987819607	0.852243008262336	-0.841021502646172	0.396801334552887	0.893205884740636	0.719823453962164	0.600145899618233	0.0453807355272794	0.456255885897155	0.136282117835885	0.786179956736687	0.521188567811268	1.03566351955496	0.821384147924762	0.608816396505068	-1.12544538662874	-1.41910634463833	0.479284829824828	0.438273071594897	0.138025873599871	0.0936366131050636	-0.90017301042635	0.428432354174043	0.473794583673354	0.413283447248267	0.526052649963053	0.554743228282546	0.427126188167353
P60953;P60953-1	0.643340368237825	0.427649038743773	-0.074376661610606	-0.218585647223133	-0.109841505606294	-0.29453815645167	0.0315088283306729	0.0994522447185286	0.272137683576432	0.0130187668310559	-0.0821289811629263	0.264610549056479	0.0548404838087644	-0.105506585918494	-0.0108160231007844	0.0442189465690103	-0.198317711098122	0.403650551631728	0.0357156709866639	0.089823610009033	0.281889022997964	0.0676514694193538	0.0730673927277388	0.0868885004271649	-0.160775624942671	0.186356088594715	0.079336720042806	0.176931864749486	0.149807586510282	0.0350533156068426	-0.0468021249982326	0.248996152958761	0.0877670552567948	0.100358832570038	0.181605098870015	0.0186666565641528	0.0862733315376256	-0.0442627132394893	-0.168895381489643	0.232622937074041	-0.00606231138688833	-0.0347619335754744	-0.0913997277459285	-0.814612486050118	0.0432244232236917	0.0247903692690934	-0.106062711094803	-0.386824783291811	0.0985174991342866
P60981;P60981-2	0.972451640804618	0.700877266262922	0.4991441301101	0.435961462926891	0.344724541645478	0.0523802836855895	-0.0816148021515726	0.112153413325476	0.0780480309234465	0.539225070009676	-0.398427827286366	0.646453628175197	-0.440963370631848	-0.294360276480939	-0.621170248805099	0.0252190762617968	-0.270015486448829	0.712977363013586	1.01250975498243	0.24746154019383	0.390994157988811	0.401174115330843	0.866130790814882	-0.246699270179591	0.377411956429584	-0.936698274589157	0.870128902071098	1.49393180689912	0.762989087393109	0.991318176933367	0.86873191179534	0.77813262591942	0.900139826538282	-1.58191658850021	-0.256578559505119	-0.358743447430813	0.319437681328705	0.429240486648534	0.827685098938364	0.430434996476002	0.819874525871074	-0.357030402291473	0.00334496315785808	0.000194453647598576	0.27200766983792	-0.239070643922746	0.253073878274118	0.169097834632046	0.331865585707738
P61019;P61019-2	0.409379492806003	-0.146848510954819	-0.141742508400439	0.128575818168572	-0.220909636015691	-0.146995193283062	-0.0577474420517329	-0.25276837641823	-0.288006290880557	-0.239642177141606	0.10764626445291	-0.0966594117418643	-0.197407544426832	0.84925786144811	-0.160149865818239	-0.282035551929616	-0.241761406892438	-0.547618922410397	-0.171012863831875	-0.12548468816333	0.23740631662229	-0.074446068240557	0.703544232190178	0.377143323661977	0.0468922128479014	-0.595231848727051	-0.893742028521312	0.126113147214451	-0.199765282498066	-0.399409549531491	-0.765415518500846	0.0281037109203475	-0.366953585535732	-0.710352476736778	-1.30974010257304	-0.53219265970526	1.55777474356658	0.747731793824413	0.099696725126341	-0.0921791405544541	0.167945058818986	-0.338687549464501	0.256100479833601	-0.071146112281767	-0.10366004024671	-0.101293291610244	-0.0593475559459066	-0.284031285788795	0.00499308364398925
P61026	-0.459022778515946	-0.0682746294579299	0.221326712530716	0.220009475318693	0.737231274734925	-0.228231140394758	0.518304834990938	0.536166494698218	-0.676277625489724	0.37703844780663	0.0801428216878179	0.456872222165585	0.79988201895417	0.246504671070821	-0.0628849242441154	-0.200114519197788	-0.601773394850737	0.266472200485543	-0.108679378252117	0.166061398366139	-1.05757179689856	0.0108017400022796	-0.902537393776274	0.334018980477199	-0.135688319809534	0.0701441791858179	-0.808318551778426	-0.783421055403862	0.742755673542022	-0.679174032852492	-0.622167949337943	0.0330841293061495	-0.586517033480149	0.10641345812739	-0.00443813715693622	-0.437168812505961	0.37831611581679	-0.20717916761503	-0.421147393620584	-0.60984192229947	-0.443851967332444	-0.471223019656022	-0.0797066479847263	-0.01557061835903	-0.717976414342863	-0.751207627729582	-0.884884911616282	-0.765410946930422	-0.38452468150313
P61088;Q5JXB2	-0.364471319641478	-0.903878453397705	-0.264526442858614	-0.133448185658997	-0.100727391785533	0.318899543064983	0.332345303994143	-0.0517802308531774	-0.156133083147805	0.105870825917393	-0.407694507296452	0.195287299424494	0.834887739660306	-0.118795460078006	0.478904124581738	-0.202669087672959	-0.394900873544789	0.187602118397295	0.0633715907295785	0.265073466512676	0.113033249371994	0.237203946153311	-0.154423233148764	-0.960505878931915	-0.583868027832736	0.440395733831257	-0.522223332085233	0.685110883691208	0.0625768318071026	-0.544821545850308	-0.17701371563433	0.565947685577823	-0.273482555704736	0.480619873084607	-0.121394039339825	-0.52418293455632	-0.37797755434283	-0.576396844488841	0.510508195220157	0.21174563593547	-0.295769973489883	0.0817112804235197	0.148291626555679	-0.540223133709317	-2.1688567900095	-1.45192160520742	0.796722050827718	0.219169803316919	0.760280195715742
P61158;Q9P1U1;Q9P1U1-2	0.177587377522007	-1.3796374936926	-0.547072002371492	0.502689810321186	0.476533401332574	0.384104930354989	-0.753309363320688	-0.499691572515463	0.612716389272387	0.472451287613031	0.438159466800856	-0.225259987128198	-0.605720018175861	-0.752052584515737	-0.417890133379301	0.146461240879389	0.624065396448756	-0.0666524882478299	-0.00694260927378591	-0.736222761861383	-0.551380844411174	-0.160234946322958	-0.580026317659773	0.594294824633539	-0.693497110946051	-0.203637712722867	-0.212204479354271	-0.578346300581278	0.31735669771901	-0.378120416772354	-0.482778948032472	-0.489322516558294	-0.296178240622553	-0.287707673550742	-0.573107078272595	-0.189413888489827	0.379004448292631	0.240519205396279	0.326660358429105	-0.802785185389861	-0.601776816785903	-0.518260824440054	0.726999793662533	0.133106693079912	-0.959107113343049	-0.274046560967584	-0.529161207968289	-0.378411389555921	-0.508711210694296
P61163	-0.635449893110689	-0.24702960915944	-0.19581556252056	0.204642962565523	-0.065517518624577	-0.264567376070225	-1.30218091269275	-0.0733204558077273	-0.0263356517426352	0.367645589850907	-0.292983794998087	0.65369793482515	-0.450759371681105	0.58557543461536	0.275989563870658	0.754140102698803	-0.214611879149621	-0.387986241832527	0.151320545272052	-0.163582394752195	-0.535039719545442	-0.377812446418923	0.34408928787274	0.132790438756616	-0.347753963706699	0.332048459301916	0.587890487834492	0.107560784101939	-0.448073767702139	0.233065965235426	0.114825039203998	-0.0104748864952932	-0.241414064141879	0.506749625066324	0.390420230410558	0.624209956651235	0.668282071649053	0.580223675705959	-0.0729303831611447	-0.648256097100686	0.20909348947517	0.691228983697142	-0.0882434651256883	-0.0261113037085602	0.645587154109115	0.109433050015295	-0.234042868315389	-0.151095182693886	-0.515461393347676
P61247	0.0965291325463437	0.215541594552882	-0.0292314890384619	-0.0598149446312932	-0.251132570520151	0.22184074438118	0.42522336829776	0.15123088645058	0.156484850859217	0.278738796374817	-0.116916867510295	0.0216919846743471	-0.239889320681395	0.402300164193695	-0.11631858270355	-0.479391075906972	-0.106332573850604	0.154828036329743	0.0792494250636602	0.231380289281959	0.0808417930329497	0.20562928442819	-0.186651253044771	-0.594399191417041	-0.100278317572441	0.170268800804405	-0.541836968088182	-0.812289880589639	-0.221560175311247	-0.221821789755105	-0.188440158387136	-0.0477960858834974	-0.122152608591576	0.211500827777306	-0.485194053339829	-0.169963296247168	-0.370336653108748	-0.732269377537801	-0.151225880737911	-0.128665899427076	0.471842069626866	0.292866475877453	0.550354717761536	-0.0923629665715484	0.795332767672137	1.09449606199536	0.867526424694577	0.895602403139248	1.22362409522366
P61254	-0.841765216154889	-0.226603230970686	-0.402059037605646	0.0701596057863551	-0.0245814839917441	-0.529920945107511	-0.219703833397468	-0.279085723618978	-0.0837805619314647	0.871458453821024	0.38569157155484	0.200475362767049	0.113430971132567	0.620013854973908	-0.304763269159056	-0.336265160278561	0.0308390575885116	0.311281866956081	0.694236268335872	0.702252475170535	-0.375012279954227	0.389597288510721	0.205441120701327	-0.706876271494267	-0.162987752743364	-1.10016982602761	-0.974277092932322	-0.236963486626574	-1.33411217258499	-0.546542016905783	0.3509458191492	0.526344219194589	-0.00174498567320844	0.011024246906088	-0.240708513256997	-0.431593835304143	-0.203409946400006	-0.223185368351694	0.229413789820061	-0.0389008231883486	0.51964023219602	0.690134492590272	-0.270464806610971	-0.958920511880598	0.570797479072758	0.406039183158749	0.470275893029218	0.329208632692928	0.583844326278076
P61313	0.368422716549004	0.0714567393053894	0.253911999812895	0.143140772207848	0.0426296163470116	0.270815463260921	0.607349665094359	0.528983716589403	-0.0902579725999222	0.347091657832793	-0.209685427684114	0.402159010852012	-0.268321124240025	0.882901290853927	-0.273466635082253	-0.674011735039042	0.226043270092208	0.32229124009415	0.462922676898452	0.383529026984182	0.156813593585136	0.570462299202193	0.0458159390424707	-0.160076318854591	0.0753116363727857	-0.0184852765419015	-0.402196962325358	-0.125052667464974	0.191909483300073	0.233204137899019	0.252157243827271	0.106913415651592	-0.0712002298900062	-0.267717539472724	-0.259114332561616	-0.376332812467436	-0.104212615809707	-0.650727373180217	0.278319230571997	-0.423481057354607	-0.0806595072076366	-0.705879707312402	0.190671763901504	-0.127614274490775	-0.0557036879968776	0.0752261594583461	-0.0681026922305923	-0.14790797560461	0.08580649720684
P61353	0.288031302268082	0.59644938682794	-0.0956994019494034	0.136126508348455	0.138537183931034	0.222869011118721	0.270232618475493	0.748846181563845	0.0462301230186861	0.320267739913574	0.127443451378929	0.552530369751554	0.247262998330779	0.871383188788983	1.02292417673053	0.677549043252759	0.13359771489571	0.960153980265419	0.771924084398276	1.16417398976996	0.602001861332889	0.783740653791011	0.387513037019185	0.851695689043235	0.687194318028347	0.529362710614917	0.165351987246367	0.231773585667131	0.691918304669701	0.417222774531238	0.343380938099697	0.998293102021702	-1.0796545475201	0.116792701023895	0.393188973076468	0.577264552833885	0.456840375490019	-1.51695205700676	0.706419114038499	0.501772778483749	-0.674055029542556	-0.0423799037807888	0.327744353234654	-0.424851886323464	1.12824093157112	1.17813664019409	0.346890185500002	0.38646573489168	0.554961064777712
P61604	-2.00164295045784	-0.620615079325357	-0.676904431541495	0.141640262573302	0.526953654085732	-0.0392371996117188	0.167974957043869	-0.699399618815694	0.252561743330218	-0.865182539479859	-1.20523442664822	-0.560391181990891	-0.8420653806143	-0.750183513612779	-0.701295878389532	-0.591029551814911	0.164794936471404	-0.232491288620366	-0.712083244058831	-0.702067377360553	-0.0292427806283865	-0.852014253329068	-0.592484264377786	-0.538810788091318	0.505177804193845	-0.382044312821655	-0.035794372905468	-0.407779459878206	-0.589313003723711	0.0180343998419003	-0.429232521149674	0.0291759461740367	-0.43211590921637	-0.580203577231465	-0.490972448610941	-0.692642918630595	-0.422966425740677	-0.524378724042636	0.50437787443183	0.353895747533648	0.141970433706482	-0.0228435757124071	0.283479213274017	0.188594710827672	-0.444541589138391	-0.0202428468124623	0.141732281091882	0.0194950248659775	0.352299126560823
P61956;P61956-2	-0.0395804683890734	-0.335944022466372	-0.18091753428744	0.302464687880766	-0.314083205596532	0.145843063023115	0.159549110859147	0.00224985338485437	0.0763692211455079	0.18258085333305	-0.161921809460632	-0.020917719947055	-0.00371656505129109	-0.0775417431782669	0.168341060495211	0.360789863937245	0.387872876421476	0.583538267605496	0.29484151630423	0.223287007918882	0.253259562627921	0.267436361387452	0.472946171729413	-0.413059211840171	0.00435364890039366	0.305877471753435	0.357119344531716	-0.330400591368609	-0.0382221530399516	-0.266140687414186	-0.155341505892134	0.104991186413177	0.231166963713238	0.550241971029343	0.646539729663701	0.321677815650497	-0.193918978041086	-0.269702255984696	0.311104389700575	0.419533229013517	-0.0177580053386202	0.0424320259422707	0.105302166279246	-0.404660824874286	0.481105992655696	0.0816771892164511	-0.0496457502574719	-0.405655926625427	0.629313991376217
P61970	0.816484240563721	-0.0744320249648686	0.821393757888152	0.218442640856638	0.0569792954500069	0.206897165724793	0.151494254295073	0.646051035803941	0.453528012997467	0.347648751516021	0.484499092465027	-0.235304201203535	-0.177399761075954	-0.374112659700656	-0.811002704400443	-0.2172981951913	-0.836078069279462	-0.955420400434433	-0.203226149185076	-0.547864091946022	0.435162181529286	0.40766451316595	0.490366981556064	-0.37338364878193	0.288451304936066	-0.254846364189974	-0.206315024835674	0.253100258600038	-0.82930393208983	-1.03068293227414	-0.184484499542296	-0.129075981004552	-0.400483607884761	0.27566118372497	0.114868994767084	0.24383449329073	-0.398919079268664	-0.135565700197851	0.274025468208499	0.0868161360907364	-0.368473702324889	-0.0646802892925879	0.0725069097064409	-1.01374815118864	0.010267048908521	0.235126761896369	-0.667039850679109	-0.530417075562496	-0.749861864972421
P61978;P61978-2;P61978-3	0.123407166434466	-0.0688430787867798	0.0423595118584714	0.032373388922926	0.125136764553066	-0.432599595262462	0.138552028930331	0.389196924998646	0.158717856206109	0.231824198582685	0.342818598497192	0.314380549309469	0.321656657854784	0.455203459247036	0.339003164169691	0.735013992521888	0.167815761094752	0.650871139797155	-0.0849653416812609	-0.0632766820887166	0.127966766698224	0.0263421557175007	-0.0763358504482746	0.674862389168696	0.450680261520699	0.201477079601028	0.0727200441659574	-0.285915552264857	0.304849038814658	0.134904282138878	0.317338194099316	0.477024380711411	0.0981427260405177	0.303991085109734	0.277132386374477	0.449671924858241	0.579034170828618	-0.671863256685806	-0.339207823254569	0.655312353807426	-0.0827320257287262	-0.0587309445140464	0.0864005773372763	-0.199901476065522	0.402579061373055	0.380187472425077	-0.311948147346656	0.199229667756779	0.192584931476144
P61981	0.7019373453748	0.584232029655725	1.10298827215352	0.239829681556009	0.537530925191341	0.768060160083866	0.598720843276934	0.0415039347163842	0.112092481236349	0.247036451449568	0.315325206826171	0.276987374640884	0.12502582630238	0.503973391864565	0.375445640854221	-1.18651403717296	0.556374255642629	-0.326669493802043	0.300489095041767	-0.129536781478842	0.442987277432278	0.144812840175285	-0.117979775799705	-2.41341009106251	0.0563518393393339	0.0788473983886265	-0.148810052182966	0.157050844735633	0.692626408869803	0.421859134825152	1.15364893016899	-0.428831431768341	0.455129732322451	0.576622850917347	0.533135283387662	0.437851321676751	-1.37848579394587	-1.4796188633609	-0.245787951602741	0.562475964846342	0.243325071848269	-1.00584983394281	0.0948829696667312	-0.644107560876227	-0.404260498809903	0.132164907296781	0.447313123410767	0.0321823527236413	0.297566569829377
P62081	-0.00895034232414655	0.0128135111927187	-0.0492091008955304	0.102428402522792	-0.122524035641688	0.354368889396676	0.138336532765592	0.294242357026007	-0.208057811575273	0.201035417242476	0.16623096309671	0.0305393197520139	-0.178797824296009	0.301237447216367	0.200699323411036	-0.0369538776371996	0.076465507911531	0.289020129772822	0.0713109382624453	0.0473636714365451	0.240683760272019	0.0275115015090772	-0.0281442106131226	-0.401197419440422	-0.196229286574221	-0.0219901649517299	0.224846256450693	0.0866046524685661	0.137560304995785	0.0105505164357121	-0.200841798601732	0.100697160260639	-0.0711086254362782	0.178172302457647	-0.234907572017574	-0.204416167207888	-1.04880317584702	-0.431007412495432	0.101004675940645	-0.364319116061457	-0.0188464219122584	-0.0920629969154425	-0.0410537713627129	-0.592176523334545	0.42633312842233	-0.109704412839516	-0.825608741749893	-0.522894443877077	-0.677204916560622
P62136;P62136-2	0.411912937902289	0.349215256184304	0.387004896993553	0.520234512783161	0.404962639711355	1.01401789813553	-0.151754874475661	0.913095484166448	-0.46689789654747	-0.248671033647655	0.0815199421401006	1.20011542159248	0.0201936777159566	0.0234465841517848	0.373833368775488	-0.0417878614207939	0.92960585159447	0.937724119931905	0.530237865237373	-0.498220995059866	-0.065387178562793	-0.493875740016552	-0.36690375248029	0.583441062675015	0.264979147790013	-0.192004723333205	0.57568145463244	-0.758469628557152	1.10733891585796	-0.0952656118799657	-0.0847969530353519	0.694161965226558	-0.650299767525482	-0.107081933836538	-0.399711704013915	-1.22244468473445	0.954644309084031	1.09413389807016	0.613677129068813	-0.282078299504944	-2.32851545218672	-0.678050196176731	-0.440830752222321	-0.412544559450246	0.213096688475984	-0.686496821740118	-0.859985911296925	-0.674285374071754	-0.228151805536532
P62241	0.501161744784257	0.134546152860318	-0.114996734626865	0.452056505894981	-1.21981907768866	0.187811514298076	0.296217555593594	-0.669639803431213	0.123216435449009	0.0659886158986711	0.137070606814327	0.394443436950158	0.0989115578619842	0.816302255356818	0.17561289338357	-0.417799202515665	0.29466126631786	0.699206714758373	0.641665600144984	1.00049771090921	0.662799195680818	0.834951549931356	0.505015084464287	0.0297242146450945	0.163019878989774	0.85126827141353	0.407701032419128	0.112750904700982	0.386137273737882	0.698276257044302	0.0945462795347138	-0.214376797596529	-0.142811259409009	0.931754481831301	0.788887824323457	0.584348521006032	-2.98449466691355	-1.91705118480836	-0.00790708126539957	0.743010961087357	0.657588280515573	0.739360561600763	0.438465215821361	0.0510039283842875	0.639657316640068	0.523608629879765	0.519189173505321	0.383193885579396	0.530761605741526
P62244	-0.317493462146217	-0.372999521279487	-0.646794173497764	-0.279347598127552	-0.58839183611924	-0.880944239816235	-0.671408243977689	-0.871985763000231	-0.0947677477047672	-0.493352238911103	-1.03521761695016	0.179363290343849	-0.151508857179592	0.156570256318928	-0.0851534544602898	0.128807402548385	-0.0422259213963139	-0.293345553112603	0.0497782692205751	0.128370227864144	-0.231589252128683	-0.110457990529708	-0.248381526155724	-0.816512856749197	-0.668234138368924	0.286252567178637	0.14320415581297	-0.0124271669079966	0.0843435727126559	0.38891175153754	0.514928944674717	0.224468096513183	-0.0240055986517383	-0.0110432162997554	-0.00560948364739521	-0.153072329640913	-0.3958776893813	-0.386088165451036	0.0285653356036838	-0.164271428291802	-0.176910862046949	-0.240870907100458	0.390163017784454	-0.0293256742316313	-0.0895373579499921	0.416992149269405	0.615028829056126	0.461234565465955	0.524799851788967
P62249	0.247137199359536	0.507683120875248	-0.107534632179346	0.266544063911209	0.0434922048639063	0.275750713978638	0.292579959318554	0.398069874460478	0.0789746376233458	0.356455660355272	0.105892908811444	0.395620111284082	0.121179298382899	0.481497891976846	0.293759313658764	-0.177733830561786	0.228858737511373	0.188511177105496	0.267458300836955	0.232839134824925	0.0754269913619904	0.189750249691844	0.197610089665867	-0.874218429093665	-0.675088274610136	0.186253200517816	-0.0425687634279607	-0.3346126489753	0.334072241314074	0.321834387444444	-0.173535749501011	-0.654971194556097	-0.995115212533345	0.198121837687453	-0.176270125298491	-0.207770184596126	-0.22588598886953	-1.23797293820431	0.286180322351051	-0.996832030277839	0.352356284859379	0.619416682840702	-0.353465995805206	-0.708953136055607	-0.223514275307454	-0.735400100741434	0.211895933681795	0.299572648607121	0.580478945693136
P62258	-0.0370094279258601	0.555952721274458	0.589055387062278	0.324072458165536	0.219740497431327	-0.0956918348363381	0.51264001945995	-0.34734616758873	0.419366619054965	0.47041378938561	-0.190378948636908	-0.0473785475577591	0.035535214961933	-0.51199922392409	0.135758665634796	0.270501942852096	-1.36359083745931	-0.19214672379426	0.476878037560833	0.121991180957505	0.664374607046681	0.847585910874955	0.552411208673075	-0.291118460296638	0.424187446961979	0.0652787728732509	0.0328084562039486	0.305853627598994	0.079608440853697	-0.280386738229407	-0.0960954091102638	-0.17495069048993	-0.335057684731452	0.672445542079893	0.598254973883209	0.752616577955536	-0.257818063774744	0.228309966324593	0.56736893079098	0.672087201254329	0.38170329113497	0.0480354030590816	0.141450240432338	0.889633421216988	0.64358891799587	0.518139503771518	-0.99143795236064	0.302566659181368	0.0642850027238424
P62263	0.0740024856670444	0.335038273552308	-0.229966442012538	0.379436952887827	0.261237104613031	0.638564922827677	0.668943045998015	0.447904370846809	-0.014794304965555	0.416893567003605	0.172773220384169	0.215767391224642	0.354792326149603	0.516158884405385	0.709679522801509	0.595372015161521	-0.0538170438415235	0.327712760242882	0.187039812431685	0.386048385878719	0.351344415533738	0.502468344639453	0.425697637631501	-0.294258950229157	0.344584771335979	0.524396435558915	-0.221892656907783	-0.0585722978932637	0.00671841135413548	-0.0996026144776433	-0.485991010445227	0.3794443761775	0.294042352728597	0.357786544816376	0.238599600733868	-0.0430775828989213	-0.882876379423263	-1.70898169716951	0.574617612438053	0.453338413227616	0.24809014687026	0.195838541287702	0.239768094467773	-0.77042849992481	-0.166931877100266	-0.0156843449444547	-0.112727177746602	-0.132165620393946	-0.130094110156835
P62266	0.136119609746227	-0.260729246404861	-0.0659134600972942	0.165089445575525	-0.0482085537565302	-0.225053725836588	-0.541999173293547	-0.315430776641092	0.452355961268041	0.0308490872605516	-0.0863520817488022	-0.125754766974257	0.143340365375265	0.275418395421613	0.394766498102655	-1.03754441151174	0.193636207109338	-0.358248445123416	0.0416967569203001	-0.239627264437189	0.866532810566968	0.607268615475641	0.444817089617163	-1.38908724399019	-0.512129279172207	0.242452966434133	0.0543903364638549	0.130720858469224	-0.0404775802450113	0.390421628165948	-1.13452167413604	0.170321857053773	-0.279758922201299	-0.141918206264069	-0.0144629128559333	-0.188660677440696	-0.655665043508799	-1.18224835069785	0.111649019641684	0.00418164401131216	-0.237692797417234	-0.370594026512597	-0.0518805426875732	-0.454848700725807	-0.0106297595997412	-0.0871531182502808	-0.932907006823345	-1.06654993751307	-0.805915700376027
P62269	0.464148515802129	0.521578355500495	0.223607693343267	0.222854774387311	0.322675553554872	-0.15024894724621	0.235471943000775	-0.0530252232105586	0.168783163632627	0.31749537120958	-0.0382409984920054	0.28326980600922	0.231498091855851	0.602096045566064	0.456611444260331	0.327401667918068	0.0711684683271959	0.326282192192256	0.158431723014533	0.273096802418623	-0.0859559743363609	0.180267682277353	0.135991013715736	-0.616459510724264	0.0910157842377501	0.307218545930981	-0.187230874690638	-0.249947699838735	0.226054391711262	0.409917403747268	0.435814572038368	0.257857911320668	0.202697735118752	0.334851565243557	0.166787251887994	0.280202006026962	-1.20022069428884	-1.56233669064915	-0.271030614402537	0.254837157538329	0.152281494515278	0.314153717510538	-0.181063289247745	-0.536073840825623	0.165148351423967	0.301812173768729	0.514553635509102	0.468898103848267	0.605957194717572
P62277	0.444615180315488	0.0174175878877683	-0.345265943058681	0.41078315257041	0.281296042584434	0.119081888087155	0.402440051333842	0.790718516863215	0.482171936623168	0.796397072683886	0.413115669160501	0.53720954643052	0.439444702527213	0.578942821556617	1.01497228170825	0.892116535378793	0.429278934990696	0.970716020798402	0.949672405657571	1.04969800715733	-0.0165935102145373	0.910191018119049	0.962111272362315	0.0530096013749821	0.771959428257612	0.642669766903618	0.901235196910778	0.456696998072577	0.601476496691265	0.482944218869582	1.35869803611115	0.927765351228505	0.945157745906456	1.15944852523793	0.706617137900227	0.814369222920801	-1.69120680771344	-2.20485704095248	0.650106208111088	0.815911204195533	0.825088671319035	0.807043847526414	-0.0162335226023354	-0.183139147982835	0.464160978038051	0.627248846597695	0.69653334981931	0.4100502848005	0.571949560501117
P62280	0.0052021831253269	-0.538402823259696	-0.460030904313652	0.494705752885513	0.143224092330133	0.378107853159501	0.381144544407766	0.335383428660689	0.615751873549765	0.624688067457444	0.426618004876703	0.176252401552084	0.0614314933609645	0.192597564775272	0.0147250275357025	-0.226053077891507	0.20858675147798	0.0960635411726187	0.339757662254593	0.347416514388825	0.00615366636289791	0.0305837772752252	-0.150680453347633	-0.59111278854397	-0.189881363038778	0.247555352199607	0.184796794980347	-0.109470347273444	0.336106008068272	0.249627139891457	0.362002027683648	0.105574641892532	0.058654747220863	0.209910709308062	0.112228807773214	0.232987595882416	-0.561033567875063	-1.00482115963073	0.251212140031361	0.0554320105049059	0.0470631381967557	-0.0638578180042094	0.110611457491819	-0.890683833367247	0.216265447032839	0.0281577788788403	0.134614928386848	0.0228221995980266	0.150880578749212
P62424	-0.0423662691936958	-0.10694109612059	-0.15105990085095	0.412713052026773	0.174025672564572	0.570505254826949	-0.248994400759715	-0.269846461700086	-0.0154571383006787	0.499062190333603	0.179869351699082	0.10454901092323	0.143674470399123	0.155940581084567	0.153164574048783	0.478014228530667	-0.487082466854475	-0.253473946718225	0.503335827758673	0.334903178983121	0.0909473623229929	0.305803904552506	-0.320006044497714	-0.804166916691149	-0.344937739707232	0.482838185471159	0.266918814628067	-0.303707342610798	0.314359654848595	-0.0115633777539739	-0.314655463534248	0.0570917358996854	-0.433142012345208	0.0995613022906125	0.162344961073202	-0.194677976775717	0.261984412071421	-0.763253771615373	0.264554300741473	0.5117786073597	-0.196715125457218	-0.539006747798961	-0.151680253766462	-1.24257286228896	-0.58624161480382	-0.526840428350529	-0.125319296062105	0.0248534204095099	-0.40958677095796
P62701	0.561936119345888	0.686458929319227	0.222451675349419	0.313247653330197	0.216294336241443	0.414699361512415	0.437805450045295	0.111691863649153	0.340288993926749	0.687230014707952	0.231833873137504	0.62907572483886	0.360420356046057	0.560047296532539	0.525917336663031	0.194709526221196	0.452620198073415	0.192357259301865	0.606977979349543	0.892786897464045	0.536291521770842	0.23766745951032	0.0618374056407757	0.0354494514274737	-0.0111549256259328	0.869870046173631	0.596638383563382	0.682055168217368	-0.237354463698821	0.152096955360057	-0.0178594502105814	0.84337668729347	0.317806129086649	0.868521972885715	0.737528395333344	1.0297819799734	-1.2381304960992	-2.10080530428038	0.0382491002016491	0.698059253788927	1.1018035087778	1.66138525717862	0.24096535271239	-0.00511916884605514	0.182469840293331	0.467857350071778	0.474881807096653	0.421950908235353	1.04790007161367
P62750	0.25508546336819	0.173139018592102	0.0431964060778151	-0.060370744700515	-0.0117389924561881	0.241890680860416	0.334892182678255	0.460058943720566	0.134638607285639	-0.160023427420345	-0.369331713054754	0.520209564710904	0.22418976579641	0.79486332626233	0.546443809757933	0.630643037412564	0.344936950417746	0.625939276166565	0.0827156895774968	0.525493501609752	0.225893650710509	0.371943833672523	0.347767743453171	-0.0476788480692146	0.211339670682336	0.337734787518846	0.208485760401317	0.349392389708145	-0.0482405640539682	0.138047495942187	0.0623469668630762	0.294334826943457	0.155580985161241	-0.155345359276124	0.0344023415089535	0.303849802513047	-0.0420472863597867	-0.565955293879193	0.493325587076101	0.367308490097985	-0.300287450040267	-0.313186543147744	-0.0413452540180359	-0.0191500764180309	0.386385527593012	0.599517365925065	0.276283441788455	0.352852898853117	0.440284740931525
P62753	0.322080574030272	0.24580412380422	0.0547244645060048	-0.171308448239629	-0.356175727441343	0.447076873071723	0.576034174715696	0.571940570726917	0.26514333799491	0.455785948070482	0.163147148656736	0.319326289004189	0.0533400937363788	0.472643908555179	0.195290649192398	-0.100566010364156	0.223360118429933	0.455013930000234	0.385238390838868	0.444599480067129	0.226195850138949	0.388661621786026	0.311927655206669	-0.628835971272851	-0.81382995745628	0.393978897289704	0.152901881156239	-0.226043662888074	0.306755921773591	0.380158494832901	0.46611581991265	0.146103426804088	0.414776793548471	0.0603886658767884	0.0459235029259058	-0.110565528487486	-1.6395113400954	-1.73410984258311	0.211689113222925	0.263973577111436	0.0445878130113357	-0.0451688740345677	0.178067785307634	-0.522353804550862	-0.0349666107291689	0.348332590503209	0.017561572388024	0.0609872414982686	0.153739558889686
P62805	0.0220249274090303	-0.38700195436352	-0.745875609518176	-0.01805352734558	-0.129561301260446	0.0867700357777969	0.296423048858964	0.395277657058755	0.392869958484596	0.17137596297926	0.103093310978053	0.00731230426911022	0.183386523859096	-0.233412121929825	0.122728166605517	0.694975518302151	0.518340638952361	0.535527372152531	0.268380636377114	-0.194339653303103	-0.0503441561868814	-0.378958555104353	0.000346268652057745	0.958221736243816	0.292432117946396	0.163770614322575	0.580669262409243	0.16408725702528	-0.119065861611947	0.0759967653913542	-0.282086679202428	-0.39961181284844	0.338610690819518	-0.0151020439658269	0.0391327399495986	0.0496420907711559	1.26789617025133	0.869097121142619	-0.0769558160473321	-0.363244758361768	-0.45871028969059	-0.423386835374146	-0.984184442433458	0.00512045022160853	-0.120098733769321	-0.195484716907119	-0.266140976874819	0.0306234748754378	-0.215172619604374
P62820	-0.273501447259299	-0.244740940657073	0.524766272949744	0.0913231587828122	0.0114271872685821	0.0125277019359355	-0.14349542646143	-0.259192092397519	0.323899218740888	0.0804150736802467	0.185517877896594	-0.266342458472856	-0.351622939925272	0.231161778739909	0.210119394166288	-0.150090069704043	0.214424277381176	-0.0621444764907504	-0.244086435298038	-0.23884287856085	-0.360483284795801	-0.662588667968816	-0.347237933466371	-0.241670456122654	-0.170907003470679	-0.137737008492267	0.0919347557943095	0.0258613103341692	-0.169839747800538	0.0436452668886412	-0.219758273043671	0.22431711241521	0.0240122644605765	-0.288065094223696	-0.103599517992983	-0.230342138727575	-0.141223007195105	-0.108716662566788	-0.238658242137388	-0.412628088397977	0.188493584994575	0.0538256740380526	0.313645467232571	0.213934513284236	0.131544594463571	-0.187813466320465	-0.0293418323115736	0.0544461550494367	0.044761560130601
P62826	0.473019189931828	0.429432599952018	0.398606872651869	0.318412994991859	0.188553640965	0.405205699595671	0.386393958146553	0.0805429806618804	0.470871365178304	0.542898341641855	0.167371793315438	0.0941847506435194	0.365269874221256	0.0395491378675174	0.063200489550589	0.0397311262427947	-0.253420713578999	0.240363114087656	0.286641353954012	0.111336904427645	0.209168317969432	0.20208493689433	0.237293979846935	-1.1188685385999	0.291732097387171	0.298715039495552	0.150972115654366	0.261808453447968	0.592153369628365	0.374829656662933	0.494656709041843	0.166811548063984	0.305600875496698	0.247573729610686	0.234016164386531	0.140680477994648	-1.28829856690577	-2.15399038169787	0.340397925449953	-0.730993800417192	0.188933208442755	-0.195525462401795	0.150335326836739	-0.046824765670749	0.274362820587824	0.222034157399171	0.169090825349747	0.245319293053868	0.167352932667278
P62829	0.0516987774855036	-0.192636459967746	0.132481827389317	-0.199432671754115	-0.0476431730332252	-0.0857440193086851	-0.631965460115742	-0.285472393592691	0.0622127694639603	0.458910787227495	0.187126190987915	-0.199056680447584	-0.185394924766854	-0.0270579790261307	-0.208271559119005	-0.231210207114116	0.796427397216041	-0.248829621462036	0.0106912198406805	-0.00501791334606835	-0.0463552355712179	0.0575283598127806	0.237688602530965	-0.658834095554898	-0.419393618080417	-0.208674283409902	-0.0447892124484738	-0.715671959416471	-0.224946936169985	0.0814541904362305	-0.320507702428548	-0.0587941160016949	-0.0874881618173626	-0.431389779002479	-1.85204405731812	-0.183275026198584	-0.270651772892502	-0.748347336325662	0.132594183610321	-0.0695491459366732	0.323355133012768	0.545155560976528	-0.665056427947017	-0.324493340400136	0.132210512251492	-0.00272475057985664	-1.40669544858489	0.448943502086098	0.892390125724815
P62851	-0.133419878555674	0.0505326027626893	-0.474617247314208	-0.707011939715646	-0.731148818782518	0.360726302281838	0.0239439202147718	-0.33888390530176	-0.171594712571534	0.171474814664875	0.00447950545121785	-0.43417300699404	-0.273604029975552	-0.649491764977551	0.261137337861469	-0.249251164031271	-0.0926334388646116	0.142211744441945	0.226843206204639	-0.197186864373203	0.0261133285738191	-0.149686827217805	-0.292808038682837	-0.0609149982956338	-1.53876727557258	0.65892748991027	0.34749000603742	-0.787854832712183	-0.0419558668372519	0.306471325499147	0.412820090880035	0.306769941724395	0.341669541808845	0.524328408257244	0.372204761340726	0.558101808673561	-0.935195446500741	-1.97800054421732	0.298228121635969	-1.08414345399499	0.350412882631519	0.554307523251912	-0.160086310608077	0.569264841388286	0.390002406155012	0.436144060091192	0.0010999746418972	0.117512831461134	0.230914387443521
P62854	0.0582133390002562	0.186360085278327	-0.258128113033793	0.0625210941251078	-0.0146396974457336	0.266493050608656	0.403933451644277	0.655115811892814	0.234292657975779	0.301977339674176	-0.0176929066925266	0.230886864122688	0.192274578842827	0.369986606921458	0.119913970710759	-0.244906135799684	0.0971752475264304	0.307419356513852	0.461323816549388	0.197529606450588	0.0990971930539369	0.500697730109314	0.272413159149743	-0.32851408583221	-0.250762304054213	0.210189604752826	-0.014605387334266	-0.266813150655315	0.165785047617513	0.25067741290123	0.26931344464516	-0.526647430464508	-0.826662795375175	0.450873156459021	0.224507149043616	0.70911930290726	-1.21484102171298	-2.2865369506015	0.0253613383211391	0.402722470261828	0.259799242042869	0.13872536960571	0.15007764474858	-0.725547756053487	0.177847705436348	0.26754284437844	0.32687616699567	0.24521084042234	0.366995116402518
P62857	1.32857581970159	1.58431619086482	1.31405218526577	0.334917968442324	0.703352725135027	0.224504683456457	0.00166426112948066	0.421487405549005	0.185433343770229	0.453769197658348	0.517388481704627	0.669849466670233	0.444767496350066	0.708503521078564	1.15321279305058	1.26234794636065	-0.00972311694632218	0.227743481597535	0.79185678882189	1.0754567233109	0.881235603521563	1.4626710425535	1.35490208550537	-1.93921069195782	0.0920743751712066	1.61324821136562	0.880972863531355	1.41891715158114	0.357634275150232	0.541090337085112	0.0610283769641785	0.270895344711778	0.688442605076214	1.64725947897998	1.14969751534884	1.88955212091927	-2.13932248162091	-1.85288133479513	0.730852932806703	0.727063682382355	1.23046235204063	1.38258134866193	0.623104992574843	0.277674832523545	0.925302036691721	1.10427527473752	-0.030221192801173	0.0951218926495457	0.576836867279863
P62861	-0.297406871392344	-0.332334398664518	0.105207526199916	-0.00306080298563772	-0.0534638316307493	-1.11822348211868	-0.658025485292195	0.0377261262751086	-0.987522404530667	0.54309454307378	-0.320336380850936	-1.55144082382293	-0.268202758306438	-0.715690749010071	0.351820770779791	-0.202740220161082	-0.0121188642926082	-0.160781249860577	0.73652371257798	0.8259714507485	0.248232997287982	1.06956099049563	0.0777442621850438	-0.384035046060516	-0.552756590496632	0.687557507669612	0.203440707400517	0.485113125657099	-0.42068104077908	-0.175205953470816	0.378537880057016	0.100426611652665	0.117874729523448	1.10489967172611	-1.5214367671652	0.99307759306527	-0.563403202258782	-0.296482394222439	0.372658723736789	0.0193681827399726	-0.244798785738321	0.111442037861807	0.0301323932075979	-0.819220569823631	0.471031119612882	0.486292423733705	0.228985721796416	0.415815247039905	0.386486408915046
P62873;P62873-2;P62879;Q9HAV0	-0.145422042837375	0.416694367486771	0.155963567681756	0.238422380428285	0.0785133010242264	0.439078795906152	-0.0969213617495786	-0.397344321130847	0.581979401176459	-0.255450522469872	0.469153481136028	-0.465233509949466	-0.0514884023342949	-0.423983699062653	-0.707379383473925	-0.292466029688714	-0.0898840460216093	-0.301668886773493	-0.926109223446257	-0.415625251191535	-0.245647243198198	-0.381358451539924	-0.396109169188121	0.74779068510749	0.0986537223592979	-0.780363468502089	-0.448600869727385	-0.504087991512494	-0.117097477997602	-0.166369825136119	-0.361801766312053	-0.329542137790315	-0.0635493616009666	-0.585627321165659	-0.271073332481942	-0.367755522564711	0.563199576508524	0.877218509103982	-0.82189645000196	-0.672259708455541	0.098028439466133	-0.0082474569718417	-0.724530530198718	-0.545847737699618	-0.491395083291534	-0.0775506947145464	0.369999779701516	0.0768703597782785	-0.305907426331239
P62888	1.96082373886217	-1.62339296419894	-2.08773974421208	2.62832384786727	0.327068323672482	2.63948892959102	-1.23192986692068	-0.3921607875549	2.77134243323794	-0.302519096645905	-1.04647841750842	1.83788968599946	1.1751796106709	-1.35282502057519	0.667271253919403	-1.87215577948067	1.67794659922894	0.740747515381368	-1.21652803098987	-0.929227701065431	2.15932914950927	-1.78791854556985	-1.00635444123947	-0.440759397041664	-1.76890361105927	1.45225097943711	-1.19794546602397	-0.819969439563061	0.399388099504463	-2.19380016573581	-1.92258677298923	0.997177744901739	-1.9197265729668	1.09296688249524	-0.461723743324637	-1.62006184821085	1.19214072562063	3.84576995898536	-1.1528077575977	-1.8510627660587	-1.42335792747034	-1.2541259417757	1.8651221827229	-1.33193898277249	0.57465961046208	-0.990413548449157	-0.411145663985214	-1.72777974675695	-1.75737941675223
P62906	-0.0713205997503577	-0.220340649152667	-0.442388763966987	0.280520054765183	0.140635511514498	0.188038768907825	0.284381125405518	0.492757344034444	0.102148944770002	0.238764433392423	-0.0505588836344427	0.16944998459483	0.0449791989669933	0.564607909065372	0.275253223293733	0.145264422907168	0.0904448865600463	-0.13589073948633	0.141475265542446	-0.0489939298073165	0.056017483184119	0.198479979375519	-0.103350485133716	0.0547517746642543	-0.215820875857851	0.0816421086504855	0.197375601025054	-0.0149620253472264	0.314543497018777	0.198362310204976	0.274222674306782	0.0286618994843868	-0.485894568019593	-0.343665392986114	0.0317206414945244	0.233008995305297	-0.380227117580993	-1.0292684961023	0.0798830958136442	-0.147279050748789	-0.47099674230419	-0.38578337764657	-0.0271358239580364	-0.535181623568306	-0.282209296202608	0.502017732263846	0.502895786495865	0.206784070779891	0.750328994846934
P62913;P62913-2	0.14111951941245	-0.1783438604377	-1.0397389383269	-1.24568854048286	-1.77378438157345	0.288620605035183	0.469072665008658	0.554522059000032	-0.49955530586337	0.230837242764318	0.0595104965107578	0.252596644574251	0.101336939765412	0.551537711655265	0.467860179765678	0.425842650230869	0.373079007395182	0.591426197766412	0.738378959003763	0.975266094770575	0.0725140102354249	0.393047548931858	0.356614164393871	-0.17086399512897	-0.0835872084293919	0.545759204850853	0.248972565081264	0.0875156027540911	0.475100437671289	0.646761829414893	0.53248665387491	0.297865088782239	-0.300694483357788	-0.0240192249185907	0.183857852190692	0.114262436303591	-0.42222995174961	-1.27455383128999	0.655588626387151	0.76869586769868	0.550492381284222	0.39600182837951	0.84871361860181	-0.108201643663016	0.467072292785247	0.148130969919779	0.906791969848652	0.633086839586922	0.943601729722695
P62917	0.374164702336199	0.330011380850427	0.245850366607147	0.307929677656516	0.182674185282184	0.489372554464515	0.0715524313516065	0.694016824380105	0.0736155925332597	-0.0565061491188447	0.156150645225928	0.24163692378898	0.508855276510086	0.766907623333334	0.58676546656485	0.484349874537873	-1.3681053247522	0.444907982031227	0.454897476497424	-0.54098554938738	0.198313715333607	0.97824166104342	0.553678086259891	-0.767917941574166	-0.990866006400307	-0.267737009208252	0.506715076676112	0.389178401875597	0.113397846815991	0.350364830768144	0.281992386818851	0.575198074656581	-1.54325920844724	0.0370287698022128	0.40910394258801	0.322940208214588	-0.316835515330193	-1.18705793729121	-0.631250814716498	0.472324320920405	-0.0336542463655024	-0.00286841732377494	0.470860803732123	-0.155434773476421	0.205935827688719	-0.123093752972636	-0.153798006813637	-0.184863127210626	0.591630279938271
P62937	0.122770328303769	-0.060237213397641	0.459614082168209	0.065709906011239	0.224126303198841	0.158941384979324	-0.0722192524596777	-0.589845681668873	0.128856760537056	0.288409692939795	0.140519637357356	0.46242878061621	0.454789494028375	0.382481855244061	0.257662522160018	0.0612440948348283	0.436862130580999	-0.0288962739635954	0.374411898988558	0.36206486793438	0.732615073315297	0.648215913341374	0.854948837194218	0.0704575265992155	0.341660326804212	0.574619317098375	0.124824939852242	0.500666471257612	0.279602055082178	-0.00788110411436092	0.373760275362766	0.334955382526639	-0.0275333654339025	0.534960092013036	0.769902537346644	0.194149526655761	-0.623876982088758	-0.523767869779323	-0.0784303624905469	1.06758709250743	0.20012882596149	-0.276424000424283	0.046043694104686	-0.343983531845113	0.123270222698712	0.769446873068274	0.11380250022144	-0.225522541220878	0.122761861169967
P62942	0.713484230206681	0.540759929432065	0.603253149676319	0.753948472297658	0.596090503045408	0.638995416746902	0.124637370358069	1.05167469520562	-0.0700726465814387	0.461549326684746	0.175767794406941	0.676231668979776	0.573482870044139	-0.113943622381115	0.19521802550732	0.627496461230285	0.688851388943456	0.403531761281547	0.288832304568225	-0.502768756532126	1.17045547795812	0.469122980562789	0.14034635018686	-1.28552494285034	-0.562507229470205	0.625206697827414	0.955603874704313	2.06887308009325	0.67584005721435	0.845331161190271	1.47478697759927	1.23187340875239	1.89127311041762	0.576697462722037	1.0222577845457	1.21479384597049	-2.57858241072061	-2.9750780965953	0.576737746173848	0.0768510116057351	-0.355002573325528	-0.350729799185216	0.403921107846263	-0.284274429101563	0.689547510525672	0.275031084055777	0.23186220497762	0.915191266451923	-0.0293394378862283
P63104	0.748063591563106	0.742217575659216	0.652000782561882	0.394803583590084	0.145668494585082	0.295445595862042	0.0819621175186501	-0.248807647626993	-0.184222822058769	0.227747236849986	-0.0447734520979603	0.441729355420284	0.767700056093366	0.0397324600434556	0.217376280575699	-0.16048117173553	0.368209021724502	0.256267688577265	0.493798439280942	0.55462439068824	-0.0682312223786301	0.311147545730356	0.252255811846458	-1.66177153263373	0.253855143773611	-0.1999140863491	0.17041713479725	0.768317312298838	0.513503549133678	0.44875385555263	0.757296059206897	0.808794707922509	0.873075081256582	0.438024230051275	0.613605037095755	0.520174056484685	-2.69403360543734	-4.4002272094453	-0.967439348007099	-0.0397043366738732	0.564216972721614	0.286260206972448	0.258751759645457	-0.261664491132666	0.509576316337478	0.805237850216436	0.338710174561847	0.200680240871389	-0.368456007043409
P63220	0.302676494738039	-0.311336215540123	0.0669128478232151	0.243499747295881	-0.101797199916386	-0.889122078381562	-1.12691525150096	0.397684762659953	0.376554309126727	-1.38570519616913	-1.87073411686994	0.354986759612812	-0.0516304287934159	-0.143473045277966	0.405280800850993	0.531421557842809	0.272045157649424	-0.00789859641239844	-0.229770415599543	-0.808626072545374	0.125151210162937	-0.705161345941236	0.406861964431712	0.372266705389498	-0.285015076130566	-0.0636408574146254	0.387469993622787	0.312969797265098	-0.0328396561520914	0.382075723282366	0.100632994495579	0.190985137578652	-0.224098191755943	-0.264295012180008	0.285354460759237	0.0939113375038634	0.243538671014461	0.386724336633392	0.227353159954754	-0.375118433185099	0.327075797942683	0.294671126377	0.00632427050102129	0.0810873782645596	0.152263723748265	0.346386882487622	-0.0954017248854242	0.0209866029137361	-0.421716476102729
P63241;P63241-2	-0.267345529404512	0.785223337774183	0.0370602287360172	0.367311902259537	0.162273533392586	0.381889667576537	-0.516256027613504	-0.92969449746608	0.162940475024743	0.447066553552854	-0.376455376117028	0.313927711718021	-0.0559028759190524	-1.01725053734122	0.232632129677698	0.215290731359168	-0.123745011869819	0.422443094939629	0.57034851937196	0.403467053143602	0.237275181546788	0.226907262553634	-0.328904192346347	-0.881009674979515	0.422106784153325	0.631418445042863	0.356375212418073	0.325717973062969	-0.23840910474994	-0.801138845598128	-0.686497804110074	0.355084590360194	-0.0701715056765836	0.240349352087901	0.416964472906816	0.129379869936668	-0.323944950658256	-0.995324892391835	-0.0235091760906836	0.198677009679759	0.279356567264939	0.231191672161789	-0.117015376329764	-0.169939192078182	-0.792674718284427	-0.584851939583195	0.241521246664715	0.496527293179186	0.281735721273036
P63244	0.193247851660448	0.0206504743935197	0.160914765481105	-0.0727618952591605	0.330744727135776	-0.30710449216547	-0.391332957725888	-0.454275296854348	0.408854930726778	0.732327400105924	0.475373830201227	-0.34139398215914	0.266906721719365	0.441764750968379	0.772251444204384	0.9454274101334	0.0625666597970431	0.588557227427408	0.0773794436531742	0.566403957827707	0.376790825353994	0.248039271287409	0.282662355953134	-0.897130051608192	-0.0823955829706397	0.20371951796877	-0.153396786693033	-0.56694602242083	0.191710130078608	0.372574079464441	0.481317027773504	0.629279718341801	0.391643374362388	0.284255155056585	-0.212425257977012	-0.476353273951946	-2.19219809080264	-1.44174428771418	-0.692724221721328	0.3624309332463	-0.062946073918327	0.190679746385526	0.0357940126064908	-0.563562594166321	-0.0901609700955756	0.193985288192117	0.0581157387953453	0.0457144942751633	0.255460209186637
P63279	-0.860376807193623	-1.98735213526035	-1.63829831385151	0.319221352441995	0.392185885320119	1.17680702234734	-0.489935212316487	0.0683122962196499	1.68724087373378	-0.618729177605033	-0.618793021251543	0.864851120732548	-0.35937733706717	0.691182503556407	0.00314011828231778	0.911744042027015	1.26574278078154	-1.09591754931009	-0.188342071360416	-1.66975737631325	-0.35139796417446	-0.460515565840008	-0.0285342663201754	-0.245456306215651	-0.0618743664054367	1.56536757058522	-1.01675959437122	1.00973266650951	-0.384970461929641	-0.162942087821551	0.141809056692346	0.183374978548576	0.424926621165163	-0.927393910958945	-0.297841094635644	-0.651720060825212	0.0165194410535893	0.954369431390086	-0.201226996333318	-0.237790534627992	0.814969289995417	0.334809847958159	1.26032918970963	-0.453121372429319	-0.22923197804636	-0.280226272860297	-0.629555636116921	0.210978264548511	-0.694143777308452
P67809	0.571538894140613	0.222656568019661	-0.0381833961355552	0.43317150693637	0.471209660161696	1.12439915166169	0.582129792668007	0.709865891060675	0.0218005738928692	0.407939004198063	0.32854182572279	0.376280434535944	0.347024768608436	0.312405386519624	0.430793745299085	0.693838604221176	-0.299088094588656	-0.489286884787138	0.0786117387772985	0.499168452897117	-0.431118670878364	0.0825596604001722	0.413926208520389	-0.62403772038182	0.133556891165363	0.204002939666279	-0.0990098201866055	-0.194843243967653	-0.1573648116956	0.0861389986898688	0.415176182019727	-0.117941677010777	0.591199307139799	0.19693735050499	-0.555366000127388	-0.184386341470803	-0.815187569127592	-0.98067647026994	-0.471599753664727	0.433597783558018	-0.0443928920968876	0.186462449770299	-0.129563040048833	-0.811950595105162	-0.0136971531224394	0.0603182267158463	0.608181192721939	0.11892026232217	0.476676187741843
P67936	0.395034911503771	-0.754904183266855	-0.0466639627317963	-0.520122779496001	-0.131330691641198	1.33932504628087	-0.391196667213479	0.0125895589533609	1.25498828626972	1.02732595072471	0.733588524033917	0.602557269213577	0.256284423705731	-1.54894596315012	0.600060615099244	0.480236208282453	0.979582847923739	0.28251949029329	-0.0760023769361132	-0.0799035664187305	-0.453721310883144	-0.574108826645957	-0.576047605746003	-0.447932241515382	-0.155594125325268	-1.45194464623587	1.04140277247241	0.914243773245537	-1.86224167328481	0.134709610108947	-0.0888062906468386	0.645065400328153	1.46193937913868	0.514693621669029	0.15991951674188	-0.158129422505955	0.044762755203981	-0.54328061530724	-0.568417170307919	-0.217521239368843	0.393532453243522	-0.0681934093868952	0.695494939799344	-0.0754329762227735	-0.112205270586406	0.074016130732944	-0.258516457987303	-0.222651919865645	-0.464042838852063
P68036;P68036-2;P68036-3	-0.189847444411503	-0.165141576355353	0.779610982412831	-0.384362411048542	-0.160638199427996	0.0291730738896827	-0.0924207709785672	0.220430860553951	-0.120557509283729	0.553388638037944	0.226306423543674	0.156356371613422	0.165002920522483	0.254270367863775	0.768740776122144	0.655138419056937	-0.206543582429447	0.226311953466096	0.127637501915532	0.193562088782886	-0.227734730806466	0.306406272874374	0.784479035386003	0.0455955602029517	0.0198823652654228	0.621350575712871	0.0332073329787437	-0.0103909031181151	0.268391573930068	-0.430162867403423	-0.162381794849333	-0.170104692686683	0.28079027002066	1.00060119785634	0.685093077788372	0.678505536021226	0.130426707416905	0.366541524658596	-0.425636368600565	0.880320870050763	-0.779660489072516	-0.990675482104214	-0.279162616872725	-0.796369052764357	0.0748318901162112	-0.92961837459298	-1.24582633429679	-0.426531140957488	0.72141064477318
P68104;Q05639;Q5VTE0	0.0567851827741995	0.224320300029295	-0.458605926397326	0.171202391974868	0.274050701357079	0.596434359302085	0.165745200069488	0.169331796265443	0.279491881701888	0.494602540210781	-0.569938224664823	0.267028965919097	0.103037267126569	0.082972285999216	0.334271568413552	0.131662005668727	0.140235107358951	0.0165755640817726	0.578498780659618	0.235979966693943	-0.0544770985047883	0.187151712647612	-0.241939596291193	-2.28518458741055	-0.0341607024549267	0.317630439413433	-0.0324716015535655	0.169323202686223	0.425842540763088	0.172494378795725	0.43307133971099	0.148548222790097	0.157556416874309	0.357991848472223	0.330902982977306	0.0825713275580175	-2.36730371521259	-2.05693517846958	-0.243723686507727	0.37893677643656	0.0706206976876563	-0.481379403389443	-0.120048326859147	-0.641339249298297	-0.0351352808569126	-0.0328690185527956	0.180693350119418	0.0488674523980099	-0.0099648297722883
P68104;Q5VTE0	0.21512886613129	0.411093175436051	-0.0258048100972549	0.457612985824927	0.54217298576042	0.810058300134126	0.206784644706977	0.32600620661993	0.397817346094535	0.436859698357893	-0.325601253192426	0.11661198876971	-0.182975933877873	-0.306485240533272	0.602629570417419	0.383094641283152	0.128394094086434	0.0038095278509542	0.493034424055198	0.322266958950111	0.302367041065295	0.6504898661702	0.843948319380735	-2.33072867305433	0.297015136182612	0.553608148610414	0.194185229346591	0.677956622667758	0.429360656318409	0.349574915950232	0.621443912473158	0.447225533943023	0.416116153401532	0.125614571745501	0.209535467159085	-0.0829090181161234	-2.3745392469915	-2.38165139933347	-0.332823935350526	0.396033919958765	0.329946959490103	-0.0331052257719985	0.199294287556259	-0.157372455644935	1.04402265806204	0.846769414706949	0.364297964051386	0.222626334339229	0.486592837536779
P68371	0.470080708589158	0.262751008967418	0.276118342168523	0.316970718819861	0.125649350730775	-0.826657483703617	-0.0957194354193558	-0.35200326591773	-0.0788524031448117	0.570411221281822	0.616374942072179	-0.169266670007942	0.714478705706852	-2.14700954966624	-0.268713555433427	-0.299014464981823	0.538212078369769	0.0321535071335124	0.0434337770128163	-0.186786541482582	0.187992428050979	0.420198497596362	0.541267733128074	-0.351779357169835	0.0776119029431917	-0.691874799531025	-0.0816856626143937	0.348749731499931	0.266926654344624	0.377313099087899	0.0967800707193514	0.120250809985673	-0.159594836212962	0.0987676079810261	0.33531035735014	-0.354371918049253	-0.481949594926159	-0.332687671604254	0.224816015548102	0.188030077537072	0.591485662427853	-0.859779676621399	0.107388068366736	-0.797103745839991	0.0959123251911352	-0.272511713051453	-0.409613961342754	-0.863655302809297	0.129082724524496
P68431;Q16695;Q71DI3	0.887497264802239	0.150458922218701	0.084676384753935	0.24675574660759	-0.00347407177034941	-0.19033623515559	0.227271428020341	0.288789618086551	0.513975450468514	0.638904865884576	0.640737765898681	-0.26834144668659	0.188390375100192	-0.231997903754147	0.149445294566111	0.867882897721663	0.109265923900891	0.117209349972026	0.362167750616093	-0.0635318536308839	0.0284802325312241	-0.152381778436886	0.0924601794134417	0.678978221082035	0.165115704086762	0.187480099413638	0.565680060183777	0.232522623335959	0.126551213320414	0.21583193662828	0.078285880453673	0.575602344183888	0.959742571073884	-0.0484480187904108	0.0415944993773612	0.0773139061878658	1.08649447567216	0.559877590834245	-0.347436273211346	0.0719016313333156	-0.0978388078795872	-0.0497926672182981	-1.07946468652122	0.130057435073473	-0.567812935397179	-0.832968349698598	0.25808629852713	0.261937017366854	0.272088727059179
P78347;P78347-2;P78347-3;P78347-4	0.00423892473268236	0.34817385211481	-0.19569883107961	-1.90112947712802	0.474100862055873	0.246608280014972	0.35581907805866	-0.04388311555061	-1.58362307622405	-0.465829068356232	-0.11446032312342	0.472494481235956	0.604425333121672	1.03369100241263	0.530603364803639	-0.194741589641062	-0.815070039139794	-1.3303912734115	-0.49712924491061	-0.391688561024502	0.328795622076215	-0.865669193500249	0.606279443810674	1.58992108415598	0.931603780054406	-0.231380746609901	-0.833402849074683	-0.229678275536958	0.151160216198505	-0.0368208799467085	0.0725584332454887	-0.114842240708114	-0.519219200051145	0.263333502942065	0.767267493055147	-0.695967118449612	1.30796487322037	1.06322728414015	0.381027523865162	0.116196288122184	0.365335567175316	-0.220669118409773	-0.760983265555162	0.621444768079913	0.64991850229173	0.935571222846324	0.925292836733982	0.438559040472857	0.0362944823402319
P78371;P78371-2	0.275341499560948	0.491420615980194	0.00830928648706718	0.353425095563058	-0.184604192918581	0.480225970911756	0.0496960990569178	0.248764848605291	0.480225269835427	-0.0549390747273207	0.11395882879634	0.0700903604884478	0.228388601563689	0.24743503123893	0.182936483560801	-0.721897198228501	-0.668736774705748	-0.142313997571842	0.388075201534778	0.151086935709615	-0.494189846511487	0.547981911811151	0.611649342058589	-0.297440639491054	0.504828349260492	-0.0848165671894916	0.0680695969310186	-1.71599765419102	0.114770557414952	0.465759686690904	0.0984781950940562	0.062620623039942	0.558989811233125	0.47604852582481	0.126391371524674	0.543930960208588	-0.353888248600048	-0.397295111882754	0.192507670404325	0.440401065861345	0.0505365837042792	0.183740957843425	-0.422782267646111	-0.187627736864257	0.282778110427048	0.259294132525524	-0.339226592196403	-0.495715680006908	0.0913083079575794
P78417	-1.15367239683222	0.696367896251959	1.31513033713774	-1.69159689346142	0.0151782291032237	-0.256064093947515	0.19607836453293	-0.673885667641261	0.0181650712720687	0.473024374570359	0.234902994264479	-0.376517803502609	-0.20038602794406	0.635192617936591	-0.089318896243753	-0.33856120529614	-0.066938611548314	-0.19569635225155	-0.49713786239021	0.839792469338625	0.726459913478129	0.507069275394007	-0.490018374826817	0.285115412263139	-0.366084047916483	0.379874019004601	-0.776688188977059	-1.08929926537887	0.354629258104483	-0.261078812235839	-0.331711957120496	0.13763295016201	-0.261584967709596	0.883666505635184	1.16187537986893	-0.328434999786452	0.951399643654222	-0.200087255359986	0.777390888136179	1.30800074403392	-1.08434609833527	-0.641513386991275	-0.731323885930192	-0.606026751761969	0.255850563361134	-0.130883506568168	0.259249029587935	-0.939979681672894	-0.0518232513008665
P78527	0.0228946162023733	-0.243267798455628	-0.00731350050715399	0.155948767937951	-0.328866314612512	0.195105537096938	-0.291864288250294	0.366717046961476	0.0600283343445006	0.587347583757607	0.47153679758373	0.399805172862245	0.702445529395518	0.0300442195797026	0.442533453590092	0.796524728567366	-0.199735379331632	-0.0476413451734802	0.571191088060777	-0.0260538060746146	-0.0863944419499346	-0.372950699759665	0.185254512407208	0.0770510674679888	-0.915734828012095	0.13863677577523	-0.167595897900077	-0.0119854372719081	0.112458034863283	0.134184361306901	0.255015140387452	0.411709503895771	0.165256460150218	0.0479054435610408	0.15224119709718	0.0712439900087753	1.07724503342241	-1.12456752177176	-0.0548337048567256	-0.206264284686952	0.232599590522471	0.164446171741361	-0.275824894982181	-0.470133187821989	0.0672869132109614	-0.359727554294347	-0.435942438924479	0.0479253157585492	-0.345713877139509
P81605;P81605-2	-0.86077357781599	0.226426893800134	0.426720374837836	0.449564955792752	1.08029554353482	0.0715284697199798	-0.418474488589063	-0.376572391628282	-0.412898089410784	-1.06605025771426	-2.82594494206169	-0.45211034445229	-0.83322065152324	-0.291242738445614	-0.239536700687331	-0.173774255693282	1.13386665772552	0.656519090019746	-0.392220216584072	0.0533791766922963	-0.0466258490597738	-0.517363996839367	0.866767412898259	0.0875312050075747	-0.340107279877224	0.354658286516721	-0.102347973572551	0.937805987021905	-0.894656222122604	0.0899764378120931	-0.0986350882510598	0.0571592181775364	0.249642468228331	-0.0598540693735885	-0.117314664311993	-0.991749314797378	0.977040700188857	1.20282804225594	0.0673672403294063	-1.01921677802811	0.412302471711979	0.243663302716825	0.412644900564153	0.325703211170717	-0.181567893515395	0.00637134522474441	0.42113136360608	0.509948654817036	-0.0984708367675673
P82979	0.689755126632516	0.448999762385614	0.120966702762405	0.709654654150469	-0.186354906631032	0.995493041434852	-0.245503667653663	-0.360520171675954	-0.293347608145513	-0.620099940493825	0.172420800729281	0.404027459909701	1.06630555471028	0.528269634573647	-0.897306993434667	0.309632887874471	-0.845275211580244	-0.34063770204767	-0.334758538949063	-0.168578461510014	0.442761952597595	-0.629325033609142	-0.651210997655656	-0.463813783440891	0.667635241255787	0.841026527027511	-0.32218745718868	0.0705015898750883	-1.3281565453397	0.12485447305898	0.603618911116992	-0.381392311809535	0.599261425257214	0.131350359393767	0.0719553888068637	1.46576448142326	0.439384405466548	0.0382187585052107	-0.430536289073734	0.185817324569815	0.181833107963293	-0.935599274901714	-0.0373521500062163	-0.713451151083889	-0.0402397095563332	0.799046308305743	0.56508168622022	-0.370388659762447	-0.101492144283998
P83731	0.110294740440062	0.0761266974440927	0.0474921492987588	-0.358977036602236	-0.0474394758146813	-0.118624375302115	0.2250818069652	-0.0106237536748297	0.137225313852541	0.227356373262835	0.139085111868428	0.113649404461702	0.344209594135955	0.817348735767838	-0.758005416579874	0.319047123341227	-0.0382548609380631	0.553299912587356	1.12124761653376	1.12855614544812	-0.727791962163064	0.240256901065625	-0.283755974128627	-0.0966037847831818	0.0926852460723905	-1.13069188178467	0.183126057678743	0.300093243758492	0.0992665665702971	-0.707152464642576	-1.21041342329218	-0.333712213277487	0.0133043447292343	-0.0586324887822106	0.358480793291802	-0.0211231500148606	-0.108978763995538	0.0994600700049776	0.410819714758979	0.149379436241584	0.258577473134476	0.158907590391585	-0.0382941077246027	0.0801637147628898	-0.337895470787051	0.52575152355345	-0.66318948128951	0.756151390560031	0.454275382959825
P83881	0.204055492878851	0.2068068592108	-0.070386472875679	-0.0126268068207533	0.315709635180459	-1.0406034928898	-0.353888543142178	-0.360313676739713	0.337705482680796	0.841020662202774	0.426246135899425	0.29134662697923	0.206877379413197	0.430891480876951	0.386326920696232	-0.0881426354701317	0.516318574970426	0.339863941536361	0.18160349181602	0.123266105420165	0.0208810734936655	0.447452006862134	-0.233344038472826	-0.727439073886852	0.383143826106188	-0.176427511223236	-0.571323549928592	-0.0345590191780159	-0.381209073610812	-0.928463600617681	-0.917629076457355	0.171274201469009	-0.647914016491803	-0.236933319415068	0.183621456459194	0.405671262969934	-0.508778837985952	-0.684497089582876	0.308671289430015	0.323167421178751	0.69631480839651	0.507958205255837	-0.98615890250999	-0.431229191303557	0.335438164399001	-0.0509772998090908	0.61037475769967	-0.783103938688031	0.0530892017981214
P84098	-0.116493285444608	-0.856806475187269	-0.317888667092852	0.767185835518557	0.438864011635275	0.499675823226869	0.610823041473933	0.468774802583772	0.294140366546485	0.389082773622844	0.0881207396938163	-0.167330355424737	-0.424017598143512	0.326085185550021	0.221876999839326	0.177705140890782	-0.512486665416122	-1.21992506328434	0.163972568901191	0.195093315489387	-0.213080529330533	0.24526849785377	0.0565968230288657	0.0639571132893327	0.0385526655679802	-0.134176787629328	-0.160958631039791	-0.0496545227638113	-0.0111652400408639	0.118297451700025	0.132470264087376	0.281857885204236	-0.245281601192687	-0.133714708917466	-0.156756682054331	-0.439748795956269	-1.24015495821959	-0.668193440091689	0.112756854130344	-0.0756579852800243	0.125931170594124	-0.172093641322731	0.285448624230522	-0.35206512790538	-0.0656370842873786	0.0964112207330885	-0.0853939821942821	-0.0408205145742662	-0.00632265963773793
P99999	0.40696293849012	-0.041802427130879	0.57993749370427	-0.164691605597842	0.411019032102187	0.254084777415098	0.19647755638985	-0.150832402199302	-0.0605631362517626	0.154432233039284	0.350017789906335	0.242298358202415	0.563109100906375	0.489355396699828	0.10526628693264	0.445095227968197	-0.217681448330164	0.120536937570374	0.682406310953783	0.913788754906187	0.173308393899471	0.0574896319178536	0.182417499320423	0.653582047434599	-0.162398080032181	-0.271667972291991	0.365014300918299	-0.73622971593249	-0.266360045168455	-1.01547514469068	-0.559563817049741	-1.34953251954174	-0.916258520498747	-0.0670838383693388	0.322348333481293	-0.00735198634025527	1.52398024622882	0.937987277616461	0.457265360692292	0.0136480244421146	-0.535161331341834	0.0735681711645874	-0.418575384124253	-0.612255665623929	-0.149420184282691	0.118910467914458	0.00233030843774777	-0.9308098554572	0.31631619038227
Q00059	0.46142924676491	-0.910441023481215	1.31822109299876	-0.137659794699125	-0.684997573576067	-0.427082494739482	-0.906532337703345	0.391957815937501	0.285193409473107	0.451482309342777	0.125676373295835	0.188421332152733	-1.17835781703673	0.840943380172354	-0.69367477510554	0.14039024215444	-0.570783615274233	0.144006643924629	0.323276098134657	0.475102897585948	0.0598977711373602	0.0871892877607431	0.347958266424694	0.236707465671147	-0.82210645302442	-0.74550831047046	-0.42072198525709	-0.377646938244957	-0.656281675101354	-0.0541273443607035	0.0543015952148072	0.507069666998261	-0.181967547470409	-1.15028961068371	-0.45895742014402	-0.346774297447636	0.849987156484005	0.412508242950634	-1.04786601669976	-0.805434542673924	-0.434970081579062	-0.23188380769537	-0.0123845925500763	-0.17255707580503	-0.251807306159417	-0.354255531772739	-0.484075689743898	0.162455792839297	-0.891843333350659
Q00325;Q00325-2	0.0534669976467931	0.371210402885564	0.377708195648716	0.399106719017285	0.185903749719309	0.550191960214063	0.221136218478449	0.27542258462567	0.147623329495396	0.476946055035419	0.742446234117509	0.0765326794306413	0.465732253665408	0.291021712506588	0.332604027756311	0.315999486413807	0.586034004037885	0.601408895874643	0.185115389826987	-0.0588971075164905	0.564282992398516	0.378788576576407	0.58585203396277	0.662515783706583	-0.0565882003235746	-0.852130948804477	-0.814688996444461	-0.921080216803348	0.368223632588516	-0.342069028437968	0.342496889646295	-0.126793222993906	0.217647854720027	-0.0517898910473582	0.0767435962142334	0.118418300978192	1.17490083736417	0.818450859116893	-0.0330227951141618	0.521428870732952	0.316539802797762	0.289004090261039	0.163251134560758	0.0299575694778278	0.0215077649008955	0.392108081786581	-0.205976641881038	0.244695619179365	0.0186115661538465
Q00610;Q00610-2	0.351248864531055	0.451639772871781	0.696245893367844	0.456922352258132	0.241717126434427	0.418520476177196	0.288830460139137	0.318839627228916	-0.00563361752988863	-0.137295046104129	0.219003467886634	0.276364824464825	-0.400854899435098	0.0413320081466251	0.427215035442316	0.0256482964663707	0.0322105297415189	0.0536856668558099	-0.536545101086796	0.110475388882676	0.399752289018668	0.53800985547498	0.236680555750838	-0.0676832087357844	-0.563202653329233	0.45473816470266	0.307327349287209	0.433223258660567	-0.0247229866625611	-0.447150838465111	0.239681903800166	0.317615951339129	0.160202747340982	-0.0163453649748996	0.61537829949868	0.365361546139603	-0.598744665409725	-0.623993891321176	0.0358431628650688	0.315625247630791	0.274869643474278	0.521125556144895	-0.158964397887644	-0.215541760312697	0.727414408100545	0.664148234512307	0.388726635465187	0.408490109529143	0.757223097613243
Q00839;Q00839-2	0.112634052379997	-0.0155818030453301	-0.0317167481998665	0.23638806486607	0.354196345903634	-0.212273258038999	-0.0270065959818446	0.0638627299701425	-0.144953333702271	0.320124647722036	0.447193838823301	0.320349840306068	0.0616395190527587	0.269437158782685	0.0168680872049115	0.454666900336309	0.0169496912256674	0.540336878710507	0.0866606382479783	0.242011991793195	0.293441591947298	0.0850932286325929	0.226675276743726	0.88653580220163	0.235080729369092	0.391827469372372	0.38733965543019	-0.0243154181822306	0.179651466387143	-0.0464427286089626	0.107015265379971	0.0792171602028523	0.0923766329649824	0.290219528892948	0.0375041384487312	0.267842703193629	0.706524351984631	0.195275827029238	-0.117965961191121	0.448611398768427	-0.821929352098802	0.438444770601287	-0.202178087031578	-0.408772326782442	0.19402038195079	-0.097234933183103	0.00727176984336297	-0.278298386683696	0.302475927240302
Q01081	0.909674314837345	0.0743769448832752	0.417298190865336	-0.215303692703763	0.0382254410413079	-0.302017166287821	-0.0852710221814948	0.434243433951975	0.199698871685826	0.580849051592033	0.0203450709218506	-1.04647151413825	-0.181137456727906	0.515688943818735	0.912583717138757	1.79237218560359	-0.141502343020573	0.721726710204268	-0.427844699846864	0.279689754151903	0.031954964044118	0.254675020540637	0.0948230152184162	-0.103482348907094	0.331733697705184	-0.178251441192259	0.512211902639821	-0.0596721258910943	0.282094212030702	0.0320574816619473	-0.363571750866384	-0.302834454753789	-0.561822522158239	0.0748632651274265	-0.126409489121789	-0.609766026798542	0.19828042768458	-0.456408288190675	0.205406234789051	0.504637219435386	0.0992117071529574	0.189528351958514	0.297618404396915	-0.164074979501577	0.161247617282998	-0.0772057699641427	-0.164197292765437	-0.933461449870568	-0.40559967985493
Q01105-2	0.392462426250013	-0.30599781886767	0.178902486907189	0.314293229720253	-0.0462382763794519	-0.427449296995459	-0.242529631806618	0.233251054342072	-0.0582408872022025	0.109309060072521	-0.159504099403812	0.122688740647714	0.119701378902837	-0.124096472157763	0.163132757783172	0.597337733843313	-0.808751505841099	0.276198037731424	0.211926372218748	0.384446572170118	0.364085474812854	0.0360152307157985	0.397556894389026	0.338265194967902	-0.0218749328765342	0.0407791773042254	-0.298419891320146	-0.722546107610554	-0.0565196422701413	-0.056073541516985	0.196156806306585	-1.01207566087729	-1.6606532426989	0.559464049640777	0.125549611966393	0.326191650210926	-0.647930263646951	-0.196350071028922	-0.499793858143479	-0.0370852301995441	-0.000595643637239917	0.0416756974595934	0.327781895857244	-0.0872486743236635	0.137460256293843	0.707186822311009	-0.490492310873306	-0.387422257464832	-0.436991331451493
Q01130	-0.366023153799323	-0.739070613899867	0.247971472504424	0.126842373491734	-0.133429873853487	-0.0805225367626262	0.241279469672771	0.214437045589295	-1.74611501288503	-1.4532721076429	0.348588825834953	-0.370689581335957	0.211017724556146	-0.211031562800295	-0.0423667014452603	-0.156146417405509	-0.341303810571843	-0.742921630943209	-0.0529229731484785	0.0694542590169358	-0.20994174352418	-0.602161455347661	-0.102703740524402	0.562957467380258	0.0984967524738301	-0.931614062898353	-0.708207199185195	-1.03561019245824	-0.728155559649872	0.0545856003855275	0.237520454954379	-1.13825508098098	-0.071516270716411	0.10862791497554	-0.250157792730357	-0.533091542450354	0.379376839231935	0.0565552225822198	-0.40507393877905	0.19255003753489	-0.126122821231521	-0.148480874181706	-1.08888141060849	-0.0438063699250805	0.481536141283783	0.320440490568774	0.621685213242788	0.3903111885607	0.804529184120072
Q01844;Q01844-2;Q01844-3;Q01844-5;Q01844-6	0.100064210182495	-0.354148866717423	0.457024355406473	-0.19119957782869	-0.409880520481571	0.703266702962917	0.724682566194953	0.352548869516812	-0.10895676865236	-0.115224404506551	0.192416409148884	0.179851471874838	0.162271948270028	0.784170401126867	0.166350939791578	1.04591686196053	-0.248550191604256	0.524702910289057	-0.0521424670500811	-0.417687444938803	0.84042317978203	0.35953810755044	0.577310652425375	0.337249719910309	0.58200294758981	-0.180394193160117	-0.186141054068825	-0.594571487500695	0.368454767066994	-1.50612841810587	0.171683111016057	0.314277745473962	-0.220754045778437	0.852861534971877	0.366165425552914	1.10411903456051	1.49354979028373	0.674208872274366	-0.213465129412377	-0.264376165459022	-0.643477426337069	0.43625155948042	-0.248831263801163	-0.0619401863249728	-0.369280389535037	0.00870406713952008	-0.225320971584433	-0.779150868874287	-0.363962345301712
Q02543	0.366669245874772	0.299107320936372	0.224404994144567	0.474144094741115	0.559251196513918	-0.40773566030156	-0.424089225209134	-0.665823379053175	-0.636726798464634	-0.0971608978634518	-0.838436004367926	0.359580338426455	0.151625154303473	0.559248903451956	0.384239894323279	0.253550809085799	-0.302759120225886	-0.561508516664056	-0.0707722119570371	-0.523148906193638	-0.207749759333834	-0.18234010091324	-0.412466378828591	-0.989362711969801	0.111162193055364	-0.654883039593209	0.16619441030828	-0.0354025306908542	0.334316866740336	0.505177346606946	0.261807660801456	-0.681749093547013	-0.86559647776883	-0.435282772185772	-0.282274237449747	-0.99055744351185	0.121770787245496	-0.376667091556721	0.377312450014899	0.311041110505502	0.245302046572205	-0.00681186396617626	-0.228835929916176	0.343475808860331	0.452975580481001	0.175298306556884	0.437927066663993	0.264749062615365	0.273513556988051
Q02750;Q02750-2	1.42755044646318	1.0034735846955	0.238317237254796	0.0305120459789151	0.193787965063734	-0.14215235192054	-0.0453012652418278	-0.075636270723127	0.523118541964958	0.062191553390233	0.453684828354659	0.681901444034117	0.512912859900983	-0.158983707646482	0.690780414648261	0.0358215034366526	0.111078027615226	0.0628944252249354	0.483696339162846	-0.36389834057495	0.849626432819352	-0.143898097576853	0.615152437609318	-0.76260873782265	0.701985770322235	0.225828594421722	0.262926017645486	0.780514018947256	-0.191277761611488	0.417003071466318	0.656393265435873	0.173042212207447	0.877192834555223	0.35176249541307	0.477786268808344	0.351279757291486	-0.165272625658172	-0.247744616847165	-0.147431569820858	0.142909771713264	1.0954127630185	0.314343385383691	0.284418860113512	0.568150045486695	0.886135957733369	0.541890436495841	-0.195485345143416	0.180984250507109	-1.21458060171478
Q02790	0.700062704219861	0.61341898000057	-0.277574527372247	0.311317503448616	0.732051924754228	0.316675456080065	0.182808172184469	0.88592653279995	-0.809476036497767	-0.282121651832081	-0.070437294416993	0.90351449537891	0.986030030544021	0.948975281146033	0.366218096144033	-0.108416824475476	-0.434501581207594	1.01636518501246	0.797113654496687	-0.0199060209947608	0.177368298355813	-0.304260958005748	0.793133887213704	-0.799319761676968	0.569312988530539	0.94634678064811	-0.637591280085689	-0.165804091494427	0.745430816388943	-1.01382066954321	-0.0924533172023592	0.284312587162944	-0.0687562397067016	1.10239076140982	0.356607463671776	-0.312217521665047	-0.654912282496724	-0.38376409001983	0.642443879684472	-0.0350806644202854	-0.740147748839425	-2.15591569418641	0.693752862930979	-0.378466025056696	0.573457854592358	1.24389306324528	-0.23329270554097	-0.939612327995798	-0.262945243785122
Q02878	0.380880367786919	0.170263630308128	0.171841034141865	0.70297572585879	0.451784202944054	0.392477153876727	0.223206898957649	0.254987920371497	-0.0576261089010385	0.300848112283657	0.0243348495005348	0.319931410819944	0.16314580063708	0.375388221095157	0.305092305392912	0.226893797631395	0.158203123783357	0.592797059778697	0.174064978816661	0.212014098480207	0.110810150270962	0.343195880399208	-0.12587596729657	-0.049716543900018	-0.124498368974775	0.167359740061152	-0.315875985460262	-0.135855814997458	0.142517164772889	0.0970985338815454	0.0333418009851765	0.226311180555428	-0.223375262726697	-0.0610102926575388	0.115993936724622	0.0863504879816463	-0.599835564785735	-1.30840767355377	0.0978153500515667	-0.140971301332697	0.0604665990643103	0.0434357057287863	0.408660643150389	-0.499913502286883	0.579524521175659	0.731116880113614	0.217429079680489	0.114357062739454	0.733900341510539
Q03113;Q14344	-0.0135755162325458	0.805123085584019	1.15202779832201	0.433905277186882	-0.656488491705197	-0.65407335450756	-1.27753028255928	-0.944848278257878	0.504757157178128	-1.49761514868365	-1.44448023486498	-0.301160190303799	-0.684036576942434	-0.174370499789649	-0.957285681638103	-0.296713672411089	-0.625286181179738	-0.28389446034956	-1.19484361145746	-0.542149087561774	0.438952746585251	0.0359883040324066	-0.931871610063142	0.823484184380019	-0.805600727529093	-0.290215745727968	0.587961198781638	-0.926905790949784	-1.72085151411115	-0.660281412687511	-1.18205073853907	0.408971806010273	0.046827875155604	-0.658357388927119	0.606182126809487	-1.1757190810928	1.29339379398249	0.764785745869146	-2.66234143311078	-0.108946472677257	-0.651471843447295	-0.442504151851766	-0.497346870915965	-0.257505733688835	-0.434763818220061	0.228411491623938	-1.17091444955117	0.670695305418342	-0.955005292130799
Q03252	-0.890595108247506	-0.552107657277956	0.252059173831833	0.133803998179381	0.32307106007183	0.7880748620433	0.591685845862881	1.73414307786739	-0.435477739414527	0.460112917152885	0.929689620600133	0.326848813480932	-0.628040912307585	-0.109324847521453	-0.20668327100528	0.238354563836476	0.68174728158677	0.793835946180373	0.514067301362212	-0.0298858057867412	-0.204080956647703	0.465059387554815	0.155194638453803	0.114086343695738	-0.432064508582785	0.465271597823906	1.21301274593692	0.959552052262837	0.307630998832031	-0.243435608434754	-0.304732176672213	-0.228762125226768	0.507235121819541	0.293270230205631	0.498569812250055	0.709903787903711	0.122513872300385	0.181681605005582	-0.61328082623632	-0.620995597195419	-0.210185865254782	-0.338173189915263	-0.402881624405349	-0.670053629607069	-0.523720485433097	-0.285163402434159	-0.927985258630143	-0.272012839253716	-0.408500128354498
Q04637;Q04637-3;Q04637-4;Q04637-5;Q04637-6;Q04637-7;Q04637-8;Q04637-9	0.984946453652573	0.91074730793988	0.588940400202879	-0.79878869432682	0.965862692338283	-1.08004209777967	0.0489771901384872	-0.079936879842347	-0.155623076919617	-0.430491789776008	0.450254593630765	0.897868240614214	0.229775834353811	0.67920692469501	0.80131423001401	0.652696543422836	0.0295275009047997	0.564727693437808	0.552133351468297	0.250596671673902	0.0696582026486324	0.772291471723535	0.920930587737862	-0.422082993029539	0.714773001188609	0.0365838322320609	-0.0676477043961645	0.124439384597685	-0.400252721748211	-0.570265416366767	-0.230419479433664	0.249001441058343	-0.903523182012551	0.510507820746991	-1.65637877211372	0.513105776804037	-0.647601408341267	-0.255268440821359	-0.319590323750004	0.979622258534904	0.496896870344535	1.35138637155524	0.300562476847412	-0.114036389485889	0.662288052636422	-0.249012093231661	0.455419776926927	0.547072356283109	-0.0405153032612915
Q04837	0.418699431235831	-0.422862173713326	0.0262383824950377	-0.606688475963206	-1.00123656692375	1.04845557772613	0.513673419707637	0.449133717857681	-0.368796450572493	-0.549398402730143	1.0720041509521	0.0703948884404605	-0.351226614602882	1.21617356258976	0.0836727089724537	-0.29296316666328	-0.611739536661276	0.167400177786866	-0.338741220171229	-0.223410729772442	0.695787914620957	-0.146256071153376	-0.31685256543627	0.104731098619773	-0.776191125652508	-0.236630100762938	-0.224912714751524	-1.43254452985357	-1.01814690620946	-1.03965122505167	1.19179464092474	-0.465634368398473	-0.225511340964076	-1.11938513442348	-1.01056902880669	-1.0363551593012	1.72011527239628	1.16347158693992	-0.619915086526014	-0.0672828639733934	-0.887127836887935	-0.594226598888303	-0.390625726970379	0.340351008287812	0.389460011375022	-0.692703639053154	-0.8148334869375	-0.44044160231587	0.275968551986248
Q04917	0.530072596048961	0.612563622270207	0.689616324856562	-0.39094742386696	-0.45155262808025	-0.355717835921601	0.59092286219557	-0.171956400445042	-0.278795123157288	0.0513485375722401	-0.827912660522536	-1.01017583002448	0.543022064808841	-0.182485278984855	-0.0867969181207965	-0.0589478501807535	-0.290926263253143	-0.0464138096255094	-0.102593843656773	0.340178152197794	-0.250384628541436	-0.0752331976460288	0.527041535562244	0.0527585165246902	0.302074784536567	0.0226687936224093	0.00766340520430003	-0.417428378832313	-0.204797280658473	-0.324249213841261	-0.0147230805124091	-0.191553542662659	0.122584535182233	0.328988815175654	-0.648784677065996	-0.0746630207772846	0.217704113052173	0.0891132284359356	-0.184933464065723	1.26692097430015	-0.178241110379822	-0.0284611361883105	-0.247586801712212	0.233158506179544	0.188578061197254	0.236945466250724	0.673043030691764	-0.407462308362963	0.685271078862816
Q05682;Q05682-2;Q05682-3;Q05682-4;Q05682-5;Q05682-6	0.0581265847127565	0.364748583854653	0.100104701292799	-1.16422727072435	-1.41298877406261	0.858570550357924	-0.337624892955462	0.662181904717934	0.893112439601949	0.868387852979193	1.19402698871582	0.149437491543779	-0.970231274882784	-0.58782590777467	0.0506207497763665	-0.29446045358102	0.824468270234412	0.475487838950419	-0.0787774889214284	-0.25806354025087	-0.295082175528306	-0.117043111688017	0.192020813941415	-0.300994248071443	-0.44545784166401	-1.32412941547191	1.16533727156495	0.438571165718957	-0.139882874269592	0.139996703462825	-0.473982776067386	0.199188872416957	1.26012069450004	-0.258458760746849	1.01642056220892	0.33054577198864	-0.130221182113934	-0.0713053487019432	0.0949951355533462	0.390791248786159	0.577961741964871	0.92683341625348	0.563064405762485	-0.0246770270904912	0.365949894486163	0.338987431599006	0.20753444897941	0.940603811678703	0.532395150908646
Q06210;Q06210-2	-0.90391430270948	0.0463068431086754	0.547430911536296	0.221788509500885	-0.340507559307517	1.06515588166803	0.580184319789415	0.580233274637801	0.13581966062504	-0.0294346696357947	-1.92021631702611	-0.0585701674019631	-0.157598219304679	0.638907455209588	1.06338953489665	0.439415524904633	0.512232491130949	-0.0943924655109084	-0.16439946830158	0.535117090607212	-0.0828423857450467	0.72579891080128	0.571387987888247	-0.583402054060179	0.00956791698477088	-0.494861282605392	0.378202832445911	0.295540961150628	0.267130064715346	-0.347540026850822	0.261937403953138	-0.0595032836503139	0.878371588729903	0.579582676554626	0.0435350931209458	0.591704802154788	0.254823616159103	0.0655458050890093	0.144811795079061	0.607495373567309	0.378598523377283	-0.121643754603112	-0.197594484232116	-0.120955704264832	0.0397342459607736	0.52041652831168	0.00400430541773233	0.510197568735747	0.85439594242806
Q06323;Q06323-2;Q06323-3	-0.506657565846379	0.645691096323868	0.585892369360419	0.719605381773328	0.692313021924506	0.368096012895177	0.560021951610951	1.11805744901428	0.68644155021112	0.476890479489764	1.35866462794366	1.12487531006462	1.47833060828805	0.447903213733455	1.12367602212317	0.597769157420661	-0.382806228714117	-0.57350428189036	-0.260810889665547	1.11834829606782	-1.82899676853659	0.963436325102824	0.508930606074884	-0.894059953703308	1.38994183898979	1.17616527439905	-1.39702537214807	0.408572313245776	0.720487587764292	-0.781858493074192	1.16415411631099	-1.04235958931946	-0.661924358184811	1.21105101675481	1.24697559110286	0.941866573741222	-0.35217269399307	-0.901752394872002	0.30938403237161	0.91246871651627	0.554260377485269	-0.60747599528421	-0.0540191907671788	-0.211904577644099	0.438766668965474	0.652749959400751	0.0698990750379166	-0.164643974459472	0.40806687144165
Q06830	-0.414647193393123	0.408308305451268	0.532219776966041	-0.583388747377921	-0.556380434616333	0.394299603281097	2.06551097513354	-1.06612974697186	0.0341232928884818	-0.158655022683394	-0.911148467449623	-0.387031070751044	0.457964407170952	2.58492731693116	-0.155857849790639	-0.510525972668375	-0.445551088648106	-0.795726046220791	-0.354395174001644	1.18151935500913	0.0831482474828934	1.65667677669264	0.00771963294317544	-1.10791770079028	1.35832060086963	0.844073597458117	-1.05867134592986	-0.588419796452841	0.891821248567526	-0.661849416494447	-0.67213027667949	-0.789715931022813	-0.82137105050521	2.34943021779926	0.931030609591589	-0.266129062939406	-1.63194379830268	-2.2701600619239	-0.15049789950129	1.96532337709507	-0.278886420686513	-0.240331815371208	-0.439052712473886	-0.573109365511947	-0.0354911024671839	0.727122690821487	0.852414890608502	-0.544336817509057	2.05275728718221
Q07020	-0.0124936172201353	-0.0652121747220952	-0.111826420340123	0.191668184330756	0.3218849078645	0.0787673079638832	0.0855691007461995	0.180697118072972	0.363042878985978	0.169869924676693	0.00939944636956897	0.155040292952116	0.42970765357871	0.652404351925788	0.516907845816545	0.786935121166305	-0.195326404661017	0.139193781802589	0.377587127441751	0.628865447262173	0.336749478926722	0.390519669433796	0.326989188682173	0.0915215034381935	0.414109618763675	0.235241195505676	0.639234177232192	0.596872152464054	0.567441503826857	0.956745813876612	1.11736719755941	0.182836277977352	-0.184538633061488	0.332874091551485	0.626599933913541	0.658789637713907	0.476379165651173	-2.29542066057931	0.510333291516137	-0.0562452666334829	0.378305864866884	0.394375936360978	-0.129413546614575	-0.126027204722539	0.492167043007075	1.28461009554638	0.0213033357704433	0.910726096202939	0.258788618746483
Q07955	-0.0336558712984725	0.0573057061050937	0.564832356730757	0.333043937912659	0.978855185244455	-0.49104179189162	0.105328950710696	0.256460582565124	-0.304318750350631	0.096870241933776	0.564265196914759	0.199054478661293	0.617850918171313	0.386592219574025	0.14939029627549	0.814971819010873	-0.849263006574401	0.591504504541435	0.347570893166524	-0.1697320139045	0.17298593496705	0.344281687441452	-0.307039167793482	1.07791890155797	-0.0612041637817416	-0.386720122207696	0.682870817009534	0.0707632048989605	0.343078772733097	-0.398368606858317	0.642290083873763	0.35122443170598	0.118169271610602	0.29898793094304	-0.258673483816007	0.317037424238375	1.02990402570853	0.506212448905157	0.162096403915533	-0.225442858617536	-0.172359846636305	0.392453935127484	0.105234140736762	0.318410043197949	0.308039685150013	0.232382378915374	-1.364573974309	0.239125771375705	0.21414075620873
Q08211	-0.258042929031952	-0.350333154564696	-0.314123820331183	0.0489798871288057	0.423521715563188	-0.0496291151486271	-0.545439057551119	0.248354385750673	0.180185877873131	0.94975897521471	0.300816826756805	0.414076232305199	0.959523089637938	0.392442068709773	0.567827972663313	0.910903137955648	0.0276448665162836	0.484891988953237	0.814568417094638	0.884185944413284	0.513130779750954	1.06972806531961	0.747276900527387	0.707413501049476	-0.0459106314423099	0.898900521805131	0.536354366949886	-0.0339898324726993	0.403031010286591	0.476141965907298	-0.269518806754575	0.30277461115661	-0.253452350769677	0.223770092086023	0.552537590579053	0.525374312300575	1.02354723684492	0.496724336697703	-1.0394737414611	-1.0087861819659	0.0941385055882236	0.200046632773237	-0.289662841359671	0.478614694927028	-0.0521674745457264	-0.158321854441151	-0.0108659297041572	-0.465874134859038	0.203465860212269
Q08J23	-0.0281102068122132	0.327692320919456	0.960766481517261	0.80991675706704	-0.204919900162852	0.692139280060284	0.0959643148360483	0.120058858373559	-0.296549830028365	0.654286400454078	0.585569485705881	0.854427095736212	-0.0751662760557041	0.167853054475683	-0.324844063135819	0.761212805096126	0.195521221304157	0.921334374276491	1.27417856614755	0.357700552014527	0.138288603649094	-0.865348800079748	0.402498911026544	-0.465948529600974	-0.0508448878714622	-0.160434689157332	0.186239377411657	-0.256079628750139	-0.2142553532176	-0.0216255346592869	0.940697900880072	0.117540358382583	0.204644045775414	-0.179967904430952	-1.17525620860845	1.07707652607308	-0.482346275412608	0.201073090429069	-0.617810794312788	-0.560433725592695	-0.684993712843775	-0.850885158750133	-1.63967305872199	-1.48952991661374	-0.397177121424758	-1.05907822101374	-0.738554207287125	-0.582860921211735	0.0721811136509011
Q09666	-0.83398458722132	0.398267222623405	1.29551777161224	-0.0584178351515315	0.309055438101542	0.163439504632715	-1.06905015397068	0.319068068723638	-0.293014155686296	-0.114611082418763	-0.930588379201422	0.656886937735386	-0.24553130116611	-0.448557957667755	-0.908976393725558	0.330450822555005	0.470405593863565	0.903170732906692	-0.0306862364251262	-0.67099572389895	0.666327286353621	0.250209727033011	0.198632022997185	-0.625124829410346	-0.38779476233049	-0.500770035511317	0.67751141083049	0.900775488361598	0.664818814730159	0.68360972370228	0.221046026412725	0.465662688155267	0.891399179961463	-0.074532211176717	0.393147682041616	-0.00145913223330928	-1.28038839211343	-0.342041213581918	0.499087334814181	-3.3703294183397	1.03040524352906	1.25771703682782	1.69702587361593	-0.598362737609991	0.303511885836676	0.687059849054177	-1.77874143337797	0.629118882068509	-0.235939121771222
Q12849;Q12849-5	0.252756129361787	-0.458346664994486	-0.31563641580738	-0.313414497720072	-0.10665645524616	0.286894242511941	1.38737759305225	0.487802746501012	-0.319167723149179	0.568063047738635	-0.642505406710996	0.0322780893712623	0.153060229459585	0.521910769236835	0.576790124034161	0.437661025917841	-0.291705184117227	0.262680753359559	0.345604933770749	1.03222050211926	-0.598654783998346	0.431061519236525	-0.716566330601349	0.297512099620793	-0.0588861341505236	0.205290663810302	-0.889076363836461	-0.37540011037545	-0.529260550772142	-0.438258768318332	-0.959161398922736	-0.552619000648104	-0.118905091967589	0.43177817449872	0.246310276723156	0.18409212424046	1.27374350552662	1.13299137373004	-0.145672405364702	-0.257366162650589	-1.3418898578237	-1.43738488634436	-0.239119803498812	-0.417348993990479	0.264838966916477	-1.25632676070626	-0.165414105269186	-0.935001530744648	-0.196973295705546
Q12905	-0.0814072014489109	-0.207062199976733	-0.485419585748861	-0.377034199753317	-0.296986842906367	-0.45964466807013	-0.158674448127601	-0.29071965324172	-1.03809130289787	-0.51407175541451	-0.876889025076665	0.156049710921283	0.425893573134898	-0.0416923321685672	-0.183400623942732	-0.202834584054818	-0.289967947562544	0.0406078811459406	0.191328556375753	-0.167528654682187	0.371924370794308	0.2187618197658	0.419993536623858	0.0637895096785371	-0.0835759546492725	-0.178015823229597	-0.144292329683323	-0.13760163515546	-0.0671065034861014	-0.110558846629043	-0.13338332492086	0.135712155129369	-0.0997392105507613	1.28966502821496	1.46547304073583	1.66027206169774	0.691999836793314	0.0782044753096896	-0.415161279557107	0.148912960627308	-0.342010740778325	0.489578940124806	-0.237616313728103	0.0302109355814367	0.507151207086674	0.613111955596356	0.331175704104358	0.330379243487718	0.127422241571074
Q12906;Q12906-7	0.510677297119171	0.320122238647406	0.438764985036345	-0.28985967098792	0.301230696946449	0.185328723225104	0.561270968312562	0.179691848051346	-0.153819199954467	0.231013282001689	0.0366242472651334	-0.0262191638426477	0.41916596199257	-0.666866883535119	0.454431697093157	0.576763760873287	-0.046775087853814	0.308690151772734	0.182973854955261	0.0183096578929073	-0.39132935590325	-0.166972312393875	0.803525831196883	1.25116274222529	0.552391421191526	0.516269650399398	-0.0914470056564774	-0.762870359424801	-0.01906258444651	-0.0599311300496945	-0.409993488946846	-0.437985415398312	0.34061605022752	0.378989706682372	-0.0593653989660638	0.593089315478845	1.22479809865798	0.375030962392943	0.189746945937151	-0.237813184701736	0.129929220922981	0.493794335186243	0.23231459397551	0.834836815441062	-0.118831199474873	-0.557743797632641	0.181727961666608	-0.313203766936899	-0.163793488747035
Q12931;Q12931-2	0.104455143194528	0.49861973528544	-0.156830179049665	-0.323472395844143	-0.185722532942535	0.149210619505813	0.427172383626546	0.0398621614700709	-0.00993770173070718	-0.274268938724999	0.357331871857009	0.337010543121077	0.840365854613878	0.379266445979911	-0.257845596194161	-0.683381778015154	-0.0250231225710971	0.153018549964298	1.16385209132808	0.935106376417559	-0.371784878525079	0.0234398744393012	0.279851050545069	0.781140924988208	-1.27216259535951	1.23474874119027	-0.212905939111065	-0.24171896814746	-0.890320697982843	0.301291849213172	-0.323193251925449	-0.801163768373529	-1.04974571430742	0.100338297539876	0.428188905180801	-0.326185977048328	1.59859619669951	-0.00178091079376603	0.675080446968452	1.14158083146972	-0.474609169737429	0.251413845481019	-0.0243347064173456	-0.245295426747029	0.368497694656875	-0.539473167403833	0.249106390465818	-0.219580145610222	0.0602493781173883
Q13011	-0.245808764938143	-0.77167095444815	0.269026203892756	0.119934074052128	-0.312953785008472	-0.466698936442509	-0.655928993760268	-0.29718270156554	0.0761031217451834	0.765579782273101	-0.0585084234364806	-0.345997597575753	-0.492084267413292	-0.814464859121561	-0.271157631186696	-0.421629907421419	0.141629896454927	0.0619180962400563	-0.0941950193065358	-0.520709773965614	-0.0732874365157104	-0.504899626214418	-0.835553031677452	0.619765585870565	-0.621430290822203	-0.735869819627852	-0.338459649799122	-0.641572970149626	-0.746945015534751	-0.169254350978353	-0.664465017261797	-0.333149639031871	-0.439875853513205	-1.01365811327775	-0.527365554100799	-0.765458391022437	1.10989926457112	0.893799841080127	-0.667695846053232	-0.753169603382016	-0.798174858694143	-0.693589142895961	0.250218355521121	-0.123794573571387	-0.580454034789609	-0.704321035047793	-0.64779978372891	-0.475381100983039	-0.389054378237653
Q13148;Q13148-4	-1.0913407257868	-0.693819383511497	0.486243053354727	0.699832555257057	0.190935199310345	-0.360933998494944	-1.15579172951652	-0.965788889611866	0.894918627410942	0.0578289256900292	-0.260195592717246	-1.09688339196285	-0.824928348314518	-0.146216163846227	0.136686323589906	1.2530162619724	0.565369588930595	-0.517623829547565	-0.14411280494958	1.39970483737731	0.838451565973592	0.0787175158734183	-0.0900146105852672	0.482349280154263	-0.120132038318366	0.728151654744913	0.970634005779899	0.583771804236232	0.127386742803445	0.477822855872395	0.068269367189539	0.854565895093611	-0.195235435755664	0.292455401453133	0.955534336701749	0.0883168598182929	-0.503148120024941	-0.268029789764871	-0.267052828945239	0.625060988969948	1.19944480428154	1.56354537912131	0.732895324759976	0.514875485638904	-0.135304374519136	-0.00612151563570665	0.000456142123762958	0.835100478661816	0.735496132143155
Q13151	0.105423315110608	-0.354885743257919	0.096595287205878	0.0393792513008678	-0.00441056644457659	-0.208812833269167	0.0229967536329075	-0.413472690351753	-0.0676877026180394	0.0304048760850322	0.118125361082724	-0.594196196917097	-1.32484148469632	-1.30216108757213	-0.115646076313342	-0.015460542844158	0.210689593079111	0.272655130190792	0.35811680370348	0.536498027125001	-0.387124932963041	-0.575240650075611	-0.655449015178538	0.424896286850434	0.0935344247683189	0.353034571177941	0.263137122817739	-0.0449701021342332	0.827955046336783	0.614625132798891	0.681438562412939	-0.0401935094532877	0.195856210340921	0.300299886977651	0.257875794258081	0.0119147215135964	1.3152151663746	-0.22882614838774	0.244632984028222	-0.00885632107630927	0.190211474833917	0.318938328951524	-0.10241178860897	0.0174468139199766	-0.079148120294318	-0.0603698046323564	0.18511605278374	0.288653952202431	0.0557502993006301
Q13185	0.656090541516218	0.669415286751176	-0.531681550718002	-0.197739113543435	-0.14293917672018	-0.41028967458974	0.426951209397656	0.378639201436405	-0.242854225655402	-0.0560423517241488	0.535244488436468	0.195098752108661	0.282145333023699	0.54427987038112	0.378282522967216	0.405335298832801	0.0581467406105177	0.33817809480998	0.408022511687367	0.570060851718578	0.372656556359943	0.623198486156583	0.543552390898514	0.514703780823849	-0.0987135642124373	0.506160956215806	0.10839804547731	0.0924170622230048	-0.397184275387744	0.293777481527839	0.142468021840857	-0.140812551928012	0.376753649435091	-0.47551646290281	-0.327094928959035	-0.249258461740609	0.169206178733886	0.0945647325961428	-0.325338083006868	-0.479236741601803	-0.00847235474588095	0.41326956111349	-0.0321319969254586	0.433956221462291	0.864357859851963	0.198221286727076	0.45048158366903	0.232738611762641	0.517488261677653
Q13200;Q13200-2;Q13200-3	0.655866548385697	0.0907678491516303	0.553499125026875	0.82508451849216	-0.573239567084929	-0.418122101154003	0.511516782420265	-0.781239826799509	-0.344584298648603	0.133722756872299	0.0116495275011958	-0.702751025512087	-0.279052947457092	-0.275499990324355	0.482929571057318	0.245146672789008	-0.24601855857887	0.289273816277773	0.781739943876203	-1.05030045809972	0.183560366873107	-0.0772132310365384	-0.400108122165	-0.0384654271718381	0.230124962904073	-0.360965020408017	0.456269082386372	0.458832749214853	-0.347148721207088	0.659851523519938	0.0386696869803518	0.163037025351634	0.625511159575495	-0.190910410348052	0.0115240204371445	-0.204782342590461	-0.578721329089169	-0.643730687926481	0.119296073253252	0.392716587087369	-0.120677799899395	-0.0496791456136383	-0.188309502708598	0.047225899942032	-0.31485879270098	0.3380159212731	0.458922641397632	-0.126477315232669	-0.581207076916999
Q13242	-1.9353013606271	-0.992641041059796	-0.14121818906533	0.0809119035898782	0.0502329506140799	0.323697300668029	0.328257593614549	-0.0492511962275091	0.00638817145225348	0.10417782458759	0.878196189665592	0.140877049440193	0.20081031588719	-0.0699499329760439	-0.318957575755176	0.132608445944807	-0.227409392408332	0.0131304359877275	-0.0422720262546016	0.0512070165394357	-0.592413494568948	-0.297699412765869	-0.143558167254883	0.145697170712354	0.349634200670388	0.191953901838403	-0.303551426075764	-0.392050669907936	0.248955028124487	-0.202520900291133	-0.217564414401163	-0.0536806144323633	0.307585420791714	-0.720665754717894	-0.634523051532411	-0.355818228502049	-0.149445561625284	0.160117657417362	0.21972902587689	0.998798018836959	-0.385288739514032	-0.344765702922775	0.175834841906139	-0.887328975330774	0.156535044454131	-0.577321556272838	-1.05536688875631	-1.02474221432689	0.4530061098197
Q13247;Q13247-3	-0.54638053965774	-0.538169923478552	-0.652759279947279	0.0120608516425175	-0.113817337765398	-0.184082657542048	-0.270424669734517	-0.0504697442811001	-0.303013025762486	0.0783206875851528	0.282684713396566	-0.492360666245195	0.101159352783846	-0.163031821946624	0.0794641089029472	0.269207948037073	-0.302302266867381	0.30250676071193	-0.504956931072225	-0.303543412467737	0.179682312029346	-0.262250862710003	-0.149200307867533	0.309399839184856	0.161120342964214	0.187782951914804	0.159085489587205	-0.276732294480719	0.182188399446363	0.248597653807788	0.00997095662230164	0.246002359624479	-0.0702595518987529	-0.0175045506521033	-0.413550316846407	-0.100213612907306	0.524884877846545	0.126687298356368	-0.594791093328096	-0.0247644541328552	0.69695822174536	0.868074344505708	0.0191017171691698	0.198177381475706	0.339795094563566	-0.0773356265357415	-0.166480889765734	-0.26791902439709	0.0813844001206675
Q13263;Q13263-2	0.775715561501128	1.28878580027536	0.0355212031697328	0.722713027884237	-0.183265293109823	-2.05031242007488	0.40244601757645	0.30468461445114	-1.38171090052326	-0.322321052672772	0.0757483282646723	-0.385686831080482	-0.0121515950783614	-0.684023998820961	0.0335731085229049	0.167104026698256	-0.165313994284602	0.549869960473211	0.177785825031553	0.258340174656123	0.568893906373557	0.0842914415260921	0.742274979734124	1.06566421131544	0.407087591442936	0.388889720644737	0.485776521681182	0.00849032607254333	-0.23119457721392	-0.548936869508709	0.338041142296404	-0.335194200083288	0.178558305669485	0.722958260379521	0.557499749682929	0.434373809082901	0.555541780772716	-0.422548113693769	-0.263623499046727	0.786789313062732	0.0719144045430603	0.949517858212979	-0.574226493495374	0.418436536338971	1.12423198581788	0.699796563297936	-0.330205859814071	0.270319441303097	-0.0763308169864413
Q13283	0.625449478972844	0.371703478940564	-0.215891902561441	0.294295212129505	0.530738458668558	-0.424534713964707	0.692987918510746	0.438273375984011	-0.118208248107409	-0.263086599860917	0.467997832175453	-0.65517676723751	-0.276447649026055	0.616650190988887	0.215721782398363	-0.24002411982205	-0.0355202325423268	0.0271649506693446	-0.541401764257966	-0.564758420129252	-0.0757258941382736	-0.606605553030763	-0.897562991126345	0.327745492990325	0.262721018469483	-0.653300277084344	-0.288297724369796	-0.432119862236989	-0.469175965414758	-0.218830829758177	-0.0914211318650356	0.060009127014071	-0.890322590959001	-0.760990619975633	-0.010857135124654	-1.83135319839808	0.399759065487451	0.197534652025486	-0.0843561921415187	-0.137754954461404	-1.00619123084235	-0.281169537625063	0.188787207298235	0.38627208963318	-0.198727586607687	-0.451900933212024	-0.593154382342369	-0.452740053327537	-0.618325946409491
Q13310-2;Q13310-3	0.370665850628256	0.0943801993698013	-0.928188320912568	-0.721239762856672	0.0305185018483636	-1.35417494408098	0.818108737793815	0.359250405894282	-1.05032312982362	0.682027068789802	0.524094659142975	0.575755907711623	-0.303214997450138	0.280485805651794	0.350256527092112	0.807702362386562	0.031125217705034	-0.311296363410666	0.0793477274650709	-0.325938063077131	-0.0891667670272451	-0.01459990366142	0.557647755806888	-0.604759289436873	0.105444692711169	-0.79661479280143	0.54635540328171	0.49350085084404	0.684952022240205	0.796724752896073	0.519701952328375	0.196145599134571	0.589029690579645	0.340078336824905	0.173417566990665	0.0156347759937628	-0.21855541248699	-0.759506515119025	0.0715264138138742	0.591897166936024	0.329165395216598	0.638441726702419	-0.598905072350149	-0.696337155400691	0.703241208454405	0.126137378661517	0.392230317712988	0.314404098335064	0.369098074644517
Q13347	-0.368649630975899	0.481502402694203	-0.610283593112896	-0.164469099994607	-0.431599238130353	-0.403102675203388	-0.203997956894479	-0.143870003073184	-0.116938989247224	-0.418172038999182	-0.718730629415324	-0.148835825567842	-0.390375012170407	0.239101222065916	-0.287335296121326	0.108535193989975	-0.203062191429108	-0.147628251122477	-0.213147558752579	-0.202915424319907	-0.0684694604035466	-0.153093442056836	-0.201851056048652	-0.255956279748653	-0.0702228080146294	0.0122698108528073	-0.0651712885295988	-0.0337532303539611	-0.100598357182779	-0.0268258448496757	-0.0555707164905257	-0.0107786877011075	-0.107939062957881	-0.219311399001726	-0.166733678349136	-0.193123832946937	0.117321271608557	0.359084319477613	-0.0711996488122522	-0.0366739616259508	0.09972880243085	0.067450615237417	0.146752281148515	0.186167752379601	-0.206399245516009	-0.0496419104452389	0.00774721782504572	-0.025392121573	0.144517394120244
Q13442	1.71838386833892	2.04532757626105	0.708856099911543	0.168577870337281	-0.0569584666243271	-1.09349059927911	0.576898882186669	-0.285151547969978	-0.537233657519185	0.162912166229758	0.766056828988465	-0.77404266795073	1.11792848282424	0.714793441017362	1.13206422382134	0.268566292259157	-0.0703995829628743	1.45537954839965	0.105743257226264	-0.177919044131127	0.95260853124022	1.7452982528403	2.09125090368408	0.0459031015303541	0.0101679553641881	0.23305377067624	-0.186863167181077	1.3353033119579	1.55285136599924	1.27786107237832	1.0870123245144	1.35845292054938	0.715862317362099	0.511007576990189	0.0541983915330227	0.040240229413039	0.0887127339710846	-0.674025156136861	-0.22936567532057	1.24704389308947	1.25089780979873	0.801808076673331	-0.385979356539945	0.212487991084558	1.08389861577987	-0.282087895705132	0.655739754725783	1.09040796535267	0.880764890074705
[truncated: 364 more rows]
[truncated: 55 more columns]
