# Supplementary material for: Exploring functional protein covariation across single cells using nPOP
Source: Genome Biol. 2022 Dec 16;23:261. doi: 10.1186/s13059-022-02817-5 (PMC9756690; doi:10.1186/s13059-022-02817-5)
Supplement: Supplementary file 5 — Additional file 5: Data file S1: DO-MS [53] report for nPOP pSCoPE runs. Data file S2: Processed protein X single cell matrices for pSCoPE and plexDIA data. [file 13059_2022_2817_MOESM5_ESM.zip › Additional File 5_ Data/Data_S2/pSCoPE/proteinXsinglecell_imputed.csv]

	i10	i100	i1000	i1003	i1004	i1005	i1006	i1007	i1008	i101	i1013	i1014	i1015	i1016	i1017	i1018	i102	i1020	i1021	i1022	i1024	i1025	i1026	i103	i1031	i1032	i1033	i1034	i1035	i1037	i1038	i104	i1040	i1042	i1043	i1044	i1049	i105	i1050	i1051	i1052	i1053	i1054	i1055	i1056	i1057	i1058	i1060	i1061
A0A0D9SF12	0.030229765439797	0.100149778044574	0.430370915310509	0.186148681651868	-0.0618730217069176	-0.465947669645645	0.008759829544876	0.144433483165901	-0.277122165994666	0.0261775453310799	0.140326946196518	0.0392927812845368	0.0968981812460055	0.0271739874261341	0.101214903698782	0.00879501652401124	0.161244326787285	0.169274291343724	0.145753683994443	0.0238476086918981	-0.730999167870848	-0.619874219503908	0.304278302159196	0.126912645377989	-0.057374938620008	0.358224550327659	-0.096424480016806	-0.0951945227429176	0.149680902972056	-0.594766571197517	0.0597320298223134	-0.0760908670778244	-0.0314453083698281	-0.722991737138005	-0.00161568280904006	-0.194122005700103	-0.331122307905638	0.0028364309029572	0.0936766114812086	0.0609995339303714	-0.0862250129764711	-0.151500619792847	-0.160094119423576	0.0395428306398374	0.170000113770118	-0.398198347168259	0.156027684114858	-0.317436238931617	-0.00249706303841034
A0AUZ9	0.499129791665514	0.286906628031981	-0.177838964299949	0.0304492320479599	0.372219977462864	-0.0603794752979171	0.0849568362023208	0.241401173916308	-0.00837869091038283	0.78390150750263	0.320021257936082	0.0735691086462017	0.495255516501224	0.0948632928477989	0.447865720658354	0.294829363574574	0.222445268687711	0.0528225904064934	-0.336663416312331	-0.353349529540371	-0.0424189614880458	-0.158295805831476	-0.291538571009901	0.294447971375763	0.461949663391046	0.0369317439189595	-0.0246139341885615	-0.697903173800012	-0.162648155258881	-0.348464451971783	0.492261443872937	-0.0788213717044089	-0.475862212690744	0.00278874108322867	-0.120933369664794	0.726076743438728	0.431442662224042	0.159682259846648	0.0123272677454217	-0.231473322345194	-0.619989066841517	-0.0240213087497278	-0.0163091340893868	0.149334230310916	0.360921261887863	-0.0736318541318547	0.32034859325121	0.202839483320214	0.219626062183592
A0AVF1	0.0623237156202971	-0.0503176852834331	-0.118266118932468	-0.0234153316390516	0.382110016970553	0.400989580347912	0.0461011848396477	0.0689353369319395	0.0826009233868645	-0.3895049184498	-0.26036550922651	-0.0812068489921451	0.0394077208906266	0.0171887794989386	-0.114108607612912	-0.0122679693993958	-0.0960583464442392	0.110603078443391	-0.0196714900892369	0.0852790828371363	0.194702194477226	-0.000349828700654531	-0.336339991476722	-0.391948361067333	-0.245906626091177	-0.288412734317502	-0.212924883956308	-0.0447331568548682	-0.249794680076828	0.247400971698126	0.0615662062091702	-0.195990487740764	-0.028931318747541	0.182661358322094	-0.217441071438554	-0.0977718358567845	0.207933313540606	0.748520163575319	0.0294150498567273	0.0488018661666004	0.0686857282657035	-0.0328429157300805	0.31986117349961	-0.0386507114171879	-0.113804614384135	0.0967543572773887	0.0319123084291487	-0.240239280643279	-0.222428162813975
A0AVT1	0.681421033337246	0.580953958850432	0.0291038654695551	-0.978740032402187	-0.500851251892414	0.114462820097766	0.117882932012585	0.426262225617099	0.659785253091745	-0.018921389541805	-0.332958291381223	-0.181801718974311	-0.0366816098556484	0.0584334128050578	-0.527289376589822	-0.40672108496492	0.0916456082201399	0.0986697006614882	-1.08758964581525	-0.955912402743345	-0.0349026004796074	-0.211484333821895	-0.524439099521	0.328264902411666	-0.0447064238080743	-0.183346603951537	0.0195916515712058	0.0952370705942559	-0.430073214575153	0.360646272384962	0.105255504508046	-0.0898313353734368	0.16443573696281	0.15040354864199	-0.03958835095836	-0.0251165568389899	-0.968820857751671	0.546141291937709	-1.12827542720373	-0.0569858167531709	0.1051307776447	0.382702716421863	-0.0842796726213539	-0.0771194576311821	-0.462098851926955	0.416413716352305	0.208495261019243	0.161030898140342	0.92748040186825
A0FGR8	-0.254756786724	0.870421856395322	-0.344503013789591	-0.376016755093776	0.0545829534289806	-0.492967781560072	0.346521935307341	-0.198847314816026	-0.671187511421284	0.439166612816662	0.0141972665991106	-0.102662785526679	0.0618852125672067	0.30805990249206	-0.242098867315481	0.00560913007986723	0.744720428626705	-0.392026740042274	-0.598201014567121	-0.814117680071062	-0.446825031902561	-0.147119914589959	-0.325022342100165	-0.0493145752155375	-0.024069072773733	-0.271315183306582	0.608770451315991	1.08570560020317	0.796630242530577	-0.308176462648669	-0.59288172938026	0.53683110881409	-0.424804959912121	-1.07090363916648	-0.290955072670432	0.00685520522977276	-0.34394519224605	0.155362837705765	0.281121003459362	-0.242289825265191	-0.541414471777657	-0.265820324846515	0.270412842660415	-0.797311871354865	0.688591547565535	0.0624183290293912	0.862292824435919	0.966038249945454	0.420005740340083
A0PJY2	0.0871973942133331	0.237066822466734	-0.25430661513703	0.211838131077141	0.106612638840362	0.164082436369351	-0.0832018983768958	0.498720966078628	0.553366726897596	0.40302128604995	-0.0924854920690567	-0.219046611731073	-0.430805848813917	0.00110541624509825	-0.489714270514599	-0.0698773687997418	-0.255384454185175	0.0141928588939495	0.178230879908038	0.396098712037641	0.432114816754127	-0.128098583522712	-0.669025201577715	0.199265860731379	-0.078026608933724	-0.45718043237163	-0.0680183652057775	-0.119991890109885	-0.350530297940956	-0.128946252526024	0.111508989015514	-0.0637897360951339	0.154017345998392	0.420073980598994	0.00646484349294625	-0.306886664384018	0.234712054279219	0.00685681070246839	0.056309534256539	0.0897396398590566	0.182331561922348	-0.078178374435225	-0.091036620912555	0.363602406275289	-0.374838531237226	0.0729855963144236	-0.218366987013291	0.0305924518145007	-0.017979906177502
A1A4S6	0.1534563447952	-0.118989884387021	0.00104174894037856	-0.0910993997217234	0.235600209115674	0.279667625592065	0.17690959538253	-0.0583490281178447	-0.0181509327595328	-0.255713386120267	-0.103778995542577	-0.0204137121134345	0.184216131679439	-0.111106742318718	0.0124823356922421	-0.045376500730784	-0.18616013897758	0.0536850969938395	0.208740437230431	0.162464661641206	0.181014036939007	0.246987451776391	-0.209999181739352	-0.310755935357066	-0.0893201124072442	0.253281472100853	-0.377167128933018	-0.13373073823369	0.1386032190041	0.000285646841855725	-0.135598606369629	-0.3564268123411	-0.101432505714961	0.358143087560507	0.0341974286858147	-0.151650615844813	0.411964265294485	-0.00936488270031177	0.135660252662761	0.27946324924052	-0.0161844576506868	0.14565382304573	0.279701349819004	0.258130178022899	-0.17051713082695	-0.0690623617714071	0.0493817503612274	-0.0641790648118939	0.0292103373103937
A2A2Z9	0.187774657615834	0.402751181959969	-0.058091156080673	0.0817773257352876	0.712340710842502	-0.104817026999326	0.112258830687953	-0.160764361461238	-0.0468141968766916	0.119922259887879	0.214247166452304	0.0486436350139019	0.17960242742831	0.116720836429642	-0.199945044707488	0.297263498572414	-0.172995760968621	0.586864006386196	0.325264926960688	0.391553335735211	0.673428371359973	0.553101555526902	-0.22661580051426	-0.327013680404125	-0.143092443077799	-0.225831121783246	-0.347611099230164	-0.221764707820662	-0.239868408079991	0.605472472576418	-0.201353598257506	0.198200548225087	0.0486615175135398	0.0799881157983836	-0.387770066299907	-0.0622173774242002	0.178889797475937	0.714870874809641	0.289425520525963	0.681655278498223	0.147150907840962	0.083322040403773	0.199361075572517	0.337705093650141	0.151681653751544	-0.50549992409562	-0.150302486939033	0.264101757392624	-0.234443213715018
A2A368	-0.342029002036758	-0.662227850506085	-0.888721199707416	0.3227505856189	1.12940864781812	0.696713007432695	0.724724046865872	0.289461747534887	-0.290074834407697	-0.316115989378174	-0.410620004309386	-0.79641874355602	-1.01355280520212	0.341816186910244	-0.243267221135055	-0.549243308317016	-0.611868215508702	-0.547834144073342	0.0687743392149773	-0.343210653589261	0.0654225010654135	-0.0861689626001829	-0.212244865145937	-0.112234926957159	-0.409909693049951	0.0419493313409576	-0.46996644347162	-0.152427166879494	-0.910606092897355	-0.108919539621763	-0.342921752947428	-0.327602514654644	0.190663332244856	1.03995644475681	-0.306622593007822	-0.446266349031185	0.245874075618607	-1.20276767174512	0.597419670034846	0.125703956686137	0.149321183954757	-0.0735867861613992	0.105523426949431	-0.217258357953452	-0.636297536543411	-0.138092536243441	0.0908516298632108	0.0778773966967463	-0.302461845142902
A2RUS2	0.610476542707507	0.125294404213484	0.29773458772066	-0.227132560563712	0.322629773464635	-0.227455311225617	0.307308065599424	0.268274130860658	0.0527485104776854	0.112127351436136	0.110160204594416	0.383865816651341	-0.0578324363423748	-0.195755255008019	-0.154349531390735	-0.464229980027045	0.173142116722226	-0.233927130699073	-0.538257176654353	-0.443983685402474	0.237545438426762	-0.401108117603542	0.327979591697565	0.725363383014828	0.312382406771933	-0.129507558412655	0.265492427910801	0.396424148757258	-0.357428617495987	0.182020672837899	-0.237997756331949	0.881469046949983	-0.5529024531572	0.461609174865627	0.405967475278934	0.655962771997554	-1.54280180720697	0.00656043990358688	-0.360618187588786	-0.717897747449095	-1.04232956110726	-1.48272113083789	0.176963694630509	-0.0634846134698811	0.890309428973587	0.269835004109819	-0.26854268470687	-0.435010306844776	0.643695116552965
A2VDF0	0.243814907219404	0.0160311192814581	0.195262612726426	-0.333425341934459	0.330626471622325	0.276706900471357	-0.279372354039197	-0.0922813063227981	-0.894149990502828	-1.3741983144407	-0.167339613348752	0.0934100868507311	-0.216242885925119	0.152832401015997	0.438680610891471	0.199961749357839	-0.598429952444018	0.345583298134165	-0.232151376814228	0.501394866578742	1.06881474841468	0.921713053256894	0.281929903338548	-0.315156717693926	-0.323595187906661	-0.139644670064559	-0.0286381357826129	0.095730050651856	0.159269291967681	0.606120596408252	-0.328835062982418	-0.352659463228725	0.466873213940584	0.765541205441291	0.0141976837430845	-0.23177477286266	-0.0115057437992916	-0.668191634565167	-0.0923032446488702	0.0630537610729865	-0.00825111291089808	-0.639235729757243	-0.451933300724161	-0.44866258446994	0.236035068132448	-0.285962467290818	-0.148139807489596	-0.0192574467612471	0.474925235935494
A4D256	0.137058446747687	0.253554558315471	0.27351765309698	-0.32547318413246	-0.111097817095339	0.0737958872911697	-0.226677626127681	-0.218647425308234	-0.277250981910692	-0.0206901903519795	0.319259096562116	-0.039232256971343	0.289728568860718	0.286777594620157	0.260439167914317	0.284170241522934	0.132286981115292	-0.102408977217322	-0.318390614228425	0.464221849930627	0.199341528906268	0.214080565035768	0.0431239380413748	-0.0865897202433869	0.343588558893912	-0.021009458288657	0.253325567512863	0.261159542916344	0.219545264517354	0.151576573110299	0.224469746991871	0.562144119561494	-0.244192915212908	-0.0391406811238381	0.141717439828378	0.0600264876998051	0.140498019740953	0.150445192955118	-0.0745658149219581	-0.175674912186211	0.00794433797667075	-0.122790618873462	-0.078993862062908	-0.139602255582745	-0.0999196491511554	0.103353156678884	0.116383294197953	0.134127827485482	0.236598543661882
A4D263	-0.126859898686522	-0.0680158726765751	-0.0632032491848324	0.213101875324446	0.183790962964807	-0.051375096188452	0.277650198537081	0.444441702743491	0.222841479342681	-0.105342256670868	0.218404734169312	-0.0971075058912944	-0.295957600243806	-0.0836545464503038	-0.173072723624367	0.159012912822167	0.143652679031115	-0.172648294006132	-0.0774595596251412	-0.106405477953921	0.0102112658303909	0.564007820403793	-0.589156462533104	-0.043817096711309	0.345233326482079	-0.2590555107719	-0.0683200134602222	-0.331598361884122	-0.147004446034844	-0.547377094019831	-0.129155362497139	-0.0630354755457032	0.255180141117714	0.114722840008036	-0.0762568775169227	-0.1903901149268	0.0642135181638239	0.0434838410218745	-0.172385631369874	0.485098238915964	-0.301384133987518	-0.0333948148504919	-0.0679219936272176	-0.167767674129366	-0.0082671901891937	0.206580175028295	-0.206641608712928	0.344121301046728	-0.276791549844224
A4FU69	0.287086964939344	-0.959337580529673	-0.253819763403989	0.296910912455307	-0.0197222170524807	-0.161299298300736	0.451590582507703	0.801227805123117	0.818402667088471	-0.751061185140489	-0.5679854406872	-0.231055941459951	-0.549773947388488	-0.707813302898658	-0.425915944014338	-0.243167174978035	0.145866210964325	0.34948493543803	0.691610319883148	0.205922966934755	-0.382283423616297	-0.150980167770467	-0.325165837729748	-0.497253748864729	-0.368040716588776	-0.222703721973728	0.499073620801031	-0.16297296479225	-0.330467718825881	0.184018475573145	-0.105702256960616	-0.963586546722673	-0.431742005642942	-0.217771487728335	-0.0392806804501071	0.055084635279132	0.2296447546871	-0.331048715491906	1.25022279233967	0.808488982932627	0.86496976451849	0.0967959112842792	0.263945141721975	0.508060208584703	-0.121921202893339	0.182679849006949	-0.0214447967094956	1.1832328113808	0.36331536813061
A5YKK6	0.0402439883716637	-0.0311689662880542	-0.273550932700036	0.0223202559415708	0.652920115974327	-0.254035432516273	-0.202098293812654	0.107899274599729	0.286128071756098	-0.387446712876082	-0.268718126950247	-0.094411193030159	0.125345787876353	-0.391648296598546	0.100802594806298	-0.118734355119579	-0.188998172054353	0.115188110864712	0.313971819123734	0.267486354460883	0.603187616067605	0.52841559129132	-0.190613173528605	-0.430543732851345	-0.254259243814914	-0.204601067878511	-0.357731921291909	-0.468714347497554	-0.0636451155223817	0.40111087759451	-0.00876678966675404	-0.435286554653784	0.011777460874707	0.157785668236561	-0.139457866979448	-0.400111487426478	0.342876637690234	-0.126417612926691	0.434781680360832	0.426014314945434	0.0883250336918195	0.323410610577573	0.278779499210316	0.0997912220327966	-0.477172719843907	-0.385518408197673	-0.0275777817353333	-0.335691663951103	-0.144444958354869
A6H8Y1	0.317900151752462	0.227170960198738	-0.114387004545291	-0.274281676948947	-0.0217831789114682	-0.150494620381107	-0.089945387195027	-0.224894094851317	0.261139567817733	-0.139595977138044	-0.102436497504057	0.0776721280811376	0.29754773453494	0.143591774480757	0.423611303977862	-0.307179689143602	-0.257260645742551	-0.282114772789283	-0.204258686217322	-0.133923966643098	0.0804158230056439	-0.115876280763147	0.199112894080934	0.00131156311867166	-0.14162398338547	-0.0680898536425561	0.125699686464869	-0.0290401420143389	0.00113056752584813	0.0593241775957752	-0.261107258146979	-0.0855067749946046	-0.162012685382733	-0.242140072167936	0.184436980711869	0.171369438363873	0.114636399424517	0.391526050455277	-0.196459450371513	-0.186344259836248	-0.0596889933260955	-0.173651404730914	-0.449947210719794	-0.179907264103395	-0.101809511659148	0.100477047862882	0.380462873669422	-0.116693060337987	0.166347432779018
A6NCS6	0.183182829276868	0.354636560808329	0.339556252253283	-0.748503086427587	-0.845162898392532	-0.102469448579428	-0.345007927303372	-0.160321857599554	-0.274212636443453	-0.264564744086005	0.116634805624984	-0.40543926444653	-0.185257927530299	0.111277424890145	-0.378208870449572	-0.153099912035637	-0.0457058325656843	-0.664824455240106	0.784862714153906	-0.615612931701621	0.288553969212476	0.354425893996532	-0.731095876422601	-0.0782260741764646	-0.235461893189512	-0.291435966200441	0.19633986717141	-0.252123217951935	0.180684825386663	0.346039210795669	-0.244191197821018	-0.587929830926976	-0.359986126071915	-0.369520272836147	0.344991084118031	-0.0498632277286379	-1.7257763196074	-0.0647718248691346	-0.152217797588612	-0.786381615277066	0.696791141964358	0.308704360021897	0.322910803861878	-1.04577652908295	-0.48624897100047	0.210215672334305	-0.378408848169053	-0.356765446232781	-0.122554726625717
A6NDG6	-0.319384990066281	-0.674635956206465	0.102228243809421	-0.565609641919777	0.705012230999893	0.299107424097524	0.266740870143853	-0.21237316373624	-0.109310228220421	-0.577454206739195	-0.000449754445431071	-0.176706583388589	0.299010974681685	0.379974562846088	0.206983116366048	-0.085994430711952	-1.27882259641846	-0.280076014071334	0.222655309885042	-0.216762842734373	0.0140497493690428	0.202699308556125	0.388093829758416	-0.361111576055073	0.0251152747260321	0.459317548913289	0.0511881066954464	0.0925882574465016	0.492528296302207	0.329934672685258	0.104919432166341	-0.83124220194272	-0.886968397313124	-0.139865819622036	-0.426194462569343	0.0326066671268747	0.422216840453416	-0.702612416456881	-0.0596547939872364	-0.151377652162288	-0.244471536130434	0.218849436764948	-0.103375495066304	0.154964825717842	-0.227343410185845	0.313664453404484	0.256676670102201	-0.0474976417049795	-0.378306843004212
A6NE01	-0.514036300287558	0.172042097582278	-0.00535565868750854	-0.282463997056424	0.0276032767180231	0.010999154520885	-0.701187279166069	-0.100258221446223	0.225950758861621	-0.145078404472225	0.269930532804781	0.404572571491814	-0.0563578192938513	-0.0183839833818433	0.135178770167839	-0.184712691854631	-0.371152498172365	-0.279188531834397	-0.288395037223315	0.0512048540364277	-0.633057965001622	0.0950127904900688	-0.298992963986132	-0.363596218382134	-0.34709244095944	0.0596564027142144	0.221695742634402	0.263758447983147	-0.115818742150198	-0.415735518748979	0.574869652518597	-0.202286498812323	0.24545514400308	-0.180487144860897	-0.707313884104681	-0.0716532206043735	0.255833358627256	-0.092530956857244	0.0608666057800935	0.154972864126579	0.0390173084547659	-0.0560765581047614	-0.0797806259195565	0.23181862477185	-0.270203367583606	0.184262723359828	0.216830188599966	-0.158205036105736	0.453709040997553
A6NFH5	-0.392246477752733	-0.485623826790723	-0.0531333835856786	-0.607508251326656	0.0758266604572603	-0.532114808566736	-0.430096477538515	-0.288833098584259	0.113360200350443	-0.415720512092272	-0.154338107935961	-0.199312474192906	0.0679039477405283	0.263479393018995	-0.209974269187692	-0.0902259164843497	-0.548451093534458	0.478341540855944	-0.129922589453681	-0.279796992216316	-1.24238251016565	-0.840099697225412	-0.0800584737406747	0.0581430145229872	-0.172873211585353	-0.0292418496332591	0.21676217742896	-0.340618167989126	0.241393163732613	-0.857935858920626	-0.0281841912312016	-0.334707285613803	0.513256641970992	-0.398108003182372	0.0383113265001235	-0.198670904963671	-0.713576244950038	-0.226871898027208	-0.881385438064394	-0.0138695540319499	-0.391733433649864	0.119051363609011	-1.1917170864426	-0.222393165704417	-0.574565771800795	0.087955222321136	0.119418884338676	0.318781975782551	0.230573588296011
A6NFQ2	-0.0988971487409902	0.14358975859581	0.110601725078436	-0.103907067561577	0.333967662557275	0.00818732703768599	-0.0717143995881151	0.491994743293987	-0.00761899008139352	-0.18450508661231	0.074346403618692	0.0825833945438158	-0.0438781550101547	0.0240659369484129	-0.0657527687240715	0.373467407597733	-0.216340722974399	0.123032314772216	-0.0276765017022172	0.375460842726822	0.12514854529255	0.192560447850227	0.133699832772592	0.1036126725625	-0.247465826111385	-0.0565737023023962	-0.171526278272012	-0.116762524763117	-0.445839541636013	0.0725030037356484	0.122195556938702	-0.0583584246636979	-0.245176290482214	0.0272998105233166	0.0638518744403587	-0.655379798532416	0.00241477552761739	-0.154579801259619	-0.0428415036605632	0.000718778353964014	-0.0794490668979238	0.169097810542283	-0.126726985802336	0.247919830251261	0.0157712866002405	-0.655721324234803	-0.113900387575623	-0.238459397727609	-0.0542983434216678
A6NHQ2	-0.39595680164315	-0.492244868579692	-0.270592105462934	0.17143372770699	0.0448667593755245	0.177775482703474	0.245065580063207	0.214310094582379	0.00178760183775606	-0.550779922272192	-0.674844572236311	-0.666656571945667	-0.42036655243511	-0.238692652764437	-0.671635474475721	-0.653036556019482	-0.575436316690632	0.157582868337183	0.134699865656664	0.128385615380692	0.189191940971634	0.244444015752945	-0.722744329301521	-0.488317285021287	-0.660385689100978	-0.491586870118902	-0.503391384413571	-0.250524123891009	-0.242883876470984	0.164736564578756	0.185567365193732	-0.546417777483824	0.186066969762707	-0.254717750200514	-0.469559291468323	-0.359234476233807	0.230006003591481	0.00405632560559428	0.152588623862383	0.153417258325975	0.190594849081061	0.123928949142434	0.0928094902060471	0.193494032965734	-0.313122389859077	-0.0295876365027638	-0.257794240201502	-0.501251942068396	-0.474546382843744
A6NHR9	-0.053285557289913	0.0133205729559729	0.118702265751345	0.0644982638761467	-0.37716472488508	0.225450878878589	-0.0840525938208133	0.186626856625093	-0.0734324432095366	0.0302470702800795	-0.0943408337715184	0.0907854709880478	-0.335757763398917	-0.483676938211593	-0.265255132474267	0.102405024373622	0.260404274359589	-0.0533223858746324	-0.641613434059751	-0.00943219435720444	0.274504089387897	-0.0745536560424063	0.153697133271954	-0.103864482387862	-0.0798819506361856	0.0318626004026967	-0.170152334501816	0.0446226857201492	0.70260034159307	0.0082437417720738	0.437895839139885	0.0105458476155647	0.169708931173087	0.627519747661646	-0.281610066109461	-0.164477103422402	-0.0292144414606341	-0.348027397657951	-0.613712642562358	-0.671058263397255	0.133516942624815	-0.248477650732516	-0.30145009779965	0.524508433829112	-0.24458505164038	-0.238243124747835	0.150019699223608	-0.201303641475072	0.160989283704875
A6NJZ7	-0.307152876924956	-0.377744109142873	0.244963514417693	0.510327679537512	0.0821321688925708	-0.117876513263723	-0.584586713770692	-0.242890452522287	0.0662282294657115	-0.180592623687201	0.248792998244922	-0.161288718619931	-0.11335519230866	-0.498841026932347	-0.0758033988195399	-0.264387460087513	-0.115318997574989	0.233985410570151	0.493302832748324	0.0753598030179182	-0.414662306763934	-0.247979371103195	-0.252655347638714	-0.245575965518107	0.215233454462863	0.261936957267401	-0.167378710288775	-0.327517165268845	0.0265987126634501	-0.524858162139189	0.0213757128036335	-0.150103074717886	0.459072559642978	-0.0282912955188976	-0.0625424933717661	-0.412560248768948	0.179098182630894	0.341048815540268	0.470279025484698	-0.420418561966109	0.186460408045762	0.0821537763879559	0.175350477929681	0.292353565255163	-0.471190511359461	-0.22281089598333	0.181189253377237	0.384540717420145	0.26910158224461
A6NLC8	-0.0945320459795293	0.0959386070806232	-0.0552681076355785	-0.0370418303955332	-0.257301435083396	0.0579606797029706	0.220923049641355	0.4364829890924	0.187551726928196	-0.190485873884054	0.0720993362418395	0.27197471799492	0.189971898308809	0.315033963076258	-0.231502496824156	-0.0194885556766156	0.0508698950909702	-0.112778433229835	0.268738120435718	-0.130806605737297	0.318152044753512	0.296766790269873	-0.0820822044668948	0.618521226929321	-0.00479281690763135	-0.295394643379518	0.133101493548119	0.667714005210297	-0.13709462422812	-0.0257327472120674	0.312114637878293	0.197446834177368	-0.106545895666692	0.306111208598379	-0.341065752952786	-0.576773288440297	0.136991880519729	0.31634368793739	-0.247331157042194	-0.0967033330832903	-0.0512070278342291	0.161517747741199	0.0433483588088804	0.0644764787424975	-0.51620569443982	-0.483482401556275	0.188960515389248	0.143274129461285	0.225149516728218
A6NNN8	-0.275251222520364	-0.273236494894608	-0.551944665377761	-0.108847284863723	0.162516745433385	0.160468092455273	0.184279980053879	0.503213658914032	0.0371335210694181	-0.177460194889556	-0.734375673704083	-0.430724603840997	-0.3187787184246	0.102575248572941	-0.21479745953657	0.13701520635173	-0.309461009364882	0.549196159080974	-0.268724819557589	0.119980455714156	0.572535190628142	0.593362778090096	0.483459565540765	-0.50503730994905	-0.71991679056875	-0.562045088034807	-0.292384873595877	-0.27064457517226	-0.255691362933533	0.28208131415915	-0.224823635924019	-0.792062639946416	-0.0117429887839893	0.251880258309817	-0.667579760167627	0.435946204294036	0.062468927340708	-0.96605901855265	-0.362691025793277	0.259365051826865	-0.159701726262053	0.616716957375422	0.240276055509905	0.169868010908862	-0.118146082477623	0.362879576419359	-0.12952899447647	-0.112022794670262	-0.0240376303412224
A6NNT2	-0.581310548120682	0.192084195763338	-0.0193360643459436	-0.788106049756326	-0.65963725239566	-0.82346167501553	-0.690727884679895	0.26244745761957	0.180053706634197	-0.805951132906135	-0.358265461882413	0.0381293111345268	0.242534089181406	-0.0532930130615119	-0.131453574574916	-0.67335855604389	0.663790352370743	-0.244420926871562	0.149597245297609	-0.0678290705144079	-0.916922866519373	-1.01414058177591	-0.147132468842519	0.424718867286432	0.759864852997424	-0.407078395151331	0.267741529218185	-0.685437473555638	0.218416646655284	-1.09328312364321	-0.814695057989199	-0.00316403208748425	0.319601933827481	-0.389351077837195	0.277148951047746	-0.0819345768795687	-0.0523382821683045	-0.00846556016029401	-0.864065624465662	-0.130765918327902	-0.287415333622917	-0.124486990839891	0.244953898205138	-0.76444508764611	0.269661335736602	-0.381049728468708	-0.788211149669889	-0.139296330513089	-0.333545297532981
A6PVS8	-0.760647564421139	-0.436082356973419	-0.579556356702861	0.761620370638317	0.477379988667489	0.633558563193848	0.432620235973886	0.245428605905065	0.633036966596694	-0.712925863444813	-0.366776557151519	-0.86864829125714	-0.359297693630156	-0.314015397153915	-0.332907671606152	-0.331048209571632	-0.190932761457706	0.426872033349014	0.408672508538705	0.514943476743503	0.527002873793047	0.642653674156241	-0.452096585518615	-0.0685473222645687	0.157415422222157	-0.605197100263179	0.142835992795056	-0.488689586307833	-0.0135764893647425	0.701076741431856	0.286962042865121	-0.672679403446686	0.0481661077446058	0.7542113404518	-0.0785453456975007	-0.413833104341287	0.165918710582635	-0.436044137563976	-0.233947996378036	0.28664437482742	0.148455184231643	0.315907416180986	0.392572016271815	0.388470574048987	-0.286807417403509	-0.679500437012128	-0.42111950451278	-0.555530422373389	-0.50499431236874
A7E2V4	0.0624205522738395	0.564878674861958	-0.00811294832991526	0.116979146354879	-0.0370130081087195	-0.0740232850335151	-0.0704600374316184	-0.725579221184705	-0.187851765597911	0.0781783495527744	-0.226511503828274	-0.199776084375554	-0.0692522975475926	-0.117596094966552	-0.0812038646036149	0.022995327211939	0.362045954485414	0.0507843473105901	0.0819329728672008	-0.0414647658074436	0.192591550905642	0.0368503628444694	0.0859779900307308	0.248397889168157	0.445788485544864	0.281250937760676	0.426063998522846	0.287996765990643	-0.106701262281806	0.154101388215773	-0.449096568806932	0.150593980622872	-0.0183869965190354	0.680338460572257	-0.210646076248701	0.215104004442806	-0.355895847536195	0.0994356092555532	0.0974634340702069	-0.690082140958664	-0.302292166219235	-0.522905047350323	-0.283857449192788	-0.0760411321811065	0.0384878509770318	0.112954225577636	0.238995665566385	-0.398760809980366	-0.353311237160667
A8MUH7	0.122316085300438	0.174131360422602	0.800564831549584	-0.15007492839006	0.442692758180655	0.645579216354489	-0.326721240514492	-0.468982539736508	-0.161801419833906	0.461625709692669	0.390082474806727	0.177947972778917	0.690982379562045	-0.0409971642041611	-0.0366238892401212	0.0821704623518313	0.43462885529507	-0.495733032306449	-0.0310724806124338	-0.375046528549367	0.869053128892478	0.439337244805046	0.863184797836723	0.500535118567132	0.289523331201128	0.994477570465887	0.361273900534142	0.266708892572691	0.30924849421119	0.429794568338159	-0.166945504670844	0.367771895024488	-0.169301920919614	0.453449885748418	0.729023017540727	0.208990154263181	-0.181034271189781	0.3791534305981	-0.233984000104495	-0.262231513167083	-0.194294622963191	-0.252028810296297	-0.441099245514344	-0.161433125923008	1.1027467183132	1.16461309032606	0.367405444845137	-0.00240154277671867	1.01794478963125
A8MX76	-0.0269749412860171	-0.0798837400916922	-0.582109470009934	0.396876303994504	0.1788086552866	0.787683030081477	-0.249368061738621	0.289367905383002	0.302975022535937	-0.0684319167102081	-0.387996162664944	-0.00569756146114546	-0.222984969270148	-0.0723912231947037	-0.418773436737362	-0.393805902149814	-0.489984441354474	0.274645775987148	0.377665950983084	0.579533635041406	-0.213083203197693	0.146168257584565	0.197389882784222	-0.289787971865894	-0.0015810994256925	-0.542211955623507	-0.334346351300885	-0.461689101168397	-0.459667340134325	-0.213908956359451	0.048510245904248	-0.471787162064554	0.0935265916616267	0.37105734966353	-0.0392084220374849	-0.490540845301599	0.494178055078585	-0.781076752781052	0.244061405651551	0.287840447499156	0.4410758491665	0.429856618174113	0.144076489324045	0.266726462738238	-0.740498219218938	-0.0930918744365075	0.390853711075841	0.0906071639311938	-0.201080119826347
A8MYB1	0.385296736251064	0.366464635558192	0.739986383541229	0.192819293159463	0.0503796787734881	0.146389571013229	0.13912929277663	-0.0968497609227237	-0.654348405660628	0.308230107091246	0.416155744497293	0.367474232908102	0.409017197581498	0.556614225335909	0.363996861069874	0.177980793630193	0.126063449536706	-0.406350476844095	-0.643772380742824	0.0714294871717904	-0.0416628206154223	-0.0935049187556822	0.0502479504849451	0.342349617493885	0.273739954147962	0.231837515227857	0.234764856981557	0.184573522531354	0.121007052261063	0.230769370645633	0.00474149471909933	0.533736868857963	-0.0878233495886243	-0.252808944876871	0.369455898683723	0.212192691046653	-0.153457921171733	-0.0223233627742604	-0.662690658034754	-0.640438365122341	-0.257773739021119	-0.410489689856393	-0.383378483545252	-0.375580009792858	0.177439987386383	0.231029769147526	0.135652857770829	-0.396917722122447	0.297525051900862
B0I1T2	-0.529291395018462	-1.31027423991837	-0.144964404926319	-0.38862220834066	-1.09525060100063	0.0182972697582505	-0.712246429310154	-0.688869590029074	-0.224447601646003	-0.286650203606535	0.216985800884618	0.716095621243108	0.846240172466757	0.202841360014853	-0.671758159890919	-0.0011660917707061	-0.340872669445555	0.361752107123919	-0.246607051612866	0.271257304817031	-0.711414192363001	-0.562026617184486	-0.686630781826467	0.145633104519186	1.00846934968405	-0.415566201244683	0.30291115316445	-0.236966907004198	-0.128704230982596	-0.114198205480714	0.0176052078368835	-0.693274298921309	-0.575202547989688	0.0597248878456969	0.569179743542392	-0.833360367511358	-0.563907104376474	0.413751959878717	-0.0870295490338429	-0.0785748037854685	0.115005611570302	-0.0948626001421012	0.251158700997037	-0.130125866495866	-0.24416501056496	0.478533424846555	-0.125278276487612	-0.466255296787077	0.33043963324569
B2RUY7	0.643961319436337	-0.399465054416197	0.195745474398325	0.430527906569005	-0.00722936889214505	0.0816914724037688	0.301724951905975	0.0577548915172786	-0.168047534515494	0.378485401927713	0.250916221065616	-0.0645256869816838	0.211294408528136	-0.380661230259451	-0.501622866222054	-0.807178568812563	0.659961320314882	0.371726961234771	-0.475234546770528	0.219966026281808	0.0985579453159373	0.243996871585888	0.298677937806289	0.0544572323831079	-0.12948250253603	-0.435364307940449	0.0822785559907134	0.431842762911428	0.575433051747732	0.24337026594247	0.20593065685698	0.0966863592534332	0.260182803822903	-0.174328675041657	0.222544951176126	-0.490220338245621	-0.0771004725547471	0.0553505383183938	0.37378618544795	-0.343304611750281	-0.272938394534394	0.309062557738736	0.276442554517794	0.330901943940001	-0.052130695584823	0.387146247080297	0.14519083401811	0.0923253354289108	-0.111295573807309
B2RXF5	-0.226197581768745	0.0620556627860083	0.300192009300225	-0.0297219995495455	0.714813188635478	0.207884125894143	0.0363047863013494	-0.398209276213175	-0.622865146351233	0.324776326642972	0.130522903330128	0.57846281995487	0.128616675523622	-0.64181890007874	-0.0278206889420322	0.0652291828526717	-0.0966936711648288	0.166011372116751	-0.179190990565783	-0.474893659223048	0.121874782805117	-0.310631376972686	0.234776698611262	-0.21490939144937	0.199556493132768	-0.394781513355004	-0.491324537903843	-0.326818832076382	-0.178457466078627	-0.0123516551791984	0.703752524909542	0.0686439534099597	-1.08616696633371	-0.371797985395084	-0.238070708636929	0.0296315578161764	-0.0890346829558918	-0.0421695763605294	0.301235674244361	0.207782185875989	0.271952663130889	0.106378028796622	0.175807897919979	0.986223146969716	-0.00960564477047066	0.0781165136933204	-0.137607270063061	0.495437474088516	-0.0068115120863118
B7Z6K7	-0.351230122257487	0.235815790016873	-0.259834781597896	0.223172976883647	-0.228498015213422	-0.306502472607784	0.28067780411499	-0.0371480369692016	-0.0593193049172618	0.281339190930365	-0.0614195029195512	-0.317028741675308	-0.815213136872987	-0.316682359001193	-0.630210462085482	-0.0962729664284641	0.224673220652628	0.404151009737215	0.298476990094243	-0.504379981685942	-0.141935908648982	-0.522010139742845	-0.225334541420851	0.299108276652016	0.227767026368813	-0.0960103181638215	-0.0895296252718266	0.0428570881435285	-0.216877543205357	-0.368476929033082	0.217155643902437	-0.581812852096019	0.107624164311257	-0.338109586252694	0.28976532646027	0.183834118584443	0.0147948919334076	0.227821049412276	0.186423656321676	0.0926069570306857	-0.0538172473699011	0.274376124009119	0.412779758569837	0.408020131194382	-0.44453674118021	-0.15873584606094	0.329473265390259	-0.26138379980103	0.174348382389346
C9JC47	-0.246484362342301	-0.062242681457425	-0.341023879728055	0.510129341025421	-0.118272474456231	-0.47180999347206	-1.08301732167983	0.606238885282716	0.574009811971917	0.0436208275228634	-0.278573480113385	0.038927127138996	-0.181128576311351	0.0491741555322658	0.246999688214927	-0.0251767827115289	-0.213871274239625	-0.321303075945306	0.2785106867285	0.0867525049373871	-0.293429040711736	-0.688148391139237	-0.329401163255984	-0.0499563131391177	-0.264114596978052	-0.361037839324695	0.208578592574861	0.240255728653043	-0.555904569858267	-0.419021292837259	0.237148660171169	0.128562799155115	0.455909250048721	-0.580564259421543	-0.155997793434962	-0.574128156487155	0.320503174345875	0.031854545912153	0.332258850066152	0.356132084987447	0.348695029976071	0.604229120003451	-0.089663582544891	0.350828747045027	-0.202410637075431	0.133885897356544	-0.236079449536943	-0.211534632783549	-0.371282120327098
C9JH25	0.134836211420377	0.175490334950875	0.175733273422106	-0.0565280797112618	-0.212709488563194	0.0507297192514957	-0.0534086067322114	-0.172516246671108	0.00111560996383368	0.0957709291142839	0.310849402293759	0.290715616916397	0.37375412281625	0.304797585201374	0.0922734494598336	0.227070494322683	0.0461594321712469	-0.142310950262453	-0.0772154085040516	0.0466256967435013	-0.23493784270437	-0.253643535892098	0.143438548313343	-0.349608674434545	0.237487075562765	0.215383222525681	0.319058897503831	0.160531231364862	0.104150025508334	-0.105300379325341	-0.151849163836859	-0.00282859997601559	-0.163652248124437	-0.323146861998612	0.121796502467863	0.160341097971774	-0.138139428481293	-0.0747911312422557	-0.267524288833063	-0.0534980230322056	-0.128314378374292	-0.140559583256614	0.00211104727532643	-0.119957219987567	0.16225363537909	0.168914961799153	0.0418866950897898	-0.378305796489158	0.0858720739033088
C9JSJ3	-0.12654031935213	-0.28257916349416	-0.129160961822647	0.432030846310187	0.0546857882816353	-0.167022988749216	0.504838086100148	0.268759583063695	0.497630344675181	-0.509105504973407	-0.137547773041742	-0.470670356799859	-0.17892675678979	-0.280820332780399	-0.154745295904739	0.0112847401450014	-0.21316328779823	0.382881773072971	0.454550311920028	0.508595629766616	0.110155618027017	-0.186752230044753	-0.214291636958552	-0.269392103672871	-0.382111243457176	-0.11732538799017	-0.635586691099802	-0.577528004381973	-0.195639199301703	-0.0379644095898604	0.345756590755469	-0.0502191503311557	0.549230098453886	-0.373816554661094	-0.186043474422766	-0.373536262275525	0.386454881540158	0.207191413059214	0.452936488593011	0.428595523956646	0.329575494595696	0.283154641344242	0.508521359335492	0.554861131114357	-0.220998836989297	-0.188417616270045	-0.19755615199575	0.0451101901876542	-0.725076842028123
D6RIA3	-0.0277390527126389	0.304860619155013	-0.413407346791703	-0.0130763710489807	0.61391035342449	0.293512863160795	-0.0419953263498873	-0.310353348880964	-0.00252454099718097	0.263450748555441	-0.384754959487613	-0.344558432835461	-0.241405063486755	-0.369425614304907	-0.514206574505919	-0.418383698545683	0.0820386865624405	-0.693274458448338	-0.262862619405423	0.0942986592229475	0.0710601674084343	0.0215045068781371	0.325766503564838	0.134829551746228	-0.363885936094141	0.180527323679204	-0.407995173166551	-0.395043666008721	-0.446080499836393	-0.0739273529356878	0.280818719342447	0.310470473055407	-0.118867008004847	0.315402163250975	-0.0209489734950612	-0.163162468740047	-0.0313151378752925	0.145345298046603	0.0521167351626383	-0.0224000311723848	0.394481119692741	0.424882391713776	0.444027299419083	0.0532456685354201	0.105677654008993	-0.0338221848693469	-0.0521090214503132	0.0193760824904949	-0.063130396817216
E9PAV3	0.227885302708071	-0.0866923612674477	-0.00303903855208233	-0.108850028084211	-1.39497910160975	-0.579993381909064	0.34822155924311	-0.159052988593641	0.525632892308654	0.635475693237731	0.450855901358397	0.122267167764248	0.0114927294453463	0.707833841181598	-0.0783448647402701	0.396019804732193	0.451062638212233	-0.219723090252396	0.105387240141003	0.690431190119638	-0.618207733826855	-0.666434171118555	-0.305543172674111	0.635284565063474	-0.413098287685197	-0.0720733252909834	-0.31179754014557	1.67385499467336	-0.368780736095901	-0.943443842496388	-0.418151081150436	0.382753727343522	0.501467981166344	-0.723311279682638	0.02168115320283	0.566038342866914	0.0274671734451155	0.86086499491483	-0.00939762388694016	-0.20740729307941	-0.506977459273721	-1.10814879214829	-0.224831959034763	0.0606804227003245	0.0639813751860517	-1.40569371508104	-0.24326193001273	-0.301344443938643	-1.14889238842608
E9PRG8	-0.731701666437773	-1.10276456332701	0.179164214673044	0.644835986370104	0.360405953670475	-0.0169420165212024	-0.00103004138271448	-0.11190124406618	0.551206483607722	-0.455734327150972	-0.772609929509861	0.15815945112793	-0.329007749919236	-0.637742372246274	-0.190556039564723	-0.407584336966979	-0.66665887362544	-0.629070246189863	-0.567232433024533	0.447375653934149	1.03087315614132	1.92194230820829	0.191010023742436	-0.294322638296669	-0.250723744990054	0.0433442375173349	0.139684036430465	-0.250056357886666	-0.438910378345919	0.820365728646998	-0.0659264005538883	-0.717317570452752	0.516964076160169	0.597648450663002	0.490974471618682	0.213344239485628	-0.652557235948606	-1.51503499678172	0.881516992668521	-0.107507432258067	0.123322767722694	0.130379998817009	-0.0598526060539462	0.360674654775276	0.0664701370307684	-0.0510474537891158	-0.393385055674507	-0.443699559217782	0.197628690798144
H7BZ55	-0.228824186127028	0.207389935602854	-0.273019861612694	-0.530554174854631	-0.685851989384739	0.161583954495297	-0.0330659026162339	0.09553710131144	0.247686954864052	-0.233151882292506	-0.942284103905993	-0.591622368197382	0.601351117518085	-0.106951970628495	-2.12926038798801	-1.36459253239301	-0.553290203226285	-1.19524426705573	-0.259883802704756	-0.199117768108053	-0.895571364551073	-0.366284721218609	-0.523080868677044	0.219869021705618	-0.470079974397017	-0.129798378232232	0.314556218928533	0.516059014064693	0.287699110313928	-0.441119854559439	-0.222188931329478	-0.0425392419554622	0.147092464231111	-0.260833235276214	0.35507512997969	-0.966789915720988	0.181640857824889	-0.0769675915613792	-0.259387587360031	-0.255365888304333	0.143409147924462	-0.0279784545161593	0.233145215556809	-0.507960819625156	-0.15994151204675	-0.298961444400532	-0.177722117965856	-0.237495659579663	-0.0500232381847889
O00116	0.0205166925824255	-0.352172448158155	0.031330885750993	0.0863411654260196	-0.664008321431246	0.0872849738298876	-0.430929545987586	0.647135319805324	0.101625078283749	-0.0378670017876167	-0.178287475919776	-0.854560258326425	-0.140583304545058	0.0983170953511377	0.499689256240518	-0.235512186486521	0.231836981076718	0.0859654551882755	0.0944458592554895	0.729924120676505	0.233743645174567	0.496881684523919	0.265345957078581	-0.0360145227654573	-0.0338373046159093	-0.188783653675325	-0.399824843620054	0.117629052737234	-0.260795245534951	0.102536587967414	0.0933592553456721	0.0577023010635311	0.235431935441818	-0.250509181015603	-0.449892831263298	-0.136156140007104	-0.14935188565833	0.438854583052168	0.253411771218742	0.618331357268526	0.114157685208774	0.287326404269007	0.561402481463074	-0.229644299996923	-0.400396370516781	0.215937724037765	0.464217532100214	-0.455430897249281	-0.052390816749079
O00154	-0.103464861825787	-0.436289799594894	0.262454710864517	0.247851214824964	-0.402735139349059	-0.266359219534754	0.176622886629892	0.132004266351125	0.411794422458113	0.187020709775996	-0.0994054757334463	0.153847026400381	-0.99276789189428	0.455928550988376	0.241912038041226	-0.0275566972797882	-0.261027049401131	0.84738780655071	0.0791716118040458	0.647424187791196	0.465082608436869	0.554510919168964	0.584358695681019	0.361229641296044	0.036226349392813	-0.0990122597857697	0.570621639378763	0.126999404221214	-0.0857664976670844	-0.327971887535776	0.162428210215327	0.525778776670969	0.144832919853807	-0.54645827265842	0.0307043335435815	0.238290658818434	-0.604301958616313	-0.520099903326096	0.280296752427413	0.0836496305141503	0.231389489152138	0.283267938739139	-0.964978702863305	0.270473685621923	0.578761845869897	0.545094695993758	0.981578959215746	0.297343013148073	-0.0928825064580125
O00159	1.05808634344855	-0.22675178454512	0.107437064859523	0.496425476133527	1.1061115499729	1.3760149163701	1.01782462383226	0.912022803371137	0.783993853415199	-0.462091095756292	-0.551122213575896	-0.508401260178618	-0.85957328263002	-0.351813547790683	0.218514924046612	-0.529668023215324	0.053623863287522	-0.702122352122526	0.01528368563333	0.0836354773764376	0.548842015163001	-0.036289579964163	-0.0734838808389242	0.186888223740558	-0.247393812474876	-1.00400238709675	-0.221939357297076	-0.341296428867368	0.0517830095246566	0.862427736001921	-0.142810043954961	-0.138440836679767	-0.576586406625959	0.966175303810937	0.818375761007205	0.0406280590631822	-0.13016198616955	-0.479442856623213	0.332540761915776	0.195906822207922	0.542655950586978	-0.058510950627607	0.392287573880729	-0.212624807908427	0.581785702701228	-0.392346579066754	0.0554346489650483	0.55255754254448	0
O00161	0.593450160875924	-0.197820774228789	-0.954720923303191	-0.830834403937186	-0.0251712216950439	-0.265244152018929	-0.404664658436804	-0.78780227165906	-0.308465209847377	0.0350388376658369	0.239253599809549	-0.050021732042651	0.314766450154262	0.172889714078928	-0.0543666431074182	0.0639904727837264	-0.373147804257451	-0.0445340441593499	-0.224666506954847	-0.345948810160219	-0.126907740972715	0.0311382545863713	0.761763075360133	-0.368593763765045	0.231675987603226	0.537311445026348	-0.6210474095126	-0.500330252025078	0.00316790213579131	0.354415133051496	-0.0687990209615315	-0.976671297986197	-0.615784831179125	-0.138948577127848	1.75148938847751	0.902515543625814	-1.03415307683821	-0.763026313712948	0.64924993500601	0.143469517592896	0.044618933696782	0.159313798194314	-0.430561114955802	-0.482967269841589	0.142253848748433	-0.0546633935865563	-0.168418442266969	-0.170850689396888	-0.767699033788857
O00170	-0.0887595148473599	0.4305526726715	0.606135886963615	-0.132982508069579	0.251303737494931	-0.134172038896293	0.76355017198084	0.589542151523052	0.573773207380392	0.0764086611880991	2.45167214962661	2.25479829306758	1.54145746129302	1.13842543801107	1.37781118108364	1.90621833408518	0.561138996653273	0.398233618934108	1.44646614836417	2.52828597962975	1.70429710716978	1.11921204389574	1.69719567530483	0.65934610577159	1.49119670316524	1.12439597526766	-0.534742418870791	0.17352393555133	0.421802603774727	1.47008785895919	-0.0958973339766819	0.83009389772889	0.0614728676388538	0.490277730548341	0.401755922898427	0.569312257985821	-0.77387852591162	0.464791343659699	0.501742801299196	-0.186227453914189	0.0437361473109686	-1.08490158326363	-0.615191486727186	-0.291729830812068	0.668384974867564	-0.332576040797099	-0.0484365458969809	0.405375591309304	0.0548066167736423
O00182	0.406823268461817	0.00184192463642311	0.509046403415227	-0.141665511840974	-0.766522511264964	-1.44775780801669	-0.490547287102283	-0.264637558786524	-0.0284983772958204	0.284315342131531	0.455403994895655	0.174986755084498	0.543194646359112	0.835831612005877	0.426549176411066	0.543042622770672	-0.458813605447007	0.830566605024589	-0.231304903509675	0.181583011247078	-0.28106588368776	-0.460509479858986	0.325878051525039	0.670147408638876	0.184002305998651	0.496619783441489	0.0298776657490291	0.650871117421465	0.72447926889212	0.794716395040381	1.42460532158587	0.0955357549457146	-0.0327284512077986	0.246937716305334	0.997065277119656	-0.587386738745653	-0.185077100870814	0.316060751806389	-1.04226842208698	-0.0654212438204505	-0.618268874420227	-0.480600251912379	-0.043303146807441	-0.00833135932501236	1.65903240709328	0.700336439591047	-0.255362651409318	0.361344271219746	0.316723862453715
O00189	0.134831690161041	0.296743103470086	0.072703808933465	-0.256671490778821	-0.452509119070819	0.576229721166246	-0.0792523128855488	-0.296585861793981	-0.055036929722938	0.171530376050165	-0.145474252428163	0.153878724432353	0.217321727509919	-0.242304984663676	0.13810713116431	0.0410860776506189	0.357188270069897	-0.204035021755143	0.117225006145681	-0.34542788789758	0.852963214432978	0.774529762057363	-0.587342337755729	0.0168919071557567	0.248043243320333	-0.393664227443527	0.132471250165386	-0.371609380016834	-1.39177148624006	-0.128636213206356	0.132446573680362	0.0903678639803193	-0.776861239128881	-0.0213504538466048	-0.344564040993692	0.125590429873368	-0.274885967782524	-0.136788155471693	0.194872920099135	0.112260366618169	0.384364115405973	0.211282919397354	-0.321903677798221	-0.0210973035075521	0.556266997597728	0.220144654823322	-0.0358529748345441	0.978414070527888	0.657702900746657
O00192	0.169628821205166	-0.386903068562884	-0.534105959647505	-0.00413879755340589	-0.123491462657472	0.0478583960210245	-0.166944207356215	0.0682252930941984	0.237321376835156	-0.36500408053026	-0.546846404416919	0.138909682252921	0.486921315440367	-0.127246704114758	0.670340822469121	0.0666525987166517	-0.024236261337861	-0.0611843019835912	-0.0730598816672082	0.0276578208050248	0.163267497781444	-0.0668514171607227	0.332879037413634	0.0813223492286839	-0.532387521281586	-0.27380721420914	-0.433944513867513	-0.0365365081864852	0.0765434028060713	-0.136841546534431	-0.180991283442176	-0.550324212657706	0.116108104063085	0.151226661626311	-0.0558472298028095	-0.78590505566588	0.111275171416302	0.0210021803896264	-0.194822941860749	-0.0339147941375854	0.0909430477987113	-0.188766198526331	-0.0514335315250268	-0.0725860585206977	-0.363752720806477	-0.207415226180565	-0.0556940998513861	-0.093841485551738	-0.0877996500693399
O00193	-0.456875341602279	-0.0681757100312439	0.0154916477879919	0.10583850033899	0.0516471618861083	0.244152088084802	-0.12411128873194	0.1008851185553	-0.062894521193975	0.224261761426061	-0.370669466051939	-1.1442079429937	-0.684414339094199	-0.266815951151255	-0.724438754591793	-0.395778300213705	-0.103302790710979	-0.204560649592112	0.110410974223441	-0.0587404857730077	0.420256941251089	0.391841467471671	-0.595054729578346	0.214879632304501	-0.140628239227822	-0.127105714120796	0.0488308379822363	0.0657877342089963	0.181195083323564	-0.126485340407639	0.0722807760599916	-0.117743273019907	0.517543589773666	0.673899123943361	-0.250912630081626	-0.130881605699095	-0.5699415130173	0.0786289803984159	-0.423449803934045	0.328953733768517	0.177348764280009	-0.276308794024062	-0.157451112139852	0.0360130279606913	-0.497710293023801	-0.519621871715498	-0.420322209315981	-0.638237406806143	-0.538804119036314
O00214	0.353210708302196	-0.117010591467891	-0.0577761586177974	0.0601570116471154	-0.038901037211697	-0.0614240362707242	0.166521485586201	-0.10955536901467	0.188472433356329	-0.0587341760021488	0.000206061215044337	0.135133865319262	-0.187778740259397	0.633427322375628	0.0217366565986658	0.00315892733394664	0.441819995074714	0.23839797749348	0.300981789442299	0.411681404284234	0.299360059791565	0.435383467946554	-0.122880817247765	0.0519506749267904	0.0120002769662065	-0.118000712176722	-0.116305046187663	0.0485701494890994	-0.351651083218855	0.267595038669337	0.348074887504668	0.121139788921954	0.437075039188815	0.248933845194085	-0.165196636771406	-0.103313600205164	0.0894469075125165	-0.0644726904737628	0.131060089762762	0.267334206577803	0.0416938531747697	0.0199916295314255	0.238683039473718	-0.0821791841374012	-0.25864537797671	0.0337211218520038	0.29009656382833	-0.197221412952892	0.189534479458976
O00231	-0.248754925008222	-2.00271856934503	0.57707534436281	-0.549566871331598	0.0571396957402751	-0.081450952044973	0.120031016930683	-0.265234933537105	-0.0737581657451108	-0.0750813135498603	0.155726481818211	0.892479113150372	0.271359432857118	-0.630141540780383	0.908116394414622	0.358988521185994	0.327767195175203	-0.0512016199264109	0.438575295211189	0.839631548170972	-0.435470808789582	-0.509821430025467	0.58091794081697	0.397439086736916	0.0707458093650913	1.59101282519625	-0.384137860226932	0.967811010286788	0.900821050868639	-0.0561717588289487	0.134774272413083	-1.19883641731577	-0.34418460761216	-0.303087303700945	-0.517124314284971	0.328327637713626	0.206827546359307	-0.157974022998125	-0.190920793953316	0.5078139789341	0.0614254566007548	0.207725279124535	0.8855198539632	0.111043351554956	-0.163077732965233	-1.38128899106742	-0.170323895038986	-0.212977231864998	0.573684137394155
O00232	0.425161745049416	-0.347324167883103	0.482594123260377	0.526223537950357	0.604283410835537	0.406114279195472	0.557080951024156	0.530465580868779	0.217204542501525	0.399958300301164	0.0912929989340465	-0.326902399850477	0.194645568147295	0.279545702839209	0.369152556356151	0.72413898678121	-0.0147197303765939	0.357652463624184	1.03002871927758	0.135679259752503	0.363648723798486	0.463003735969219	0.682606676039242	-0.00381527828110806	-0.0696289425722845	-0.387276105198785	0.265029269135272	-0.323403145940344	-0.381673691000509	0.651271067703599	-0.460894374189087	0.459928895052702	-0.227890923342942	-0.575663257384359	-0.515561470459698	0.120044097287982	0.168985374057489	0.61283215711173	0.025092191067495	-0.133787951816686	0.174666473669951	0.159409897510381	-0.12278125211236	0.224347212005975	0.413529222725929	-0.577334099949379	-0.136035165277734	-0.917696136979206	0.759738954818059
O00233	-0.198776538311101	0.0329157343645148	-0.329692593830437	0.248814437885517	0.179213033070619	-0.337886260912472	0.0327722081458533	0.0862340457901241	-0.260329388627515	-0.295145968774132	-0.0282936377804011	-0.56848947644421	-0.223056326815339	0.363920195033979	-0.429216056767792	-0.172959696049471	-0.614640162541747	-0.513629165914374	-0.00972228217463796	-0.000345491109019047	-0.853709259100268	-0.0432001671468184	0.00195185587079862	-0.0189296324270184	-0.0361159415143256	0.13755326131094	0.151120759953536	0.0285598846548292	-0.122708571615093	0.133712390216234	-0.390329987502438	0.192172364135041	-0.239005012981404	-0.549647128921185	-0.40741776059466	-0.0795753061979321	-0.236512235538015	-0.225025631161931	0.267345580908515	-0.178729840908023	-0.0351257384517195	-0.0912870263454081	0.174414436616262	0.011594499441438	0.359161244663142	0.138620588723001	-0.141777047836598	0.250733210448979	0.711080428726612
O00244	-0.25424634123679	-0.73514007236654	-0.911124693971012	-0.250032309894924	-1.40195981052632	0.375239559320686	-0.506397821447142	0.617082491124788	0.294221511454893	-0.346787192820302	-0.276487547064662	-0.883502191027935	-0.693988331749361	-0.553327912404551	0.455667912117996	-0.185947025562291	-1.42429673599974	0.676525430581708	-0.0202722767054903	-0.179482433327221	-0.432860763213869	-1.09871756091304	-1.1986786018483	-0.329022861127047	-0.743245097858861	-1.17201651577605	-0.727956136144193	0.290487645375329	-0.97062301092841	-0.774906260353032	0.613802916731877	-0.758891825274535	0.292555707034983	-0.74106012654901	-0.69803876350334	-1.32789253911435	-0.036440410461238	-0.873929185643451	0.131439694695262	-0.0296424816684554	-0.279469556409925	0.0479437914398317	0.0179209411323818	0.204062517951565	-0.516099964457592	-0.22045694461292	0.248746188402319	0.0521463142920349	-0.828391219418777
O00264	-0.464967309870396	-0.0207538304069143	0.269179554411654	-0.219394652849203	0.235980153398098	0.310727910225474	-0.793844177047256	0.227553640967011	-0.498629683137303	-0.138598277818371	-0.560858360000969	0.224821808392154	0.0177592702884974	-0.0232141123173585	0.324327054710173	0.166010809531253	-0.153259536200944	0.275243118472585	0.192732288087859	0.454777302490506	-0.177488307877043	-0.036793587062051	0.342225785529833	-0.145751138132318	-0.366320179321142	0.173342211654779	0.158750027736178	0.0147402614680082	0.399686501064214	0.0456445114659219	0.341906066535434	-0.575661002292343	-0.0334575224123923	0.132687494333169	0.309527405691199	-0.573362377921245	0.382424357211713	-0.618660231779817	0.305481203241582	0.283204286014217	-0.0354170453357726	0.298579794729625	0.226339639651848	0.262646610187007	0.0909139472394485	0.54300731310192	0.215036739271886	0.604693398375551	0.60909083806897
O00299	-0.00960544546501198	0.110842507865063	-0.399705085454444	-0.312367821840023	0.308318053936925	-0.0536248278361319	0.115364959055835	-0.290341646908698	-0.244754943188981	0.0970716576225907	0.423110284393593	-0.203086127651823	1.00113706842054	0.383348752663549	0.262637538110594	0.368618597940747	0.191905805054059	0.217554313792628	0.435662318686663	-0.151984118737827	0.0923695698200439	-0.360463093994004	0.0887134193863199	-0.216116764662446	0.00234552335249866	0.204823394432888	0.303737095097541	-0.00372322213286967	-0.512656905273687	-1.51145793684551	0.124788347709669	0.299501684936835	0.322502347878364	-1.38443529752103	-0.0750617483431458	-0.173061348065594	0.507047381885488	-0.0420735502737636	0.703762586008331	0.593424149604842	0.271587334022668	0.428711704337576	-0.0357538577267391	0.275360030536494	-0.545431926784537	0.315360208087852	0.411088840359502	0.312158154559673	0.8496099360091
O00303	-0.458313178721135	1.04550824610882	-0.00561839079869084	-0.208813394183123	0.0926010166035149	-0.564729888662614	-0.417478901035295	-0.178689954419918	-0.169379304501164	0.392169628964497	0.511028544978549	0.158562668525135	-0.42953571599821	-0.300143989353026	0.38451250048948	0.582232290351151	0.207592102055378	0.432863791621628	0.932672059902429	0.0922152183675354	0.29186420741338	0.0280117156474984	0.419450646874817	0.802523272393852	-0.267545964031845	-0.606998264472633	-0.993095605959593	-0.15934127044644	0.232695165723299	-0.250392636401136	-1.1020416398844	0.19232101282919	-1.1039115101305	0.454682899898414	-0.245334986679082	0.741378182242523	-0.91357393911441	0.172195933033781	-0.414315103836381	0.39706281764628	-0.0761939373683428	-0.229963796316852	-0.756294308995983	0.153750989133819	-0.243904342486194	0.218048091155777	0.731487234111218	-0.676611529553938	0.235221470159296
O00330	0.270989211481236	0.551456153690912	0.148410036598495	0.103693295985823	-0.537989281477421	0.177047057835176	0.20151958964662	0.22076981131087	0.0935909838405189	0.838793576300215	-0.142664405098399	-0.220276845510576	0.226331519433784	0.278989899762269	0.064130961899069	0.0941530566615334	0.728524555706451	-0.0581906068354689	0.2802366120665	-0.250695390612068	0.375008719459286	-0.442277230062651	-0.255088170891939	-0.163737263999282	-0.155671285821856	-0.0976337442188617	0.248502229931391	-0.133552330670608	-0.371037208567796	1.06357983065525	0.288098798170159	0.245875793403111	0.103571187309583	-0.355531082202248	0.399561589668196	-0.538392985626789	0.0264257792429609	0.252007812275551	-0.0778328406545936	0.0510138118766231	-0.243577539700603	-0.305282006904217	0.0341859160059944	0.0312913373479581	-0.0190160380663715	0.326279855007564	0.351045593349302	0.924945189608277	0.287531175001336
O00338	0.0870290508384535	0.0547885534407927	0.0726187225604794	0.0542870857788815	0.118126168317117	-0.607105220892827	-0.172704358145541	-0.229970886028529	-0.360490280645905	0.0107408063350163	0.136807447256106	-0.468350118677673	-1.28767232431293	0.136559371556449	-0.142303217182895	-0.368848386156575	-0.146126825662311	0.192099241908212	0.410546732110149	-0.520247184558054	0.189000890584522	-0.130646487670011	-0.757338327662526	-0.964690208689602	-0.223979534059133	-0.394291237581836	0.114452404292877	-0.0680665862136123	0.310136536451795	-0.388090831560498	0.292928151361209	-0.0643228939001852	0.395443432770367	-0.474069735158668	-0.124285595533272	0.256990013596194	0.00537357693423037	0.328354225802092	0.00417193975843538	-0.0180240385264761	-0.0709379729334455	0.279278880903901	-0.190873862469899	0.232221834478823	-0.451319266465022	-0.043130950798543	0.321338668474228	0.0494334549612869	-0.569352879317221
O00370	-0.0649026339833081	-0.210046695192586	0.25417913830361	0.269600891698054	0.264517778970258	-0.500331875439386	-0.417576753031425	0.500009589335218	0.254533241700999	0.0212067504657266	0.103575447177453	-0.137231482221709	0.381938395184363	0.0571021022921991	0.438490028792935	-0.423728696324147	-0.0575722947417648	0.237657890771522	0.165388522118407	0.231425508654688	0.0275657890906118	-0.0504680820041484	0.182422175460523	0.276035788169651	0.219153083829678	-0.105706979771591	-0.660226496343923	-0.422163541321483	-0.269122525065907	-0.291939183831817	0.390067767748641	0.0552412573459219	0.0668980598979006	-0.484432091585029	-0.00302698885242994	-0.348755971042295	0.193009571716617	0.0139799831504021	-0.0935245016217646	-0.0585328761232817	0.34675907041982	-0.0143592603844074	-0.0367984138095803	0.364011580642503	0.0500023074415624	-0.223906132282809	-0.109533726925542	-0.0350697802128326	0.472524199396998
O00400	0.243097215319405	-0.186469357665174	-1.24859612118654	0.252403145897157	0.310216363442489	0.739147870788481	0.612434415869074	0.273664466034136	0.191474770239511	-0.663538408945077	-1.07217368765192	0.38605522556019	-0.339265961166267	-0.89415474023406	0.834247946032738	0.300499137857502	-0.377964139951399	-0.11297934103196	-0.734658466805262	-0.757287414792602	0.0453207643346016	-0.526381143294157	-0.0363183628922623	-0.140159728731952	-1.05771480451659	-1.01399633673901	-0.222383928189744	0.334494242596091	-0.452645273232696	0.21560798151072	-0.242312275382476	-0.462503639193926	0.265716867505804	0.286038500001036	-1.02645316421774	0.190646245345302	-0.383342039160353	0.123178448608041	-0.761547393704193	-0.637783155952051	0.319369364988023	-0.154728380584257	-0.667511749056159	0.0754806762131698	-0.648147157820376	-0.541638127144386	-1.10815916490296	-0.53390961112338	-1.03144025559316
O00410	0.327912693586762	0.35773668415651	-1.58286856468604	-0.557455744819732	0.344576243627128	0.49790115987658	-0.53069891335379	-0.0457090331429362	-0.0953666302403452	0.114432569491061	-0.383479203721715	0.929614971769504	-0.305985187530976	-0.326948894586912	-0.196213357645908	-0.33966601144483	0.171309193630089	0.0619633575688797	-0.542038440700072	-0.469423778352263	-0.84021391146804	-0.472247696684222	-0.00225933250294403	-0.640912154925702	-0.498676701691857	-0.312116469319693	0.553632822671661	1.43581012793138	0.205698989187694	-0.863613203693273	0.203364385705251	0.175007424480153	0.201502107279323	-0.313316272932458	-0.000663633930076811	0.562586096515776	0.0194332202482069	0.525204207418777	-0.0578399876429365	-0.267216605219868	-0.563461703002587	-0.366748975402683	0.073367554419037	-0.421532202304816	0.359639987171343	-0.24207326814924	-0.617183186549912	0.14351382839887	-0.869506865359009
O00411	0.00291717384440787	0.252341235362431	-0.0474613937505141	0.0462960692033023	-0.122694173373272	0.242302115796548	0.483264897403469	0.353786842035561	0.109224357679105	0.273036121978708	0.231776832963932	-0.0170669072564138	-0.109772473132539	-0.197041703569213	0.0293354278191209	0.118601236337081	-0.422392959211633	-0.122698686811192	-0.0138893746801438	0.389118825713018	0.303133643902462	0.336826731168726	0.194192577329079	0.167688348907875	0.188845895018372	-0.0818409994087134	-0.389085296741029	-0.0508752664308409	0.362449224929102	0.169722097483562	-0.0774169910309453	0.351201354684631	-0.0360628413216784	-0.00974497026021541	0.33350833323555	0.114672617129116	-0.0491303244051393	-0.507376930684023	-0.380810608577802	-0.241199420693537	-0.0674798841736194	0.069907808945773	0.130502392753369	-0.350362931932647	0.0727456348429036	-0.25106467763862	-0.167641784359468	-0.156669887319207	-0.517596032173703
O00422	-0.142863593591092	0.335893644114873	-0.403679071769866	-0.22160564421187	0.0804178184573011	0.332951279809561	0.21931793916963	0.438029592420804	-0.012209963725139	-0.00945606588074047	-1.50529867620663	-0.380660676550689	-0.223023262904718	0.0595025238825096	-0.439302863031615	1.17319317188053	0.0526304053611668	0.382196480198456	0.106981919695062	0.985926338309953	0.379439471570296	1.46962317470436	0.491348080332822	0.13087082091962	-1.00922119903799	-1.07795205097553	-0.449762960798688	0.358309501977387	-0.875045117462037	-0.237313844702862	0.116051961433987	0.16931655032313	0.166457550373062	0.0944563365826319	0.13814454622322	-0.219139873435733	-0.540009576977261	0.00812067151074163	-0.381755907796977	0.352300498950717	1.14551880371064	0.159620789794821	0.320746591096109	0.3046633766637	0.173759669000168	-0.362180774089791	0.475375904172624	-0.282314620368621	-0.0520196183433678
O00425	0.0246747324924639	0.555099346129638	-0.0854817313578651	0.127687562841772	-0.421857977980094	-0.350654127586948	-0.399848300287739	0.0679436761824483	-0.415783563648152	0.14654165517617	-0.0692854549194184	0.688319730802701	-0.0245698951589814	0.244465851533135	0.0235877831835944	-0.00781489164620617	-0.236361928253053	-0.94350758932087	-0.26255113055986	-0.0782820568513002	-0.417813600329166	-0.198987350602291	0.632572402545666	0.646728383025472	0.309585492649835	0.451680807871293	0.165761017945443	0.0736599210475701	0.255608984939591	-0.630086295039392	-0.50239178079337	1.00681555749749	-0.445702984895649	-0.429854436484299	0.167842131500954	1.06419416844196	0.0368495470192292	-0.212519350788064	0.0639084805825278	-0.023298555420437	-0.385410483476734	0.335357107245356	0.488128490949946	0.00520455699378215	0.732310633417313	-0.13531543867777	0.534898461544112	0.742062208314321	0.884391019267113
O00429	-0.333670182387376	-0.694495983229779	-0.236611725828026	0.517532452950894	-0.451021862319463	0.252749143638225	0.0977980036283265	0.351951584124601	0.149999695182586	-1.10846557672946	-0.298707220238147	0.0974284733077343	-0.316989132598902	0.0511456503092649	-0.205268492419311	-1.04113719310666	-0.689196613159657	-0.273134370895539	0.999646174582371	-0.30092945500042	0.0490461768188972	-0.317090853416436	-0.793143534609348	-1.02018836979769	-0.353974114600498	-0.526150670699392	-0.146417314705266	-0.0584140897043788	0.166996822225866	0.501830221327845	0.0331776359234016	-0.314740908218039	0.296443468473259	0.396865931514462	-0.102400252184995	-0.0847126361717223	0.318398104860105	0.0256206465555144	-0.0493612562993509	-0.250983276919308	0.0670328381087532	-0.00217547594819222	-0.298303944938123	-0.262894876228312	0.128111400449468	-0.218465232422373	-0.319530637285015	-0.359718223443146	-0.097058168775753
O00442	-0.0189475491136335	0.0791781945409974	-0.272287296741065	-0.750761082883998	-0.491034074947652	0.0839656884094341	-0.0412842004417646	-0.617703798093359	-0.253465568524968	-0.074540817234724	-0.00496592395209666	0.04065836453833	0.278715188247915	0.100982753933418	0.155390321507263	0.0136420302007224	1.04531150592573	-0.0183883511756642	-0.044721767566342	0.399820124570911	0.646584450357394	0.146314539787453	0.00491674116986894	0.134381455235966	-0.178429543148469	0.0891177006627477	0.24231218690006	-0.516789905556215	-0.222516902755193	0.25159173197775	-0.384777239502368	0.492578300987965	0.0061638217219281	0.279546651231095	0.127703934915576	0.0730751204049498	0.141452406035742	1.11789823488	0.283610317507771	-0.15440842010107	-0.0785585374464931	-0.599405301748755	0.0686936656412782	0.158537945989262	-0.291485750144944	0.209872183606868	0.294309975248007	0.134539877985676	0.0437797255770762
O00463	0.00866245641528961	0.157900555962132	0.0917807823062567	-0.236138789624258	0.00857977839628318	-0.00881694006053432	0.0594377221385297	-0.0363518109172489	-0.0293135199713939	0.142365516869844	0.190612807748548	0.104093877292366	0.167956535542079	0.227027681963534	0.105288596175625	0.11023579572099	0.0830495035786017	-0.14254117153311	0.0430926923051363	-0.0233513917529724	-0.0909000773915598	0.0543447749167513	-0.0736697219608633	0.225295108158315	0.149999851676417	0.146753666922151	0.204669467108233	0.0591574011574499	0.0276687405063661	0.229214627420755	0.0177201852423564	0.247316274059495	0.15202426994063	-0.111155589482162	0.138040702486744	0.0871107507547143	-0.199790123062021	0.174765822341477	-0.220117839401965	-0.0809876085875451	-0.0949299277922797	-0.340711421346279	-0.138552993731548	-0.164307959689284	0.0491885579608696	-0.00582563720733256	0.197824032026457	0.228637209810261	0.133053611111323
O00482	0.24212900418757	0.117760969979772	-0.115316990160924	-0.117496205798192	0.0636035383779689	0.360490248564086	-0.0459335259192842	0.372573106235462	0.393744703575547	0.0617544287048778	-0.0934020104620485	0.117469949985432	0.600240857613444	0.848025517561938	0.185186345628806	0.621498402061957	0.531673977541442	0.0406349212594698	0.74209802949573	0.378915535364184	0.476507786190331	0.00111784144862692	-0.117708311037235	0.108629761265255	-0.0866234246023991	0.0216656179603989	0.171304172344926	0.0892853244112442	-0.373957627005502	-0.0222940386306668	-0.400736302642014	0.639276929923458	-0.638309329530225	-0.206757251522435	0.560539878558314	0.0589687491097785	-0.137370371666926	0.318071240555466	-0.678621694177877	-0.0937546157909838	-0.615600107470634	-0.190025022871681	0.0436965927841762	-0.126763892928918	0.152389238566941	0.691770191204746	0.100762509685959	-0.0689911093703781	0.385198558353848
O00483	-0.135990932082933	-0.608665468759623	-1.29905908950545	-0.39829747594484	1.19287263549688	1.09546810794038	0.104309910503317	0.658615939490374	-0.400572874231456	-0.682184197431253	-0.171174419268297	0.775544282550245	-0.386556263365545	-0.22619390186549	-0.92693034320363	-0.395447238193521	-0.0909467337827517	0.544357940690167	0.311805737614188	0.786917868898192	1.0623895309519	0.993077689840932	0.202124570720913	-1.17574581678661	-0.275518559915638	-0.706931154930049	-0.230874464485336	-0.977869278527906	-0.979838063559405	1.13499989971824	0.303364581832208	-0.824409647468771	0.408038903551678	1.54320459069748	-0.551676821218194	-0.271892513823218	0.3835052152643	-0.902446907439622	0.76559491196862	0.816433721839648	0.6812658841196	0.356032745216178	1.10874436334523	0.930006249047221	-0.499128065376323	-0.730023708447468	-0.330052962992073	-0.459354090773519	-0.753983035451712
O00487	-0.424802798290306	-0.276478072060908	-1.09473140450094	-0.177921622232504	-0.744207069280747	-2.47793843481516	-0.700350844571056	-0.569175635961447	-0.0211385777768557	-0.0863431605417207	-0.287639425522528	-0.404105038195914	-0.391548309732256	-0.022838020965163	-0.222733587693262	-0.029552001207743	-0.269917329218687	0.411645967175838	-0.100511584330828	-0.57089599742909	-0.487417556391211	0.164909858595081	-1.07925140572872	0.198353198191648	-0.571382151893741	-0.917299974102554	-0.126974051426771	0.359456567008503	-0.888898042288332	-0.824534508445659	-0.973086029947071	0.289256666872335	-0.301360832626743	-1.13743149993973	0.284829000544175	-0.646289501709881	0.196196431353312	0.00162129428489849	0.0963614408512146	0.123106248404014	0.351044127373851	0.262549247951431	0.375091170635963	0.17026947034479	0.0589498198256746	-0.170335978852188	-0.113284756640462	0.171098409268403	-0.228548536778906
O00505	1.58174708182948	0.0323529263858333	-0.311821728782006	-1.1070767724157	-0.139103427761111	-0.163650552503864	-0.745557033793132	-0.514135329610794	0.0209648306797272	0.188205740244612	0.192125758482481	1.13514416062639	0.609750412763131	0.559221158909191	-0.275213926931132	-0.569189512268609	0.39733117266836	-0.26129820457508	-0.103333073399732	-0.716753655042878	0.312420319140788	0.506855225727384	-0.376379237780287	-0.389253097032287	-0.301408465457042	0.539396352619854	0.0731800143336222	1.56116793767858	0.254885249766337	-0.0142682090960583	-0.550420206287809	-0.768562485632416	-0.236004645689171	-0.277911595676817	0.446438957068426	1.11442656347055	0.305113774311862	0.807738564865436	-0.211631916980192	-0.0922502306205263	0.52459555779839	-0.137445099211609	0.245017753226911	-0.44378126578956	-0.0393471394416485	0.630275541739163	0.138268076682432	1.03094285553689	0.138062418656969
O00507	0.582949256631556	-0.415092266475389	-0.431747056370757	0.147867126438914	0.0239451442398743	1.73662451246663	1.73335734627557	0.0501096150400591	-0.378762699400315	-0.379288704644329	-0.0553140169214439	0.235894017411132	0.16186473253596	-0.306439694963499	0.469203262927655	0.156600883332676	0.472908444366265	-0.0147972739572283	0.149795716180364	0.00917444985189225	0.398350060931599	-0.0644100707084146	0.618584553789902	-0.173182749428423	-0.0408551337861112	0.0806172118322362	-0.284952143580773	-0.0790937076060454	0.468311631670692	0.604767073988813	0.171195119535694	-0.420053649544198	0.04318852970643	0.486628385650943	-0.0105144968081668	-0.155180740378638	-0.317426787959306	1.0858565228563	-0.280804455505611	0.109464538161372	0.0899179704698124	-0.381495366846712	-0.380336330368549	-0.411351152009562	-0.426027426374004	-0.18487121183925	-0.108670831987919	-0.249073308207896	-0.0155015881835878
O00533	-0.500284470893756	-0.443528922154893	-0.063389864341455	0.78992255706	0.836567396618339	0.191378996770673	0.733691546573071	0.0121662354725489	1.11887490187043	-0.499670917730458	-0.430474301523803	-0.610915472185899	0.246493688113051	-0.166316663467739	-0.665447897673991	-0.269067437180532	-0.126509110046408	-0.517103280122544	0.0545042659493668	0.209815041158458	-0.726931262221008	-0.0152268803552737	-0.30991042067969	-0.399805491827668	-0.41601541838847	-0.053587261207055	0.0541304177798583	0.0243954460934785	0.410776316316009	-0.598297468676408	-0.40751304247552	-0.445212197754788	-0.065047781007512	-0.55127551237327	-0.224805125715035	-0.257626071133378	0.170293490319938	0.161345330068814	0.157502498017102	0.159965814414819	-0.47761201129947	0.935150968757202	-0.114463143127512	-0.378504916135663	-0.117691454914297	-0.54299632318314	0.0997141834899654	-0.560527528916393	-0.229792217090456
O00541	0.607882939587547	-0.439339468799187	0.224195056777107	0.259817828775144	0.354582961933734	0.265472102778339	0.220190987897609	0.018886693470086	0.154333945579746	0.516713674841	0.0239433660799026	-0.180169529518331	-0.0380044646855152	0.140197152897728	0.0939063636840874	0.00410944070569533	-0.729092793090848	0.00267149764700166	-0.229280804777498	-0.297475430916763	0.7803629395541	0.606830543913747	-0.172684026715002	0.181376115178747	0.255090032031765	-0.122377270761695	0.197350693757919	-0.416896721967954	-0.342213873814773	0.0512268202351745	0.354324517659075	-0.319195448313263	0.788609496663609	0.930176109858203	0.0522229029707023	-0.612192062725964	-0.459720723208693	-0.331590187974095	-0.202713515377156	0.0274998604401946	-0.00625806636756365	-0.111916647988388	-0.108215751031292	-0.267118110480986	-0.502295474115364	-0.239675682804429	-0.642905561805399	-0.662521773784575	-1.158148147096
O00555	0.585944682592614	0.526035883099219	0.525031322015867	-0.559861081864397	-0.280540418383759	0.201268119969634	-0.133898586284883	-0.194197833522172	-0.506533742927421	0.366013155374111	0.285957501507467	0.341583909742859	0.458142315119839	0.426726021965211	0.511384141691469	0.622091205490538	0.544142068539291	-0.594116642198628	-0.462632808207901	-0.239753843109002	-0.522483435522336	-0.543885179496081	0.408151850542929	0.375103011632282	0.196868979866667	0.894987151559654	0.558625932503388	0.166844233865534	0.34596108583095	0.445950267723562	-0.431822580180974	0.552196028188596	-0.223602814400883	-0.548273012456143	0.359287381843063	0.248848441155183	-0.204563134578767	0.354642062244776	-0.252786274183987	-0.576414823022735	-0.26515772650039	-0.202679990083636	-0.842509783590498	-0.454622702468746	0.0750908760650759	0.199706662362436	0.54595337700604	0.54533620672435	0.359923164613261
O00560	0.110731334208777	0.256818509010094	0.652965263845254	0.108079020115252	-0.223769893785299	0.0275274064071739	-0.0584891268227506	-0.113746436022089	0.00378546920751044	0.36370225678885	1.19950068795462	0.668308230496688	-0.215709751043934	-0.252405633887011	0.611242006926228	0.702526323817882	-0.410880468290837	0.262000800595679	0.559034160094222	-0.21129342629056	-0.0505554377000505	0.0993977331712677	0.0824701765154985	0.287136166193878	0.0838288762119525	-0.153846644046076	0.149575066823936	0.778112371027006	-0.0546917123157106	0.0723424675701748	-0.0513383466771957	0.444459231998395	-0.55109104282599	0.0042836185674858	-0.0863198932052898	0.34296772114088	-0.202033159150054	-0.115945065010918	-0.735623151832228	-0.292757348484425	-0.0278129261561356	-0.0671320101636596	-0.0357330762978144	0.477288641647575	0.215354592979211	0.323156051138445	-0.187761442360292	0.0864371041164932	-0.275434363783935
O00562	-0.469717390795771	-0.334813837278788	0.0706176123232432	0.534493536756321	0.41989476124887	0.463971324752372	0.438331218272113	-0.434906983127497	-0.380038860756767	-0.037921452134175	-0.823164661712888	-0.850733407141931	-0.67200980546035	-0.0650903068914326	-0.18736531502027	0.114798609897529	-0.155672359036051	0.363371111433942	0.506184324642879	-0.107283137981606	-0.199755054438508	0.402379680441403	0.171741447165797	-0.225843752077555	-0.15524071048681	-0.259584818575598	-0.26430941552988	0.105717726332077	-0.438406348231835	-0.332563434163588	0.0824739200515473	-0.540257532997665	-0.024940589101085	-0.125718598719174	0.215652819745299	-0.754063200661885	0.428305564381557	-0.269202622424022	0.463360530082124	-0.32353300358944	-0.126377000113524	-0.441044436388372	-0.23176438818568	0.383370873528076	0.0743329732708606	-0.461632908785275	-0.0356618509678359	0.351416988147168	0.392638073497827
O00566	0.374667898036319	0.199091393719311	0.649245905293497	-0.579640830452645	-0.417455274335227	0.0183938430110371	-0.610052049691473	-0.481079743692856	-0.481815976689139	0.697291231110546	0.58859583900312	0.549576843149153	0.100124873044844	0.716810075205099	0.529705488793074	-0.232025121600458	0.511344227316586	0.0127211127925558	-0.519710686246852	-0.419361866309962	-0.644861892856556	-0.218876176578256	0.7674835431163	0.930036990527747	-0.0301610804458267	-0.121129684280781	0.317949937466944	0.653959438207851	1.06389837079994	-0.0402699192217938	-0.610950394376697	0.538891798690991	-0.534755279424496	0.0457219114636285	0.512821680844614	0.772662626157155	-0.111576034483872	0.291716348636738	-0.201403443039242	0.0271948043502253	-0.00773634046795549	-0.424835814390135	-0.460190881811897	-0.363257530999677	0.805614215690169	0.650586338689338	0.0934263683483074	0.425379061048296	0.315557980987553
O00567	-1.2678949132216	-0.566394716109734	0.693414285122789	-0.215208123995801	0.253050483015025	0.328962907507116	0.534339083764127	0.113803556804618	0.148254384084591	-0.0427031964208014	-0.0771504438795734	0.464601577455439	-0.327009208949524	-0.345213437986306	-0.537788366252605	0.0385995514308232	-0.766167410289712	1.02075545738755	-0.176296937621808	-0.0584786663292521	-0.00853115637440731	-0.0714158995487657	0.0884264420613021	1.2297684575414	0.068239764898924	-0.164005620104476	0.0346775139485688	-0.0233894989857753	0.273357269845442	0.252268837681375	-0.598247359228729	0.474766224606058	-0.61643688716041	0.362798770519569	0.351297647111713	0.0329258837700325	0.249815967530964	0.334712965612073	0.576788956080381	0.0837207569081407	0.485907104364497	-0.0481055181637962	-0.281280584498656	0.211139476525174	0.680661397834489	-0.639865950539386	-0.183136062905259	-0.72779157062917	0.143742092931173
O00571	0.0343147123143853	-0.0677316024313677	0.2876973223445	-0.491246798563369	-0.216506324396067	-0.390909492394023	0.342195159241216	-0.500328894729536	-0.179029561858567	-0.0494569698752957	-0.0112141684305639	0.25694003897443	0.0870155549404184	-0.307853236422474	-0.105528963798912	-0.104246230139895	-0.0837437824054334	-0.00254469301309889	-0.193892972880067	0.179118460863504	-0.0165751825808949	0.2835378959495	1.14579651241312	0.097271994709828	0.0868279701226188	0.720811093637712	0.0683970959842023	0.226000982494453	0.48183919949769	0.345213573010626	0.708416289288494	0.0916177706402209	0.497204443311336	0.460702596282397	0.862341821052964	0.789744892173296	-0.251241557342237	-0.539713513415005	-0.0448076374810301	0.479497554868594	0.166476073206021	0.391445246191565	0.0585114177406295	-0.215600864161475	-0.577277473025608	-0.146576684002467	0.24751880804101	0.370248030647321	-0.478497500308416
O00584	0.388076780011742	-0.191152936773714	0.18615027780822	-0.598606233065769	-0.308163634607856	-0.355520681176425	0.229674415879442	0.852544564553218	0.820188584915842	0.310429027041115	0.550763890423653	0.140993944462844	-0.803779824116197	-0.343661835638391	0.886143485633743	0.305328036547748	0.605692004937049	0.431463376564819	0.342528666095228	0.504803814437033	-0.443790361845602	-1.05965355501484	0.470132034135889	0.590701665052259	-1.38449294005101	0.398659645748431	0.0471218656678385	0.325328027717653	-0.538623501339962	-0.130699008599986	0.146525643802688	0.577750629540111	-0.145328319232681	-0.642046479399385	0.893671555482501	0.674152167345316	0.134592703614902	-0.565636125457979	-0.365439789737919	0.289174007188511	-0.00344774294214871	0.00898369878768823	-0.589551266904161	0.439638334965714	-0.164780836978842	0.0675362860301693	-0.324444614989338	-0.159040505140282	-0.371476717439192
O00591	0.908021579835994	-0.728814952584331	-1.13398650352386	0.107531786136608	-0.782933559910091	0.399048786018002	0.207159647007539	-0.698790605670926	0.318140792148387	-1.02470101208067	-1.20593216126608	-1.05450613474562	-0.680553464503068	-0.00744596714280051	0.0250005214602797	0.700807051908054	-0.613886594557136	-0.368232551934301	-0.00156091480617079	-0.97747222374493	-0.723217209483823	-0.311152965286084	-0.702668325910333	-0.619785273142654	-0.0727326757172057	0.777987051746566	0.390292809191978	0.540605520730169	-0.341888458948288	0.459090814197507	-0.831240670413281	-0.7229522000317	-0.228124280112876	0.241635988728899	0.0490465493441957	1.03823267085958	-0.294688600112523	-0.143693603189757	-0.339991814742026	-0.340340004207261	-0.366690581164089	-0.362060669273936	-0.179549745637508	-0.00474045747813161	0.172897938561213	0.35678911434312	-0.0606804813759243	0.980330292772749	-0.613184484004728
O00625	0.564285752152053	-0.596785846508024	-0.535891822698499	-0.361080519410411	-0.357115279076367	0.208768727172848	-0.391384448420363	-0.664482298529206	0.190010231134403	-0.717892109214297	3.15937499970665	3.12470309056974	-0.687357181563656	-0.992487728834194	0.481963219424847	0.132813229098253	-0.280727141645629	-0.163346302130656	1.52023629397174	2.97154075938164	0.794773242378491	0.0140294014337036	0.756817896204755	-0.679029051165398	-0.768818566360227	0.161426322891641	-0.321315100179535	0.934685676136999	-0.251677928480966	0.536700004748621	0.252827755966927	-0.767499055087325	-0.577478681149843	-0.211339148814759	-0.417043577219468	0.369912927453011	0.102780195607033	-0.7461263871348	-1.16249704861682	-0.074406973256615	-0.45353222010534	-0.0943078656666929	-0.440242656470384	-0.465982272067037	-0.494409258474569	0.507899908070641	-0.50334177603408	-0.37821131732248	0.518848187850444
O00629	-0.123480687196824	-0.737237977091166	-0.0312269529086895	0.459064886872874	-0.535229410043958	-0.297371616350759	0.438672964420393	0.0218127327648566	-0.0446845509127376	-0.0508740077392264	-0.256472447031168	-0.0192695381944941	-0.0662989308742509	0.0716508996938505	-0.00557477439416937	0.0809125083196533	0.200070605270584	-0.305125092983598	-0.787184320166847	0.513397384719331	0.136448692103107	0.360042449592284	-0.0546164217414287	9.10229141510011e-05	-0.39073413922656	0.187400014814064	0.106453268094694	-0.254771219556593	0.205203188486432	0.689704959618121	-0.425843409089447	0.119691167867871	-0.344873981725834	0.631003142713425	0.0927918531578907	0.114878821415795	0.0397925862708494	-0.0221332858826448	-0.0616604683510824	0.114384033384939	-0.369951503437508	0.311982951610055	-0.0016821725421248	-0.393914709841533	0.413855788285919	0.060415064405386	0.182517598775147	0.559120247401472	-0.0200496838705677
O00743	0.47504485024385	-0.153941104807936	-0.0813037250717592	-0.24631879301824	0.39762013714082	0.499379422352347	0.64659820749926	0.054428535102016	-0.150741846493703	-0.559147606691293	-0.175972660997768	0.932273371932177	-0.75111111452682	0.1013241056119	0.642528824390649	0.040466866408334	-0.178829143060545	0.566426539497424	0.440482802993037	0.160684147123729	0.170281480728904	0.243794362380445	0.768781884640505	-0.0761427499163831	-0.0606548341369867	-0.160944302914843	0.268912597717027	-0.395876138503417	0.223989992054257	0.286912248635122	0.118711790736177	-0.12426738767947	0.00681712474404043	0.413335257559868	0.460456140985606	0.201305506520619	0.213950139451877	0.480958757558867	0.753216679112377	1.21337855324637	-0.144680239951529	0.558445316232498	0.053531794601727	0.110438818777472	0.717975629606717	1.04942183431065	-0.0139552552340518	0.89252593488394	0.370506113990379
O00746	0.0878831818011959	0.541692040187558	0.0321591703565646	-0.440333375371948	-0.0495756976169424	0.610121621160193	0.359804953776998	-0.156488825257452	-0.254444019970324	0.515070525215582	-0.250127645075749	-0.116091675816361	0.17991592037752	0.00479795701275665	-0.0322411694689665	-0.00388159626303014	0.778091528379211	0.306196052570247	-0.0544270926282161	-0.337836874496106	0.666527671272523	0.544484135194724	0.238941627323662	1.090386275359	0.2119518282062	0.159039205675806	0.0695348612091964	-0.00433629969612703	-0.227600869815294	0.50624016997151	-0.0325088600978876	0.147772337097728	-0.522831477112382	0.65448683511739	0.166053900160919	0.149466252786202	0.0717104089559057	0.469978786444057	-0.477737929940594	-0.156461152302373	-0.167272319138865	0.00567441015585624	0.123588010478646	-0.253930387453456	-0.33478114630531	-0.235421044383065	0.0752809426329341	0.0833704072975811	-0.0974592046936604
O00750	-0.0762267924897398	0.114624422048853	-0.375299575472345	0.0292348246550368	-0.00333766676891329	-0.140718916762433	0.0827088884066588	0.289200793994708	0.27421943146016	0.097809096729435	0.0456365454568291	-0.145483408109203	-0.051666298603617	-0.0407545409477869	-0.402751203498409	-0.100714230055672	0.0944114229964068	0.411383649614053	0.241161039373275	0.195561846430973	0.287870340696742	0.0182256947063464	-0.346470889000729	-0.122298890947571	-0.0446331578878646	-0.351988177949897	-0.145338069456947	-0.227005371828471	-0.443645106895372	-0.534332563450461	0.238128226645863	-0.0499085819393036	0.457720998292926	-0.17998286499145	-0.304575391385067	-0.381875838239125	0.397509378689665	0.149376358758807	0.231345549159993	0.249245347496219	0.216082979850089	0.749929324902871	0.325244647312319	0.34249471112937	-0.505947916398222	-0.364711418597166	-0.368392989661531	-0.326013494979412	-0.309562482760488
O00754	-0.0444813181709207	0.221511191673514	0.521227338366546	0.353602902503264	0.0445210937942516	-0.371126831709319	0.293509149645928	0.0592698244135069	-0.10525946390306	0.126845754800235	0.223254210909544	0.381643246175829	-0.657790937064827	-0.650369691309035	-0.336247138451008	-0.398567182828802	1.13279316968778	0.058218200774266	-0.116077349476819	0.262368162783518	-0.115090307781742	-0.224209501787964	0.31558496337056	-0.928384057694869	-0.260895787027937	0.789082641603502	0.520200342402647	-0.0343658207081494	0.378981115541231	-0.19153843205658	-0.21399020757483	0.232112216173655	-0.341260076382886	-0.251571561231742	-0.12511509864894	0.39137166103333	0.00887795346426021	0.160396111002868	-0.0546903619810442	-0.382159159626737	-0.360914004090205	-0.265553477314782	0.0828518510724313	-0.177447024386138	0.224133616822167	0.53895079919451	0.0930869084586911	-0.401450203480938	0.498322024394351
O00762	0.829647027650676	0.665633352934913	-0.121949517876971	-0.522624930670428	-0.12843159013344	0.266040981492398	0.0542072548485923	-0.443255198155823	-0.563742469345077	0.452652799486695	0.281935706908254	0.713499874238902	0.203111961654521	0.163280954526948	-0.0317821830694498	-0.282392481769739	0.356807153352849	-0.16897762035185	-0.340547916337771	-0.13271443435995	-0.0510187321960852	0.210699276215789	0.274332752601088	-0.500803201083006	-0.0342489798749401	0.460424370061312	-0.0517038965965292	0.523474304247207	0.282743870629394	0.399208514032438	-0.256454328598163	-0.147717871279566	0.621646218853819	-0.138132350753156	0.327531717117267	0.555089243020504	-0.153492496196203	0.377071718074375	-0.0748041697427105	-0.385594140184075	-0.492532720600115	-0.348640077896329	-0.28300506634151	-0.411976425170351	0.429794063310938	0.293453341384934	0.0551192423603875	0.428700489241789	-0.275666145688277
O00764	0.0120685737797525	-0.0380275172352529	0.566041513745164	0.132233885423244	0.242009630468226	0.148386756890397	-0.369661720701181	-0.372252927095707	-0.0145753661183513	-0.0162642494260886	-0.128919271349046	-0.164414240810968	-0.181874727821569	-0.0923675307700722	-0.0446798721262953	-0.0863751107420205	0.762934000133562	0.511828782549383	-0.209063545133369	0.18844572711666	-0.189454848025824	0.234481257957367	-0.192075160090549	0.383915430084861	-0.114460388213713	-0.00880479351806251	0.421824077462976	-0.13606516815613	-0.417067137107279	-0.0827110409033187	0.219174287096745	0.30455685595773	0.174160415318875	0.137328726120011	0.629394517614046	-0.010133260848415	0.349331678045282	-0.104574706184395	-0.0374307761220262	0.379626824589777	0.130083920347041	0.444507043836886	-0.563569776124148	0.052357842240713	0.471512557858119	0.176410618863794	0.129989173654084	0.398982341247005	0.57736786544473
O00767	-0.560930014041986	-0.015954736587116	-0.630766289220201	0.395645196651614	1.2580699274699	1.39546414635489	-0.0127434547356818	1.76992780226968	1.07141353648535	-0.176366431829473	0.493285305336494	-0.0745703029817075	-1.01434972540276	-0.554385453596172	-0.975481122802614	-0.849899375809198	-1.25008623576706	0.765888101790127	0.750003162197562	-0.781831334720666	-0.858128597960527	0.84362475830216	-0.866453308083543	-0.461459925610569	-0.720008050583175	-0.925743019790403	-0.447922529509021	-0.928315557267908	-0.792836325651582	0.445177269436891	-0.481661255428413	0.0320154178362635	-0.672829070741282	1.22787759721999	-0.507628898005607	-0.611032676152324	-0.188172806508683	-0.89814714642088	0.399150156132825	0.674089560294229	0.185728266224581	0.538373879344902	-0.294783528776293	-0.591610203476483	-0.227161162305494	0.152158890351578	-0.261691381756599	-0.0155369345501536	0.465570581628318
O14544	0.517788271517122	-0.153979830883536	0.173665937485891	-0.0109464709927944	0.0588079817536237	-0.136433496810927	-0.0529495152320151	-0.149118819902778	-0.251800253315102	-0.140751562869876	0.0797927681336396	0.757199862934519	0.74054352120507	0.415689049789518	-0.13351849691939	-0.275776101760861	0.33369568404061	-0.190316245849862	-0.785485773875646	0.122311500020034	0.170713703004575	-0.222691956595874	0.828181659856348	-0.599741780591179	0.0177782243709808	-0.26192684239469	-0.0366575752054347	0.138400036620935	-0.248586658663872	-0.141098185972969	-0.0816667673188347	-0.235031883509806	-1.1872807280212	-0.290192314153648	0.312054024630498	0.0446787093133969	-0.0133932004639713	-0.119036288252979	0.00850548705001075	-0.171671738133429	-0.952895079862869	0.204467807412201	-0.110036134765261	0.218726349461696	0.371569061156876	0.525725917733239	0.755929494545745	-0.18734224645955	0.196639895900979
O14556	-0.165937835180346	0.0833640459480908	0.208973179203287	0.491726416745902	-0.166211076271428	0.640583348295689	-0.190329439939895	0.291618606368772	-0.424165724582696	-0.320436947676544	-0.149750371298874	1.28859534190687	-0.165118357234677	1.30439526452678	0.123103228419387	0.307080170890865	-0.193190233038991	0.978682292791233	0.707781980508871	0.850578148709426	1.95591222551486	1.27773497280012	0.898806800952772	-0.200709143114813	-0.812038955469564	0.168365412747549	-0.374919591319544	0.0985411899806737	-0.556956824463382	0.281440212227899	-0.181051583391717	0.302061173148809	-0.379417121712193	0.880325198868964	-0.404624594828428	0.405145681106483	0.125327426627934	0.155925599480428	0.582212699919257	0.032544910106784	-0.253855307580868	-0.126383780972475	0.107740342176317	0.226064792157764	0.0529882759160559	-0.329277157007998	-0.357890797214213	-0.583976697576988	-0.0975380685041664
O14561	0.182950197098971	0.192955527155256	0.169979748450375	0.0666920111473435	-0.706427233350849	-0.818364070566299	-0.867808901861446	0.289671112528752	-0.329531827123583	0.739556665808659	-0.250205521359805	-0.427799697787165	0.163907651260129	-0.340262486580559	0.0916817954797839	0.0283128510815867	0.0235062035237396	0.705830343624675	-0.220878674110515	-0.331152361024744	-0.720507437989198	-1.49311312243633	-0.725733019286436	0.42813273871487	0.150248085958017	0.388706226457931	0.269200291982117	-0.103949866422957	-0.477420830127612	-0.872920904011469	0.404636505754911	-0.20263918709774	0.0111826179486845	-1.00945248753562	-0.424464992408698	-0.303879464345434	0.177270207183533	-0.128933919518095	-0.0275995060571337	0.00616209805093479	0.205399990061264	-0.672032691301837	-0.240312930696422	-0.224799378348298	0.293969438381747	-0.569790265127403	0.362192712365301	0.171060477671898	0.442592412055053
O14578	0.305481183155264	0.525125557003866	0.0990872123012027	-1.31903787908672	-0.546330937434872	0.270589794912472	-1.18133656043345	0.110649681447247	-0.696991591445921	-0.228027578877892	-0.361936008734609	-0.173912681457048	1.41621144377833	1.09529215771972	0.167633715562426	-0.116821607132249	0.255806902594358	0.19225180978487	-0.13646696051251	0.00894324005410681	0.333709854518634	0.157066976921147	0.240774992676608	-0.0337404664858786	-0.473139957380183	-0.291539452008621	-0.41189315783681	0.155663082862764	0.154956773215608	0.107832041620909	-0.771098006480896	0.0684371040819586	0.373545577805703	-0.0209080898382253	0.0756268827505625	-0.11997504740356	0.168575498027473	0.21928283871204	0.0840876673415541	0.0305767590157422	-0.233850172270252	-0.492854019056306	-0.123394126493645	-0.0859231968976826	-0.379407761022781	0.261818180531214	0.34883942946458	-0.231602551451342	-0.0902455263331282
O14579	0.382402246142184	-0.284436025702215	-0.0398937926067787	0.0293781927408572	0.767727264990437	-0.198233431664948	0.169634288333429	-0.496958785362625	0.698045747758929	-0.0638409983633077	-0.56715490903109	-0.0282842973795128	-0.642838568686043	-0.910010889503057	-0.324707363867929	-0.569594260324551	-0.226778540510258	0.0740829522761423	-0.499871784191021	0.0699117806014363	-0.00426480572792646	-0.672520259107034	0.267388261411044	0.0754350635881504	0.239236752957965	-0.435544239664211	0.293183472278777	0.111626461136625	-0.435356777610301	0.309011350468636	0.90401998870034	0.1286802723492	0.0430969815429354	-0.0509147774320397	0.864092659994733	-0.194240880973382	-1.84568044172598	0.446741503200277	-1.19659862126591	-1.16720602777675	-0.429434523810596	-0.575890191874033	0.248565981386457	0.268508415240192	0.521990130815908	-0.0239049428081694	0.222388477232782	-0.0663443932106824	0.079914556807025
O14602	-0.202508754460947	-0.176010258905626	0.389564912164372	-0.540184777119606	-0.0990756499185244	-0.518657609366866	-0.333477543318317	-0.0567042009710645	-0.907251181547647	0.101758988607739	0.412370334469082	0.354725094947166	0.447314611408222	-0.15560934787767	0.250478306768461	0.0621927002997108	0.331940782564885	-1.43250630856546	0.0146464888605335	-0.484274900178139	-0.568209010912329	-0.852807176897311	0.359684842504431	0.107605117792898	0.241538514002539	-0.171660002611682	0.0482771361653141	0.188377035505406	-0.012603905563849	-0.572519657203225	-0.707373355015011	0.0742317636880742	-0.841889186912339	-0.245923718243314	0.27303065672233	-0.0216485635693863	-0.842381362130624	-0.887859245041914	-0.667155979203952	-0.560363780765129	0.233284107852093	0.0289739880162951	-0.133764216168131	-0.995000886018511	0.214570365233329	0.116267938215695	0.188376489068113	0.371812417838446	0.382035793684208
O14607	-0.229963346658202	-0.237143622135421	-0.248405886541273	0.102729096203432	0.370576797470988	-0.722699240891316	0.248389222083497	0.118063202485486	0.39472735416819	-0.550428732096324	-0.283049683584202	-0.197238265123232	-0.0483707293986389	0.00633035536295379	-0.261808622061151	-0.614160094839603	-0.165191655893363	0.383378987338338	0.360592370538349	0.152117025038657	-0.482839997015064	-0.0621968423179876	-0.308935756785397	-0.506688869985499	0.159054008808564	0.00499156267330877	-0.256396130273798	-0.622212881623089	0.0248923623760457	0.180738630467907	0.115588692143754	-0.133265284246458	-0.176964972808084	-0.354913024437061	-0.0563462574266571	-0.252491780937195	0.832993191963016	-0.399946280341058	0.33420916871114	0.23050689540168	0.135525787618557	0.879383651852857	0.563973874354204	0.410301734537402	-0.258754859783778	-0.317018978848298	-0.318792603463383	0.0426270162901192	-0.0613333488020781
O14641	-0.0194779112373853	0.258218928948578	-0.476603955518229	0.0950405973491426	-0.0848472455974437	-0.155730682842316	-0.696381421465876	-0.0769035364345028	-0.172879318784469	0.155252602906678	0.155408520843993	0.0896522378235323	0.48077100634071	0.176649156700326	0.0715518710928029	0.174734463016105	0.334248774351596	0.25497205737389	-0.151592433579974	0.226665233177077	-0.0479983510666252	-0.161402039766461	-0.757228740400534	0.388350824321466	0.169867403979326	0.233865695638612	-0.292008698257907	-0.34413762385472	-0.0950608108771307	-0.23284194900942	0.343383563068983	-0.00621579105535042	0.469577574381268	-0.137338169970927	-0.263249301613296	-0.464987425018112	-0.116515952402445	-0.125854568697717	-0.194428468561819	0.276465300002731	0.295435103986832	-0.0347776576446887	-0.0968731125275839	0.240419594867177	0.24341957892352	-0.0602925782560839	-0.476273853478146	-0.058980680623946	0.0357753864772306
O14647	-0.677540599710248	-0.590105884301321	0.158206832217881	0.411590122170933	-0.0218655426236655	-0.0412252755749247	-0.090608129214245	0.0888098670078662	0.599057986956559	-0.395183411071058	-0.0174769232126671	0.664485391980956	-0.660381561720177	-0.653549373194465	0.311311837461295	-0.28811693323269	0.120709619939515	-0.784619641515105	-0.282618598414327	-0.450310488370842	-0.420534031196586	0.763155268539296	0.178586669385059	-0.173492854883924	-0.237048779393259	-0.334422726006011	0.410041037617957	0.0403056079548481	-0.0398564298817642	0.166788612755999	-0.145645367778434	-0.332386675595966	0.408574853399359	0.231826969658307	-0.392327992882393	-0.135439317023151	-0.285793709345863	0.0942419671041731	-0.651121549340894	-0.383631610008243	-0.0390486582422752	0.481724295736282	0.301258352421645	-0.758374746582929	0.153544559011674	-0.0333097037299783	-0.335581130205542	-0.271143841119293	-0.236757096584962
O14686	0.382394525398667	0.0934246653458482	0.186474728596252	-0.414774361773151	-0.659319692077307	0.40171222292139	0.225150042045916	-0.763581632868929	-0.0446371751878376	0.349810198619563	-0.575291709659617	-0.768139454041987	0.16529958517382	0.55319244967261	0.400092294044803	0.363815265348152	0.0272439914991493	-0.269769541223413	-0.545056480152782	-0.334354120108328	0.525107829961252	0.344843561216444	0.730214999810436	0.218947289516153	-0.560832826524284	0.502907457014443	0.510132540260741	-0.211359776212008	0.35919839064784	0.741858081601868	0.0686437817294573	0.488990067850912	0.0784001657698166	0.175606920727604	0.212927098981847	-0.0769878055722597	-0.175822865310113	-0.164807692065986	-0.0391091897544302	-0.739015767988309	-0.165012700044473	-0.384546195573085	-0.666089031387188	0.145814088284792	-0.435492276303731	0.12090342682668	-0.0695515114253216	0.628393538138915	0.768492209981121
O14737	0.135835007266615	0.191910090118927	0.0394682291748375	-0.123930973546377	-1.45416762750844	-0.42949372448597	-1.44785717306147	-0.197707726438081	-1.17686759589059	0.269588096560433	0.0163804560106764	0.573801529964586	0.74792482118187	0.5817826291191	-0.423167693190555	0.143591629207851	0.116747212040824	0.103643212522218	0.144923949857453	-0.550064544271135	-0.393911023518601	-0.381334709736698	0.149841860750177	0.198825082719724	0.0664761301485288	0.77108364586812	0.777846495455699	0.889337898947617	0.466218050466997	-0.132838457735856	-0.0339043290468027	0.71885890216134	-0.565435154504335	-0.0336437961452525	0.352629204379831	0.0570362164274929	-0.507790557779108	0.309333798066547	0.278507685001003	-0.510180301471501	0.14640576803539	-0.210793491434094	-0.0307248382235392	0.0779207519469816	0.367498806579082	0.2938687132625	0.502421387712047	0.686109518326264	-0.124880081154264
O14744	0.262403043203936	0.435536796451007	0.696608770839498	-0.042358229957111	-0.485828706538741	-1.33746327567116	-0.464999063886379	0.536467453820322	-0.382753388874731	0.00191144812247271	-0.662442609251142	-0.598500500149194	-0.177094527075996	0.100591253948856	0.518686447183598	0.140909431919757	0.123219228816727	0.178732907793883	-0.00231927365809004	0.0948183431327015	0.0751849395021039	-0.196312737233394	0.598144716401486	-0.123621966078814	-0.476553610837325	-0.297114861698927	-0.859775355518728	-0.219726722799808	-1.24264683408532	-0.656792749815105	-0.995532235660687	0.139816778826515	-1.61399051557005	-0.894094413452642	-1.1858931569284	-0.697738211968086	-0.0610140937741468	0.179326832303767	0.0217019392449659	0.0331839099711873	0.196004326088175	0.166692307183856	0.133353944649861	-0.0333593025119386	-0.627686844678853	-0.0625232925750024	-0.485538070517739	-0.440830608594528	0.466920110557663
O14745	0.158459686149136	0.210968673514703	0.536138284578991	-0.0808765528120546	-0.330460507667149	-0.137043466978337	-1.01458885303648	-0.262387311392772	-0.388620549854064	-0.24272436849746	0.0245883896404597	-0.56640855768554	-1.49310253298816	-0.269252513101437	-0.170946801111109	0.409489367950435	-0.00493894780487603	-0.347608551890665	1.00166670671887	0.972860394557621	0.233450536917094	0.275867452719324	1.0570818813438	0.0781120734811414	-0.145795724604239	1.07848123975918	0.408810208137137	0.343527707401674	0.498853211393003	0.42077328189618	-0.0229673095086262	1.0942207400298	0.374017761897084	0.358279264540232	0.518685423442719	-0.320046290640598	-0.625671432451925	1.22769525413549	0.0310370582904164	0.00725104047825798	-1.23291458226479	-0.424805372537286	0.28807066205585	-1.15007863108663	0.12575951043105	-0.776545244185292	0.499939857843114	-0.167181902003358	-0.0859658738855087
O14773	-0.188191507337123	0.306553734466285	-0.260240375170724	0.00311720110934282	0.23800660702061	0.0244780834853643	-0.333056058572393	0.256218023796214	0.214898530079958	-0.3311168630198	0.237074394162608	0.251386965492039	-0.129400679142671	0.0386197680722148	-0.160850377197263	-0.33700881632778	0.194218013737057	0.610460670375384	0.108377493223351	0.679316690649701	0.398321372151387	0.522683423710139	-0.165641100694161	-0.127822560231369	-0.0969498694921527	-0.0756815894085909	-0.244765428849576	0.124689786131046	-0.073154797721448	0.289685234205749	0.443911815433078	-0.315157719094217	0.43043030002759	0.363633340838823	-0.168504441637073	-0.266580015270007	0.555336752219166	-0.241298857642678	0.169989490885318	0.521584294343649	0.568401580602904	0.469223565452832	0.797730103753466	0.235085632148895	0.219510840719354	-0.0485142060028266	0.316935969001277	-0.253227971415776	-0.047055668902144
O14776	-0.285629217408088	-0.198827967522713	-0.168319000427986	0.73375408939332	-0.00630483655702745	0.0868952626024589	-0.220607854418846	0.0789344414994055	0.181812702563401	-0.513010122741382	0.286652754575254	0.0820339157657526	-0.814305349087567	0.311594832915037	-0.52539310745641	-0.0572770848927509	-0.704696693765482	-0.385496740994847	-0.644115936355226	-0.505905800987528	0.0936230195483949	0.0620784169315361	-0.289223530212206	-0.839745162943106	-0.236473073864617	-0.471403341092165	0.0441366236153334	0.313608171365816	0.0360551795967032	-0.194212743870002	-0.0324680569467045	-0.408221156554607	0.457801791386903	-0.351315546432444	-0.805391759634462	-0.592736170309286	-0.841216191698156	0.268478289005824	-0.797845946607659	-0.501909102546295	-0.972188263669315	-0.55987453057951	-0.626596007457563	-0.473018752549015	0.139796869442234	0.310490319673255	0.928026626654811	-0.232442448206653	0.109636603858925
O14818	0.391544948455234	-0.706496815374182	-1.32967873003747	0.247395318097963	-0.143950747838137	0.0826440397102114	-0.11871254075737	0.324158878698507	0.818585851994358	-0.0278859980191388	0.432563489925907	0.443358631942585	0.509750366537804	-0.284398551948004	0.311135216636567	0.235900182497517	0.234837575087799	0.248100567643138	0.34980912026346	0.165209048073757	1.06506139624651	-0.0961314949655149	-0.160347520588259	-0.962589069022571	0.225391035257958	1.51601838659959	-0.0131274336062663	0.443125822363304	0.127478984239141	1.00737168124618	2.50272900327332	-1.37439417657727	-0.182647254859424	0.761673164935613	-0.952710126753257	0.0881317663544468	0.20838469480913	0.00139683614220457	0.230130808480759	0.163689307101252	0.209318626603496	0.155761355480754	-0.333923287348341	0.714811163004727	-1.05774858336891	0.475663967978458	0.9228376128502	0.295737385461553	0.116306364249618
O14828	-0.466317273402203	0.0160590896968237	0.299376222778227	0.0465203165962575	-0.0694505263845453	0.363877453292701	0.00238124236936699	0.159794522391737	0.246773665030338	-0.436235313048659	0.111834920440983	-0.273328432233979	0.435630475675918	-0.48740222359112	0.762646484424224	-1.21428244403051	-0.433383157081064	0.56841231486744	0.896421465168538	0.117233449233411	0.972591005091828	0.667856176329693	0.309275181726894	0.210181161732664	0.276334954343117	0.277169776690963	0.0510062537642886	-0.0462344673558558	-0.134279501370437	0.419266034030817	0.586128137758241	0.0109754292025024	0.0351725870017144	0.407065999845159	-0.23565401345623	0.185807285956042	-0.0296221602803493	0.012996302403806	-0.121049642611179	-0.0830605164788897	-0.217623359981692	0.0508446872248555	0.779860267205479	0.757718852772155	0.309397837387841	-0.356614513197809	0.0986481718576844	-0.0722212642878898	-0.0756531786864862
O14880	0.959659183030451	0.706931560161533	-0.287871808854029	0.30474933147397	1.27928406011558	1.14088687321949	0.462155295702368	1.36965053141204	-0.0723598603101452	0.398877400066768	-0.637336241838861	-0.165891720467431	-0.0412553881978648	-0.477331531389204	0.2576555847354	-0.21429263027954	0.742151216027045	-0.0407465705490514	0.594763825626593	0.720144571704583	0.444240802903198	0.75497366013528	-0.426552123124921	0.366109686711264	0.295216190229655	0.0855304941066437	-0.712996381439339	1.14794883448154	0.897721735470186	0.326303057662131	0.341430717938198	0.215302632860252	-0.021749259129925	0.895559593820019	0.598091898109719	0.352198021242168	1.19323056952123	-0.157520279133659	1.21247755921604	1.1708189966778	1.13193952929903	0.714410089802687	1.2852971602444	1.20803820534348	1.23553200203636	0.548083545984312	1.45629850204795	1.04865084006728	0.300983674957208
O14907	-0.0175511707345011	-0.747832579659206	-0.0129142659339877	0.0990666951426273	0.148451227266596	-0.830797812941993	-0.612320877116369	0.133733286706345	0.0143512605887048	-0.519218598795459	-0.103426844452629	-0.508876821414599	-0.534705295057618	-0.514945949478365	0.555701691097515	0.0168992695143042	-0.438455659187492	-0.495654739150525	0.246309923161367	0.455194740121498	-0.220247833351647	-0.29887543766237	0.413815176428638	-0.607348512019293	-0.493167774991283	0.299431458829724	-0.0065650152681663	0.18084702523862	0.492878862149536	-0.271670182056257	0.397875563441512	-0.44421035966717	0.284495191383545	0.228841947680134	-0.311226996529768	-0.789271727035577	0.19723076371134	-0.499016658549891	-0.180775725579189	-0.235751519077818	-0.0568894665849055	-0.00974331550890192	0.077405790294158	0.352764959189918	-0.0752417451244177	-0.940534867498958	-0.814803010535184	-0.279515432998824	0.0690439607717389
O14908	-0.966044848987096	-0.800586989294134	0.345273212316892	0.0551152834135771	-0.0149656699242027	-0.0395929806188079	0.0235555962387954	-0.139101402376153	-0.414767143919464	-0.598672125024888	0.140003936948472	-0.395552873707562	-0.110626157464099	-0.132818602605836	0.0520881593732972	0.0637058540576942	-0.252644140020515	0.252465249242748	-0.128951203368428	-0.15761244904406	-0.440941113179462	0.0369355745747864	0.0466953199220731	0.0173699156257398	0.557079274806844	0.222350417381703	0.52052949447295	0.496059357453073	0.18441003275278	0.171042318549094	-0.0772856890609315	-0.251349307371749	0.0113687108136226	-0.0743008141620634	0.0222157056715975	0.256789660534734	-0.194727313154849	-0.560346214228125	0.0707886259572589	-0.314174362127841	-0.503601963243608	-0.33260141843109	-0.655757955439009	0.21955229058579	-0.192868110327145	0.284180014522315	0.228616430509256	-0.176873190332163	0.152131422505742
O14917	-0.244788205812474	0.187296918095585	0.336240559790182	0.0675579077642842	-0.55543163692828	0.0129187649976025	-0.275080427842779	0.0339374001356966	0.246977010115134	0.351060119238513	-0.267014203810212	-0.340330819948444	-0.21604320367769	0.252134599694573	0.236403273378944	-0.118162366171969	0.387061139281527	0.417935628512583	0.168709754889353	0.249230673498694	-0.294057342319781	0.160720387040848	0.0631508190234513	0.0904076011870338	-0.392932549897918	-0.160776833819705	-0.643231230773252	-0.0952481680398925	-0.148841951511812	-0.342177619297321	0.417098870679069	0.223012951429195	0.192737286308546	0.085510110944831	0.0741636202358786	0.0800533686818816	0.239854474521292	0.303681789159576	-0.240315630862593	0.500481261480275	0.12608023587546	0.294697121277245	0.202125702314387	0.57559795617393	-0.195558371266699	0.0260017046264725	-0.235433609123565	0.0616721836841194	-0.493147758956842
O14925	-0.209093207364331	-0.0127623766522734	0.0155882875383584	-0.275541654964557	0.495957180934574	0.551541900953382	-0.230162145326453	0.277571480118556	-0.0116294597534019	0.0853508933492836	-0.26499360792521	-0.256944489174355	-0.012881778102913	-0.121911391404844	-0.0764301410578854	-0.0237526558268268	-0.070872948756959	0.126645391699333	0.133274798383339	-0.235705011059425	0.42387544297435	0.375583549916357	0.20862789243164	0.470668491349144	-0.176071041744933	-0.380175909738007	0.264380392221213	0.407972134128757	0.137817522055029	-0.172283283086327	-0.0841226537726453	0.484600840120998	0.0929147201450433	0.338593682222408	0.00893894167535877	0.15006327121251	0.127587116155465	0.684804838892463	-0.187290657705629	-0.179161956129555	0.0238680995845469	-0.106997647685216	0	-0.06096846622899	-0.109324556220624	-0.0597559833157045	0.0290809505782191	0.192985017077053	-0.344669838259683
O14939	-0.00195269125211165	-0.145754200435657	-0.105122715136342	0.454761284398263	0.269121037528108	0.0371647302008325	0.473406657870188	0.0446224198140376	0.287277851570469	-0.244870146129408	0	-0.51501153529474	0.110422089784347	0.0977362804713598	-0.0724253229284689	-0.164443658782991	-0.0930303012115775	0.0108345753141343	0.130439692055581	-0.246105758485593	-0.192513701110612	-0.381220151946818	-0.163304167666643	-0.0409403456068035	0.114603165390029	0.42643244650943	0.464251979846253	0.32786985820758	-0.472765681083766	-0.272992032717136	0.349001564886273	-0.363907078321299	0.215022079925778	-0.470817666215018	-0.383963775051281	0.428940534868338	0.113199125594615	-0.870470100280998	0.168890635249846	0.0788615045808367	0.210985759158919	0.231182389751175	0.23395323028067	-0.662094233866903	-0.205204277374484	-0.543150534925381	-0.871944790968504	-0.188107900428469	-0.604314823186602
O14949	0.271222061579643	0.380820125440876	-0.732358935886202	0.724620316250066	0.597446829538439	0.353234023437045	0.135861264309559	0.808977130212217	0.671776458885	-1.37022484644771	-0.418849276209625	-0.967106684140262	-0.00207094944652253	-0.5125080382677	-1.79422280423316	-0.473479946070982	-0.261659198418675	1.24068856204912	0.0148588780597149	1.23110728215978	1.61442419966526	1.01868970743609	-0.326400108456198	0.0590895793275539	-0.775057653451382	0.479705231075972	-1.35082850746489	-0.315664442605348	-0.0626171345517706	0.726440289868927	-0.608005958073471	-0.401126762134594	-1.50009172484123	0.583605267805679	-0.667574029509397	-1.44148972509933	-0.698396464948351	-0.442778460606572	-0.280471716539231	-0.788820395527549	-1.18764470633044	-0.0341723335691391	0.359663182858902	-0.225977934419791	-0.26055330206771	-0.283165698653503	2.0420925188522	0.991696519863747	-0.78385662770108
O14964	-0.239412837595617	-0.0517304100560141	0.232340905228556	0.358698340853546	-0.197111976692555	0.0494598574130884	0.0544206720474028	0.875521706278645	0.375741233915894	0.371688085286413	0.268125867464444	0.264065219640829	-0.103015633019086	0.10710020087454	1.04650894535226	0.275589551897863	0.00350965419565527	0.495102372172086	-0.03844257865123	0.323984714441635	-0.630681649591863	-0.102594455865233	0.469029306048336	0.134466196506166	0.175665916907979	-0.418411714436738	-0.139418634366941	-0.0273534182491806	0.0345475783601666	0.940426942351216	-0.190404268638096	0.239319460289128	-0.112862196414575	-0.533288707534811	0.0437326336182553	0.444857507795184	0.566373024454171	-0.0832197090083082	0.167485040874229	0.400484093642511	0.378719041144949	0.592947195892492	0.900043756170247	0.555191513109282	-0.265452218679672	0.0645000140387963	-0.0239826204807397	0.157885554984755	0.0789107710980843
O14974	-0.29057349880588	-0.00669911595424945	0.163977790382375	-0.115755172629846	0.263917431536722	-0.257802130689141	0.338253677159854	0.18915088088022	0.244513460141857	0.431819486021175	-0.377255049676704	-0.288217321601106	-0.216526124637762	0.301347790406475	-0.166980380101499	-0.242858060667382	-0.108023753538278	-0.265236924306413	-0.226433063036321	0.378816719292876	0.254304660480976	0.212873841111471	-0.0964857714357501	0.188055782384561	-0.219083286915655	0.241856257372649	0.131954709000198	-0.237170219551686	0.882288229717012	0.489468813097751	-0.115169406990114	-0.295242747725798	-0.0457106590257252	-0.0339087952848238	-0.404389867709717	-0.14475054402189	-0.14278455409074	-0.334657521358875	-0.216654628857017	-0.267990975263687	-0.358823079475375	0.147030503548181	-0.434099991773471	0.392827449384632	-0.0788005823732406	0.0914295912513786	0.125485882940245	0.0496658432792113	-0.0911893275284839
O14979	0.765216037570349	0.521206590103498	1.12955096350991	0.176427105679112	-0.109447175155668	0.24771168662839	0.522534651933259	0.609221349758318	0.1574652124477	0.745024441364724	0.304029348351086	0.228909177169682	0.44554812169813	0.292815956209016	0.223415643712268	0.220350566665012	0.225689228253419	0.0715694528196986	-0.201912069085941	0.279134037653813	0.488450944605702	0.747684290619674	0.343594132941246	0.422398842872015	0.0781347378974847	-0.180199652641648	-0.0963776059835463	-0.145824720930558	0.424171619895831	-0.648919416033669	-0.0938181122531809	-0.0863589140942074	-0.446301345995695	0.108149524064879	-0.640770527445552	-0.0320480249887049	0.329193488995974	0.100500300782056	0.122758593101504	0.202120111767071	0.54631438443197	0.703345241684863	0.67614392569307	0.566055646880161	0.655677174162764	0.20757389622793	0.143178035850714	0.596011491211664	-0.0911799248003562
O14980	-0.515923974235369	0.258897634328653	-0.0502244660103936	0.198043563819306	-0.663293772820132	-0.249875389600931	0.186445913444712	0.191508336001048	0.0874737876472474	0.0100107997386018	-0.459077246040453	-0.11884026374849	-0.452807825232021	0.0573696610464437	-0.0395130831803017	0.379890671395166	0.15670430916731	0.0302926210401595	-0.00872726775572073	0.245974501881941	-0.169820989641086	0.520048348865396	-0.393758653269831	1.28022540383548	0.17693609841105	-0.261874148260216	0.266352228676563	1.192707727958	0.167948477611788	-0.175282847456593	0.377168509906451	-0.420618124952165	0.856797719758586	-0.286541273561433	0.115353160303071	-0.447077143740168	0.000945070296463624	1.36988709791627	-0.13730711283285	0.297867409632143	0.00724454797477664	-0.174391664378859	0.258463370492686	0.0813527616865964	-0.317532818623557	0.691963669170099	0.556062219159952	0.0884194443189008	-0.805774718691608
O15015	0.572806850508748	0.16971998338919	0.0886614984771643	-0.111281680872014	-0.129635331864745	0.209467697029453	-0.154712289548206	-0.107749000318651	0.000620463066838051	-0.121723799497615	-0.0552175299779506	0.638854241185557	0.225876927194295	0.0119546186365965	0.355100401615909	0.568527383548416	0.19956861580651	-0.144763697114118	-0.0530334408509225	-0.146670968828428	0.430574654147956	0.52181931592278	-0.0369819911993933	0.168901985749965	-0.0407586468426178	0.029969454032245	0.177400844215113	0.285423175324034	0.153888254098794	0.472346720691521	-0.520916066547815	-0.189190820258234	0.0663936588797151	0.252256276743591	-0.436757980719349	0.299377182883817	0.398095099491839	0.160662050588095	0.0340544899467261	0.0141514104661466	-0.0292869469952219	0.106690990712837	-0.240216295009307	-0.116734577369099	-0.131308870129984	-0.27295694949025	0.048377069177489	-0.0956696934256146	-0.44174507209477
O15050	-0.335977094871665	-0.356397184805508	0.243246316454638	0.425526634435307	-0.286860034837773	-0.309461986579704	0.333095084821975	0.0681427712532331	-0.00375175354018513	0.651219307885405	0.56352039240351	-0.00895771411745896	-0.412058136909559	-0.536435920389526	-0.0555346799981056	-0.0965195611938838	0.231630793636157	0.0188848070480539	0.0994528114416478	-0.0736539248085968	-0.807030384012486	-0.180792058235811	-0.463011407824664	0.74277605150628	-0.214286422716507	-0.386691174653934	0.284974259144456	0.0285582168684077	-0.53980177290494	0.772449037719714	0.897686894794881	0.321619475084515	0.193340047940794	1.3083328205009	0.90808431551045	-0.335741319052196	0.0487654896388158	0.557031500027456	-0.479087617875575	0.821313875196665	-0.133501472699029	0.102617578016842	-0.187400439778737	-0.0862527196798576	0.47506678829535	0.581228539426827	0.144697779472395	-0.487676268901323	-1.13953782742494
O15062	-0.274913690064243	0.260311922576896	0.698512034537778	-0.459376083673081	0.159061342756648	0.491760585791377	-0.0217139671703243	-0.475390293791288	-0.442499766432887	0.856913910968391	0.751674418713716	0.644444180090206	0.590305988267297	1.12688709152046	0.7381494269185	0.76068814466713	0.0758399734321628	-0.324338738156464	-0.726263664539908	-0.122054927416928	0.41983889987266	0	0.514222771277544	0.763273426243961	1.20475640046724	0.679754588048995	1.10739472598973	1.12916905011566	-0.294772269600179	0.339286937850667	0.205558510633839	0.553718043400536	-0.0617000108241415	-0.188057594266788	-0.286443719824618	0.112125842546486	-0.695107225312773	0.202827044075373	-0.599828762110409	-0.0327891074635331	-0.0555595610078758	-0.454083613044677	-0.242144493181445	-0.374550489799346	0.831884192346972	0.294703430814958	0.169346614452606	0.71029055420555	0.593206672951863
O15063	0.0617417551473384	0.310412751946282	0.211673238319808	-0.101548459968001	0.0876709445115349	-0.467573399974057	0.103503723237925	0.0185665682923736	0.0174607907565056	0.285084064676985	0.0683907006602199	0.106275932017763	0.164663992490871	0.260462894205108	0.0544973039594945	0.053039241021059	0.300074629968452	-0.534365190049739	-0.541434933780392	-0.308910471065965	-0.153815831531838	-0.344748402284247	-0.150255747253386	0.258964176583888	0.0828495837955526	0.0617422359850667	0.128260991143016	0.181958926982376	0.0768539058547155	-0.637752117082008	0.306294033120173	0.346561606812503	-0.431334881392844	-0.132460452046931	0.0463689900335791	0.141969468562266	-0.44817904509456	0.360681376987147	-0.522775264854711	-0.717822715440758	-0.385085013275056	-0.449604539720055	-0.474880565456521	-0.409111805733426	0.146326808391947	0.133491573058475	0.256649147632008	0.362577782539243	0.0413818986581582
O15066	-0.235958230381901	-0.290188311724803	-0.243823532671722	0.1031423447687	-0.100927146102792	0.436783614250581	0.25816836045894	0.205547645553468	0.355574751287409	-0.355061185029585	-0.325359618347237	-0.443748082360072	-0.321309483663364	-0.344489388511381	-0.574098711582866	-0.539753776457015	-0.117409586255285	0.332582950667112	0.350363110110257	0.15034930574172	0.488267849613434	0.196054401159473	-0.355890401358528	-0.486299963678427	-0.310900735211904	-0.205193346469176	-0.303581551484566	-0.369397876929933	-0.294470707220271	0.490082337459779	0.334895626323365	-0.490071382804811	0.25183301238089	0.568502111426337	-0.32919052114981	-0.382008748240529	0.272722338745165	0.160515259368015	0.360478123666885	0.335108163335072	0.328970636354225	0.370363660437271	0.195975051360552	0.370908587994669	-0.412794698518068	-0.528142776866714	-0.125934429545801	-0.418234685332199	-0.33417761252523
O15067	-0.0241710752369033	0.517593958745538	0.179850263260599	0.419884713193309	0.197063847662502	0.36225553460172	0.178663911654615	0.225651295919376	0.178190621581871	0.265176059884332	0.571734188040257	0.65252395852281	0.66723562771921	0.470314701053051	0.0858831168484269	0.581894317664478	0.289420777341858	-1.79325949593428	0.273916710383429	-0.0759740779321693	0.396834572412015	-0.297048636115549	-0.280372189596874	0.850333826187877	0.949829383656384	-0.156742591324141	0.305953893536444	-0.330214215832083	0.198767645693185	0.806616447926859	-0.348607979406905	0.579706556981118	-0.491815073864962	0.730725639837589	-0.0554673297359911	0.87810482437305	-0.47073506146944	-0.235551450143965	0.174523958508866	0.881058105701219	-0.370380780055823	0.114830725309344	0.381874782800416	-0.876544782974033	0.71943841021556	0.567751042178752	0.0884825458900248	0.516783903347494	1.026091821762
O15072	0.43662039671171	0.542705432669976	0.38566798334871	-0.157243043069505	-0.418928972130208	0.264767477254164	-0.00283466720391026	-0.922793705646724	-0.142230586557967	0.917546684366602	0.398047835503198	0.324893620815311	-0.465145067789025	-0.279401057277659	0.0552018470522905	-0.0721955490240628	0.562809902952762	0.142434640800879	-0.377544748907861	-1.04345883980879	0.092847494377463	0.0546607434439143	0.383712399927021	0.502860811472844	0.202345824790988	0.236586613609667	-0.269741903599937	0.183338133738043	0.46650199191487	0.331990821946045	-0.862081866438347	0.820540885412911	0.231946547313568	0.251206979139087	0.510568306498365	0.677108961886216	-1.10899475801028	0.955500914336712	-0.824255809637984	-0.802180504709196	-0.67259802349315	-0.854591782358841	-0.234555457074564	-0.238780513035259	-0.108456313051983	0	0.0816136352477107	0.187725022087713	0.0172239724034285
O15075	-0.186232283454978	-0.345943184697896	0.237978718769289	0.511341031070446	-0.0343190829336424	-0.0204399821152924	0.620175134412739	-0.224373297948878	0.514616000295748	0.303213658667216	0.0333076727167246	-0.377339488568156	-0.444462804217289	0.162079551840605	-0.244366713577625	0.0219121232262998	-0.379259327440248	0.217778456775367	0.41650841104804	0.406842988476698	-0.491546973918133	-0.493736044842781	-0.0897027728781788	-0.27074482491341	0.0857474564834019	0.222756265969574	0.0986195816609683	0.369698006497545	-0.00674399517700693	0.0129592227666742	-0.764049910277813	-0.395551800052373	0.463878827219721	-0.0935503190496231	-0.1459775534677	-0.256574171193693	0.445887244242099	-0.315554560935887	0.213798836328629	0.27515032311985	0.0968962579479586	0.128389809027093	0.0189375724636992	0.590776703421705	0.293492330902041	0.0831655231642312	0.290970150535565	-0.382273948937391	-0.00902738747310222
O15078	0.0718868446165908	-0.415632159328477	-0.081213899714413	0.0516355045749993	-0.147610355285433	-0.489376990389922	-0.0706548011157452	0.471787588797798	0.680321589163909	0.175706692551656	-0.372635080877922	0.0180888374337108	0.223440093406909	-0.615196394220117	-0.451873729506977	-0.921198109476404	-0.211969127988703	0.532891975497257	0.34411874464218	0.612426674250095	0.0695549259175706	0.517694620653657	-1.00976930527593	0.736263307564161	0.124405371506032	0.425975631298738	0.25897105743807	-0.540444337283659	-0.15436284909187	0.505998590835314	0.485206184337108	0.362608381181118	-0.628602236527871	0.102223178385902	-0.623287822045061	-0.521010772889588	0.285965014429251	-0.19625337897395	0.424824428531807	0.528473435508626	-0.221339787474146	0.306297400254115	-0.0593495238515896	0.285757465970813	0.140923838777626	-0.535206385195442	-0.377455992654364	-0.414114132516385	-0.304913338248193
O15123	0.128406864029737	0.359748286989347	0.106285735420859	-0.729255147805691	-0.320352357700599	0.342901372490564	-0.260765390836696	-0.50052151466682	-0.14075754333265	-0.339736915677447	0.221896148624114	-0.494652041024662	-0.148374902240765	0.249494418478057	0.111101248472929	0.0354450591065695	0.646587078590273	0.243332348547934	-0.396975460715021	-0.354991370502587	0.642710327788724	0.702786242563726	2.03426814183485	0.391270284704759	0.305485177712447	-0.262016654259895	0.517215906232943	-0.288667184631456	-0.251468594753327	0.276720620291097	0.282872252680317	0.516848031519158	0.573314936855182	0.476475820856396	0.0448258427233164	0.661948313893581	-0.120913311336612	0.0301875300158955	-0.136540049365501	-0.160513115259136	0.365490347536164	-0.185837355770569	-0.403332304203302	0.18515525989478	-0.150015612738809	0.0229234512557558	-0.0558318439527477	0.22958492826703	0.314110513177533
O15127	0.0285218890152053	0.449760078702513	-0.320853826780753	-0.208225663256343	0.0301336879902132	0.519087852823845	0.352407579853876	1.29928578051354	1.0076421279074	0.371611609801079	-0.346836697703736	0.125777428652387	-0.726712156876262	0.0288305896209378	-0.583226487099201	0.433416432988526	-0.170781722162706	0.386311275514662	-0.0110744690818652	-0.106354200156266	0.566672237645727	0.473158263177783	0.0536220552694588	-0.86418139253607	-0.386906067820654	0.773289351803037	-0.338488990418067	0.657187109618078	-0.606633368872313	0.537779463886546	0.477145060172574	-0.0923913203237266	-0.177940031090771	0.535004014394931	0.0685874483321489	-0.115097161674497	0.0411741498341916	-1.05549529397855	0.0422005089011277	0.182274540785042	0.0561303482380233	0.0677116264067519	-0.502385272545896	-0.316571794284758	-0.474023637606901	0.436566378189956	-0.294008487325294	-0.387170710725345	0.00212022012032351
O15143	-0.350270805783667	-0.177039492831111	-0.0140958195109563	-0.407882369140973	-1.26988497182603	0.693601980460048	0.234817204923772	-0.113652154787247	-0.381787818548263	0.0187029670514461	0.908266104667519	0.375916137492414	-0.494616984802882	-0.572934666678209	0.615897599304413	1.71346968645004	0.661033081232251	0.526447708953378	0.769054903987325	0.613093698254437	-0.0106577897901178	0.843886374515017	1.40074836590244	0.214433002672476	0.156812746149522	0.146664468649154	0.136845555711952	0.773323689240815	0.862126705297566	1.22742873320631	-0.162706137878096	0.297642728697644	0.543136837161835	0.684075391391202	0.56455136104842	0.858280787149996	-1.07375989263496	-0.419284570738361	0.789706828620659	-0.359770745391509	-0.878944250836123	-0.922717985788799	-0.535316443300192	0.081075472639607	0.512424817610111	-0.588848176504168	-0.168281776686379	0.157980464321997	0.50563273819473
O15144	0.0110221568247265	0.320578801398001	-1.10887750223441	0.328517717998889	0.715901441393837	0.0327199758080752	-0.548083842221728	-0.147670350775179	0.391527905145808	0.442512059408004	0.318529023690833	0.325807494835971	-0.153767508038921	0.415018403645095	-0.118720414126054	0.0684265914586081	0.404930781758804	-0.0637807036101355	-0.276055695826725	0.765917331242243	-0.160864160745164	0.354105689627792	-0.0741182239254647	0.325980674439147	0.0428586666050819	0.0132669543452105	0.127847558493392	0.463649669926576	1.34667387335495	0.769769698526158	1.15459516469371	-0.417192830800066	0.0654320668740361	-0.0942527606931921	0.255924420742894	0.212598846749395	0.580988098672819	0.228111355564309	-0.309388516866982	0.319558221186006	0.172344218608195	-0.0108308794681922	0.189481697879989	-0.419350839885563	0.23106440639628	0.0749162849165143	0.430805781603083	-0.164898514149307	-0.0267036889877207
O15145	0.538660794387267	-0.406789249937762	-0.183418313119222	-1.21910652207619	0.0034267685580197	-0.853357409268847	-0.0733176566302337	-0.160754715837882	-0.63032023436813	-1.86811262998304	-0.0684699282697615	-1.0118966209265	0.431165231911838	0.274687511424293	0.292794685893959	0.148549839311805	-0.142936886627036	-0.107936475458111	-0.444939268180684	-0.622387671504452	-0.528803245670122	-0.390650572814604	-0.696460367529919	0.137531348667964	0.142718288625387	-0.264384516359092	0.459946676326605	0.846446712045952	0.506290736412258	-0.138686046191732	0.6397478154109	-0.898950000299652	-0.229764527260412	-0.471655833792969	0.407482177490719	-0.0723735083589148	-0.417439557710862	-0.365789009931202	-0.476158209113554	-0.397227570675769	0.083705940503863	-0.161076926877505	-0.354176992651771	0.393961768366846	0.608914419748544	-0.072763432946313	0.578061749138411	0.129330249915789	0.39044054214523
O15160	-0.128345652113834	-0.97017090203313	0.221146134547997	0.290388415077133	0.358176263334902	0.302437685061065	0.653950622130074	-0.0948926440624299	0.0561335898874195	0.376828222721059	-0.280290846292097	-0.108296403377819	-0.107999895104363	-0.0112228011344115	0.104151197156953	-0.107885565564876	-0.656053982094776	-0.0474762283694952	-0.407076215522408	0.491249993724153	0.675943806949254	0.650249128585773	-0.849780970164123	0.604424758667581	-0.180403575324711	0.076373366666638	-0.110199970388362	0.147804573399596	0.105778943798368	0.518080073745094	-0.0479632114789416	-1.03336462450145	0.134498573729701	0.422542133453993	0.552069672637987	-0.206011647930283	0.393827015124909	-0.276573109057486	0.217890768456503	0.253812972898515	0.242144487876394	0.271782269944748	0.652450119874823	-0.079257044318053	0.554447864100249	-0.0222885480464982	0.752667285324745	0.504632503695471	-0.622888218004956
O15212	0.166495652371708	0.305077637842808	0.0447552946528229	0.0768545880506515	0.152242901210069	-0.205039020232435	0.227025938877394	-0.666179792005186	0.341297712871363	-0.70433225252326	-0.293504346061593	-0.204291026098202	0.166585689062974	-0.0320205531734251	0.19981435791917	-0.12186625896195	0.69366580425735	0.0755159315868502	-0.0630628770094543	-0.418781720801711	-0.589055566035214	-0.0394943623002774	0.333283228339911	0.307443875381297	0.49081944595553	0.00542232734623242	0.0511544149375941	0.480744605357596	0.896882896048161	0.599908574675608	1.3860202067442	0.606519894269453	1.21691006999456	-0.458157295528884	0.303826099132503	-0.095672218900239	0.305738929685295	0.00923627940137672	0.666595346845299	0.511824438834968	-0.166007979470726	0.482696158899103	-0.0187304070396129	0.149794104895809	0.17462515629363	0.227845872544304	0.0445060408126494	0.0201203909926045	0.0724553129361052
O15213	0.338840641304505	-0.368599800617131	0.085764565178666	-0.583012235669502	-1.08208706571656	0.20646948688707	-0.947184855628792	-0.920275184103317	-0.648144937408499	-0.379769718379965	-0.144045989941712	0.0231000187638424	0.720805743693698	0.420156353413001	0.226014397796048	0.0395686553858768	0.248600399648793	-0.490314760228794	0.10778661772089	0.316120123559658	-0.163500601924572	-0.371239050627921	-0.0303903121399802	0.315845692283076	0.388402019987842	0.518424955797461	-0.491273767080054	0.429933427218368	0.127172089376492	-0.521177540055966	-0.0805286831897681	0.730573898918399	-0.678207898578826	0.135867262430239	0.362033782785663	-0.0134877624815499	-0.372107589574591	-0.590391612707595	0.0167787710187295	-0.698389907891915	0.0633876797258387	-0.692783275295764	-0.911015477288562	0.194373482282241	0.380284583339372	-0.716844568705091	-0.504641742849756	0.273139833465154	-0.0709115923657194
O15230	0.098221097490613	0.0592743279812302	-0.113092515368434	0.159003477008312	0.212020958648124	-0.569371871515772	-0.0277553702521969	0.10801755467096	-0.0971268918550043	-0.017784706404941	-0.470881364099184	-0.420800319505704	0.00133708941479599	-0.357581197009858	0.054805551051902	-0.10243992694248	0.0254553398554575	0.396542266691255	0.166086046912346	0.242970388778502	-0.546382633768808	-0.616122524937596	-0.398352800626129	0.276302206232019	0.283653016946	-0.412448100019482	-0.424424879667479	-0.13910821908833	-0.459956544739148	-0.30309258727729	-0.0337059617342421	0.364222004446849	0.234108692465424	-0.558423469923941	0.085789405404888	0.250706359179753	0.23752152135421	0.317962067447299	-0.0501366204985164	0.0525013302036565	0.141216936364864	0.0493860117831629	0.0980997337594964	0.120867065850889	0.152071374145547	-0.364959271357039	-0.219744361039324	0.162678720360281	0.210674989150892
O15258	0.0461118367869571	0.343550028466975	0.0146204118917663	0.299067427024697	0.117330965346243	-0.146749228787362	-0.0547767364572777	-0.141932428242998	-0.0284541352310947	-0.478108083432056	-0.282320193006104	-0.350291150925791	-0.152364521472095	0.0893924179450284	0.0590084935136867	-0.144349868166492	0.133256553741349	0.0164634074833768	0.699473243843641	0.341044458509208	0.59529901339897	0.590268297855151	0.132050290135284	-0.194008249065377	0.15581872945522	-0.35998094542266	-0.310308652857175	0.0972098459976987	-0.0268097865641309	0.541392440613492	0.0640429199710715	-0.611659205601518	0.50868106362147	0.48181078433093	-0.0826671738247785	-0.243688076595702	-0.253735755740068	-0.921438738391317	0.217735479162707	0.120792054068171	-0.124545124009401	-0.301705507964019	-0.331235704307624	-0.66868619619837	-0.662913140016095	-0.0382863886989601	-0.0977746811322938	-0.495614842777409	-0.380435336777258
O15294	-0.0259914555120698	0.0928525777996151	0.0844480340314882	0.0340952394663919	0.317396427722727	-0.140645233969283	0.00408931158771141	0.46727205339245	0.376697769719512	0.0943743946376024	-0.173568189603692	-0.102280205657382	-0.0668237594309081	-0.103457359207855	-0.401347209345461	-0.410719024780369	-0.0179912290816805	0.290955424919652	-0.212981135679564	-0.181208996794269	-0.120716317314357	0.232067459669075	-0.464897654205658	-0.00748418890652386	-0.159109306468359	-0.0939279861711594	0.0807774676596865	-0.129075410911669	-0.442241112742424	0.232735489405803	0.357247404494644	0.196628478839533	-0.185400955877723	0.0435562464979189	-0.466615846095958	0.253898532083754	0.439670739035406	-0.0810265296235633	0.170593160964378	0.336855229842333	0.139118143153824	0.196828974144859	0.51298526193529	0.312576452255528	-0.147026625735569	-0.144665802771422	-0.0324188915256136	-0.128252798482634	-0.471602937471379
O15297	0.00304186080705121	0.265723055758277	0.160318185590994	0.0581953130852174	0.502792471257089	0.303875516567661	0.295967259507029	0.054515978738855	-0.152351601887748	0.120901342113309	-0.0153424000348308	-0.386730134702637	0.16799104903955	-0.197171468037781	-0.55398519950043	-0.211995345639537	-0.233875963267836	0.283378314555501	0.299561983344954	0.237649306127147	0.311259609152951	0.311010012890138	-0.0126287490337145	-0.118535225419776	-0.00088351689949806	-0.113413323588838	-0.149330527612228	-0.40201482681119	-0.330797420939774	0.0365087409399299	0.0641042127582642	0.115758933834997	0.0480720618553767	0.289009253504022	0.269499395849719	-0.438591026517936	0.124563354826566	0.226814892676818	0.277999946565107	0.291181809074597	0.0425509621243455	0.394690899019367	0.620153862991522	-0.0382525792448987	-0.255713771317708	0.157976221339855	0.262375532344352	-0.593752497324288	0.264512304474298
O15327	-0.31682112191747	-0.124064949352949	0.776625678152559	0.0145971134314477	-1.10684584537195	-0.129759270692616	-0.159217290183513	0.0314284195309296	0.285508624666494	0.567376077049058	0.708219603384717	0.232304146944622	0.343625990948917	0.490243100353815	-0.204072932061182	0.399651420948255	0.793705084685015	-0.47931525114545	-0.35523991330904	-0.25556788546719	-0.945118340763194	-0.211338670303884	0.67888006081749	0.563744649386218	0.722678486520049	0.956959443509651	0.439022204750981	0.405159001306916	0.302421396064469	-0.15776769234042	-0.275634192237717	0.676084637455521	0.150211810869286	-0.0300588829802682	0.901083278297254	0.392999586061428	-0.446790379853782	0.444786202461382	-0.474730986193114	-0.422305650580969	-0.0946379109163959	-0.308641939217124	-0.580060360745381	0.318444224930673	0.651353577107332	0.18560242948053	0.178832952375744	0.377390596661045	0.896096186921833
O15347	0.23170615342665	-0.115141818103527	-0.10001201253166	-0.330613500617362	-0.467979997585666	0.191340023782523	0.311794210725602	-0.0928650696991539	1.40471100660901	-0.50918955058302	0.169907687241756	0.144581647830754	-0.288409668185125	-0.533150418584702	-0.474227372920691	0.33812658809604	-0.0866489996092839	-0.126998878334207	0.0674784173947392	0.441562284376501	0.219992604598842	0.0915071150890146	-0.340145744991266	-0.458449239673129	-0.0488395332762319	-0.183328682063315	0.303786977082679	1.6163808249057	-0.162891259121851	0.274903407536379	-0.045268007622425	-0.196179864057193	0.372182275857627	0.105856078341401	0.624890818832673	0.0208757590508385	0.326740948949274	0.56872959712199	0.311567444774333	0.187834388324861	-0.246476145724443	-0.16311417202075	-0.0986895249995457	0.865672398802661	0.312772982357013	-0.207373828998669	0.485179853275338	0.460990643935047	0.380965454869591
O15355	0.606521318134741	0.178091622457685	0.445297117017259	0.104966604010674	0.426373464080544	0.0610723135893033	0.209142500974361	0.0146841812683274	-0.267564147458186	-0.0302726935174377	0.293934575202685	-0.357362180550389	-0.281296371378837	-0.346269134862922	0.325875868753025	-0.0732929886297077	-0.152447577861438	0.365727959235202	-0.058192299535137	-0.0590143072943808	-0.314950237046158	-0.448159898034611	0.338443356477756	-0.077880271978492	0.310652841959054	-0.222569330546579	0.548311010103645	0.941233800043998	-1.50288398108341	-0.371984134213423	-0.862562033446779	-0.664654983758736	0.710254084208811	0.0567673430868139	0.214042746559083	-1.30141415000614	-0.851272976634408	-0.459043783042797	0.156859976633849	0.0722429465405202	0.74640124572869	-0.00548909411605594	-0.909870917820917	-0.500177892444962	0.233613761354439	0.299392699625942	0.977835899668557	0.515389365678947	-0.302679265862161
O15357	0.330846436470158	0.232242412721645	0.525556995984414	0.0406045448164503	-0.17129989847746	0.861683320820964	-0.326784935455123	-0.531564412640259	-0.17995413748974	0.462225007966199	-0.14517746152721	-0.41375594162037	-0.0580846959403966	-0.442642881191269	-0.00887851919527843	-0.341910069274726	0.410338848746535	-0.00997622798488552	0.122275254900683	-0.0442218255378795	0.908043909602398	0.803670637440271	0.661067779904225	0.213613841657751	-0.319183508575188	-0.164343473371985	-0.639344250525618	-0.541877928000203	-0.44184430830184	0.691415065132348	-0.276334831872942	0.0900440472531083	-0.526573926366906	0.0992009785765665	-0.00411486456958973	-0.720261862021813	0.174387553983725	0.469393939317778	0.321094433598473	0.0767849707468714	0.0521813090998827	-0.284617227603962	-0.0879838855328919	0.0331079476532312	-0.165774284596786	0.733097468761393	0.849183878519028	0.0569788547975858	-0.551321289457387
O15371	-0.259267718790933	-0.445016614672005	-0.785880165779949	-0.84900662014489	-0.177379355031888	-0.649712275652694	-0.175962028119294	0.111222021361718	-0.624845637423062	0.195474441350825	0.180100357520028	-0.31087637763676	-0.525056870640035	0.44793555742399	-0.026148887931843	-0.588521954319261	-0.2268440868189	0.532981455972614	0.470048188849707	-0.211979590039866	0.0357927326112606	-0.010902083267484	0.16241701784442	-0.551512689720504	-0.213512825771427	0.304435916191561	-0.664251112913333	-0.162665543939864	0.170997073606237	-0.0811750522118199	0.0321231547237911	-1.24614990548745	0.263899973919729	-0.158474937527742	0.229614662683033	0.0380434546967437	0.614692415308706	-0.186573866437437	0.863325026693921	1.77027499384608	0.415226188778939	1.0379041848715	0.767643603179539	1.54276650459578	0.525924768658842	0.423453354009921	-0.0169779651894378	0.0684282636893186	0.469605896109235
O15372	0.0532559834143497	0.727151299513644	-0.502241489792797	-0.494523132538452	-0.638007735324364	-0.170859829256767	-0.174658560843943	0.263979311002545	0.207195159182921	-0.669829780067079	0	0.364324617156359	0.528164334406358	0.310925500505246	-0.361299056877318	-0.057221887741813	-0.980132492794351	0.0702830467554452	0.766824297093826	0.0337879761304086	-0.853612703319859	-1.6032719369451	0.219631407798767	-0.200991252814237	0.0352803836533235	-0.00249841321654906	-0.206173722547465	-0.00135505325801985	0.158732422864707	-0.781502287443543	-0.713204355781183	-0.759667495661383	-0.669551050018468	0.477394308501534	0.254918614541987	-0.054210039100239	-0.606334621895956	0.0186526455008935	0.115510058233573	-0.60400413144491	0.208738857187471	0.240901569873584	0.188401245561444	-0.148288058745789	1.00186029403746	0.30058097143051	0.614095510269229	0.732442693719451	-0.343965497001155
O15382	-0.00894818072255055	0.203916553572084	0.288067085438825	-0.135621778339417	0.302452931826478	1.3219606005831	0.775013824577974	0.0294770443897595	0.464198971631447	-0.0755982254159053	0.203689974583053	-0.0462132383245495	-0.00643223648299118	0.705756710945099	-0.192803401477679	-0.162943524554917	0.00386777095216101	-0.0569886397370464	0.0985122291056571	-0.168645294970229	-0.247532420133062	-0.0386168629109923	0.359284685924287	0.0171700490320401	0.218148857718386	0.237435940842056	0.182454019301002	0.190946631136326	0.238621833667087	0.264220637198514	-0.112553561728123	-0.299307782706741	0.228516366079918	0.539553036603477	0.451701557105389	0.314737032030103	-0.533432253398696	0.135634158420942	-0.41708612631007	-0.362820152608847	-0.154292693788568	-0.407227182697454	-0.188328484379004	-0.348819949192056	0.160923145443169	0.618205532366762	-0.222709707430619	0.103618994123417	0.446714465729968
O15400	0.671246398168553	-0.0724609603547209	-0.256646916613582	0.192423718279775	-0.275765958945599	0.651200879292038	-0.405722052448662	-0.328141596874774	-0.253362135089358	-0.51440104571668	-0.550490482531046	-0.163852109318699	-0.322265181694738	-0.267071510236681	-0.423223284082485	-0.145971426217871	0.0120631273647462	-0.0138752351097314	0.329207243802765	0.0197412199586691	0.709430471912996	0.966230959021041	-0.632531915507718	-0.0648909612720149	-0.573890094221059	-0.332543543929794	-0.314231863817712	-0.580263348254826	-0.651997774034275	0.290153203908672	-0.274828012656263	-0.245603353237973	-0.0265679296585526	0.825436962605642	-0.314934239022433	-0.603849878651282	0.143882902240178	0.280038697665783	0.16463934017739	-0.203550486894082	0.341532509863441	0.257670352840599	0.171641945344298	0.039748212510912	0.430735258165408	-0.115213301967323	-0.209244232890542	-0.234537812869718	-0.697242127786085
O15427	-0.719248952204604	0.0148747959801284	-0.127710396905561	-0.602374093354615	-0.450217048920056	0.0497120213575815	-0.783133063895253	-0.109202926728455	-1.05674681111309	0.260247369965499	0.159216347681638	-0.329244660649337	-0.162215717907204	-0.563488917168765	0.219864653195278	-0.0893701575663859	-0.25584070862127	-0.0332087573726804	-0.364844346017282	-0.345455200734614	0.334689484077955	-0.333553372101844	-1.02079945838463	0.0379567740211339	0.214756563749833	-0.793628632969939	-0.00859047877892723	0.0654720849354165	-0.112535971258993	-0.533082515978739	0.0568076895469387	0.0860364205338095	-0.0875513071509163	0.319413773207386	0.402213627122193	-0.919744905547402	-0.17857182319273	0.394776589026848	0.00082532558715695	0.0926200453097971	-0.5170595148267	0.0767495964105941	-0.361515659747138	-0.994094460697067	0.0742063092048641	0.276291499781949	0.0641918513629582	0.544710382461571	-0.25032071146097
O15440	-0.30353760786287	-0.23898505239207	0.251245438007728	0.0768670118175412	-0.303508508333073	-0.0229884575461196	-0.430140466398406	0.0408473198380763	0.0595080067992094	0.206678899190002	0.116793698033535	0.0455168476124653	-0.259605603455657	-0.0833466665248726	-0.0355557279859814	0.050411721334408	0.160107588774775	0.0197949106436423	0.0953862860337907	0.13917959137587	-0.0763292190802179	-0.123844206428387	0.163198616368825	0.15575308953407	0.223369421993743	0.265355372197961	0.0978719752862299	-0.130216367553324	-0.139332770417497	-0.130777613743968	-0.0613465879818703	0.262589214799187	0.156602986755608	0.299309755120516	0.267851673633211	-0.12568140008803	0.0254683797622036	0.118992292859366	0.0515824551849028	0.0884421177507912	0.0390196368316376	0.114616752516267	-0.0595580920568427	0.0854676122702381	-0.170168951904467	-0.158138930308872	-0.155283815204615	0.0109396657013186	0.26286458225779
O15498	0.22166949092305	0.00244502705157816	0.973263523353159	-0.00785733206681262	0.226586157136519	0.499760484501838	-0.336385229252686	0.113375091183122	-0.139407708410324	0.0227154079997215	-0.0776379693568278	0.57801825859183	-0.301391921041642	-0.511690505445123	0.407380203367245	-0.189701865918322	0.182049537339218	0.835818267448757	0.926926460581829	-0.00190034574084404	-0.267225352487492	-0.276714098297015	-0.290441187255604	-0.283594765158907	0.19762890519709	0.481225945637439	0.154904320660237	0.371106511015731	0.661964146036802	-0.32694760275222	-0.528067357757754	0.372845754342691	0.0208469278219464	0.457440403059367	0.262194206350678	-0.286457627522555	0.866880659051154	0.0113110068444342	0.923019388941684	0.966310075116109	1.26581151626458	0.621452973934293	0.129459727606964	0.682586279786705	0.314248774904393	-0.0469034949505719	-0.0662709559784883	-0.129609119973329	-0.0282919679443061
O15511	-0.21181617834912	0.377915338983848	0.207876669691118	-1.06915248286709	0.263002706673426	-0.840226124649063	-0.464087755116317	-0.797838521623548	-0.48636360455731	0.697842777683671	-0.0557477483499108	0.26872455583929	0.601044489614485	-0.131189770232277	-0.405443734089201	0.297798107489076	0.616232384675577	0.277618747557737	0.463388559266259	0.399498839882961	-0.180028168251866	0.115129938424084	0.316429183615454	0.431996717090285	0.0879797711570482	-0.102891581175656	0.0362412748834564	0.026032034391935	-0.197520984917658	0.161724347807412	0.462019175392402	0.239146539382984	-0.739054245191341	-0.882217298502251	0.618627624267187	-0.278646088429892	-0.0830245700623203	0.526223824785267	-0.449487259996567	0.331518098159748	-0.384950126835101	0.414818858775035	-1.16975433904357	-0.206056248897721	0.363194371031836	-1.35580760331442	0.491218882213105	0.468153140875137	0.181280290144982
O15537	-0.174457900596513	-0.147959405041191	0.0561818654345443	0.230392709680609	-0.280211508161909	-0.0631644155945336	0.228306741660664	-0.341628198444372	0.140843256036518	-0.0619473994418214	0.614594849184784	0.374200612984419	0.0657118582983454	-0.513144371474927	-0.105327476815301	0.214637910363297	-0.0323301784027153	0.173103896505351	0.0377744466538061	-0.169550774851552	0.0969503758617036	0.0228358038688544	-0.288389360431165	-0.23646713389263	0.286407240295603	-0.0965031619751709	-0.22245681885139	0.256375151334722	0.0161706908273072	0.105915093274634	0.199239764272244	0.302092345540676	0.27629657354509	0.045304039139618	-0.00510830830663736	0.415175642974803	-0.385023933253045	0.493998797200734	0.297010997642132	0.332951833614357	0.232763054588616	-0.314752161203231	-0.543366483223462	0.339081864970116	0.163921974483157	-0.123882632384468	-0.364846416503976	0.110810238079804	0.136266483946306
O43143	-0.408807610911659	-1.42314986422537	0.00282407134371319	0.0750878551972373	-0.552000391311925	-1.06441039064756	-0.0797761061632737	-0.436140880242269	-0.810252571261388	-0.516759242472002	-0.315650635989204	-0.376043670236071	-0.324818105110028	-0.856722227458893	-0.256259711025312	-0.0692477385516295	-0.344939541178184	0.185767377496404	0.111397103061862	-0.644245575423416	0.0209076074481087	0.0439382237266454	0.3537980933186	-0.149165316398858	0.804384399385074	0.986996735072165	-1.23328115036922	0.136801648092484	-0.512908259440704	0.476202860115248	0.163050841232849	-0.565696966191513	0.349044127288655	-0.121672472146271	-0.437721383404361	-0.394887344261568	-0.479723926350128	0.208018807849372	-0.430212276041585	0.368019021548203	-0.0475978743984202	0.0277340710038701	0.3415414220485	0.223619262137894	-0.309971855811431	0.3128634207699	-0.943117588606735	-0.556028502278427	0.140405361263794
O43149	-0.613164262803873	-0.174859283623211	-0.598288807098417	0.0417491970816606	-1.26349603250335	-0.446111238773238	-1.50202814076799	0.317944534648679	0.325263573741243	1.19336358181798	-0.395721054141896	-0.299328170950768	-0.979532671030048	-0.296502711146735	-0.116939299428681	-0.267112164159764	-0.425123547647981	-0.0229218278722687	0.541751237921174	-0.0415185667936837	-1.23566980689486	-0.865524464485143	-0.120819443206264	0.873185272198881	0.167015530644443	-0.223530498751625	0.369755523953477	0.106765415730007	0.550370761332263	-0.413007392593401	0.566871352036322	-1.63157491210751	0.324781200301015	-0.620417970606517	-0.658317814972746	0.316717325493901	0.114750942759209	0.660208656819421	0.372359608660288	0.426381374835535	0.454830524940388	0.336935512994351	0.306905452866229	-0.123078587933049	-0.340667485811957	0.112349642652783	-0.518442926064227	0.234062766489002	-0.260120139497885
O43150	-0.258593990508418	-0.0974045973136287	-0.325848156606333	0.0721705885624772	0.553548221508199	0.816199454031263	0.435767511552878	-0.0914400964618823	0.331617643548431	-0.151202019824035	-0.40885617566958	-0.521546699000012	-0.409000446852115	-0.52203634735563	-0.408213826081934	-0.315791290651008	-0.430956173591379	-0.246065498522532	0.0792531584665122	0.0268713160992602	0.835725303402852	0.465192175928466	-0.2940835153024	0.0629929885174025	0.294093920196913	-0.359075573257763	-0.465427179287157	-0.314891102734011	0.400083988829028	1.00744644326441	-0.246902256356045	0.105433844549186	-0.0981376262624667	0.823684467247719	-0.486075012850754	-0.379863609821362	-0.0344169947619686	0.0809008924354445	0.455331577240855	-0.00849363627866301	0.0525992273932852	0.274033357864933	0.265927715243176	-0.176193502364947	-0.201046191051316	-0.250767815258373	-0.355921200746607	-0.0843714528095709	-0.278359043386017
O43169	-0.458287132616657	0.571673748568835	-0.650891798021485	0.0826993032379034	-0.627005008050237	0.185109634594586	0.0567649636102615	0.371837540556434	-0.49335860975808	-0.0481717089391814	0.484126956075991	0.31871140201844	-0.282808484532882	0.0693744064472462	-0.714547453742034	-0.105805620443684	0.121707047866178	-0.13291665698528	-0.0830141086052319	0.672945596913538	0.860076574562401	0.801321069593538	-0.813328237581065	-0.157713367220491	-0.0500141223967747	-1.44125014700879	-0.305443167647798	-0.0316134961083186	-1.23778746382185	0.385715271603829	-0.126179785064935	-0.317602133770874	-1.46671577703377	0.276866306412098	-0.19172683275479	-0.720524767829911	-0.422714112532565	-0.132407144746721	-0.173246448209483	-0.567271010613764	-0.353271161153229	-0.110652428816597	-0.180045670490821	-0.234464563905947	-0.362175514440811	0.14557855734249	-0.553349611200052	-0.15978878947123	-0.220602552411703
O43172	0.552148838934142	0.174367946065945	-0.179858360974788	-0.091759644979661	-0.416033514516486	-0.339496464369244	0.702147724878869	-0.228722458432084	-0.146443939157404	0.604958261994128	-0.092996921832443	-0.11537688740833	-0.782720099229499	0.226789436951566	0.054332134744528	0.425799626064242	0.406356208984361	0.0626754834803231	0.147595439273193	0.359257407865853	0.258805425339689	-0.550377093743961	0.193837468538461	0.00867497733453119	-0.109030429818222	0.481827993373143	-0.17350246040884	0.509577285237485	0.133505848894213	0.0566079365450734	0.160988934854377	0.16926257400932	0.253833213478626	-0.243206001404666	0.274450611887228	0.0461511237404641	-0.0351442474889141	-0.0273760401827931	-0.0569574098760131	0.151223200496428	0.128773155051035	0.509827334803856	-0.393393004142956	0.022054520120464	-0.143561341144393	0.606916159905855	-0.254216882547901	0.373568690399387	-0.0756848122352212
O43175	-0.466498186959873	-0.311494048141785	-0.722035461322924	0.228246767255803	0.251823617823847	-0.292197980897772	-0.102261153801485	0.588999588477049	0.62466417226179	0.103028666879458	-0.356919127981448	0.338428251511229	0.157925866028663	-0.857939776268499	-0.526331307845813	-0.162922257803252	-0.32022655072532	0.848580502435819	0.771853861019131	-0.384610530785623	-0.327541241225445	-0.635650515441867	0.181119145093449	-0.1668477291342	-0.155479542412689	0.173679275489812	-0.824340709883141	-0.105923015774421	-0.20356942901121	-0.43286255836959	0.458874051842705	-0.393667950988221	0.336235005838977	-0.415128051727313	-0.595740105515683	-0.0145654670982147	0.509773342722721	-1.33994347150867	0.523802189285743	0.897249859687736	0.890300161926525	0.671220474755448	0.938639531230604	0.520897832363325	0.17606619615926	-0.0357180485185114	-0.300919441222195	-0.73717763569148	-0.408361808642851
O43242	0.0681993099363508	0.0480529917770729	-0.668453404664231	-0.438506250014065	-0.115479998763378	0.308969260257192	-0.415902316945383	-1.24860819666234	-0.0155420759741884	0.564846965735414	0.0382296058495088	-0.585187388810749	-0.894355437146739	0.457301066529148	1.02639802206005	-0.116393002833589	-0.0578102020957856	-1.66775878478935	-0.322817533386478	-0.901997341149394	-0.0411043325560171	-0.102614041218482	1.00786964887432	0.25336838762261	0.203398475598608	0.0495293242955237	0.235733685564421	0.0987396177313768	-0.881707613671459	-0.311943939258013	-0.190878787933079	0.243678763769416	-0.890739362349337	-0.141716743447622	0.394723532812073	0.331353033244778	0.176117268343597	1.14627667726893	-1.13110427699064	-0.177002411629126	-0.0548302622639078	-0.216623150213429	-0.165095189963311	-0.219582986933206	-0.269501689628977	0.654291403087382	0.280962155348395	-0.532779640942268	1.3412887932799
O43252	-0.100933505306138	-0.0258848028888123	-0.149805320762366	-0.182246806025578	0.0630441068899801	0.721536764159542	0.0200132875939973	0.0724379139452456	-0.156261471592781	0.0304497089203156	-0.283177713910473	-0.142927049796339	-0.074658949048005	-0.347271277558455	-0.251636137447204	-0.210325956702033	-0.0110684495650291	0.15170507369863	0.170119121231008	0.136954120117165	0.930746811276554	0.991611822538043	-0.116096734295342	0.329167451148335	-0.0903027637491671	-0.134574830310116	-0.159612157257864	-0.0747498310086699	-0.221356816478546	1.17187567578286	0.319837755630631	-0.0429234297850388	0.107817385686655	1.02143006933598	-0.194357614549342	-0.099194184636912	0.163200329560138	-0.0682943410395012	0.134015430654333	0.298264717773307	0.139516002763271	0.099966965438286	0.286428623150941	0.165965465515823	-0.121421235783805	0.259631176650144	-0.278436126116125	0.223054748694721	-0.199344705924762
O43310	-0.351684489937209	-0.860011847585468	-0.683341831485757	0.0470094064028495	0.354014179595363	-0.102756549326316	-0.138846322969696	0.0879249940154436	0.160578491710691	-0.261094595791748	-0.0931600731595487	0.0189948409290685	-0.231233069752286	-0.589453688862981	0.334407658268195	0.185058127539228	-0.343811180984901	0.462144342472254	0.0393415249665496	0.532539163407686	0.215809269088737	0.491967253269337	0.238433882905652	-0.0134599120859092	-0.518933492033818	0.0273470604152911	-0.0861884278304486	-0.434268748348122	0.499017882098193	0.255583815663248	0.117883782988339	0.116307779212389	0.26885228670649	-0.180218587232447	-0.103116267211321	0.0199694288876018	0.442120338296542	-0.483010282115331	0.575930374383352	0.65266651395965	0.861631230788461	0.96434508392901	0.160179490979888	0.104452271770734	0.177122194973034	-0.564833549035061	-0.600482620569848	-0.834961610031708	0.321023647976308
O43313	0.283854627725445	0.663046387626498	-0.0267827026761782	-0.728305392113018	-0.26834638932646	-0.528764757172228	-0.146935229341751	-0.0417567610476926	-0.536903309762609	0.55651204510251	0.387423755619108	0.257625956742722	0.465812820644492	0.675487558177256	0.409180622388409	0.316085453779548	0.178369844885404	-0.157913672747884	-0.398936282052266	-0.278025417233797	-0.00218449742607696	-0.156001695498063	0.39206830496674	0.527770346613255	0.549342483493804	-0.0956517943206424	0.358151158075206	0.314421072197792	0.272205837486192	-0.120448754416334	-0.359116954659984	0.353829427085671	-0.612160300598262	-0.541361047907568	0.773935491290925	0.348147234829667	-0.204067756869287	-0.0506595345857858	-0.0466426780436668	-0.309091631477624	-0.229180535650784	0.27405525504976	-0.460182303622969	-0.336821438598722	0.212981707020753	0.418812290523724	0.241817495380925	0.438628570303995	0.672241642265059
O43324	-0.208741624201968	0.137384759071278	-0.449278826789051	0.141491169824566	0.424603758257493	0.315376018261068	0.383587122971725	0.0402660361759907	0.172392425459804	0.535199036675757	-0.235187480626891	-0.561650358955785	-0.436040860656656	0.0268483968268636	0.246772354624644	-0.0293235785866977	0.148760295980824	0.401665807721531	0.527501347861082	0.712542493010657	0.0590790177206428	0.0838765560044228	-0.194566839090304	0.00105196539243938	-0.46371434830106	-0.0262607414007519	-0.219265106070792	-0.0597442461694127	-0.340607239020604	-0.046586593855452	-0.493179676878624	-0.233922395738577	0.578980860715191	0.044982296970179	-0.304176860888165	-0.384763100554094	0.500600293112343	-0.705054363780576	0.351077727787245	0.344577673039411	0.541188319089546	-0.0148107116827741	0.304388221323107	0.334581407451953	0.175695537109888	-0.346662134154286	-0.0848388569952166	-0.132610483080222	0.103014248020436
O43390	-0.328228564699812	0.170984571195162	1.03614395806631	0.248306619222914	0.776888312514724	0.387607768328019	0.0475242397122397	0.593878299907414	0.372848100479464	-0.317011943959379	-0.29025966239897	-0.0244684146385075	-0.186026545244514	-0.839327350764796	-0.583132150403948	-0.736898079734909	0.0395923835293651	-0.103230179719985	0.518379397883958	-0.0521183992018684	0.0591386327094072	0.222283236796546	-0.776579294052307	-0.361482616715364	-0.691555739616597	-0.418252131091172	-0.0510902769570439	-0.266478780071407	-0.884760349351023	0.546224293630271	-0.272774306301715	0.976736294245562	0.553047358064267	0.308607801630432	-0.165771823299435	-0.275856486508752	0.355406670633594	-0.670757972200007	-0.134832904415095	0.148818048224491	0.0145219662183262	-0.139966439879109	-0.385673164665051	-0.616967364734168	0.417787066987185	0.252060584932988	0.0295902851596315	0.0255013959728433	-0.440560473820818
O43395	0.129585028662189	0.111118242579955	0.100861812715508	0.592285340332178	-0.159991472298948	0.570121370655231	0.482076891238324	0.0298341099593752	0.0964716659695345	0.0103340699480714	0.254418074458038	0.295838325274774	0.272949833464526	0.127046931586329	-0.0660625077171688	0.0611365748642468	0.163679795061329	0.0215944563707467	0.0247018132143115	0.0585615693638709	-0.0484150319731085	0.48893448729971	0.201672844716718	0.432677515549506	0.180132212594391	-0.294559770290701	-0.0126688416365726	0.278743752210461	-0.0808371869681289	0.09763718915137	0.311862635105057	0.141668854844988	-0.00458072309667173	0.0920948627564184	0.366156666328962	-0.0193364007741287	-0.0497091285122898	0.173074306280752	0.159957106430646	0.480398204663088	-0.503967842176453	0.0770419152195791	0.633104149027025	0.292295285868514	-0.0456064186805886	-0.109725231009223	-0.273202703943161	-0.413623830925146	-0.0544926394819558
O43396	-0.0986942570152329	-0.291467664259912	0.736009920601843	-0.221064816259553	0.31158069268841	-0.435961409037668	0.60932176625467	-0.423780233341202	-0.156541615531388	0.0498993605182121	-0.315608051086894	0.0542165833325951	-0.692387999211297	-0.114523122141796	0.166367509981437	1.1207713034914	-0.694034120941962	0.559221602599211	0.19481062063747	1.08338638953422	0.278338254553773	-0.0433430833837493	1.00891413108492	0.906097854846517	0.194194616183137	-0.681679490483131	0.134416598580604	0.529137583726646	-0.0339176686444794	-0.412125893410842	0.491344216152289	-0.943883814695535	-1.4832602194796	0.0447108530550344	0.293491929306827	0.120068901336592	-0.102322074582585	0.864354510414363	0.081434572641641	-0.249405747612732	-0.203656144321345	-0.656509175312161	-0.651463515999421	0.549901948480854	0.359288421199885	-0.350986501973231	0.448328726137169	-0.201797091308161	0.573705777415217
O43399	-0.817926175303523	1.08762184028028	-0.465149495699434	0.141965631332014	0.866646659424763	-0.277493975541592	-0.0394223758799553	-0.0241314299147282	0.0112408612100002	0.745795623195992	0.447729214597978	0.690006390125103	-0.0718233845781432	0.322170691150479	0.346913840125363	-0.355709830370239	1.1165682890185	-0.601718228084307	0.336422802144536	0.155095804177152	0.114378427675818	1.21895250256959	-0.316000847805036	-0.367969653437674	-0.829320087847488	-0.00318730413687478	-0.00421954000743499	-0.623411548511872	0.246134174109257	-0.0973901322323975	-0.506065691097642	-0.199867644011825	-0.225271244792742	0.146562587173802	-0.0825587150889352	-0.557548598578542	-0.201274288353515	1.36684233348829	-0.088583924382413	-0.0288111450103944	-0.0289652503606874	0.124470672279111	-0.339971725540566	-0.0771370205560011	-0.175260555792299	-0.747815196191229	-0.566987507257705	0.0273220713495093	-0.442970812901652
O43447	0.310587132085287	0.340581954623369	-1.0974160885474	0.179078559230315	-0.0538056723057105	-0.242601637974962	-0.777028697294297	-0.273858850062682	-1.28736918406061	0.274502402377196	1.21340433192811	1.0371782460788	0.919348924085427	0.100702791343992	0.199682856253574	0.65642507310552	-0.470372137936712	0.447162484907952	0.549793466539544	-0.248960503280035	-0.0539382768225452	0.196419288817031	-0.102640320110616	0.92466948484914	0.61866794233197	-0.0554000042727755	-0.0117630338030533	0.00275335351385593	-0.275072603132039	0.0398801573983078	-0.459010370129303	0.28554113439439	0.168122109121189	-0.911876399502838	-0.0801650424509617	0.125507829358785	0.0137174490849773	-0.0144651094084975	0.11562587871957	0.730241275958695	0.255759796552384	0.0386450981627404	-0.198254470889044	-0.695020085665993	-0.177882339298899	-0.07057473975482	0.560485846080395	1.10484712212868	0.367391380028415
O43451	0.197300795555461	0.185754121412068	-0.0394900190629255	-0.0785386122545176	-0.272665097716937	-0.687827915132327	0.338298945436275	-0.0645592031179965	-0.902775198007283	-0.112227378462454	-0.096898528292381	-0.0119901999080289	-0.0778477335494516	-0.0846398455495098	0.152523245270388	-0.10663804000116	-0.206100180542802	-0.536367993581323	0.0417511941613074	-0.12092713528224	-0.921164558673999	-0.521451049033586	0.0155188328614433	0.118363154644951	-0.186743062595692	-0.281841602551664	0.287394431310488	-0.0445674019273412	0.494689282868879	-0.598841688613531	-0.283649633611364	-0.128338573941564	-0.75752648307482	-0.615602352310085	0.168635254606213	0.619645080365575	-0.128308972688322	0.198117723398445	0.20511714719554	0.257496868931442	-0.0697418863916889	-0.36049905383142	0.399572457429267	0.124187069647524	0.444141012386229	0.117145907737631	0.193813600591467	0.111768993005216	-0.0342887465554761
O43488	-0.0330544003948289	-0.333692370868386	1.8307240872653	0.437631745705776	1.02054692018638	-0.608117797984261	1.06456352834714	0.416159590138837	1.52579114376363	-0.498157409775206	-0.208666826736855	0.0932495344306574	-0.0377715692410874	-0.144876132277639	0.919476797001811	0.275885119316119	0.13748036381148	0.120939037667616	0.343788664106139	0.00779994351755828	-0.575314769582878	-0.100166029865728	-0.32604920981111	-0.406710834360006	0.143351247353112	0.0650616735485718	0.246581069517551	-0.69323598987291	-0.0313727984573746	-0.132866208651601	0.514366729583869	-0.0188170044387251	0.294351606012525	-0.587355605738011	-0.833697831035811	-0.0872634448109614	-0.0159006403413755	-0.461353951558554	0.143930093941943	0.37185258463663	0.140016346651206	0.504637386378347	0.464072627751107	0.368361452926654	0.0170001039579786	-0.0329763905966632	-0.397199620087017	-0.417406062078239	0.0998254830821879
O43491	0.748087568929378	0.256286154781185	0.118969631314748	-0.165679220392955	0.597671088079259	0.543874861863249	-0.165269004136872	-0.413754083579204	0.375348917985592	-0.236330783769473	-0.0933418525470217	0.164542098632262	-0.520069049773781	0.0168875034297355	0.507535516350169	-0.275037686265445	0.354196961210858	-0.442580156346319	-0.0839868607493976	-0.491593597421978	0.0142709416097199	0.205977621604226	0.588631449278607	-0.00715152031441507	-0.0788829694116889	0.562898200197996	0.561029791286188	0.555436432900387	0.466641612953206	0.56877294937136	-0.392291730245098	0.209483521274984	-0.360287329830542	0.237232942190876	0.450085372903141	0.673463939112732	-0.23131118144373	0.16533289164713	-0.566254247470979	0.200591394702992	-0.192342082424663	0.00337816727214088	-0.598520174979907	-0.465592967968352	0.441233225822066	0.347098776023723	0.488270346522416	0.443878975359133	-0.349565506557937
O43516	0.551226274332858	-0.0672675205700103	0.0403628446284627	-0.195310642937701	-0.514592905696818	-0.523905425903179	-0.403025940921657	-0.800708748811806	-0.53318415364513	0.322638092482122	0.340907363018985	0.263647209097643	0.589722238777213	0.697998453453404	0.00311163295737207	0.0708399938099093	0.1629582972722	-0.148853339838247	-0.666754477264086	-0.122790352072875	-0.25585688010421	-0.220348971722891	0.30584505809587	0.1368568690548	0.000454376218600352	0.271999428583866	0.615747762633028	0.508797123221334	0.220926838994302	-0.161485595527609	-0.115496571164899	-0.208711978026546	-0.625209179649214	-0.0601191959188632	0.480748762429673	0.275980859486922	0.00830854889596497	0.350495042574143	-0.470297663957339	-0.384233278024178	-0.66322082257328	-0.36032882091696	-0.330055526174259	-0.42749882625891	0.163246002329746	0.407428048212573	0.506904913850462	0.507896993936389	0.475761671054252
O43529	0.111803497467456	0.245374514571416	-0.542054356835815	0.484352069068614	0.492572353021319	-0.395248814354702	-0.182331237865282	0.518673398160269	0.415526019617406	-0.238296076042179	-0.376812384529483	-0.0919307787426309	-0.16004371287561	-0.594881442480006	0.198007791277487	-0.0930437259605635	0.495796096224018	-0.412398409628937	-0.167423075691911	-0.163635962270306	-0.421510825969358	-0.490956769324152	0.1494432573376	-0.281909715068248	-0.362353501394151	-0.407548159265682	-0.148607070546336	-0.260248238475628	-0.253559528545314	-0.769566408514897	0.373491823220047	-0.264452247928765	0.524081852086206	-0.550553954498955	-0.107516200527389	-0.3390757669823	0.160583118892234	-0.270682598652455	-0.63509620094914	-0.160227221493656	0.478400145621801	-0.159560313212661	0.147371217179295	-0.768153628105627	-0.578441121340292	-0.145245705044291	-0.06597403539727	-0.0203997375467325	-0.11250329190281
O43583	-0.471035114619318	0.309105070323163	1.75043989830044	-0.0425789778838559	-0.864086887540984	-0.0785531230227382	-1.26604194006926	-0.157861561780672	-0.394023781660116	0.621374060860346	0.179757891291272	-0.206983466473153	0.0137139434920749	-0.26999679929526	0.369298315279776	-0.447791549362167	0.0028003267924082	0.670653402800625	-0.465572298734676	-0.179975438773623	-0.424568864240873	-0.44786732098361	-0.200354045051035	0.589206642689049	-0.556847445584267	-0.142383830127154	-0.200991688469563	-0.722609702629108	0.597016204303365	-0.595495745437318	0.074160963145069	0.764233858595652	0.578296931915926	0.0325325625869958	0.0163721301882988	0.395051664053558	-0.405408924313568	-0.191917840396263	-0.455136401544496	-0.116080992592718	-0.639711703545383	-0.00657627713751267	0.0912697273940561	0.161322155254765	0.636113101868622	-0.273939571289701	-0.159054564368766	-0.328029739141423	-0.000805647355108768
O43592	0.331020345610986	-0.731913686412435	0.132952902956959	-0.129805376656865	-0.22095500087724	-0.107499362722131	-0.0313863264497116	-0.182980875223856	-0.320867937733847	0.28679153409747	-0.234273828871424	-0.334127809317436	-0.607637379402839	-0.0555965020903382	-0.0823608510287755	0.105836129391456	0.315032524729324	-0.379974632059773	0.500158755957701	-0.544678449649983	0.211234502054379	0.241754174545907	0.180379961141114	0.0113401305171245	-0.296916815401906	-0.0781577452494763	0.200278051411854	0.370903853609257	0.13792486609837	0.0658944183466467	-0.700665133864538	0.129412739308435	-0.723967692148696	-0.709092930339627	0.00221816905793301	-0.198956691774207	-0.873789866206386	-0.0568748192882713	-0.133385865430379	-0.0411603427820493	-1.18238545183571	-0.212900949509892	0.753011004915493	0.107849068691186	0.468230568659335	-0.24199550779739	0.64121884436697	0.944953024607612	0.184877922440175
O43598	0.0266851447833745	0.166769830938289	0.585186661886164	-0.096636091991197	0.0277229831772932	0.196695082790768	0.422779449969784	-0.08272534682705	0.442601521968365	0.98233381162712	-0.340140575973602	-0.569476123044814	-0.211070455820705	0.0707936936298746	-0.531857227511795	-0.00999401724209043	0.145881063780901	-0.177894453119389	-0.349968911219845	0.0232618681992401	-0.438407497093194	-0.0263295447117802	-0.31797854021204	-0.376148101306296	-0.198387351189882	-0.234976054985144	0.193621733877646	-0.391310114029466	-0.0400075084421219	-0.0268059263958714	0.541211272900271	0.263891498074409	0.0729938117787328	0.452179219135436	0.379313431584914	-0.313183332506048	-0.00884268399321666	0.481135074840045	0.0287265796629552	-0.133234677402232	0.148987249719724	0.448681823507201	0.250518296582942	-0.132040524580307	0.104780806599015	-0.271009137211929	0.104225242427857	-0.189563952012369	0.351673094429952
O43615	-0.138123094204065	0.0210070590177554	0.505137424130105	-0.0178542110992839	-0.225550495428075	0.412114061690096	0.774122655843346	-0.821745079336294	-0.296565376232179	-0.467125957889639	-0.501252969583877	-1.08391018928612	-0.387155592623944	0.0329825078160945	-0.820214106907729	-1.09227693990805	0.144629848934759	-0.230764410712833	-0.159461265782457	-0.939610422110117	0.253437829653608	0.0888645953328624	-1.44804188706453	0.571671318560967	-0.252824791532485	-0.112162934460591	0.052838231545198	0.102132099929537	0.18090944729189	0.557452777278027	-0.500783019541202	0.0524693827743027	-0.167200586221294	0.241676019364164	0.193220975682457	-0.1759028894014	-0.705901234268151	0.793702244757921	0.351443389715735	0.475867439326115	-1.01665666921772	-0.111744960751793	-0.0792228574394197	0.336152677260263	0.739320080722179	0.161728601147725	-0.218096248557708	0.471250837691551	-0.359615554918732
O43617	0.38512267784751	0.591916544908152	0.633207740874057	-0.124958405417936	-0.0804240088335817	0.01806682881352	-0.128622942384265	-0.32040333914521	-0.587397456556254	0.171379701160478	0.175670690308903	0.965947102371995	1.07499583714703	0.343165850894749	0.517224857878827	0.222586533296187	0.615542348836098	-0.263987411771031	-0.0659383877539981	0.170409763757553	-0.629636583242602	-0.674687713457806	-0.142581945904825	0.44100582210244	0.219904829180776	0.526871644091002	-0.09108565259647	0.569792512576947	0.341038387379577	-0.891090908256897	-0.118037696298065	-0.312168358484103	-0.349633080728351	-0.289202749614785	0.354216777648458	0.254137404430177	-0.143660485868921	-0.280528598799352	-0.429442697760087	0.138481394336439	-0.485188665874629	0.099867989131772	-0.196872372249431	-0.492024826964069	-0.0344650818471314	-0.0898634507036169	0.774087880981693	0.117210529983041	-0.0131439476493599
O43660	-0.0348278156269699	0.0592818645105009	0.0178156423589474	0.387856470429873	-0.307052874926285	0.25805176577316	-0.348988482970073	-0.326833551471495	-0.746388033635406	-0.294905958378282	0.104810129338262	0.0686558676004098	0.18062612372296	-0.479579125767164	0.0326374577954056	-0.241616390038125	0.530577549462835	0.675956904987512	-0.376266027658006	-0.473356692724159	0.703417711714261	0.973596447165897	-0.159510330874639	-0.340657637754658	0.0934729815889861	0.149333519901412	0.312437345387762	-0.164140652489253	0.0853671778623141	0.515786287120605	-0.593028748141922	0.303973726281496	-0.236436253681333	0.562211980723917	0.225558626986515	0.0836815936753662	0.0359585321764742	-0.370973557345034	-0.0987460412768262	-0.176861475616007	-0.525093774986368	0.226902748710384	-0.0942419408872349	-0.323782719870528	-0.459462206200446	0.148984311928768	-0.404245297111213	0.28905087968029	0.355125075246449
O43665	0.0628730299247649	-0.351904724236223	1.12924102054478	-0.316532151153417	0.0920825161975308	-0.484827155015361	0.205982897321074	0.585858059228026	0.4631180518637	-0.0109259433053366	0.2265032140154	0.34729887302633	0.0331798851288127	-0.486175005120462	0.633777429479602	0.827092944251145	0.15116259771624	0.0285793430070618	0.237338161654694	0.438068652962531	-0.0418940761503053	0.0213878662129833	0.373615470235496	-0.728372029113768	-0.767308394679706	0.0643139066815952	0.0150473380115928	0.00594533052027198	-0.539680043640043	0.0990312752794314	0.225091094842611	0.640537828147407	-0.643590294923443	-0.0539349123054381	0.0891371524839419	-0.101646452824475	0.242498557407035	0.127617066382142	0.234612604326887	0.290381162263991	0.603180257331298	0.894707323724613	0.652184703645687	-0.215296822276683	-0.133563095832517	0.157681462469948	0.140203850711968	-0.198670371093561	-0.0902734030828646
O43670	0.125241819043409	-0.753487528556643	0.0261611078678961	0.432632727646923	-0.0837010413893695	0.385929758769442	0.087788564116532	0.177055145859029	-0.379964973748911	-1.08850706867823	0.156696038916211	0.177665231484866	0.345050304056896	-0.125522115099793	-0.109190196017857	0.181904950788153	-1.12214091187735	-0.00072778118079464	-0.466277334005501	0.0989709252894168	0.303073687102386	0.308339272871925	0.0144702815394713	-0.198243426427448	0.0857324921677155	0.363148313389221	-0.408102081931375	-0.134291496885141	-0.0198584103091003	-0.46876965319558	-0.273241693277598	-1.6921235298767	-0.169516584341968	0.328033978558332	0.0945000769385565	-0.581678707294213	-0.386417040212209	-0.577012685848604	-0.439087470980483	-0.509371729824937	-0.481394239496124	-0.179665463474436	-0.295636004872813	0.0847885380496435	0.426058404724537	-0.678336297128366	-1.05350664958952	-0.411447538349139	-0.366365867524288
O43674	0.320950247387553	0.202936312546815	-0.112620644901177	-0.549280740083339	-0.516622461329989	0.402381541694063	0.0618844163514146	-0.576570400818748	-0.570094950005631	0.204376416153537	-0.294762814269566	-0.167956258696923	-0.169273596424175	0.0226722465582132	0.0688876944602569	0.0291409504950064	-0.106520245546038	-0.0293374945778538	-0.0481640191052179	-0.978270953313741	0.43736112265542	0.530419534897806	-0.0165255852071711	0.19865514898717	-0.0667027110773485	-0.170614111216934	-0.193798443270049	-0.500096015091116	-0.126880182780337	0.532054695773378	0.102338375673579	0.240025075974094	-0.29199874194093	0.425320286500287	-0.413223943609862	0.320963310577721	-0.82401489581062	-0.121866201048278	-0.533165962468665	0.0145257345921737	0.51840961750158	0.0413226378732864	0.418818027414936	-0.244324005020517	-0.194947599949659	-0.389028004392167	0.208785323940651	0.188287479968465	-0.189414032625186
O43681	0.857934388481685	-0.911658424199032	-0.0299705632825937	0.45136691773624	0.226292622451162	0.0841949348802611	-0.0957340944693463	-0.0815266827440393	-0.255863051573778	0.409273213972087	-0.229296347298247	0.0817178006618926	-0.618319188685717	0.13938744396397	0.142080690556323	-0.337844129106254	-0.520102919607107	0.0269353273081908	-0.332189726741238	0.384948132224167	0.104862831610405	0.920084766587243	-0.172853189546022	-0.0114408647557236	-0.313483136528004	-0.347170633258198	0.164550112622006	0.151658460724716	0.0919282612107736	-0.238551403409568	-0.537083207408398	0.288483429876196	0.118388324054975	-0.263021502233645	0.194993652910038	-0.13026698099933	-0.187787877696354	-1.09109806489602	-0.322633200824511	-0.119697067160698	0.225880205665822	-0.708483216962071	-0.295658829903052	0.21578136600537	0.304003627473898	-0.0244760199695108	-0.0183920484560258	0.125278797924	-0.131945953917681
O43683	-0.133156923467878	-0.603180005416845	-0.735534890330572	0.729104948455492	0.587820425656641	0.351754801735132	0.442436714010431	-0.0900029580547199	0.326047851961888	-1.65795147747155	-0.605576220575907	-0.212978211912476	-0.315868787842958	-0.329130393580347	-0.845133194243258	-0.568071099936007	-1.34359841067525	0.310345982596512	0.367941944787032	0.287342659244137	0.0888689241541073	0.606878184449481	-0.382506268537286	-1.05872880217583	-0.454158664302804	-0.278828975788536	-0.550157125606981	-0.663308802537088	-0.578902636037282	-0.0451413781193532	0.30312684828676	-1.14977004451639	0.565129954737289	0.327651868703917	-0.598236408574382	-0.505279355897818	0.763772457994253	-1.22601961013023	0.076233492272951	0.461905417022903	0.593103159548794	-0.0105654300601953	0.183084053158235	0.592954993386264	-0.583450489771703	-0.905852213643676	-0.627235724029689	-0.846466969258773	-0.333448192049442
O43684	-1.0477086774912	-0.790755706647054	-0.0405258739053558	-0.160588037390864	-0.278162599797131	0.0179347550856996	-0.194652145795842	0.0149436919829258	-0.0305317233089231	0.396557100146621	-0.380091934011158	0.0955729180800208	-0.0277253494502579	-0.127805083459669	0.0908948316545768	0.120571355449687	-0.0673445452283861	0.32947879778762	-0.443574413849051	-0.301903452387147	0.406112746547957	0.711148051655282	0.256334523787439	0.652677135921903	-0.40868866640665	-0.382175593481984	0.0292804709100655	-0.251299770768559	-0.38421700117419	0.037028050371324	-0.101449259131011	0.199159270744681	0.253409342013401	0.18687978728983	0.190995477448464	-0.0923530690611477	0.149387005539596	-0.0198412980767309	0.180778687775125	-0.141055071210108	0.0131787901002022	-0.179063602626852	0.196626941793144	0.0427820533607378	-0.0853983516591255	-0.295138568401635	0.3876571553836	0.225359277893961	0.0661001260951007
O43707	-0.473301602262557	-0.136245019824289	-0.595627379694812	0.160532840447439	-0.758187762192677	-0.235157756336575	-0.0382357799753628	-0.213627930312199	-0.0897430480155529	0.167329148223432	-0.525199556735863	-0.355191305443777	-0.36806517638042	0.00631644376317884	-0.878948010172903	-0.48125209611477	0.160272007358085	-0.0343755065265207	0.207407098220741	-0.207956623368825	-0.733646587740379	-0.792420766025578	-0.230824479065741	0.000278144798699784	-0.11767238767685	-0.145920972097871	0.459372566200112	-0.387987241771927	0.0794210841240478	-0.227758924191635	0.16063351009227	0.328399796383453	0.368844230066379	-0.774157519129182	-0.460989685665417	-0.226879965899974	-0.100220423380683	0.166704236503731	0.0018824239344537	-0.104271685463514	0.243013160549044	0.283488835845892	-0.43732945031246	-0.333188082225015	-0.581878285499316	-0.900830833673451	-0.596778816500042	-0.130201599173005	-0.27085416651619
O43709	-0.0175783136611191	0.0178650140525583	-0.0221911038284617	-0.0522611648199093	0.0815289634604313	0.350087259779243	0.149574841977855	0.0820787065255802	0.0734923982184749	-0.0988979890344048	-0.0304079998815863	-0.096814989155858	-0.0515091988923366	-0.0456852587152498	-0.274184315315861	0.0157298850926206	0.0686286846135341	-0.098692022591373	-0.0451785949158743	-0.0526284653652406	0.320441575257772	0.425876134868353	-0.362100456121907	-0.149849011212954	0.315817658240011	0.164451215231334	-0.208938968285382	-0.192330078464254	-0.315078218712824	0.195333632662193	-0.132323819808194	0.025521850796294	0.103616697277731	0.308400739102639	0.031481296196754	-0.0798007013659405	0.0330360931818808	-0.0131082516913523	0.00287800840877062	0.310732316125301	-0.0259056150345484	0.358804493921221	0.35790955389062	-0.0742870651583634	-0.0823960588536479	-0.0972054234912393	-0.0286180134447605	-0.0889320246664023	-0.320178147629699
O43719	0.0586728326880693	0.636317381239921	-0.2701606520675	0.161279610436125	0.0423180721891556	-0.0212064203983609	-0.282581897006141	-0.385164556578718	-0.713898687902848	-0.0770174643838034	0.293832867420459	-0.446834836456257	-0.350966581013547	0.510738619298448	-0.0702870698242034	0.140067633932432	0.0368615487859284	-1.23749356678435	-0.727998458485995	-1.08397544869939	0.346611514984613	-0.769425943068688	-0.205134143370051	0.599447234134337	0.201771506408713	0.209327852919999	-0.183767043438046	0.432336010598188	0.327283864441071	0.0558000536740841	-1.18852336947099	0.366434662392048	-0.894360154219449	0.725968054206847	0.265298607767349	0.0538839300260436	-0.065605012861526	0.215378100810008	0.60342536411879	0.810163417298692	-0.248408462140009	0.338912760450024	-0.0428919556500831	1.46870130046042	0.119546198064783	0.504145121143036	0.195929265135244	1.02512914290063	0.308387307579338
O43747	0.0678106901130235	-0.0297643368227813	0.0654887550009604	-0.185409060692354	-0.335784603371789	-0.19188853615721	0.0410666393665862	0.173656988141139	-0.0514588077111502	0.123602557997868	0.18985092298499	-0.0518992366884449	0.253972145974945	-0.0118988068766365	-0.191761902091928	0.0144125468210753	-0.0363113095442062	-0.109775716532694	-0.0896171697744261	0.00638230604580858	0.0731976913387901	-0.129077115859761	-0.130255300246568	0.179298580375657	0.0497848938926218	0.036780471638759	-0.168449657538472	-0.188867203527305	-0.170999949598343	-0.183301324415921	0.0496448414309512	0.503258959918631	0.377867388009212	-0.226603057402938	-0.0717825461106948	0.171179299089125	0.274118268854777	0.454467606023707	0.0114494497390864	0.121330862318966	0.00958118719294413	-0.123945100236887	-0.135200879458581	0.302220800934606	0.150004061039389	0.149242573826509	0.269668982306778	0.35377101920597	0.107223360459058
O43765	0.240118263036224	1.66402967027299	1.00835888543746	1.13858407063204	0.0413087629320285	1.03624287967971	0.883579193008249	0.0508601887056636	-0.8966571948995	-0.461300324425756	-0.026879280019723	-0.11915393511247	-0.0469258644433319	0.262996198943264	1.26513538484782	0	0.0568497470023702	0.259176999733674	0.8296670413445	0.495824796218015	-0.995936189258982	-0.23744087439485	0.885384298541503	0.956461542154211	0.0973950021229621	1.41383119346125	1.06960773409219	1.23706419815867	0.371050648363129	-0.449651731745261	0.488862636811293	0.657292703405216	0.403688832465585	-0.427316091294723	0.204995870922504	-0.742747896281308	-0.72700191823218	-0.0663044632653295	-0.638947938339068	-0.241208883183489	0.235847432400407	0.02319226507503	-0.561681764643917	-0.0486798747717587	-0.237276132654774	1.24870498288497	0.0921319924403104	0.0835931919221925	-0.104303000111881
O43768	-0.00208523150067865	-0.795236755015903	0.750432876657605	0.00136697247750385	-0.707643117448473	0.027738157991943	0.365101570524526	0.478212983908861	-0.505565472991959	-0.851658443442133	0.136659347804884	1.01926119540988	0.183137712396776	0.866304000819561	0.0143099113414323	0.236236043571666	-0.931220885571351	0.156465966308044	-0.491786738652791	0.625584817369617	0.6913353087634	-0.11479888498383	0.255863578088583	0.127404540595078	-0.237569611585664	-0.398022105021911	-0.957568870254144	-0.420287918765149	0.392011208247489	0.0887017003406419	-0.542529451770988	0.225912634375882	-0.967431342918973	-0.173978776898542	0.57310458433704	-0.0512831548409834	-0.600535740601868	-0.223484272401463	-0.542543531705336	-0.364690292141426	-0.01698359897581	-0.143531933632628	-0.303626732411705	-0.378730918721826	-0.0767284161042645	-0.0663352375778265	-0.662980889046638	0.149593617125515	-0.450417707914341
O43776	0.498803420052257	0.596010654781116	-0.428337096602794	0.780980450128474	-0.53409220273339	-0.758017418375316	1.02917880393268	1.23231001441607	-0.122518147237284	-0.0581072518705072	0.736041892650319	-0.178334738798065	1.47916075948858	0.29901264241549	0.271429425547102	-0.319281451655191	-0.241076567678607	0.986974059323329	-0.0824280977589394	0.266675640712618	-0.388854999461004	-2.446353981242	-0.381420712738685	-0.398218826440155	0.322895563559865	0.00571730117472603	0.410256325004454	-0.786065707300936	-0.491814556315186	-1.63706637091771	0.075961493446234	-0.810916598322337	0.280661851762814	-0.292671924276728	0.524969137912207	0.00758337107583919	0.230598145921415	0.325682246763409	-0.681732586288287	-0.235973979265805	-0.559941972424367	-0.0647638571951773	-0.184398625267488	-0.0898081895893219	-0.249699447917846	-0.792761412645405	0.134919372493353	-1.05958811165852	-0.131292510101596
O43795	-0.211625579875064	0.322012036077556	-0.108363904449352	-0.368427321671977	-0.58804314439144	0.155925755010458	0.0908380555581245	-0.143151400471658	-0.238068479048667	-0.24816138149344	0.448912013854363	0.398888035918957	0.685433340137439	0.400113073064708	0.587533678148656	-0.355548757657082	-0.714212631156172	-0.281187830031605	-0.261832600396022	-0.0377995996475693	0.0276291815644642	-0.710175022898745	-0.545367059510758	-0.53362209733368	-0.231474560567763	-0.00427208475077409	0.436133999610325	-0.574862163454084	0.483061757318611	0.184539468040156	-0.483647210967974	-0.100905858997852	0.539272905941159	-0.171988335749743	0.551774171561992	0.0902666624973293	0.383053515472179	-0.275607960890496	-0.055949414038574	-0.211654677913851	-0.429140158909505	-0.104174135311504	-0.292325510323725	-0.328263254639669	0.0932512984929122	-0.529787022987116	0.662501395897479	0.72000931456605	0.528631810746424
O43809	0.704870436392927	0.111386855848889	-0.221687904689735	-0.085910098137844	-0.632118933415923	-0.825608909041438	0.0982646827741637	-0.633077301388346	0.0902117888919526	-0.225579289409144	-0.314223248590795	-0.30610966159435	-0.152446547011254	-0.166405920435284	-0.239294251750653	-0.229605675107596	-0.18386560041033	-0.319850726005318	-0.190825469181156	-0.411110068201386	-0.594519711857891	-0.253739145285237	-0.758409926904	-0.1953275221152	0.487909091340508	0.645708133100869	-0.163222193834134	-0.0499959127988178	0.0343867848010636	0.709466504597691	-0.350446201669256	-0.135016914235517	0.421624292254062	0.664120315599682	-0.00607881837293109	0.506787999724074	-0.0306589704009165	0.259611782334786	-0.501436277892549	-0.484989857654217	-0.534832932341937	-0.0838664414790062	-0.664550746223567	-0.394947099333092	-0.172197522278257	-1.2396619022844	-0.516808194015996	-0.979821309659537	-0.332619275311807
O43818	1.33432231849362	-1.7265311256253	0.16451582476371	-0.0418454230421009	-0.127062060555211	0.569184554323283	-0.223173414982529	-0.0346171008360145	-0.503101698397156	-0.699150025291193	0.199737070606344	0.269253311349624	0.249099904227603	0.188738998694593	0.0705344112203085	0.143674302971905	-0.954848925451803	0.308610694571495	-0.0714989684206757	-0.00693749836440696	0.0903528493344232	0.0303269936481127	0.00707547474781033	-0.68590604911789	0.268577682377601	-0.0398932286890295	0.483234641494032	0.220795556261897	0.319107622520612	0.552304258242406	0.095541991798182	-1.51362540716348	-0.0174355824965591	1.08865897445182	-0.0223531322542507	0.319473919940721	-0.0482755589033115	0.0198930276933923	-0.0761186785869258	0.0303994297222993	-0.525767348120639	0.299088811453674	-0.228050685717556	-0.691086144190052	-0.2458270213608	0.177623236632777	0.481412041504977	-0.0469922738002262	0.253604508431197
O43823	0.0057246489553078	1.04481739366958	0.252697675398729	-0.0339601283574468	0.119190162467854	0.138168256808357	-0.340599061989012	0.0416438333453868	-0.0743016793988562	0.871145101861003	0.321243587585906	-0.0170363610780573	0.350258215541679	0.38701308022463	0.0390519809681119	-0.00907260346828627	0.886453098714598	-0.238394150887232	-0.307361929421067	0.0663512492327618	0.310997701230373	0.0362958435300277	0.453701340696867	0.535070772707772	0.171490169324476	-0.274990043224856	0.194491674556216	-0.0249341861996416	-0.378548773233062	-0.187622321434484	-0.0988631025224701	0.17784717699427	-0.400671989025365	-0.0189223852809078	0.371310124879114	0.122305977078891	0.0981353720489589	0.147839166893694	-0.358645272106017	-0.061240180660349	-0.281619969242364	-0.335947841260739	-0.0951416598618443	-0.238879771036028	0.358805641416271	-0.254630510187297	0.54337467785635	0.217300758853409	-0.00527585338734237
O43824	0.137362624466662	0.0122406340618961	-0.311703475240324	0.201649042387982	0.448494089298789	1.0270358740363	1.29609432127552	0.68707342988883	0.554704155264191	-0.337574811890426	1.05809569224764	0.935955993811063	-0.133891199681252	-0.325136060133964	0.0852495178037945	0.383560022716006	0.381278191669779	1.32294775793916	0.785842682313896	1.0093323195009	0.738544637654897	0.588387703170385	0.669290323185376	0.0513677288337108	-0.0558284483916848	0.295205619046485	-0.299475238817654	-0.0270166067148107	-0.333087640753636	0.536166834581838	0.409178836837065	-0.393739297527097	0.14335533682617	0.929865873007321	-0.378364523974898	0.460633599873673	0.193053110196046	0.702384578045587	-0.129419959235323	-0.0555443319714353	0.155918180060489	-0.520715435887548	-0.345925420378616	0.728302631848452	-0.590920586140663	-0.446878732167212	-0.280026899455043	0.126337220366891	-0.383351615350319
O43837	-0.531443792378555	-0.244211400872338	-0.514076788062036	-0.0973517489367976	0.287858905657416	0.217044617479618	0.341126025931311	0.186595132317931	-0.0413620257173107	0.646301957043331	0.0337011478507796	-0.378536291552558	-0.294918470053086	0.0428508110722674	0.196127897684727	-0.249100521086349	0.319589545228525	-0.10050590110111	0.259650580052272	0.0296455835682066	-0.0945276300123798	-0.386982713065794	0.128724975260709	0.174732526535804	-0.175216182910206	-0.407783227290635	0.0701970419964007	-0.159112210155792	0.0703005857716773	0.354262984876735	-0.0393297848274851	0.324033024901138	-0.230076627701888	0.110089425269526	-0.261765743835875	-0.334275406769562	0.136288552182589	0.404024661106075	0.341385087806451	0.0863896934463799	-0.113205807853917	-0.199029295471054	-0.00579421970094005	-0.2616577825347	0.332118022837803	0.330357981124392	0.383364458932162	-0.343640658599177	0.302165404506875
O43847	0.288958105297829	0.301104992266341	-0.858321119682181	-0.258757524488703	-0.586223308852313	-0.204921524495403	-0.169363188418827	0.738084014960903	0.424227506291383	-0.436392985539243	0.210523645469813	-0.244330710607403	-0.264256254315282	-0.39763409774843	0.32044086248494	0.563546306671871	0.077570464530731	-0.779079593420838	-0.736383810877266	-0.153679557017652	0.0161367321575187	-0.463888239085881	-0.471120354599486	-0.262723676602875	-0.176648065472729	-0.283376506193096	-0.462352441721314	0.341503863876125	-0.118446162562758	0.297919683686666	-0.174386551651571	-0.295222806219973	0.078526216958462	-0.400871173815267	0.293291060386511	-0.116932290691465	0.114566716572363	0.534709921506278	0.296415231767803	1.08551105154009	0.179049444667021	-0.845139268843503	-0.00580763598607342	-0.291396785901707	-0.0311592295952256	0.0608672930123092	-0.375224232504524	-0.270872641870998	-0.306840713065545
O43852	-0.762228009462253	-0.204013931023678	-0.542621375599615	1.09571136745556	2.54723368245289	1.04260927488281	0.374455098428271	1.51480255978145	0.665419997867626	-0.248012929452739	-1.02961452330382	-0.849623432656544	-0.663185457644496	-0.58449554430191	-0.8118955086508	-0.820104117667552	-0.260823977722129	0.757771542528382	0.976149397313319	0.37574338426418	1.59713977639189	1.32215286638587	-1.26193027333257	-1.20676706800831	-0.721414607792722	-0.723535627521662	-0.969704753744585	-0.800381333827126	-0.118430393579279	1.63065914633302	0.373578648703863	-0.00446086899206103	0.282961438294052	0.526323257841185	-0.559022696253869	-1.01695306805298	0.236766471456534	-0.323940860768524	0.119531653391439	-0.02074475093229	0.109522549542801	-0.344940143821836	-0.447043339605416	0.610666763655398	0.34954602643292	0.34651612878798	-0.265767180593473	-0.49201527941757	0.288116476046093
O43865	-0.368991702359284	-0.326905214608286	-0.135351804005089	-0.221537854614064	0.115530492952968	0.121749549939978	-0.365807389439955	-0.16553810715873	-0.159349089569881	0.199924194212104	0.121123182373649	0.139949928915034	0.071179051870126	0.273955250788997	0.403159671070056	0.516378816358204	0.539431549702124	-0.0778974629945246	0.0613798104153949	0.150972210835019	0.0346797989111932	0.138466068700791	0.205257308143455	-0.236829290694635	0.0407006422734429	0.432548485783704	0.472350504876114	-0.0478240346617924	0.207203327669316	0.330090782551147	0.175941011052489	0.268213400205033	0.605462478405403	-0.355681094117012	0.0460286887538008	0.369527200745005	-0.0829673934588558	0.0901593150483944	-0.137100454786366	-0.168275066834743	-0.592561001473224	-0.404629245008216	-0.608428575818512	-0.425227118764296	0.132589792091296	-0.00212782744592507	-0.352898590748733	-0.335243783763528	0.200247496217645
O43896	0.338495244715627	0.013588414614264	0.78047325667042	-0.407083401652885	-0.109175009707071	0.441584187063354	-0.206927563135443	-0.161898561038277	0.12657086984704	-0.365422847745136	0.109671686096346	0.324420349901554	0.165506187156234	-0.849880138158118	1.13591380894439	1.20657448897273	-0.142072008063044	-0.0853391516388648	-0.277168248781925	-0.187628014443406	0.895240852930416	0.646026063480301	-0.683440166707882	-0.100342861994928	0.113439478541612	0.812423356573565	0.519657032175054	0.224480588675405	0.506834722024969	0.352691141317271	-0.190569882802353	-0.217226416659987	-0.134841389362325	0.4773530047545	-0.272225198094514	-0.459687193255743	-0.749109879925822	0.291766741332044	0.0696005469754014	0.0162425008217651	0.709613877096177	1.16783287873095	0.701307552977365	0.234941636440301	1.79621924560416	0.42019221781233	0.443815311129689	0.831916383693432	0.00401564858831298
O43933	-0.221247183820929	-0.161144964095616	0.195885916790821	-0.360335984573869	-0.0995784290330228	-0.325960075106649	0.26029113406859	0.12423410959242	0.073940501983034	-0.075905015452033	-0.167153902897994	0.17410028048993	-0.466959585828321	-0.214865867938326	-0.706740552593476	-0.14980373177473	-0.0699428029405361	0.499507081585392	0.106095116044159	0.291698908947423	-0.118543047225368	-0.0953614999053279	-0.5301080957027	-0.08304799534226	-0.0703802945514913	0.285151790080951	-0.0302859456686555	0.112459219662167	-0.208463162727305	-0.139214954355564	0.691034757598446	-0.615011930298084	-0.428740439347607	-0.172057114336363	-0.15375123833015	-0.0530395778841941	0.087753570896871	0.12849797821646	-0.497918972612542	0.0195236064512628	0.116747564716466	0.148334492433706	0.0789665020403699	0.559519465360143	0.0396900921779818	-0.0739993845811523	0.0199424037082551	0.0984230665838208	-0.0307092876711149
O60216	-0.0387226853889022	0.643044776591455	-0.00328353229661676	-0.173486341580351	0.0853752138499842	0.0698602404789836	-0.119757933693042	-0.209142389771518	0.120114266735581	0.657123631617293	-0.13576698327704	-0.054157402428961	0.0655329968328284	-0.0271874423595181	-0.0324865985701135	0.00736905612933719	0.180636560590073	-0.26420648203224	-0.166403771676316	-0.0969797250817928	0.276863473022966	-0.294228190716278	-0.164247393540481	0.673287869217412	0.533960866283328	-0.0458051829427384	0.0273079378585479	-0.0528054940633316	-0.173425047433886	0.352163554491561	-0.265043239865754	0.560084246751783	-0.0406847702403321	0.00897396004386597	-0.0304158750741344	0.607968668009794	0.0786755247754316	0.584909300709172	-0.222736965170261	-0.127484612441342	-0.224242811734473	-0.00859361664904407	-0.181541071340796	0.0411295557489922	0.203144949781814	0.295182168534919	0.217538690414208	0.185689886504771	0.223043698777727
O60220	-0.326585225934011	0.0327668522211066	0.344940353122337	0.517536333369477	-0.321537260152993	-0.923804624871103	-0.627098494533658	0.22437118264224	0.319666588881581	-0.27144636974455	0.0534441990857351	-0.459896428174401	-0.140791370264499	-0.403749232995109	-0.669070642359479	-0.491230853857785	-0.849287644614787	0.0304784887310233	-0.387052128595494	-0.79549026256124	-0.529678187116228	-0.447473636835896	-0.559494720124388	-0.0563066108527256	-0.256334369857678	0.601776905975073	0.442888320412437	0.370967616467881	-0.348519612934329	0.285395176785302	-0.138985316547467	0.256298995798344	0.401123085516902	-0.846124789474128	0.0255135158275385	-0.294452645707439	0.54289833464572	-0.0707164563082834	-0.337141629171828	-0.641388221712288	-0.319836902950489	-0.416613636139051	0.175235723736749	-0.101594995864854	-0.0182249104303287	0.25874868935326	-0.0381032317759687	-0.0505936811164958	-0.10847198936661
O60234	-0.336745900829661	0.180682346795772	0.569177774666314	0.337672994515482	-0.735124367429705	0.216544003253766	-0.270115510141908	0.00925500609913441	0.512928179420668	0.416209232896625	0.137468076633856	0.312310984689115	-0.278057321924545	0.755336305658277	0.161697473301775	0.488110786488211	0.255177269567067	-0.239633304827208	-0.187159046987326	0.075987322725806	-1.11279006157146	-0.89541528638402	0.195439864648328	0.632450384774742	0.406034404544236	-0.260427765993485	0.20259851993545	0.574131876189163	0.440449244883239	-0.952913247814195	-0.400260042324787	-0.101488496224367	-0.039376698860273	-1.13322967613244	0.327502727888507	0.812850520332551	-0.314209767756029	0.20319956707352	-0.450008416520947	-0.26090725969801	-0.215729992232833	-0.61928399188317	0.121682034296787	-0.273354651306417	0.291661311389068	0.609730215166925	0.353412492598012	0.0303074746723325	-0.000122241573149759
O60256	-0.84464794579201	-0.909041642571587	0.293714718703373	0.285306530262945	0.35535469347348	0.0618775615937243	0.30971035732286	0.420596051709106	0.00844207803081292	-0.252887362359433	0.152032836498401	0.289602567039339	-0.393208477076089	-0.305616828768362	-0.0891299417199889	0.0287373756274288	-0.509522034637736	0.277643792075992	0.605693232328218	-0.0760838810857224	-0.111363642060336	0.329036077614196	-0.597826293531941	-0.497844446774628	0.0286680072711388	0.0292789923777668	0.0433438026671755	0.196283625661168	0.201640636158181	0.0684280581334708	0.364171631660556	-0.77561140927461	0.374879341716592	0.091125227525849	-0.29064758982437	-0.582953006401526	0.330806954073491	-0.750918384725889	-0.0586125195088093	0.326190682861571	0.0480660720442311	-0.0230462169866112	-0.057262466988103	0.296920797358685	0.163925351631441	-0.749062695697991	-0.448992616512386	-0.196037153031079	-0.409851062962212
O60264	0.108072261865476	-0.175899939000035	-0.0636717135572016	0.0541072798347137	-0.0698331324042806	0.283954333747146	-0.600462832011125	-0.0107463468275031	-0.00964371888082596	-0.0861171072385607	-0.0341524509363305	0.180961411326347	0.15889361735529	-0.630703994711566	0.325937774518873	-0.616934177166942	-0.437044282080101	-0.297854324396209	0.084846557504054	0.410829993630587	-1.29186144552035	-0.239688423183427	1.1108874756526	0.416763023837206	0.233984046447746	-0.885692721698396	0.198574051130198	-0.123040035578038	0.282893048537571	0.569634938308467	0.289866987338627	-0.320349431838318	-0.141515692446833	0.480117864503207	0.294383865327124	0.352024380476356	0.203986939264164	-0.708047197477542	0.139401105529381	-0.00913779265979254	-0.208764433532452	0.384481445238455	-1.41029296188394	-0.515524958427863	0.419414613792745	0.135790218377037	0.0328646257766499	-0.274948786004519	0.893665070425063
O60271	-0.200321846991686	0.297094443390618	-0.0787080332030254	0.0447805940526274	0.291818411330488	-0.165207125328265	-0.06681377455772	0.485753046804167	-0.208563602719607	-0.0022716402247858	-0.157232285751178	0.471740766927642	-0.121072598516983	0.640643494417459	0.148276561512074	0.325165614995262	-0.0887692734468817	-0.0191704056282116	-0.155486223926905	0.105783616184993	-0.541100839519177	-0.223679806714025	0.526592039296598	0.159999202353239	0.509671451464926	-0.158159768119294	-0.0354984216085365	0.248656755900937	-0.262646614027914	-0.734429347545145	0.510585460847244	0.907143449793625	0.195508345008089	0.186940705231593	-0.12399605808188	-0.84973368377033	-0.0942837884999607	0.340274930091817	-0.195230284515878	0.821404819074155	-0.158082339901841	0.389355589826062	-0.228042984885724	0.321827500281099	-0.732990044858899	-0.0416193432624325	-1.04075497884078	-0.720195891152156	-0.236195905860172
O60281	-0.532338759636193	0.346426765546023	0.22899707631628	0.224725939525466	0.385085954088324	0.0690317723100539	0.287383658842468	0.212558949858872	0.933315816397579	0.438837880318359	0.0257594624703064	0.278030675456401	0.0717703565437213	-0.243633917970591	0.113016647485995	0.168421944461241	0.0127599575594371	0.0910839069004113	0.494202970369805	0.416649835272247	0.220473975674086	-0.0141167369366754	0.0360455074468017	0.0369355093327814	-0.499228014214271	-0.0833154063711349	-0.384431192806283	-0.335767183332301	0.180704677304167	0.0981586472597683	0.141946568762473	0.0101510489155439	-0.0609229074677024	0.467339810714331	0.296701688134636	-0.178720534508517	0.247289106581934	0.3563211415776	-0.0168549282005284	0.27308900217299	0.480884281053486	0.941465570745047	0.07884097548018	0.18271002830101	-0.0198759792023457	0.162870910391025	0.0103218942263662	0.27714590920583	-0.13161747291299
O60313	0.0121089198371692	-0.372627428181563	-0.599325759048023	-0.316342967994177	-0.762760157897508	0.595923871887212	-0.811572845117269	-0.776519285666038	0.427171493144948	0.00627739480897966	-0.0805214796863009	-0.0418181013281073	0.014515337054788	0.297274468361215	-0.243989437481024	0.250717410314017	0.0231681644210388	-0.725463311633629	-0.0394144514305276	-0.560806996101422	0.684961492053184	0.642156350814744	-0.364785874722453	0.0839443904010099	-0.288868279157018	-0.314698713082264	0.515230854339433	-0.202691317747659	0.259975273644707	0.524098860807455	0.749330634783671	-0.0431612597080952	-0.864374110708215	0.672920655898051	0.354434370048993	-0.0242622914572456	0.11531492008759	0.661852913919541	-0.012410735210234	-0.728139510783632	0.213941166808621	0.623997867068166	-0.310147211591726	-0.124039568151831	-0.145442967431874	-0.1289038043492	0.135547816978284	0.145858969290585	-0.0507893109525259
O60333	-0.132186723178105	-0.63262335272262	-0.265532934829058	0.235914843963286	0.631297084245009	0.214098655884272	0.290088272577647	0.472908223072445	0.464051517681315	-0.0504258621434617	-0.38237898727297	-0.292932436640755	-0.410944075552233	-0.324439611640497	-0.00979900441538442	-0.331335201498117	-0.183003199658543	0.603563792167849	0.22311743203431	0.581206441071388	0.255278429412564	-0.0120547641567392	-0.408113626304647	-0.273706936054567	-0.222864088727259	-0.369909978785348	-0.534979497476239	-0.316764551324478	-0.307865458973077	-0.268795550291898	0.602727034334335	-0.145634929952287	0.453934395131756	0.0383569895871857	-0.0410975921857444	-0.189580833190768	0.28684816596709	-0.129601114436487	0.594427376903037	0.163071573672224	0.0562854184773649	0.222831738617804	0.247393351404933	0.514990311859668	-0.463482756081457	-0.633806642163011	-0.188688993436343	-0.638016385677923	-0.559698741104694
O60341	0.120975534699672	-0.0540664564258012	0.156210998086336	-0.276301008040231	0.40578052472636	-0.343442995954212	0.27582599757127	0.376234954658885	-0.793602323508541	0.23473334452935	0.159181777383162	-0.390135031842723	0.0847858591694561	0.288889002444618	0.145434869818573	0.424376290844751	0.00263285399731358	0.260848181735893	-0.137581229712052	-0.139522068733732	-0.100835107982282	0.0468848823536414	0.0319981763437951	0.0690690821975088	0.101610199797215	0.0810224450950271	0.143851906142736	0.0751966298549176	0.194298156640897	-0.136751105161915	0.026898067972902	-0.351224548382662	-0.102833124492275	-0.651742090621397	0.247773455464757	0.469095042579591	-0.146075739274178	0.237219551481797	0.217330424176176	-0.699335985035383	-0.834629406867339	-0.759077922960379	-0.606981113971904	-0.0734890315246546	-0.0889799315626302	-0.101790321339111	0.216874078878312	-0.0791866541624059	0.257937903442425
O60381	0.339013546934145	-0.137762571794227	-0.708744687779543	0.0355389248560935	-0.124951619087323	-0.527585679945719	0.0095346978932783	0.14672923926573	0.350432004518642	-0.155827695034441	-0.652080104057353	-0.0836201728362772	-0.0231071058199852	-0.283192246910176	0.479071227803564	-0.00631925782994748	-0.303926846681366	-0.252538550751298	-0.359877614145607	-0.171926824000697	-0.279662586091261	-0.327717066218951	0.0142151265549507	-0.336994170889667	-0.63762122092202	-0.692412348110743	-0.313855804606259	-0.0294890879892602	-0.109992334602734	-0.359793900676017	-0.296074824489069	-0.129132350587341	0.180377753902316	0.0990334248046445	-0.367898832501692	-0.145335784433744	0.195274687281238	0.155212758004443	-0.165494848364614	-0.293622235196616	0.17330960713491	-0.236498447870155	-0.164929716643075	0.161158975568657	-0.443911712577643	0.101858212818362	-0.456316926076104	-0.232376519441035	-0.372885923877113
O60437	-0.233193344041097	-0.818316574082911	-1.37383001554774	-0.119544818017148	0.134892601821941	0.648450762440531	-0.345515681391545	1.01017214782723	-0.287782041771372	-0.948225282281844	-0.0555565192264971	-0.566980872453748	-1.25274013957208	-0.938025235462107	-1.27598229509449	-0.730643356756779	-0.78729924350782	-0.568627604007572	0.681933463415477	0.714943168089098	-0.645786892665265	0.161009771035882	-1.31146753487304	-1.08087880245153	-1.6315643283737	-0.558628652967525	-1.32689640594211	-0.668941351795868	-0.294368619527652	0.426603619355654	0.482244378840471	-1.27079646366658	0.210762938420414	0.427192769815711	-1.4401748028774	-1.12024127616431	0.205604992176941	-1.02647546017595	0.325177273138999	0.550844814191116	0.433321144780776	-0.0836819491829506	1.15794648401466	-0.345497768103072	-1.60638782062147	-0.763492472715893	-1.71817690542538	-0.697779041436159	-1.29277104875004
O60469	0.589256254508204	0.454056191413577	0.430014166748392	0.0516589165741112	-0.60199999181864	-0.332471098744638	0.592782791925283	0.341793712408055	0.275725558382435	0.460668609316176	0.191010099151166	0.076265886693502	0.0390360138344896	0.122632413956762	0.84464492513132	0.506670008093771	0.131103212214251	-0.38375081954883	0.501554132788592	-0.823131548419992	-0.85369281829804	-0.662270648919771	0.392592700365707	0.149913657838648	0.0200743355814256	-0.0101722867430726	0.328397386707806	0.330113786309425	-0.202315769496138	-0.593192939271879	-0.854148400292456	0.347971041793883	-0.509156076991665	-0.865733654453173	0.418599763860122	0.529378876859563	-0.328253789898523	0.984222537771931	0.116114181710582	-0.0123456404101528	-0.560953852505611	0.164670829866642	0.199146326036316	-0.624918198889252	0.61262035657727	0.098338824547372	0.049893698406568	0.597848285049643	0.208316104623913
O60477	0.601449357971716	0.011803994708798	-0.245262449025784	-0.330806750402913	-0.114293778294074	0.349868884609387	-0.651621021685217	-0.0224233265170193	-0.0294640792123543	-0.186660473159959	0.300632529990731	0.0135300273808863	-0.255346591908832	0.152333026610496	0.255941513468245	-0.255142182391091	-0.150966017628535	-0.104684718179623	-0.172500493294235	-0.037136465584326	-0.0847538711810895	0.462077145014084	-0.192088164103126	-0.123469134117002	-0.0293931902086742	-0.183570197932932	0.00538935647034119	-0.0104927824891575	0.593005364781785	0.0922162188439007	0.158861677320214	-0.136561185354538	-0.169546692837173	0.254288251779727	-0.523206048360249	0.0806338085783525	0.025938781870352	0.0420654817086743	0.00745116973166203	-0.455507169099085	0.161497915924556	0.0641303926310066	0.377368403771275	-0.163518264981401	-0.0689036216650564	-0.319644229199824	-0.386895046437685	-0.341121158054524	-0.294434004802902
O60488	0.0661496746442115	-0.0974075847759635	0.0459956966723413	0.0111085601221582	0.125183842197398	0.70082740393464	-0.257660393244674	0.700517495760647	0.491934373318865	0.0240954660381137	-0.142681034317329	-0.524621184684878	-0.607916689251903	-0.473541934783019	-0.267421421867044	-0.199089127230583	-0.344729945256583	0.730718937072307	0.73188183084891	0.919797729780986	0.636499787244017	0.834159528601812	-0.29735504928478	0.0833863650125011	-0.433493589590043	0.550197336053806	-0.409642751735196	-0.202911392185616	-0.035887886799201	0.25500103563128	-0.378874075401972	-0.213165391779124	0.761718538758156	0.663510916218258	-0.761831268798792	-0.185639891086897	1.19621467633802	0.187026798766467	0.441521027331142	-0.141678176770733	0.500728279202179	0.989226494487818	0.243365280189873	-0.057775647089165	0.370940027709017	-0.315109138130762	0.819945346877719	0.723273328951046	0.198492502962888
O60493	-0.502675551690481	-0.457767626056297	-0.478848167503214	0.0731520755174228	0.137769022348425	0.211547108549773	0.245693936884062	0.202716488663245	0.683708364555657	-0.445971872167704	-0.405994134982383	-0.421760467199021	-0.398514629311155	-0.385869558930346	-0.358189788370375	-0.449786148998398	-0.552306555049261	0.23840955523375	0.201927534461299	0.410744854151487	-0.0247182777587378	0.351339694564173	-0.371419055119072	-0.368968971243511	-0.467850431318893	-0.337093068240956	-0.43491763065901	-0.487491286999823	-0.4174931218462	-0.0494505504748635	0.44522747258439	-0.48970077645517	0.212667446564033	-0.0263658956770728	-0.356488347976252	-0.575311072761833	0.0154214077961946	-0.0855597955205736	0.364698956735147	0.146557859768164	0.312764271192702	0.373842096520921	0.0181850824503599	0.197840133761408	-0.360343724872183	-0.351527891484974	-0.117222997263163	-0.611787863200469	-0.462942723125668
O60506	-0.00411486644769602	0.380825484560468	0.283450475874428	-0.214164465073922	0.16116023963845	0.0435237337129167	0.187219029103582	-0.105284616749812	-0.088935171788322	-0.510912267592672	0.0816860054253697	-0.391294206992877	0.248602329605973	-0.72195171572077	0.189677481904295	-0.066626381674578	0.0416926046392836	-0.285460350306373	0.0697119690349696	-0.12604075857453	-0.00841532581723455	-0.220637259927317	-0.0341651374653088	-0.0700399084577834	0.134476517894523	-0.031670309178421	-0.516291090717468	0.541162283041136	0.612490834830426	0.342357997625965	-0.141624138178024	-0.122144940134261	0.109015643973188	-0.533354857217978	0.434941606546342	-0.141434830976712	0.328733100513113	0.188480550550363	-0.218770775698967	-0.471337316438023	-0.185640054752963	0.201381361748034	0.277951181632845	0.0626871327787297	0.322297112144682	0.782834871154472	-0.29610893815247	0.00643105512321107	-0.112329840686304
O60566	0.584279937999228	-0.148635526918543	-0.133895426846077	0	0.371764951604996	0.0331401052417174	0.232523438283138	-0.0148956582858009	0.0633563432634432	-0.638086430252087	0.290911452333507	-0.162525156182302	-0.177560874525506	-0.703823737550228	0.433485022122669	-0.202813517421118	-0.733451035441393	-0.0777883546961757	-0.529394430388726	-0.705285335720773	-0.543578559010654	-0.48255418412849	0.0834889955181758	-0.601951721202793	-0.174125598886109	-0.219309363639189	-0.468130853087403	0.0807702471098112	0.15508160373047	-0.72379472286785	0.280548637830159	-0.406666106939148	-0.28923501696161	-0.0063852232651788	0.288468987817478	-0.109358842639085	0.0965182051131399	-0.136722665264196	-0.107313434749278	0.130589570847645	-0.0414524112931764	0.0462356955647381	0.11669342462778	0.19418598718019	-0.256657724652179	0.163244803278833	-0.196223372718602	0.439915156672384	0.283481896442057
O60568	-0.0506417434761952	-0.0119684329060598	0.0221530664139744	-0.0746465996844518	0.221015213658243	-0.260507025386575	0.145841991646075	0.132863002963129	0.367283051698071	0.516325995712284	-0.288100516576715	-0.205034697443073	-0.454952106261849	-0.358114627917163	-0.174620636490804	-0.262204638969065	0.24233168374673	0.243401528625469	0.0423442103881655	0.411249099984024	-0.251271119451765	0.206652472388834	0.582365636678854	0.273734082450023	0.0208480017455692	-0.171711070046097	-0.00529390619054435	0.618937150291657	0.0778516160354984	-0.177705912309334	0.100229146154968	0.420859841378212	0.0994213243479257	-0.567056171137797	0.120877757542266	0.636414787597164	0.221744497215257	0.46611918243105	0.0266481585760099	0.450109128151585	0.228982612007802	-0.122801990949791	0.16512942479987	0.0296237840991299	-0.0352151474077801	-0.241755249654346	-0.314083280526137	-0.293097638813086	-0.219515295321137
O60573	0.160384686917111	-0.361762689060946	-0.223378169399106	0.147920518655607	0.215098378605488	0.507726002820424	0.341854543515901	-0.0389518382622803	0.224164703444763	-0.133771908623716	-0.0552066679793325	0.309747391496785	-0.183202417107708	0.226025705373089	0.116224434648479	0.169986229199895	-0.0113870611684942	0.00703955073427587	0.100575822312717	0.101154927270884	-0.444797741946316	0.182484218192528	0.399321225601668	-0.731092295461983	0.148734549972328	-0.356240833244031	0.0993926861043043	-0.45783706828792	0.42017591705716	0.00828140864062409	0.0247579066292663	-0.0685407352715823	0.0342011239849959	0.233417962500818	0.2845471333883	0.428891615779115	-0.125289528684996	0.0760992164377238	0.0129625504328415	0.409438791196313	0.244527184691155	-0.171670083871486	-0.239618385185386	0.12253683362902	0.0886984460536668	0.174692409057953	0.281352217339692	-0.0853331700573586	0.337709603579458
O60610	0.662912188934451	0.181422746773016	0.143756115824639	-0.17314109403601	0.209362201304391	0.640293848464506	0.323028715890453	-0.155414637184689	0.126024892587692	0.790490960507169	-0.10482777635429	-0.24564098332822	0.137892943161959	-0.363683183863922	0.109826972847616	-0.40370781904302	0.505707286093135	0.0287362225684825	0.0251527730120008	0.127451155486929	-0.183770486169318	0.667724827039481	-0.408269967810154	-0.0115135554209695	0.154124326397802	-0.11511662643793	-0.00774531257430893	-0.0556953453931037	0.407231022951249	-0.261336213463053	0.031745368066885	-0.797661386814482	0.226261658907783	0.109328936684159	-0.157796556568084	-0.189485260298183	0.0196976704954061	-0.401011876772097	0.00270379269415599	0.170786746392109	0.0405824860199017	0.0528107026717896	-0.137714812745799	0.0871340332379548	-0.194517376939098	0.220947396645629	0.230903989146809	0.410613393728982	0.385190733252539
O60636	0.0855629614914704	0.224538660606576	-0.500310904344749	0.335126344659306	-0.148980230395402	-0.504129140440939	-0.28170961687321	0.40127726222783	0.500372955707488	0.169305471070634	-0.012229053462624	-0.0879387395535097	-0.0477885560087835	-0.0777442395119397	0.000332071284287305	-0.00703820804456978	-0.00956529185482863	0.279470045173747	0.342208914563341	-0.368252650732774	-0.675771911636464	-0.0141781035724415	-0.191761275071703	0.0800191529347001	-0.137455765449749	-0.130266814622477	-0.124441946015975	-0.248297798414773	-0.185497339311696	-0.752712622831349	0.388370339555127	-0.449500048457372	0.66250431601233	-0.563952815895916	-0.71409948567265	-0.269113938057103	0.487133618709735	-0.559548063823789	0.270416995750651	0.395866184977401	0.360050683747034	0.512162645531876	0.491404309300842	0.438772795982021	-0.164199552487497	-0.351468828218784	-0.109760194332026	-0.0804150630468919	-0.191036086695218
O60637	0.964481168143268	0.411417432110931	-0.531579624453275	0.827017548690026	1.52630103840771	1.77087835247606	-0.659211489092933	0.387702760015093	0.463493343979272	-0.270711852195336	0.256042871044432	0.40313607753915	-0.807609475352319	-1.69861243591949	-0.22514233231983	-0.410171345953814	-0.315723453579853	-0.683826262972014	0.841140559772716	0.413902418312643	0.297252856920885	0.199916637560121	-0.338099199100826	-0.193338408584102	0.277586284777985	0.451999198430802	0.202950570052851	-0.275373841286376	-0.189257425923092	0.623223699614942	0.235493552716687	-0.54843375912346	0.0573915127786764	-0.0527274373408296	0.776864529579329	-0.572250471804427	0.938994552466796	0.623827430280859	0.0819123966723006	-0.771987009060259	0.386115623327446	-1.45467190118892	-0.50720059249755	-0.587537545689693	-0.251395571626715	0.581407883772288	0.443859244775681	0.613974948529478	-1.6702945684164
O60662	-0.571748113959843	-0.237115914567293	-0.473381791096937	-0.0670028004535134	0.338957414404543	0.492864862579398	0.298970655290691	-0.0737391195822693	0.109503615542305	0.2589756616057	0.301033850104993	-0.504941205540768	0.161113698451988	0.00183300258980023	-0.485628694047187	-0.545444177083063	-0.553116833799335	-0.0832349872311991	0.295890983622654	0.14997637094811	0.588033223818157	0.39734974643547	-0.514901846135047	0.0426417429311374	0.142458453729521	-0.436883892606075	-0.495474095971781	-0.584574466884652	-0.466817503995679	0.788883148492338	-0.210367615922875	0.080906570060055	-0.119321244617586	0.331669902169604	-0.422539784210611	-0.518372497962486	-0.19389043816787	0.241679137777857	0.201913167791548	-0.126813524934762	-0.0455921033532753	-0.300474678946733	0.0347069510507209	-0.144446569851764	0.208857858439669	-0.486800853325776	0.0901067570998693	0.0986041490516638	0.218339157755465
O60664	-0.0107904281990939	-0.0766010983617407	0.215793052606757	-0.169963184533827	-0.0835441282509898	-0.5801398212369	-0.531202357027143	0.0998728342173895	-0.387992415501314	0.370256427508501	0.346881503658105	0.142630309510281	0.282396499092979	0.469281528466621	0.133703904398074	-0.0373282150761093	0.725684840894035	-0.250490364577691	0.0946914017146546	0.963948749893363	0.98045140740233	-0.101772733495917	0.032346714905532	0.834855944304615	-0.151749526355962	0.59464895871427	-0.0687450459661983	0.12253056294443	-0.881763406315484	1.15680513948716	0.0340481399494898	1.04194609872349	-0.917045504324445	0.941990910832475	0.905260593343092	0.905872854860437	0.164716093568946	-0.288040330322726	-0.443262687464102	-0.327690005939786	-0.18996013799314	-0.159669717494468	-0.415867421508551	0.211205574834701	-0.119027798088544	0.551506966536787	0.146350912108987	0.060953469761379	0.705597990203768
O60671	-0.261416241194624	-0.121966191728502	-0.251062268538468	-0.0279612288076291	0.431436681361528	0.936871603542635	-0.0277992466238213	-0.179722975497691	-0.0760863669938015	-0.0301840563996841	-0.0505614174379211	0.0331610346661433	-0.372017114045029	-0.108330287179251	0.107489050301861	-0.123189660732654	0.145409970747531	-0.078354020311647	0.0531732167639673	0.0138559594204165	0.614206525596837	0.584703845289472	1.10013069506994	0.340588494973947	-0.0361025343025884	0.313270599313755	0.184353542616244	0.396194032008227	0.780895544522234	0.917519909274741	-0.238797960962013	-0.0647534618140507	-0.0313358165551922	0.96028090018372	-0.0268748121612801	0.382619724482228	0.116151405412089	0.215798828207006	-0.0133814866929006	0.0368244221613851	-0.0784654619700794	-0.304423897995888	-0.175211347163872	-0.0119914700170117	-0.11513672551033	-0.0829906690074295	-0.221066167513518	0.0805209277874944	-0.0318619035367011
O60701	-0.264180003464472	-0.0499251168603897	0.176757621556247	0.785599706727919	-0.343595010854503	0.358237282459266	0.0263574929630015	0.0653349204367237	0.536964982772192	-0.33550704791915	0.309037796561282	-0.290553452695621	-0.77561751768139	-0.934542120374207	0.237608627278276	-0.493649653617952	0.0101026235147075	0.418601278641894	-0.000844569024236914	0.298016515804135	-0.0367867914546319	0.0753046636850019	-1.38636901322288	-0.183003017333293	-0.173391323811303	-0.336993792969689	0.432013165747676	-0.578345861036036	-0.030821213372349	0.615882663917315	0.797014139288159	-0.791043022670834	0.323419445892505	0.181004786756581	-0.351729824213697	-0.279146932777275	-0.172807975461029	-0.000163868595189721	-0.14646241715267	-0.231041918931141	0.136714209078736	0.907034077374645	-0.806903929655837	0.808438445613296	-0.277608002982464	-0.472120737044541	-1.16588996832661	-0.32737723962841	-0.509598238780572
O60706	-0.326841451334869	0.231508164720919	-0.0787158031118216	-0.298260541180368	-0.0713300514069126	-0.148888729656953	-0.0018082642089236	0.00470831309748498	0.320474776545777	0.257396885390359	0.641882049670067	-0.619490898383244	-0.770644954109351	-0.372276068716607	-0.424480583015745	0.301512424487123	-0.480929980479771	-0.14773067550621	0.126732513153213	-0.0186693355378742	1.18077287579509	0.515641733154037	-0.651692759853018	-0.303538546741599	0.158895726183894	0.316205158538629	0.348265636436598	-0.834178353502994	0.203734620015597	-0.324421019456691	-0.233736086545055	0.545095411907249	0.00367530490190021	0.695194303331423	-0.389944776766835	-0.128706552054146	-0.391903280112719	1.3759673773762	-0.381671813540375	0.0674394493759862	0.0350520808140615	-0.17353625594273	0.295531010835982	0.0769384863023926	-0.210860933568032	0.15084898970599	-0.186962562672312	-0.00623689080079393	0.254819369755374
O60711	0.359380579402325	0.172808288750355	0.253788998096982	-0.254713980336564	-0.57134703121319	-0.315219158175478	-0.235437375815627	0.481669912105689	0.474088483184645	-0.247036564190442	0.291571855581022	0.21592511319124	-0.0869048658197844	-0.273232862017268	0.29328084431684	0.0444769993461212	0.089997745985773	0.355544383964445	0.224925701851732	-0.134842771051345	0.390057154355186	-0.127459437976014	0.675638825127366	-0.149120873197233	0.368219506411196	-0.00706819996500002	-0.259689286388972	0.500953176854943	-0.113108442647123	-0.377341997476779	-0.127423947393002	-0.22957542119555	0.17755167383349	-0.0119337946760547	0.139157479310954	-0.244277503996349	-0.0934279136896969	-0.689815040373459	-0.621268627232331	0.175569093932777	0.00627540597729229	-0.0638064695079297	-0.449364306881339	-0.0885070716115308	-0.071789781453181	0.338409172097492	-0.0347712510708467	0.461213473411134	0.222721317639208
O60739	-0.322148301619591	-1.21020478456905	0.000814277568410578	0.0607195272879139	0.464027202867491	0.298789859013396	-0.17620763079228	0.138086575253245	0.0652194836007356	-0.223398209366365	0.176476223180137	-0.220771726569641	-0.486108051515091	0.142988783616804	0.0640182995893611	-0.28485272946116	-0.42405941214337	0.323212005948448	0.623267246118005	0.0991006761484859	0.397662319010676	0.445791583838725	-0.126094286400643	0.551580823252168	-0.655824860751849	-0.367311870541639	-0.360483254592877	-0.597485032809737	-0.414831493464193	0.0877561575122021	0.00945156978704524	0.008647698023935	0.49573703195345	-0.0067522680822954	0.181436278570352	-0.0761380966342062	0.227222818190928	-1.25159401188124	0.0503282668138701	0.365852266404676	0.646668434032974	-0.0472198271979207	0.0888103578015108	0.109988031915858	-0.759220005279242	-0.165220247480795	-0.546834457677658	-0.705656553078467	0.28872895958574
O60749	0.682923758951412	-0.391300293122759	-0.058956220087084	-0.640619795318496	-0.342193956794624	0.214734128543655	0.40279640496907	-0.298674540423229	-0.641054260451175	0.358442296850352	0.158913272716127	0.361767766694891	-0.413897639317287	0.576894108632137	0.954960842598512	1.25314876022375	-0.0974715076521102	0.430838437014252	-0.228071830497166	0.211159675945214	0.00921767137308994	0.329375478495516	0.0755943993186622	-0.223895169507857	0.488662495928702	0.15132003147815	-0.617231684901462	0.694825157424942	1.10144071090954	0.0569217577784302	0.002603768194924	0.0377784272173119	0.175760616502855	0.259461661675603	-0.247743790347015	-0.310338359675792	0.172509651868631	0.14829459585131	0.228046951719299	0.277892249302027	0.266601168120005	-0.459523890059765	-0.502071343149763	-0.0810017787287399	-0.537726666998202	0.295206239756704	0.709141853194288	-0.739414020352279	-0.306133787392983
O60762	-0.871460849429679	-0.226798860414923	0.303378122955624	-0.51140408377884	0.283171972868414	-0.0483240603658008	0.71707108876351	0.0201061191229811	0.264950091191313	-0.246370891369892	0.122778319904546	-0.2562253489751	-0.116578832459895	-0.125090001675064	-0.189076637533437	-0.0302499071668979	-0.18503512439701	0.366385589954711	-0.140564158891098	-0.336466078933882	0.223604067121574	0.49186620223537	-0.233355336026009	0.109324314291554	-0.373825454402806	-0.451160710096434	0.546090811243533	-0.261529470326988	0.32887528947635	0.92726947062685	1.10379078231171	0.276331137224133	0.278573701825166	0.38419771588529	0.374420456406642	1.12727373219545	-0.323264980905324	0.0242795617215974	-0.161859617997083	0.0246400081671022	-0.0756108299183291	-0.177522009308304	-0.125387207202773	-0.0457383874598739	-0.55518829701352	-0.339919541209921	-0.358973414059419	0.0283311679688735	-0.488930904951292
O60763	0.0611975934035853	0.0166874164672846	-0.114012983498908	-0.278993584034768	0.295464329237975	-0.563024319736566	-0.537432874122682	-0.29356690005557	0.0515006144357793	-0.223119238781693	-0.330025485484031	0.20241327060995	-0.0984598201856522	0.280239673092377	-0.419065069715613	0.032598401248146	-0.0303681810579339	-0.267292971508126	-0.392264773742395	0.119522642663649	-0.160564974198021	0.197279646755642	-0.435371052199405	0.0817557017334601	0.3577018797141	-0.0666561541728263	0.0548749510964941	0.0449191529410571	0.0972859235046266	-0.0583488055288078	-0.271161715763944	-0.288832027918467	-0.0836233841943381	-0.172605810353154	0.24181152926939	0.231866316108919	0.657231205992714	-0.488675224807729	0.371916706507707	0.462353405029719	0.302379709002319	0.187932657628479	0.111639375459573	-0.275884952803072	0.164604296419731	0.361156094897001	0.178826474035397	0.0595573407401483	0.36463947460992
O60832	-0.193916171441379	-0.441502864104206	-0.132324814941062	0.311421740614933	0.388918866062499	0.0401630898597734	0.299837478909009	-0.503542752648353	-0.504853935332389	0.316896348035103	0.311503272372999	0.176762491136577	-0.0325922201041054	1.16340796128552	-0.267279895137094	0.22222071061388	-0.224147419583083	0.123380592834452	-0.782190289538232	-0.212142092016788	-0.630177270218051	-0.237976712165461	0.572882305754015	0.703192920313739	-0.11294576198049	0.0300102968216632	0.411320628810028	-0.143338145209824	0.13729922895543	-0.0698904767408606	0.0813737709376065	0.548048054011696	-0.215688752918335	-0.276450520571733	0.457323146695187	0.634617422951378	0.155197938355823	0.796066405095559	-0.170997699629109	-0.302580592266352	-0.0226457513403742	-0.528279633591499	-0.453294654852499	0.133050935259992	-0.0923456552791281	-0.71626056538457	-0.0777115806708252	-0.356974839035567	0.450793316386404
O60841	-0.435096498150316	-0.300937196363319	0.303752034866241	-0.44560263507166	0.366178645980258	0.829329602403257	0.554150637527016	-0.987170904993961	0.0330171856680506	-0.248669909707962	0.771882250828877	0.505095763409123	0.380510839049184	0.381083780268113	0.307113983271576	0.716536926884468	-0.140300473036215	0.59557248151316	-0.34033964905831	-0.167348599141833	0.384220498907279	-0.0783865357108761	0.086269303371153	-0.284059254068096	0.712643780929486	0.714987043003574	0.218572110144807	-0.210165435322974	0.100570563079649	-0.612857217858263	0.550387960211874	-0.000192613636715497	0.884891423312687	-0.165103745889584	0.470446223464798	1.64923667793115	-0.49705836010685	0.618469532701249	-0.158315164726454	-0.0689932558486367	-0.127285089193154	0.320194430176351	-0.0686990104511768	0.368121547826489	0.146601091013583	0.104754419241721	0.469055503951135	0.384382377746271	-0.00409241621164193
O60869	-0.00632216271013753	0.188259138061829	-0.133487047735684	0.503556045412063	-0.500033576026926	-0.31559001650568	0.347293649107748	-0.409458120102618	0.360205259999788	-0.509028410000232	0.129367759333983	0.152489463623579	0.120863168300462	0.267278024941229	-0.438582267353527	-0.366452536816825	-0.5054562695701	-0.0675738023442568	0.285937378158939	-0.219689021930497	-0.316150669669894	-0.815047336637744	0.550375174238292	0.246469925324582	0.0552401157733167	1.05790317362731	0.106106572197544	-1.04398362346145	-0.100226498280645	0.435454274681566	0.351995364147472	0.0143118279739216	0.151361998819945	-0.0476470890283942	-0.251864884303447	0.596767244229112	0.168129446940683	0.31627687697458	0.550141467025201	0.342884054202057	-0.503507678917262	-0.468477190072583	0.312237233616278	-0.0115976508133657	0.284298005384861	-0.211774508128913	0.0373387257987833	0.293944703127139	0.245562760357513
O60870	0.0569433544371202	-0.371662079991448	0.368107098754645	0.157317960448392	-0.22851123805478	-0.203338926406028	-0.181440010251107	-0.578371519322225	-0.0165197097053121	-0.25837458724339	-0.0316766352750615	-0.0224306790874667	0.257581052845235	-0.00668397565018573	-0.266302661254617	-0.264636135746264	-0.140031923870918	0.0883234993683547	-0.58144636938952	-0.712769434859075	-0.268385029078219	-0.304365540151323	-0.222250942805114	-0.130197611330779	0.286494137256728	-0.081177687361606	0.0500379381130606	0.0522876775006002	-0.00686169317951547	-0.346783935729736	-0.632091581425824	-0.269933923850007	-0.698528476566433	-0.382067066964765	0.25099210604202	0.0949864783253809	-0.547370324781216	-0.0814569602857926	-0.745210809022356	-0.41107899706465	-0.117797800704867	-0.709766125106684	0.0141237466993416	-0.551982709887086	0.0465563400137258	-0.316012392292505	0.152124954342055	-0.308492364667759	0.0451533861501314
O60884	-0.347041029684542	-0.448010579274284	0.403835632172171	0.123158333456515	-0.228875028172218	-0.00774089928984367	-0.100015106959624	0.322905583959137	0.0426126163952227	-1.04922924123966	-0.334513781822958	0.0353292153739095	0.507931260074059	-0.0537785254425292	0.306619543446171	0.000739439890867111	-0.0815386392762308	-0.551597015709022	-0.058875542207048	0.00852626717869759	-0.223576670990501	-0.545877029602125	-0.630392463358771	-0.808402376180076	0.203177492989304	-0.156718261360517	-0.211975502177576	-0.509604755146139	0.36503831693578	-0.128639425055234	-0.41736811297674	0.125591614125082	-0.169794860000191	-0.594883787929763	-0.556710286619431	-0.61348991370034	0.0533700875521336	-0.161033893767959	0.244739147741128	-0.252465496552754	-0.313481179048935	0.00829595459578795	-0.0352421860452985	-0.49266609584211	0.33002322851212	0.486424484886059	0.352757865613146	-0.0795542116933039	-0.388213445355929
O60885	0.336256197046464	0.284630947626356	0.510053878490472	-0.377841392625221	0.0534286212674483	-0.0516498771939443	-0.649170756858773	0.096507056402898	-0.525351757276014	0.203821466585813	0.229335583505867	0.436347569645017	0.450634871722465	0.27945464890885	0.321186861050428	0.538371991962999	0.188120786082652	0.129819701838967	-0.087534949212411	-0.503685921373409	-0.317417180185446	-0.370655764861211	0.0597051869233766	0.375795213747554	0.948386592229142	1.12083982164054	0.32754671160358	1.21812969993877	0.655191630181495	0.70888004191705	-0.0734289983081721	0.0881286509310877	-0.414647909008664	0.359526761232992	-0.00236488535449794	0.693381348944889	-0.393719738285453	0.0232856530546462	0.029598897813277	-0.80968149157034	-0.957786928097009	-0.417593520776551	0.0579513409479283	0.628005072707204	0.246307111271426	0.570128737906836	0.25345392172583	-0.0323411927669486	0.506283151960445
O60888	-0.493736481483234	1.04972946638269	0.0617251569752969	-0.472134393844507	-0.605236349781571	-0.214858558000306	-0.810415034714804	0.28480087971675	0.297474029881601	-0.195960307829115	-0.203231978906841	0.542809948375512	0.167512067014212	0.0505947178326669	-0.0655733405496894	0.0404194811914766	1.10233846766932	-0.264688506401133	-0.151100570043181	-0.175941039414213	-0.223492364580201	-0.558743718827773	1.12195846051379	0.0971888806413042	0.239826753622768	0.226779754347025	0.41988723411899	0.0898968498505883	0.612151446100927	0.661293472557262	-0.533427020693263	-0.0282332174265141	0.421146806727832	-0.54658184566649	0.621126841110791	0.44646319989066	-0.203063435885395	1.02104591050322	-0.996550544255764	-0.0664263744302662	-0.46656906262902	0.39648091609807	-0.0880937524170528	-0.428431342159215	-0.445679278757233	-0.0394223502470964	0.0680660680003677	0.184097749468054	0.406789412782404
O60925	-0.278672648498005	0.211660687188792	1.02675744655911	0.161862033861473	0.253594262507909	-0.72738439379641	-0.0324463039770841	0.124677904242728	0.0788661073220584	0.320726455489239	0.871727240287412	0.359059565855032	0.601016063252927	0.475081660590605	1.58669606964648	1.03897863105075	-0.627972166963916	0.417095265452555	0.00614810615613606	1.23968532272791	1.21908695276135	0.505388966122409	0.735976057838117	0.363860008810897	0.0388598831074958	-0.849062227138348	-0.56135244395722	-0.67711941286342	-1.33226667536701	-0.188055813852021	0.144140488439657	0.345883083376358	0.049135245423175	-0.873756815653026	-0.104350334767058	0.322708857956293	0.500656355318618	0.163385992937771	-0.0345818472470171	0.049709346155563	0.27812522335314	0.316880279812995	0.438700381569842	0.401409554317974	-0.0810752865634893	0.349624485757815	0.768310391900436	-0.154251117054249	0.313088395585853
O75027	-0.13306470266929	0.676504429774913	0.0849867660434019	-0.329445330275327	0.0531154327881693	0.00287056377513474	0.279781874711405	0.0173662225651745	-0.301328555197803	-0.293694768133926	0.182414921427187	0.0526691393642024	0.378031984115187	0.149789131905626	0.291405199761205	0.095973566983914	0.884277039847945	-0.371185806698878	-0.385006459748668	-0.145308960338794	-0.106942796848651	-0.474130246345465	-0.0744278639974488	0.139186840148055	-0.0439317974096565	0.118240827839948	-0.026589350286206	0.334789541410751	-0.0155991786185642	-0.0190005271029695	-0.114060960159419	-0.174801213348556	-0.0829865352921308	-0.284257137587218	-0.246805870955335	-0.262000062720619	0.119844354277812	-0.125962097002431	-0.163781253041107	-0.20889480662373	-0.443888717185425	-0.0356760127186977	-0.113795400976576	-0.0311753680633735	-0.434503129519112	0.494918072488114	0.349701714479529	-0.196442243952998	0.0561349861268952
O75037	-0.0788365985296309	0.10738848351998	0.1116585394074	0.191482459876796	-0.365758923326265	0.207957771303451	-0.169670773334985	0.155115162092989	0.191206881197084	0.392428204801182	0.0136768438668932	-0.0608350641876624	0.00154333949006497	-0.0596657568297334	-0.010522115684668	-0.0092427300662771	0.280858876901784	-0.0932012473185535	-0.394460329592302	-0.332816834639709	0.236167129100926	0.133475221571116	-0.0274130275145537	0.232459064975222	0.0281357270022259	-0.0151433788598899	0.0895934896070556	-0.084666055819294	-0.0510308263112006	0.335781269424962	0.142079578284727	0.449112638696559	0.289068624425377	0.529094693711994	0.0778142814764167	-0.0670072806433965	-0.4356895170308	0.148977898720512	-0.465626961522487	-0.462960039407073	0.157594703518909	-0.0816097909170427	-0.458442107893244	0.217159131653814	-0.0474484195938172	-0.206725649673151	0.173437295881969	0.179923123221079	0.0728271901009957
O75044	0.257483245871849	0.62045739848085	0.138281803203925	-0.243922645829652	-0.520392581625568	-0.14401036952848	-0.646805941739599	-0.541126900823043	-0.786476965840464	0.614641620231379	0.725509015584361	0.661363861631497	0.186001681607337	0.245968488020815	1.2174434329287	0.19355569066981	0.41505135048274	-0.331594237274774	-0.272387644224533	0.699914267463361	-0.124374792233023	-0.123848738785516	0.691029334175142	-0.0240895227592148	0.816409664685748	1.10858044552138	0.368608931264337	0.62736330943366	-0.35559120068978	0.0750500162325748	0.0233342998153228	-0.175920064137006	-0.273526485818393	0.0130697248132444	-0.0060167693777971	0.707931883833573	-0.0528982476543529	0.209364523347383	-0.801369863009406	-0.532548422694231	-0.76553353669383	-0.0842500460898934	-0.623966206119764	-0.434037280592055	0.140350658875471	0.650027843617679	-0.0164970685494184	0.120947471142003	0.109337009427484
O75081	-0.0146259802842883	-0.285397440072436	0.274656188208106	-0.272459572586995	0.0182124667860093	0.188526745180207	0.171325036590413	0.0973433735257909	-0.055926951386197	-0.244014930971549	-0.190875377350454	-0.0100602101822442	-0.337524284173949	-0.300434456274355	-0.0375667021260196	-0.0917709083845441	0.0643540598220785	0.0821070204567958	0.216413400690367	0.208130618318346	0.164534288029741	0.401945755093065	-0.0146885856976745	-0.0634183163939739	-0.174532341458084	0.191257892893305	0.405747108023878	-0.232204425584993	0.00698256580630508	0.110813286356598	-0.0509841597127755	-0.154846414531062	0.0482877489176352	-0.0490411425258772	0.178742768855001	-0.134007162911449	0.202858586807648	-0.217956107578462	0.178882340860826	0.201800965928579	0.233030976100963	0.0740204866423617	0.219413623421825	0.149449758191334	0.0880623712142511	-0.186305255001467	-0.221321951676976	-0.151031999185785	-0.29497413085577
O75083	-0.215390083232792	0.593699550175924	0.61403129275092	-0.369168276615339	-0.00106296476266163	-0.631089268984632	-0.200937393263535	-0.375977169108383	-0.515976471923526	0.178552679524365	-0.146008208691734	0.00890860852385321	-0.602153155223861	0.0702769318388073	0.0878174383323041	0.0889456270620698	-0.819088526766807	-0.378477948968687	-0.393020721721599	-0.0578100760575581	-0.660782982348008	0.134840430656159	0.375107481648198	1.02549244644962	-0.131885246707009	-0.887027777944791	-0.448967329075808	0.351707303103269	-0.417902873107781	0.47061097552156	0.144943599683657	0.0206575366658133	-0.329372360937887	-0.30463998086443	-0.287233652167076	-0.00087655566233457	0.431149585088459	0.157037338880603	0.0422699119787759	-0.0247564468123025	-0.0629006171362355	0.503841813305983	-0.410670986109539	0.0516356658321571	-0.355290217657062	0.151873902512333	0.0384258683192931	0.0998433877577458	0.271221884850002
O75116	-0.275958055201345	0.675506142915143	0.220816797382922	0.221167146937222	0.0290742986662895	0.294561729472445	0.140783891458979	0.581346521744707	0.245715166200858	0.204712718825885	-0.0791090979822448	-0.358785461936357	-0.377870775052753	-0.186959334827002	-0.24431366502948	-0.0116232918454441	0.597755701728189	-0.0623480553573722	-0.321081736769625	-0.0721937126182123	0.360066656767762	0.534807975775428	0.434485971442996	-0.387576573521647	-0.393486462565703	0.170386243428506	0.488698581235415	0.225495082536937	-0.403768491013747	0.382322582500982	-0.690509698354259	0.155352382658846	-0.243856746588086	0.569201986957102	-0.173069016037384	-0.0984307336427172	0.560194034143084	-0.0137194044936785	-0.829156723164549	-0.262269367751073	-0.619295750228861	0.622755094307774	0.31331107500472	0.0453274949522159	0.181933457727647	0.321744628626041	0.377826526670657	-0.506991251963403	0.0685555792315171
O75122	-0.387585729006493	-0.192269115935672	-0.327297425008664	0.210488278451301	0.684145075681185	0.153721498940021	0.673237446299745	0.508214761010332	0.226113519850671	0.0195589132103192	0.0196874296902369	-0.306830435414421	0.00400547095635964	-0.0278663780330072	-0.216237386921334	0.0845554438404156	-0.183334711448646	0.329757027455813	0.165601786899248	0.104368391249472	0.000634100566168173	-0.289474355991572	-0.336667486897284	-0.368629214229965	-0.0190437459576175	-0.665191946934413	-0.0696585643281987	-0.185556395459776	-0.0934261106791173	-0.38017085330025	0.515055369358953	-0.233979033088396	0.311403825008975	-0.380528594422566	-0.343050665817947	-0.27863068914669	0.239087600845272	-0.580156239601513	0.331057146514559	0.179555807172767	0.458062881999569	0.398145298307125	0.177388151582577	0.320381188714937	-0.223130146630395	-0.333189488138851	-0.307661895935657	-0.358226892433285	-0.027949474776392
O75131	0.227038864347432	-0.857487046725061	0.205987029916952	-0.313630587898992	0.640151047502205	0.238168896640649	-0.799285258739614	-0.226957125666527	0.332723713794846	-0.580503596811075	0.0965420654660246	-0.44232183228074	-0.0633759544237639	-0.104639490446538	0.357333658188565	0.0802026552845352	-0.109603452759421	0.109042851669513	-0.305884057811063	-0.190499856304354	0.00501822630527081	0.140003570420727	0.431360102800737	0.254430889610989	-0.33388545777294	0.32639390376425	0.454221227574269	-0.064386268683478	0.263291298772607	-0.182413628201819	0.14672196917569	-0.0437155892133369	0.515898641407364	0.105223263633483	0.140576418886296	0.46438084948864	-0.910751724067232	0.405507090492434	-0.126578656383355	0.601588017543876	0.132186027629882	-0.138589437218854	0.157220659420278	0.0274095340577361	1.01444769140496	-0.390083696631188	0.0641894866637886	0.582691773522858	0.221269319012183
O75146	-0.371428468727934	-0.0628510141755437	-0.0242076261850031	-0.0899667554343561	-0.119260875259343	0.48215485997822	0.422915969153332	-0.391802185784489	0.0439589059690161	-0.0202250650759207	0.487659204031582	0.0232886725523624	-0.0256023632559785	-0.0620085618758283	0.231267008205958	0.208981889595146	-0.282202970459556	0.0358664026382502	-0.299338654600557	-0.342487710204232	-0.126936081277831	-0.539361627035372	0.813694053665863	-0.00368309556972601	0.215818294447672	-0.07103982580589	-0.0620053646038333	-0.245394956521437	0.190373104808995	-0.176066904738459	-0.0754829515793103	0.653965774778293	-0.0624457047205524	0.273298049277679	0.744068686479635	0.635808353412182	-0.23890456458306	0.189911635309545	0.471823904760746	-0.184213238497545	-0.126111663383476	0.145268267239595	-0.465169074377249	-0.133260711775687	-0.0505936096616435	-0.0944535153226	0.00699576879613789	-0.215899594374098	0.0446411466855407
O75152	-0.143301736590835	0.0323935681398561	-0.0515042035007262	0.127689729102039	0.387824900537163	-0.290683889221537	-0.0998946830809291	-0.378990112025449	-0.241548253211482	-0.0518468528799024	-0.3414162395839	0.539244361005666	0.094425948937295	0.45148133216761	-0.158396027907958	0.204656894718749	0.117750276177912	-0.185636046459164	-0.158897900566064	-0.804898032935395	-0.361936522469983	0.16325077298556	0.375408952899909	0.324627075841602	0.31550070414997	0.317838865083214	0.524016822550581	0.137668379444738	0.434146260269186	-0.0758905700525572	-0.161745503742944	0.199526663245753	-0.526764143251777	-0.283006659067361	0.0735450954700371	-0.00060513488876808	-0.206571633492611	0.0740730848594564	0.14703277191913	-0.265075233598914	-0.694735560272304	-0.917659005908017	0.207503893416646	0.0305710667462018	0.528907958826871	0.538720530436669	0.113372844922425	0.300681529922392	0.379637940456286
O75153	2.09326507779581	-1.44051646757179	-0.191304615992365	-0.670925486731426	0.045686100577589	0.12352363517017	0.497768369987206	-0.93305914221963	0.541110576698542	-0.290689590649642	-0.261150180561646	0.0588699680306676	-0.247632296741163	-0.0743267201223097	0.182555101138795	-0.738433404736394	-0.703864932491692	-0.258352060977745	-0.182767882409737	0.23603646290098	0.518359312764207	0.582463467511801	0.262554396628942	-0.136175457977701	-0.0581547729345626	0.206647927334194	0.222197148661906	-0.423976193312907	0.257125076954675	0.373097522321878	-0.0703577178912309	-0.703385095416337	0.0787195419233244	0.511447471902176	0.503614737119012	0.560972833080804	-0.289119606053846	-0.476066882441279	-0.371429351511848	-0.164463598540148	-0.0562922053516329	-0.16343404488054	-0.41891444546884	-0.255444059173101	-0.0643892801495758	-0.153863356435084	-0.403975454542811	-0.0985485247653796	-0.884595716133655
O75165	0.233080793063463	0.487734891570879	-0.0562114807097974	-0.682403786072079	-0.261879941793713	0.976180001390974	0	0.33844511308855	-0.083988546121539	-0.106663766281931	0.469468638794611	-0.199727555495765	0.0252655004256289	-0.103615649480138	0.162323896084979	0.151040266814532	-0.629543771943806	0.421363163423714	0.399961037949693	0.434525904996076	-0.692679376365765	-0.234671506404264	0.0320289178012588	-0.0384542818350598	0.483927521929944	-0.00435493194373986	-0.011137500922226	-0.027703947968812	-0.0558492442853369	0.473817779094494	-0.500726794641438	-0.194967821953198	-0.0593012439053678	0.523734050521937	0.0396132309551372	0.616147619315051	0.320096438008476	-0.162703919357981	-0.00229400864953584	0.582273184455077	-0.926358269581079	0.541749494863289	0.274993582685461	-0.380081246108703	-0.0578713382698782	0.21914029406265	-0.0394392832877029	0.32045787661124	0.0346261395797163
O75223	0.341821042206591	-0.254560992030688	-0.0329535584223499	0.719341199623124	0.155931879418054	0.164706192803417	-0.426543054420591	0.372608384956819	-0.154261405856094	0.244240980191124	0.535151333689571	0.445134514059308	0.559493957229404	-0.23499203711743	0.338084976762101	0.0596687286264568	0.256470496236926	-0.273555892717134	-0.167170135723889	-0.180685437270207	0.303498490295516	-0.182607052124603	0.649386889054771	0.800248349061878	0.154973571051255	-0.0876854251511171	0.378203847062162	0.450708463771786	-0.0639488661291206	0.23134132613337	-0.269784043031355	0.675970555577591	-0.0870975710099505	0.0488230946206664	0.429717944892027	-0.442501002036868	-0.0290961755344113	0.209743711531057	-0.127198373062561	-0.447189223679177	-0.265432164100582	-0.333128320278418	-0.135951119708341	-0.103868330596641	0.0841992799482026	-0.333005954449142	0.0150800548162805	0.104383981445305	-0.00223732924208501
O75343	0.136966889200564	0.114638741782321	0.0305559280375107	-0.0301713727035097	0.52055878876041	0.338687416903593	0.217122333514531	-0.0299732135233911	-0.000216744622854592	0.0116799570128813	-0.135032875368449	-0.22196838354531	0.176763275406095	-0.22187846978162	-0.151171968807828	-0.167502995894758	0.142052103540235	0.0681107827069728	-0.0230888027994747	0.309170093869242	0.430439234341824	0.523145236617152	-0.188106166215024	-0.146435510581089	-0.238690104999787	-0.216826703069033	0.0228276175140477	-0.36882317326205	0.402879761077228	0.83707962184812	0.0415592281074462	0.0637758009394803	0.215316795735792	0.915457606316352	-0.297655656321707	-0.289319729323264	0.0156999026132469	-0.265501466722912	0.0327491650015392	0.00946770778802747	-0.0231735822608649	0.0120287112490988	0.0443797301671908	0.392035942535027	-0.0684684773373937	-0.188545400654211	-0.0603066013329164	-0.0557724263793045	-0.0702045173962109
O75347	0.00633288949940949	-0.349390898075905	-0.0726223886634684	0.0185298110421737	-1.31028399050678	-1.13106815518266	-1.30111278416148	0.528403278290395	-0.265316188594925	0.35209139500137	-0.127684095268325	-0.0798259067985471	-0.273291797444315	-0.0118243263246559	1.10258831091215	1.09145713335553	-0.244471685996966	0.862201490146612	0.545271039023552	0.352007703577815	-0.415161795439075	-1.36162487857641	0.101557352674334	-0.362301737567459	-0.23590298812772	-1.09467913760696	0.473647109410958	-0.0623825596743063	-0.624967368551506	-0.553636666512354	-0.00250443560297087	0.0457723995381849	-0.162375427033855	-1.36612137902306	-0.26994998347193	-0.61704666389881	0.553820541381784	-0.323823064571431	0.311252307404099	0.090568068475913	0.789510199684217	0.384670772877251	-0.246302662423495	0.127289584217629	-0.146607353993082	0.005800406243175	-0.00200657994060028	-0.224137656558525	-0.00628975963068288
O75348	0.277308786738625	-0.278336119994774	-0.700413597332589	-1.43836060495823	0.302587574344862	-0.0555295676184616	-0.185246543601871	-0.082196482737022	0.0540492816284707	0.214803051407599	-0.426701510044723	-0.329611788607039	0.597060694733634	0.606247902905907	0.0105493752865046	0.3877965396602	-0.576252980269616	-0.87464866412163	0.0723656267816259	-0.469042783050088	-0.232095863152181	-0.312191579685278	-0.261351684416192	0.158524876367842	0.329554343649054	0.0137518583201495	0.0291086852313123	-0.0276349767013379	0.482830482366963	-0.0138293146328323	0.0385965871066943	0.0505635176454663	-0.0240901123863847	0.630009698252886	-0.190090030546886	-0.260001838002985	-0.386380601286681	-0.460313300400315	-0.467812964361467	-0.0854589778068251	-0.033556495694028	-0.180988256968722	0.591983868473437	-0.216626551928194	-0.714881811130636	0.106495454343941	-0.117766620223185	0.235208700473995	0.447534222310931
O75351	-1.07286674266961	0.27914810022081	0.485209132882023	-0.398959067145459	0.271515688667113	1.04823247461876	0.204491905021799	-0.0900654095834106	-0.307011998573953	0.14346520423034	0.56226577526376	0.471507261072505	0.529619407896886	0.0647911887703813	0.924347588948055	0.654590253817916	0.24026980042526	-0.93586162948996	-0.532423433344535	-0.105282611669174	0.818059721751683	0.222902163678735	0.873292354843947	-0.140584436677161	0.46932740113863	-0.0672697069003899	0.546932559065078	0.122323618905109	0.564276423095123	0.842520115292244	-0.416499494548865	-0.49881266438269	-0.0799526642923277	1.50608326462775	0.731348003824677	1.29159389792972	-0.88184058118664	-0.0929938638087758	0.130888321079895	-0.371729443540123	-0.471211744861559	-0.365962870569433	0.281992333290028	-0.328758747098995	0.0139600435458178	0.26005793764947	0.568305496578174	0.848339426694292	0.383710699919441
O75365	0.191233048688838	0.246266178328497	0.268901472047795	0.0370268037174491	0.0815775432080016	-0.0194323577358401	0.0799372849521181	-0.0161248985889247	-0.0797238347135761	-0.0882164163781798	0.279755373199476	0.0686364491097902	0.0761590720823356	0.229087136293217	0.25578618248055	0.0383178419606363	0.219941280140233	-0.0515013102259922	-0.0387076304742289	-0.0708804543152405	0.0296701061835992	0.0491017942309997	-0.0880974912465606	-0.292410542233071	0.237342705299001	-0.499914216857875	0.193928644203883	0.228170049446663	0.229054550776393	0.0687711444726788	0.190975979433551	0.562334695783803	0.171262218962006	-0.0163459194829612	0.00573858369617318	-0.0619043186845015	-0.014348465827231	0.483500405346509	0.0560554984485434	-0.136577030668134	0.1148527519982	-0.266734578182307	-0.0702542049764663	0.17276405866341	0.0782502367733933	0.116805950118209	-0.273086739517677	0.080519964479088	0.0631141725072023
O75367	-0.5703135321113	-0.270406407052588	0.364455733207958	0.357594374636055	-0.805429367615092	-0.536339267245903	-0.98368243031807	0.090753544932664	-0.361623079761276	0.747044925009518	-0.0890010076374705	0.371565050696583	-0.0532766497688699	0.233963555726323	0.0698482636585716	-0.0843058806453893	0.403582651936676	0.598987473511663	0.622377598646774	-0.898481559509623	0.756832156563129	0.127178927339291	0.77699162963139	-0.452022476422129	0.455538771158918	-0.100463485110607	0.171603064087623	-0.0684404069798423	0.42657737558633	0.47067224554507	0.065623393065935	0.598183992579666	0.104398139956137	0.312070034356485	0.15864220040598	0.335371231524131	0.311744720287203	-0.893214911198527	-0.00956637812549581	-0.0694694536171561	0.425779571369712	0.371324437777756	0.229906576499205	-0.33532406669522	-0.384632140791848	0.89368220086964	0.478861018073018	-0.00986723863182137	0.106613375932766
O75368	0.282118826111213	0.479586896781576	0.646396436551236	-0.478246338633126	-0.635926238630473	-0.712873320281457	-0.297750132225904	0.186339733839543	-1.16107548423842	-0.156394011577692	-0.548094646764303	0.0769844592661594	-0.141419054425808	-0.593210183253626	-0.592507940436104	0.0541325157264138	0.243758246251545	0.254395318982413	0.01783988184985	-0.565276255672033	-0.576652002677579	-0.578641303156258	0.0888192799689562	-0.790618440069692	-1.39482066452947	-0.666515960053745	0.165933229569393	0.0998454268914572	-0.719354873940996	-0.888882734545254	0.399395961490388	0.322100290182972	-0.563332378791494	-0.695688224929516	-0.0655637489493417	-0.221849614981221	1.49728911551861	0.482876640801399	1.91988213210641	1.86185047553778	0.896406263687451	-0.150944134971184	0.174463227794325	0.544335663954057	-0.0239203355401469	-0.860210559669631	-0.147777451776846	-0.185023242761235	0.0588970491657148
O75369	-0.561217127886191	0.734131606296105	-0.377532242093748	0.471505659763711	0.50489563771787	-0.521610017689094	0.257233257920648	0.226712602811484	0.593681825133943	0.173816878365962	-0.205943079483536	0.144717389680567	0.139335973937215	0.0505657747163026	-0.0326554113892555	0.401510873075903	0.0217045629306828	0.337305564466484	0.313599074787211	0.306740465005275	-0.419948165595806	-0.587927182984454	-0.452070138573466	-0.0546030944586319	-0.332310418821034	-0.416906163014173	-0.0406272585931853	-0.218649861602009	-0.818799221652468	-0.200028059072537	0.255358297226269	0.307234224668217	0.250123468749007	-0.0704529939735553	-0.426888376519655	-0.930341228418991	0.586650807676928	-0.105516551330799	0.560544628062852	0.310017669644453	0.211476573557339	0.00999980206755602	0.462983126622206	0.435632440388121	-0.387966922428374	0.352953529406276	-0.250815660361224	0.140525569151907	-0.185404225233187
O75381	0.221189492242533	0.600172901835226	-0.286882824488694	0.645188508722279	-0.307704154959338	-0.523348669966005	0.850337250477198	0.560950376019252	-0.0758014839125511	0.327731163167466	-0.00920140419119828	-0.0755760122840052	-0.0249316429855356	-0.346798896317473	0.0329398403106803	0.12345603554946	0.579651007927532	0.206131457021106	1.19676498163148	0.763085271783531	0.383076493960794	1.27289749383007	0.142530555472215	-0.122063207784005	-0.143179194607414	-0.0915017602843693	-0.485984169471824	-0.255825098147408	-0.396530334617296	0.539175140082155	0.54846887921312	0.422739191926521	0.385952851365435	-0.192090023696094	0.210754009030637	0.0745242843286594	0.649862628986547	0.773851270218556	0.750001330936178	1.24711701839722	0.754660905904833	0.299294752914165	0.439264534477957	0.641141269230471	-0.438615631045605	-0.50158965980519	-0.397251247810039	-0.21793167998741	0.130087574855583
O75390	-0.170483159778966	0.157205289790631	-0.459435090069072	0.0418986273419379	0.966274761432303	0.71588441318209	0.438787404344478	0.282394871855938	0.196202248037881	0.205786321759664	0.0844757147864418	-0.0267810399558409	-0.242115874992384	-1.47469351188509	0.0809024698960464	-1.37920179872442	-0.182052669133316	-0.784588728932159	-0.862867449574949	0.299948419208887	-0.816626962895043	0.116550760633055	0.128059477971665	0.33892862400376	-0.261315258159887	-0.692923561554154	-0.781503995524752	-1.23973690541866	-1.19912104177276	1.08769825606409	0.459528401056737	0.960654638992646	-0.489303475592651	0.295691450610937	-0.226390831177238	-0.276014571483593	-0.727197557312677	0.340740863907889	0.412946496373111	-0.65060718680319	0.338440326612531	-0.430946306291704	-0.299899375345805	-0.000382702844111009	-0.624109274528117	-0.0450056358246731	-0.795211856739168	-0.075362928211474	0.0232349112987584
O75396	1.02805249830574	-0.312899836393212	0.493021429265058	0.572565816605636	0.192356670377596	-0.0160192018854884	0.586478412531959	-0.214503935016297	0.418745266841813	-0.137325512585636	-0.259351061505231	0.150394651747386	-0.162597798147009	-0.341916504886313	-0.718775766605739	-0.66762481891533	0.250402447392644	-0.382770931899067	-0.827959966573308	0.0463405981210495	0.22716189571698	0.425729756425946	0.537214935271755	-0.17090442787129	-0.235666836400897	0.331817880600799	-0.222932473287183	-0.484758001012214	0.461185563967182	0.749023093000616	-0.0456388517263967	-0.38688136916894	0.711015057902786	-0.102469445451025	-0.0593140217030092	0.146466564104453	-0.0405243488805152	0.538012245307658	-0.0211482182678864	0.258203671092235	0.152484504808934	0.254451471592908	0.0408111475791315	-0.0219670177006847	-0.430326613544017	-0.267913938137147	-0.209465941738415	-0.196703711231755	-0.014395954887703
O75400	-0.381722095920125	0.310948946129366	0.752122024064672	0.316542428537161	0.351632192881756	0.469525283677176	1.35302714856273	0.221482775434809	0.239320201603931	0.379934203093526	0.45976574872379	0.307017705833059	-0.411890357174862	0.0832533044486732	0.887099575864704	0.633017975968044	0.385516175736821	-0.0351698532238865	-0.493047308753769	-0.0818468768932519	-0.200435250412419	-0.0706478554039884	0.493902870515688	-0.252439598594922	0.146069765215877	0.219797822560707	0.117860870915482	0.694779830489409	0.297265503678326	0.395366935275425	0.085645026664215	0.056262410387946	-0.26903978549334	0.38421751152652	0.551063076767531	0.1149144011598	0.246707525653817	0.325450996280788	-0.737054693049825	-0.41641954421877	-0.176801028747665	-0.414923612082455	-0.319495279226426	-0.187964415503188	0.571024116953882	0.63460996745253	-0.166022279803993	-0.0122803178815871	-0.29390417097546
O75417	0.00648734715587246	0.0461936872501484	0.502025290462066	-0.00584675548076607	0.29992393137071	-1.11574973478138	0.0251457224200133	-0.344016465482335	-0.443934151638712	0.123808671797182	0.287624103005396	-0.0395813932733879	0.42550133962662	0.329422035206195	0.43502085992819	0.149859530524559	0.192123117965719	0.292179059343708	0.254969348434353	-0.0835335873068193	-0.242330561713604	-1.30370091663022	0.455161903224167	0.212725332072879	0.451155457089908	0.304904521616635	0.389098338278765	-0.00676019317119453	-0.0624066038646586	-1.14825435378705	-0.0454786881432659	0.332063816739588	-0.322702735948108	-0.853716253270888	0.62244744480849	-0.00618035190085009	0.136328651483287	-0.29444272765668	0.147673708667436	-0.644073355516959	-0.633951289507587	0.193931336107931	0.205626984341649	0.039842057757816	0.0134457184422747	-0.415402155970533	0.571388802834786	0.114859774047038	0.586390186821903
O75431	-0.389224536512139	-0.363080779367889	-0.455578593683088	1.37624659824749	0.205011595426231	0.0325421354040454	-0.457113321272344	0.869649806673572	-0.0423528567420706	-0.619164098822712	-0.217433965273374	0.20593351021482	-0.143807561901543	-0.489190757841549	-0.537480159872416	0.071868704465947	0.178495694996268	-0.223592559942134	0.162092215833286	0.161396383636101	0.792616829438294	0.52647245980351	0.563263485607224	-0.788996947230885	0.0104745829078893	0.214031439244176	1.3066760167503	1.02714591282117	-0.116511238874523	0.287263252983178	0.436099503019102	-0.779294172106207	0.830726117006654	0.953802530313345	0.620456057763914	0.0951629579655289	0.0837909328937442	-0.703303128778667	-0.0463669624422767	0.395433015230857	-0.204563096965805	0.332762069740677	0.0336124553049305	0.0951680672265497	0.169483047311566	0.531843914217324	-0.538010164937991	-0.710453737041308	-0.340922385354651
O75436	-0.482437168561265	-0.0779771708107063	0.635639550057389	0.512824604817861	-0.663020824642413	0.394450360302664	0.499427324635936	0.533117671902336	0.0320484033363969	0.0223339964623708	0.13765430056912	0.135852080319213	0.41051447942509	0.424014638058972	0.480827430619016	0.313436097817186	0.0464033542425038	-0.794539920316975	-0.171572830390872	0.133514960003116	-0.496405701576133	-1.47676892754234	-0.558611635330374	0.578803925536148	-0.555483592266676	0.06513314244518	0.413967864399312	0.0548247101196627	-0.291393080834613	-0.373754669013728	-0.289663967851565	0.0455621525844035	-0.48186540158711	-0.732707338515285	0.115575694310726	0.30347736239956	-0.432453282317831	0.0912205219522967	0.0490150182346975	-0.511713666736955	-0.425550143247889	-0.320885894766439	-0.727491766829471	0.393608621057398	0.331861170228316	0.48937423062284	0.346842897054291	0.343768322129165	0.560794353067545
O75439	-0.176746299987881	0.474037612608304	0.106995053611235	-0.0768385048823954	-0.0969075199917586	-0.455435486307483	0.214072681031612	0.215969632916004	0.576395132873932	-0.0894367544184671	0.494467780124124	0.323947201318589	0.757547715677854	-0.249798282531248	-0.221802229606631	0.179150344346103	-0.0751890885395693	-0.0555437952938206	-0.0746381197590082	0.153506049495795	-0.0856539843934258	0.31607437455843	0.0798341434106447	-0.746133010881044	-0.0792862436742516	0.321954860983794	-0.0712906193600859	-0.358206447468249	-0.318888510755203	0.405313174503294	-0.449043898980426	-0.19432962407263	0.0961211747731975	-0.0976948205485586	0.3510175203566	0.483029086686809	0.124146651319931	-1.24219172399143	0.128794652519405	0.176603614524256	-0.0214994741226384	0.315729312842034	0.0447096883240018	-0.167655478302005	0.0173450881927476	0.0701213935219872	-0.0915930348954304	-0.204082576869338	-0.029420040962191
O75448	0.034271959016164	0.187112184706006	0.398216339213692	-0.122179038170749	-0.244901134666374	0.546845152461681	0.317833087385563	0.15949719718936	-0.665998874328472	-0.0902219507522426	-0.0684642658878445	0.361058095240194	0.350963784264849	0.393683418800495	0.11376974807612	-0.133935427121033	-0.332496195786671	-0.211290823406511	-0.115096468266714	-0.196112878054737	-0.252510624721644	-0.207620144378897	0.339722744998132	-0.151397136551195	-0.0540053827525118	-0.180092329405773	0.314560782916994	0.368065367096681	0.502745549236677	-0.277536974654782	-0.260282045464793	-0.276425442950979	-0.347920567035752	-0.143151773559377	0.295971630282445	0.125980690052487	-0.445985561675922	-0.339419043704119	-0.55698534067404	-0.514430053831669	-0.605027255518601	-0.271767810832357	-0.425740290329902	-0.584560925332361	0.394127590220418	0.38521789646845	0.42320675290895	0.258230573726303	0.546550035279641
O75475	-0.221366087912644	-0.0515630576913975	0.9517049883388	0.304791867297765	-0.860689938291232	0.209730359307421	0.318107929061909	-0.207577845367413	0.327518946747053	-0.151288913917983	0.202531029325311	0.372371681178139	0.130085888565309	-0.7412509269307	-0.0536439325353904	0.273544428509264	0.0127695231837404	0.399677721384602	-0.371749273892465	0.422029725896077	0.221738398730259	0.468743352615447	0.35085158451293	0.227326744057973	-0.513413985555728	0.351814271099045	0.137036324230252	-1.67798420331972	0.170649893774898	0.613276897933097	-0.0585257692391967	-0.0495548422647898	-0.0942083063810924	-0.0594932925132698	-0.131303720178915	0.944437407530584	1.40242525078646	-1.03110023881189	-0.878814493438479	0.170873342285884	-0.205184293710125	-0.467649243988851	1.10102879613207	-0.532928842744891	-0.292639707253306	0.529627834665123	-0.32554086887132	-0.555528503346935	0.333278162199371
O75477	-0.542243102266153	0.19294338113202	-0.1302125188344	-0.427786274017931	-0.346783495189499	0.203837254633969	-0.26760573979736	-0.241376289851013	-0.116566737708652	0.221452098036813	0.0150610995735752	-0.00235652869671377	0.174917840804457	0.0836184172224505	0.0225813889098244	0.485367458369493	0.325251599981945	0.0288561354200707	-0.0261153443969985	0.0545416831923923	-0.36165376601801	-0.194996265873363	-0.00269659401854804	0.619607556653374	0.285748688562076	0.112914354979746	-0.0853081829191797	-0.00979703506366875	-0.244038895272456	0.167986471435178	-0.680513811728791	-0.206296909952231	-0.417439166480157	-0.0353783018329713	-0.00417039985175479	-0.281631000812048	-0.497426357826612	0.385574039464365	-0.00201448989041272	0.0385531019886799	0.197130905827623	-0.171518474340771	-0.094026979566065	0.00247179471351895	0.597491179306049	0.0980539203223432	0.426579664431243	0.0928726425725132	0.0313717866195729
O75489	1.03744571324989	0.359353463919785	-0.135177122052804	-0.534851479600309	-0.47289466900787	-0.27226149850625	-0.54936414479058	-0.134606775864817	0.384572451551147	-0.188369938796502	-0.139338080663533	0.339945577488552	0.1791075712264	0.409352180383364	0.681046700344467	0.295032616139465	0.452450413635863	-0.125381728128325	-0.554239412449456	-0.0804796453097682	-0.305984057968629	-0.139100323743996	0.25669669439682	0.564925593138732	-0.214071772530414	0.0466098029131236	0.200412506212986	0.0486995646824865	0.524129164493166	-0.0984846709358163	-0.401981988983461	0.200839301357656	-0.275891815176106	-0.42962012633529	0.106101205259861	0.122381623626081	-0.664855965490249	0.513113352622497	-0.495237225419432	-0.425940697348403	0.0892058466196858	-0.117688573020959	-0.0096288209129388	-0.686567908738037	-0.166048055522854	0.260113112689929	0.264391630347868	0.0684901099816213	-0.287276562681691
O75494	0.291297190730746	0.368236782774458	-0.25294196610661	-0.19562884141145	0.643807424211843	0.406466794157415	0.151386152498869	-0.145364193108383	0.0644381898972552	0.223302351460906	-0.581121455380633	-0.935399867485498	-0.379964405377411	-1.07432642121957	-0.471520535926888	-0.461362472375566	0.43599079367022	-0.294113142792031	0.0243974830204789	-1.47208706688856	-0.15440599297938	0.137334319624977	-0.100653150304071	0.152861474258356	-0.0606886718406478	0.771081669705255	-0.313226663845405	-0.423401222760266	-0.278549337760222	0.460464508885547	-0.0872951937782359	0.497496524536683	-0.365810803572478	0.212040267690513	-0.0377048786486635	-0.0215660036054841	0.19395075819016	0.478881078626729	-0.263172689939096	-0.0717599835788528	-0.19591846989045	0.136573949463232	0.0164167927665696	-0.0929545254946792	0.00675283947680241	-0.177393124378788	0.0759923966589159	-0.277059583276287	-0.116073630078925
O75528	1.12737060088031	0.0112627478958541	1.06456541797958	-0.304692539560102	-0.568761389358823	0.354730173610423	-0.331039680736572	-0.211235012703977	-0.250622947961932	0.685850677146552	-0.470459544052788	-0.535229934952941	-0.589972364181253	0.160641059690232	-0.0370573483589837	0.69125455270571	1.01217279740387	-0.811383545322477	-0.602431457966808	0.0571007110094021	1.10748771927034	1.24533100406004	0.814633473982724	0.222025043705827	0.198066522071737	0.633351454134264	0.533853804071875	0.135023007986418	-0.12815195462893	0.518366353809518	-0.860264186108867	0.110083701234996	-0.00997213762218189	0.437877929095606	-0.00137177534824631	0.182361799195976	-0.0336763433931529	-0.487417981892911	-0.477772562885801	-0.154227427938238	-0.013340301910174	-0.598668468884058	-0.815457394038529	-0.489606866913356	0.552473396902771	0.302726834818691	0.714083387746935	0.325662789810378	0.203109555261381
O75531	0.184218549119808	-0.695960742464656	-0.444060793310314	0.324644536075638	0.693503436592124	-0.541244866697976	0.47646891927607	-0.507542483887618	-0.227757212497157	-0.51918783939221	0.384140146328563	-0.2922624416568	-0.27937124883314	-0.377705010613226	0.172350497452968	0.107756672439022	0.114618157678539	0.0764047393167861	0.234859971599423	0.165923930959455	-0.277155458163997	0.308339345583089	0.528488814602883	0.228890388404647	0.220636405541508	0.380877809991175	-0.120594081846436	-0.268429963016318	0.536109827034466	1.08311807038607	-0.657063057741887	0.185937224535355	0.747798963641184	-0.133547762850178	0.210724033693263	-0.344373029344459	0.0486310618047121	0.392374187433498	0.133521361790789	0.169687419628328	0.217755112729798	-0.520352499607854	0.136944856817931	0.372802877040404	0.0710791011277244	-0.198464423340833	-0.327283264203649	-0.335675211853687	0.205736942317842
O75533	-0.0165850940076999	-0.399329011459222	-0.863840974482791	0.6348160854452	0.563487978763207	-0.805539350248402	-0.0482380484363406	-0.339620621757342	-0.397304423858789	-1.51075773053366	0.296024862942031	0.0999752263420782	0.221065490413528	-0.0373925351434816	0.565878786379526	0.248011693782386	-0.385419917320088	0.356704544235977	0.422765822364725	0.417761766257198	0.305942978024706	-0.199364205121477	-0.277592879097268	-0.309552983185053	0.293221905504795	0.401650267629742	-0.499554827899336	0.188754704291785	-0.909512606616677	1.0462281343088	0.601493223717978	0.102042282497818	0.448218943437446	0.42824855581499	-0.754712038611548	-0.21291813162699	-0.0394147575167418	-1.20161312682746	-0.996439776582155	-0.140102236318318	-0.0928918001072633	-0.0422331510881005	0.211822489323382	0.0765667315935834	0.16719456478242	-0.116275481129221	-0.604687800500296	-0.120440951833747	-0.620324687034554
O75534	-0.267129223116725	-0.245716694445703	0.307741817241177	-0.142029682501305	0.22276205757939	-0.709907021663237	-0.553684263823774	-1.17221179313035	-0.396295248281241	-0.820862334218931	0.498100718657088	-0.482574012431477	0.0129837575646448	-0.781436657639373	-1.12988085800185	-0.387590930583749	0.0554679475939778	0.0549963456223957	0.885554597572267	0.604413606726041	-0.399360752382509	-0.328118851530784	0.490108616971829	-0.645754212688278	0.478064246601727	0.316077228050742	0.101646825977985	0.667127786468092	0.171416656144282	-0.962783356443364	-0.574243035795459	0.133369847947586	-0.673666042815872	-0.373371842630672	-1.31215842707921	-0.845437202581539	-0.0252047654517123	-1.21425103340857	0.364294990453666	0.277644015823141	-0.274661807241824	1.26857248687774	0.202706374679313	1.22520807130384	-0.0653995327031639	0.90163743489805	-0.894491021974382	-0.899400539314774	-0.00120279004721544
O75569	0.401120327805983	0.404298936559028	0.119915473984654	0.0947950622736716	-0.0692578898068872	0.538334255103455	-0.0321301481558303	-0.326541357196985	0.259325655245187	0.0350855978112772	0.165044574730908	0.0385616822670149	-0.157628868695693	0.182547323722155	-0.324757289090798	0.470249073372194	0.385677587895193	-0.0487383784796828	-0.322548714844007	-0.411778536269488	0.738245888589134	0.646312247683996	0.06923728604938	0.0503285525413464	0.468536711788741	-0.058403254954098	0.202690177869187	0.271203142667789	0.0804491136971869	0.357285439986302	-0.587336556723941	0.653044604387486	-0.272298064821987	0.161114923648572	0.203977610767268	0.0861398357078103	-0.252241832384148	0.892635571157263	-0.302726731986184	-0.264738663259136	-0.327144336481234	-0.380795154028217	-0.318508541222447	-0.414769020550454	0.263394412416724	0.0408493257190108	-0.175365682202142	-0.336279909617413	0.00457314057897942
O75581	-0.0164779619997171	-0.282740916930745	-0.439024346015662	0.0785046274684879	2.11165408570254	0.51828906914892	1.53950126619487	-0.581565284774455	-0.31247277967824	-0.206450474811395	-0.584683503890853	-0.402426311624357	-0.426364907024283	0.151969975138268	-0.217955360772878	-0.595835485519249	-0.488114471947073	0.122644591640386	-0.570092771093274	1.1199144191111	1.16913776529731	0.888733902855111	-0.337793738119669	-0.141052795012017	-0.570224620755521	0.58659104358614	-0.274581769284089	-0.311969489420641	0.305108110652708	0.529497682403943	-0.377441837234827	0.109314122077516	0.289786710343905	0.604532590383981	0.221355369591144	0.522972955140802	0.629622895059111	1.72507475368688	0.895442108312563	1.02413417865886	0.817368752974366	0.887499429921797	0.224812343510716	0.864406256156455	0.123746178635632	1.67815265474006	0.253814861319101	1.05774095778243	0.774634949228988
O75607	0.0868158625300388	0.284322765441652	0.153312798322499	0.320117016456811	-0.252902749652579	-0.189526270836007	0.0604465303936211	0.0736129301274194	0.185558670442408	-0.0571374982844166	0.0453553915038073	0.252725508543082	0.281654971306492	0.158436318268268	-0.174259329906623	0.16457117093091	-0.128361306489377	-0.179469010974864	-0.259930140315106	-0.281592131856212	-0.0129352642426639	-0.00738653089308317	0.214557012333509	0.231552381958006	-0.389844965306305	0.031901522471629	0.0374605258891999	0.195292231214532	0.147633505516625	-0.239782597331392	0.109299822683207	-0.239475845385492	-0.463802824906536	-0.275356516208055	-0.41134113909309	-0.0887849938205374	-0.249267021657814	0.159847601090633	-0.16781738224577	-0.137349421082546	-0.370906964206187	-0.276803845794953	-0.147204534160237	-0.14059115721736	0.357107786116082	0.601600550325634	0.534743098614375	0.136893078631161	0.271563612845218
O75608	0.35241212995963	0.498478237954272	0.408895545112459	0.223787264045835	0.507753421346476	-0.00897630379703414	0.390535196284229	-0.242948485661258	-0.530758481353838	0.336116692004253	0.342156341215754	0.00656653919888784	-0.141576649410519	-0.756302109482909	0.0576756482108876	0.118105182941987	-0.309531359848244	-0.013182931458429	-0.569581480811691	-0.766151714890448	-0.254073826727085	-0.0208629869843942	0.272206374063202	-0.675900334750077	0.967595087982417	-0.240103145481011	0	0.382098409189543	0.258295404212929	-0.220859212896576	0.297257264821523	-0.172963057462901	0.151005224406614	-0.505302712664079	-0.190310088247297	0.150161153331247	0.0195949853522005	-0.485380501964718	0.125837721747891	0.539014849984326	0.229922589911042	-0.420242307588215	0.386501636158879	0.301607684580616	-0.340355073047534	-0.441801974669284	-0.566521164880328	-0.314953681984173	-1.50598406515073
O75626	-0.110491704902225	-0.286580861735387	0.0411969700421061	-1.15580632839901	0.146469285885487	0.187658125262644	0.0152278426925279	-0.276238997451725	0.0433102497874796	-0.109654107246496	0.0990165907320193	-0.0561161704915302	-0.291157684385118	-0.0734708433244602	-0.133074548823606	-0.0107971673490951	0.501311458875289	0.165246964787005	0.062016970466776	-0.00519121285291188	0.432887937692971	0.14885873043226	-0.0128906213008932	-0.13104086000922	-0.0906536143139186	-0.137986590573727	-0.369711050092446	0.65729018965829	0.875465738578401	0.931860627779824	-0.463698292438792	-0.323592247300868	-0.493316252460849	0.0844931596987252	-0.046619430034766	0.249880269040904	-0.213753321189756	0.235126943127377	0.225932152604869	-0.0759695005622202	-0.820175892854974	-0.661693500930299	-0.343434530621974	-0.0509288169234557	-0.0273988591078734	0.536967100840759	0.25076980496467	0.19008864115022	-0.483745332751423
O75643	-0.944199208201334	-0.135181666235057	0.0353919236120776	0.503170767671373	0.340455480034263	1.53560675117992	-0.366846453377619	0.725834140588085	0.0127702752847638	-0.0106038673664649	-1.06913066735695	0.393220250985418	-0.367638011929476	-0.901211314742126	0.396151122491252	0.139118971017374	-0.304218023033896	-0.686928330084292	0.373609720526306	-0.828956170417176	-0.096066352615247	0.246476482964883	-0.406330952434023	0.150268086959326	-0.529315197207897	0.163084141698902	-0.223756293251186	-0.419162434407746	0.0731570547058595	-0.0507996959769104	0.74090358547904	-0.0416939864143398	-0.572959651094796	0.339025651898478	0.703441787397224	-0.191407038536692	0.678730954239424	-0.191266265263776	0.236174191853248	-0.532364066002242	0.503748673403741	0.901943836117902	-0.158210400141663	-0.356539650971913	0.867929987744675	-0.193029538009879	0.975449009505142	0.0446661206840512	-0.478363097903311
O75712	-0.170636982443474	-0.294441221157124	-0.175670525761535	0.0324895651177886	-0.355556150559435	0.464031576157855	0.434076151764333	-0.0911829392177251	-0.707510448172181	0.260298565071121	0.0502333981613739	0.0862727734805752	-0.414852040681288	-0.117294910275056	0.0928759330292806	0.237699830546562	0.534535005546151	0.201266575681629	-0.349467406227989	-0.324542605064485	0.317386923609857	0.0223056462341255	-0.17147985692604	-0.00281025047935865	-0.0150099846668416	0.0278986813176443	-0.0312678808603272	0.189369286635059	-0.384069716980806	0.578452011958063	0.062559010037445	0.162955423796053	0.197985188719669	0.344022066549641	-0.37297965510271	0.427183524744834	0.150602589933496	-0.270382549685799	-0.0158866473279073	0.0478750160065257	0.159973249213462	0.00495164286404845	-0.331705763020281	0.447441993164868	-0.334188414034569	0.1597785796474	-0.587133769780007	0.249854358742406	-0.377966746478131
O75717	-0.324817950582354	-0.644928972494714	0.0616508341007635	-0.143820026948403	0.554780875027441	0.410881558795356	-0.0205610989999232	-0.156883497226464	0.0264143328170711	0.375805370846084	0.383290111702779	-0.0175386044057331	0.591153628177821	-0.450141099333015	-0.380923119076102	0.100618774280871	-0.264846335888224	0.127056815284434	-0.330809489864221	0.3009311286846	0.715577518894545	0.498917284493488	-0.179716917940574	0.0750571291992273	1.10181461082133	1.55915348669651	-0.207604075766604	-0.540661785728851	0.117842799327387	1.06590428634991	-0.0813075022986578	-0.0413991753561762	0.926773665716637	0.400950782071629	-0.177847461382686	0.00116110639847261	-0.0621952899685901	0.265979859457884	0.195500372893475	-0.105562736528334	0.0364212903753923	0.00792577253179372	0.118638931229526	-0.051132777781774	-0.824551391943409	0.432533955071071	-0.11665185508395	-0.423870775968678	0.0621383357436047
O75746	-1.2664783760181	-1.36985455404046	-1.61545158225212	1.19933129551455	0.676797111240056	0.0431869867494036	0.516271846912759	1.22030619509564	0.545298320092583	-1.45147142546061	-0.663639295250151	-0.673182132675321	-1.10594542478548	-0.5731455153625	-1.00180989066128	-1.39282903135305	-0.881209006484561	0.914421604237029	0.97947804769367	0.90700726834519	0.153140073850613	0.26564199445311	-0.7917519044063	-1.50479960449467	-1.32131911241103	-0.993686459936346	-1.20455648949369	-1.33723541684889	-0.309249240435115	0.0697833143847616	1.03962769065521	-1.07522543310404	1.16340832503277	0.819644789838779	-1.21291813628114	-1.52746198630098	1.19775352855731	-0.432490280827129	1.0263460006066	1.00580413122389	1.26511116739592	0.830966582227546	0.995853498874144	0.414858159691151	-1.2733344020905	-0.335804132073677	-1.20528508642354	-0.840551126214984	-1.21790522765656
O75764	-0.116288769105975	0.224165024552718	0.188095854397476	-0.156396568130991	0.137908889894117	0.280927708221357	-0.498693021206566	-0.751009572150176	-0.473049399108559	0.201821046014253	0.112142027666289	0.0936817849487909	-0.027363762178024	0.476920236995424	0.246134901333731	0.19874844282343	0.0469250922765384	-0.724290182103024	-0.566676892563069	-0.103959532745884	0.216779370284834	-0.0651095298735844	0.0686787202936297	0.340353211688467	0.0317216968272576	0.208280891969886	0.340670932416744	0.380058613489984	-0.196740950890111	0.44727773694929	-0.0605116721113983	0.53541761881442	-0.555106073488285	-0.040686387545439	-0.140514453524007	0.336963518707019	0.0970730831767251	0.378643684298993	-0.0862970422752341	-0.35479245460523	-0.289494264516783	0.169943836440328	-0.203086880424105	-0.0875137913779751	0.298842190265998	-0.185925935905357	-0.0819409577670268	-0.149923101219028	0.478662692817094
O75787	-0.568616784133835	0.428014585235075	-0.896042638275603	0.594497220746343	-0.232471667723765	0.298500330973459	0.00393345429950854	0.32781858485196	0.368428055749724	0.748720664115719	-0.71843826177918	-0.241564498596707	-0.449767981979387	-0.770644767412989	-0.954674997036291	-0.104921567998137	1.10682987546732	-0.544967317656078	-0.361060484400394	1.11210253307123	1.0711658612105	1.13508983645329	0.502688505022882	0.332450581059475	-1.19948108425596	-0.146337662128302	0.799865584944793	-0.211194833334412	0.350456732974558	0.631473865385696	-0.663658626921882	1.59442697369463	0.0303710514838521	-0.155287404825996	0.197247990870692	0.803191046666087	0.276567347292084	1.2878284549337	0.613637451848547	-0.212451618295381	0.897849335620106	0.273877276473766	0.581349624838713	-0.815012703923551	-1.11074318613284	0.422865185120885	-0.1581558494862	-0.349162631911571	-0.473027859061702
O75821	-0.270009767481484	-0.500790469297188	-0.735187513132359	0.0174110556444834	-0.799225466778679	0.279374921282792	-1.01405660984732	-0.327382536926558	0.0301707424128923	-0.194548390666244	0.146094761847051	-0.436815087568071	0.680765740082473	0.814737667256899	0.00928334793894905	1.49830234190267	-0.955016523011525	0.848582033584238	1.1415751841088	0.597620509265814	0.129583457174933	-0.342811052293479	-0.279815349294391	-1.10772157997838	0.92469708872212	0.470028789470785	1.45505459637044	-0.167382592877237	-0.0940463084790371	0.272561991482375	1.00181411879962	0.330780440430662	0.0784087704883207	1.74198017902394	-0.243377058905184	1.5213051084108	-0.578969149519414	0.356467073018983	0.310115541233448	-0.00756258406856673	0.112410670686013	0.318237160883399	-0.142283980064386	0.0679932715446136	-0.0367989176515676	0.357391187571148	-0.133486384859879	-0.438758097144371	0.315849178871953
O75822	0.261522058997859	-0.118038404580858	-0.245482885028092	-0.0731742504524241	-0.445634155131951	-0.663867062782419	-0.805387693582802	-0.170906437129006	-0.634906886548995	0.167495078168126	0.113367757421289	0.036970163615372	0.961991619367303	0.00547176434101455	0.20213121681185	-0.217657256436205	0.0026463567261646	0.528281704034174	-0.214825742210053	-0.986068093327247	-0.659713312082957	0.447888374312253	-0.94292485338461	0.237145530213593	0.454552653680527	-1.16202177292438	0.415068476045536	0.220295903634442	0.102772770749183	-1.48614338238451	-0.514527184808263	0.565401197124944	0.184462023121348	-0.343215326279823	-0.309005628090914	-0.205245843571477	-1.79348478843382	-0.330526534056496	0.0988606397335766	0.0253735785513673	0.658942001476163	0.235893652979804	0.429428208668714	0.125030819555958	-0.83303557091311	0.131500918167219	1.65240526276111	0.157853103057433	1.08426423127773
O75832	0.139983251469136	-0.337373158562732	-0.970967625568371	0.510165725875627	0.320770193177053	0.651251539940442	0.703906521117252	0.558931270138679	0.197235694688618	0.261546374926817	0.840150218650099	0.159763501322694	1.08914026610876	0.68384162457539	-0.108502274751773	0.234919816133421	0.140862328262205	0.147090033703298	0.236550017588795	0.354145649037287	-0.902956984817375	-1.32540754342016	-0.0692121389232007	0.16430847135395	0.453292156630037	0.838050253832265	-0.181547581906212	0.191629604371928	1.21940551783	-0.185741899975514	0.110825514323658	-0.105403660263829	0.111385809818837	-0.31286500351109	0.978971257013255	0.334777123054687	-0.193156875820318	0.482747711204583	0.19123109538169	0.370063485393951	-0.294038794792176	0.0778349799175299	-0.505328618450673	0.186695410147564	-0.0415481326775222	0.139829087436792	0.000984794291322463	-0.29725218358693	0.437822518969169
O75844	-0.72153463938888	-0.457919631463105	-0.0267393078923268	-0.336293395503275	-0.0259156857321446	0.637317092570078	0.119050121059879	-0.357152952412091	0.986114831031592	-0.76633606153761	0.613386821153328	-0.0636083715691456	0.037714744483235	0.329336043894708	0.0807155734408608	0.0817871957708278	1.41069620718752	-0.17175380924021	-0.332381527305625	-0.172578973261958	0.496479697252563	1.06013055065594	1.1345318854338	-0.791417688093291	-0.115399484883009	0.377011040322026	-0.266806617644331	0.066079470091916	-0.0664275935032004	0.131565336998466	0.0132836984899441	0.268827738461932	-1.0937417007397	-0.240014602177868	-0.0868695768622897	0.141754404844258	0.180954650585125	-0.10847430290004	-0.197719000397065	0.170242984720517	-0.103964181424815	-0.548621348752356	0.439323473026555	-0.202413898816239	-0.310786017581507	-0.517494015201232	-0.12622687232722	0.198229530401397	-0.172614301893025
O75874	-0.0714884877710859	-0.250029385623253	0.10253369130417	-0.350937626180819	-0.957272245709357	-0.355878366036185	0.470411204957117	0.651701732560901	0.386140995976288	-0.083085862442334	-0.214323154989955	-0.053547817887667	0.458359632970166	-0.232165103012665	-0.213274557376075	0.048487573872739	0.140753061369659	0.832625143471293	-0.0756124025308188	-0.306746370995603	-0.327065794693874	0.0914705831812363	-0.743952815177857	0.502976504217227	0.205616771199983	-0.269378338632473	-0.108884699764217	0.265952301467947	-0.449423930652001	-0.419858046989122	0.157210056108129	-0.560406644255475	0.217747686111687	-0.341794745773848	0.154157820081663	-0.257379140735648	-0.142326929626852	0.582923871893739	0.128349397759505	-0.0647161519134048	0.0590203602659067	0.714661399585987	0.35994138168717	-0.105468901271163	0.148083040488364	-0.353574256410156	0.494596647054537	0.538599774605655	-0.487273449575022
O75925	-0.354396732623387	0.0589373462866884	0.0276756219933545	0.221884037715916	-0.578252053365176	0.780372880917888	-0.620730502089135	-0.335664372804298	-0.410373622819889	-0.0192941441754116	0.585816910499424	-0.0303497110691982	-0.149604443271178	0.217368150426742	0.264425838435344	0.296399005784276	0.21011886380487	0.541111066905699	0.43989876393362	-0.893303215238151	0.43509500841441	0.335164164552794	0.04661275217671	-0.197498415768518	-0.0783018243611182	-0.542791371558414	-0.178993265116533	-0.171946990288708	-0.609866276054351	0.357188555458021	0.632838154282819	0.196630259797227	0.0416188861922239	0.719553258940881	0.262274812682805	-1.04123515205646	-0.338951591228361	-0.0305089211545399	0.57836851053326	-0.805150859508303	0.134442731928103	-0.295664702530166	0.152244598212943	0.093518669977275	-0.470123161022677	0.737246128717917	0.871234725474497	0.436188747942574	-0.578037100831009
O75937	-0.135306582751376	-0.0756521062402748	-0.298445358243274	0.218218499962934	-1.19672671517677	-0.770393537076968	-1.17840967357373	0.785638727583831	-0.0694013929436399	0.137024348334603	-1.51896102751612	-0.88596912869973	0.159796688919168	-0.399023356671835	-0.433504526031536	-1.42039296858914	-1.03748130674148	0.0123166535943212	-0.0529092805207738	-0.805492964684084	-0.0633538104977668	-0.278176784547764	-0.830166221555866	-0.244336947549334	0.754254253174321	0.0741345165159782	0.091921037901514	0.224978349705205	0.384351711517226	0.0784043990153823	0.067372679908839	-0.460350835020815	0.48502474274008	0.0754225849613964	-0.345517934598877	-0.40928045593791	0.139907073821392	-0.739723782795897	-0.203524253057901	-0.392691961499149	0.18589420379251	0.409293503902025	0.143481048457449	-0.916771534014878	0.0198412119734377	0.248594928741631	-0.761934848800489	0.371469555807092	0.548108192186042
O75940	0.184626147343358	-1.17495871954603	-0.325395094250794	-0.414404901827709	-0.50139630277165	-0.376662170111482	0.220397759864862	0.113003804761677	-0.274075024567055	-0.0638885559025956	0.490816302167292	0.0700390537862331	0.217550395009097	0.310966409379256	0.372980209687046	0.0258213857721336	-0.306266364860157	-0.816836453398669	-0.847814474175003	-0.544192372983333	-0.58693282050656	-0.793127524579572	0.0958777069603823	0.847136440496811	-0.248017943603115	0.175928417419289	-0.176632730993204	-0.317402281726068	0.651958709236653	-0.230584088959315	0.0206214383076872	0.393295974281651	-0.17162370163064	-0.516409152335137	-0.17609788409957	0.44283546593121	-0.110601676354954	-0.505361511235926	-0.0892109215550285	-0.87546418937642	-0.353718036875956	-0.832630252051141	-0.106093452575137	-0.546060924981307	-0.0675222036138077	-0.071659774016709	-0.197189974129503	0.387247204663249	0.788086892057816
O75947	-0.431566581832449	-0.375949960758621	0.62942776771863	0.724177482292952	1.86284115190203	0.888909376246503	1.36611943625655	0.87552022525836	0.371146004586958	-0.0854182556289282	0.0835277696975316	0.545550419754832	-0.227814557991038	-0.518299030893966	0.497970230762048	0.422719552791479	0.44537750127376	0.783324367864233	0.569631559412393	0.389669588806545	1.1537033207823	0.931182013314322	-0.276685872983535	-0.433651985361672	0.0924745776899921	0.0198817510339586	-0.00375294816212797	0.00680390258273022	0.106914552111881	0.446750225343423	0.306720493309209	-0.0154024698096282	0.457583690171502	0.781507014497961	-0.00858133619449708	-0.75615093749874	0.287810657192785	0.560286959070553	0.240797011362842	-0.235335107576458	-0.247953526031381	0.301273735997714	-0.016213390495267	0.0746422700825537	-0.223498462762943	-0.953840450895038	0.190305976446059	0.172272265373717	-0.569486240192686
O75952	0.011123036952351	0.290532266923146	0.0250434248120373	0.159629032881795	-0.042685416480409	-0.484428921126619	-0.0909342672655187	0.126191978404737	0.208118038987467	0.337026661593173	-0.038345782459531	-0.0465284199496313	-0.0531980602049965	0	-0.417004271001295	0.12934357294082	-0.120786717399962	0.653488847273682	-0.126846753915054	0.21214524609869	-0.292968008797085	-0.00624935617199265	-0.112175588945754	-0.155239131880504	-0.246363893589656	-0.48360967924344	-0.162299427607406	-0.60846185528664	-0.898525178981257	-0.700738423178745	-0.0141279357726095	0.194294027297655	-0.188792763569458	-0.687993036656386	0.0107726914406854	-0.553072516313256	0.745500821646332	0.0132720873602889	0.426320072803199	0.492534870248124	0.695714034611689	-0.0736155188932023	0.387017665397981	0.803072528693341	0.102745706946843	-0.0114707998829763	0.284280734501188	0.176963798691006	0.298660667477798
O75955	-0.105675264560959	0.173293618070042	-0.106964237239797	0.426887514685071	0.554968212211508	-0.51569548630561	0.267993019963321	0.418178474129547	-0.186884122219351	-0.00531062939591311	-0.141199500201375	0.212250710419401	-0.0221412586199575	-0.034096368002747	-0.250564067641681	-0.0688518992763762	-0.171445412629491	-0.0562332973312093	0.433970084589106	-0.31387047300129	-0.501986529051908	-0.317619889766107	-0.311202281243687	-0.340465967655054	-0.116211330987376	0.0534880001411959	-0.269376633269571	0.260511476138833	-0.039652453692598	-0.576363334902984	0.444392457461197	-0.166024969517572	-0.36506654703761	-0.205105406376157	0.0788213897327007	-0.0762439144132245	0.186303573294573	0.15610957753213	-0.274884460875382	0.114382764294639	-0.0112356272263464	0.144124898380551	0.208852246307433	0.412190411884094	-0.507691232593418	0.0290932436285556	-0.073243196134532	-0.302807506051229	-0.192877264898581
O75964	0.276544763198836	-0.758344017248614	-0.358421590302915	0.185471626435669	-0.0547137509366214	0.327075996368802	-0.991162527381679	-0.432849598966801	-0.996321024172379	0.381928246223894	-0.696446067348202	-0.161132574521142	0.020749313582614	-0.135359769210586	-0.297082895799727	-0.193910936590943	-0.103859203925402	-0.206792955567888	0.807878230813586	0.536562429319368	0.545255698173214	0.0990930702697032	-0.148428080570008	-0.0903319600812401	0.416630043342783	-0.310332813360876	-0.360932368784959	0.281465894684252	-0.231237888648543	0.553365791990836	0.0309480443035654	0.685963890998788	-0.0103637728854855	0.922936665397695	-0.309615183974002	-0.139668401378339	-0.334242846835124	-0.323075603369299	0.131848076784983	-0.645363259392766	0.573257966996576	-0.144386344357148	0.728318031556657	-0.0351050990527018	0.685538316111055	0.548894170851768	0.00348301279056802	-0.328854219926047	-0.0655773147130316
O76003	0.379786264349469	0.51936479115441	0.578097630684627	-0.277213123271376	-0.672688819355788	0.747305549440008	0.930262962758999	0.287497486039981	-0.0291259481362187	0.272512773199659	-0.00531816956582706	0.720365145744568	-0.00410925047485409	1.19161008464592	0.799168391813254	0.400283739355625	-0.093582093573291	-0.335148194230901	1.13799820973914	0.678745328880887	-0.546138213756928	1.97167418620385	0.239230383937094	0.655184902097649	0.100413330272501	0.158055547765194	0.566200556924562	-0.090350126272621	0.708468696197802	-0.526748425751303	-0.332238758301019	0.346608032776819	0.534763838276879	-0.549857560227666	-0.231388637953805	0.75057916934062	-0.30826999859456	-0.481618726373748	0.259557226389433	0.00228455338348782	-0.194577399419585	-0.264490406579747	0.353101501014817	-0.15673244487918	0.406170539819662	0.129494201559824	0.478052170735996	0.0243764006184223	0.275898785470065
O76021	-0.180883273925666	-0.129387038133903	0.450919201465143	0.414681988543276	-0.492715759709202	0.159142647888977	0.030818691538531	0.0176094348964844	-0.253920991371101	0	0.173568308372098	-0.138396172901255	0.522629498900269	-0.219932388192685	0.140572356951066	-0.0855538980175778	0.162754094275828	-0.164909192871433	0.00512441130446997	-0.683889749157668	0.424281820386185	0.417826471582501	0.36057615683371	-0.0465889153852304	0.00509223762234089	-0.0502065111904012	-0.441792169633933	-1.86125310298491	0.404995267064245	-0.783395645533199	-0.275863339615453	-0.251328333015086	0.321813555168453	-1.2141287699834	-0.452322235620055	0.727653289981032	0.301661314301494	0.303005308112109	-0.678866091012612	-0.0805343677336328	-0.121522324935463	-0.102084320388171	-0.466633010793799	0.440303844953532	-0.281465013884772	-0.129023555576237	-0.141266163760948	0.420386830669058	0.211145133690698
O76031	-0.416594322310725	0.0195810015395923	0.21080633151632	-0.521837053708352	-0.0179990880123703	-0.295954793226022	-0.669331466119163	0.34997150819882	-0.275068572591253	-0.595233695991577	-0.074700520560736	0.283088361407673	0.171576393435662	0.196016187260491	0.38774670618405	0.02955322955829	-0.582357801083248	-0.652154485094745	0.071385946357108	-0.365053304476263	0.1493574195453	-0.429718135757801	0.577390864463029	-0.622514586555654	0.294403786352344	-0.0165234545380863	0.71631807560399	0.223331466941997	0.423550948664721	0.248034469663093	-0.860127660273695	-1.14106893578682	-0.605872238470914	0.659849347937044	0.518221391375777	-0.134245862092079	-0.164233599101915	-0.5705834240449	-0.0934008493373859	-0.603272333689941	-0.363802528201949	-0.437269501439708	-0.674202626641368	-0.0098234588101026	0.0577002009325628	0.327677643355666	0.212110018051813	-0.00686167215910793	0.171088372747581
O76041	0.00451693578648685	0.275429083973917	0.039417406353388	-0.468189817675195	0.128413938655212	-0.169923976270331	-0.0259912618358174	-0.14773027444817	0.176782307766774	-0.0545472982431544	0.195934456992137	0.201623278167189	0.519963229936126	0.739835548224387	0.0585765994147715	0.0626472074590066	0.22611816536956	0.50179265988349	0.859527280538759	-0.0984100813932981	0.0377780861124717	-0.515667167168775	-0.760214625797735	0.332005472705525	0.587759887382036	0.323918471721084	-0.121262364347556	0.582937592279066	0.7104985870328	0.0930763306811357	-0.198638165065788	0.532680827504701	0.0554690556508547	-0.213203509007984	0.824024534857326	0.118460162112576	0.31153689547939	-0.265502271780936	-0.112544802966487	0.576227814756239	-0.279386847341307	0.430011647588904	-0.101799192811181	-0.151854743043335	0.252708767077608	-0.097876783457867	-0.0441092357573253	0.174867703952319	0.763097684797079
O76083	-0.166276748389064	0.0735032059224876	-0.621026050731883	-0.598841219941318	-0.257654809235543	-0.325153965362191	-0.363525662233255	-0.669824318158036	0.0842687264550265	-0.0888414534324435	0.0933010213001375	0.518830523882457	-0.437108627249273	0.34092453229432	-0.215984442694487	0.35994199382724	-0.242665963591613	0.255981414448795	0.00917242987965181	-1.10037705065839	-0.768219912562539	0.0464721832143173	0.414283226834558	0.0182423283184151	0.171389934262729	0.592684397945281	0.360524043150083	-0.166821097532967	0.185233572044916	0.0419527969688135	0.367444562225178	0.671375650646682	0.131229571936518	-0.812628379716078	0.230711458814131	0.454818600303354	0.0188287078396977	0.367061086789879	-0.342218320792146	-0.0104065189010306	-0.264210477116034	0.0318744616710007	0.4069582782448	0.0505849524505101	0.273955333377199	0.606695721192548	-0.114506689445975	-0.396074681921152	0.115035688145335
O76094	-0.701849049592323	0.308927435010704	-0.643778472567202	-0.832675886908759	-1.33319664643088	0.491301012208126	-1.00225713381273	-0.309404662733029	-0.659345147267153	0.654444479671821	0.84575772246649	-0.353840940722522	0.627838303844882	1.38811260830584	0.0249256361921928	0.618995896958763	-0.352402663597769	-0.181276759309502	-0.617054132316749	0.419358008961574	-0.199109553860295	0.141665518108229	1.17658915425961	-0.354330090805988	0.0498247198577352	-0.380518289681541	0.300939782844375	-0.254744146526396	0.236944712503548	0.066088388069912	0.296696180826142	0.328280611121337	-0.401417073014315	0.462968773429505	0.710494813962493	0.735912338564187	-0.675442502948248	-0.394074607351155	0.193526484795107	0.452836490448901	-0.33475821808453	-0.776619987272588	0.0442914247649818	0.0427679182122473	0.0686423653795224	-0.260206193497023	0.729910141207245	0.811285836922156	0.100730991353199
O76096	0.633271393169654	1.12806379821457	0.994408428733576	0.0364998371398663	-0.254020475517714	0.363013715307413	0.144618591214554	-0.625944289079922	-0.551884165165856	0.295951571522832	0.334331384558255	0.649146006913366	0.357001262466995	0.669608970041114	0.679767637690845	0.539135827539334	-0.888405960837016	-0.915573956160714	-1.0284937295834	-0.0331060370424981	-0.373487308787604	-0.262786033442856	0.974099010396935	1.0543905159305	0.706096896470231	0.0255742745487307	1.11692505995041	0.736249668297171	0.107626948792419	0.0401557968962107	-0.734453881529168	0.292777871638066	-0.846520395400226	-0.401857010025678	0.443988697924831	0.568512448467564	-0.804401184988705	1.12559598121378	-1.25267417826055	-1.18184100942333	-0.951918686691292	-1.12718666325206	-0.540458509157483	-0.573144634694169	0.556364427532691	-0.189038900022868	0.44662195521361	0.288199453922964	0.981826046741908
O94762	0.047448540080754	-0.247786020409923	1.20275739345294	0.000920424996243369	-1.8873939808494	0.877471657970889	0.948123504063389	-0.257222192663479	-0.441966713050712	-0.157405955235703	-0.666345453950845	-0.381121289481901	0.172789553144261	-0.575577335232662	-0.0105283243334052	-0.0700657158839069	-0.376490083668883	0.0474137252759832	-0.0265036857094086	-0.351765511680561	-0.28077368685266	-0.155282365630614	-0.564054157328406	-0.346902529887457	-0.569332041146027	-0.0453690666129933	0.24573508563418	-0.106326180298521	0.227203201492919	0.0564266574954157	0.0976603546965141	-0.178983019820612	0.26118825654275	0.367797606466615	-0.322802357566391	-0.0453625370900847	-0.11521391712131	0.0904682411515876	-0.600256603025961	-0.0647083881803972	-0.252981485531545	-0.420013026909352	0.479950306960582	0.22655190877555	0.540425496792038	0.210365222468748	0.119386116496942	0.354376472055832	-0.644248878564273
O94776	0.847365089389935	0.127497448514695	0.261253894086155	0.57698100508218	0.538559123300715	0.643954277208094	-0.0248632360317899	-0.791600992563294	-0.224665227003345	0.281839592572739	-0.128909087737358	-0.0301250757729853	-0.529886229133494	0.567374296430316	-0.043705471926165	-1.63218497505452	0.129887596345902	0.148686375559404	-0.471205789760557	-0.101395692923078	-0.0952395417403561	0.644468483908805	0.1525773726429	-0.100373230062635	-0.376955838779649	0.292960861320492	0.26452819785685	-0.0951738625385299	0.0469536885152357	-0.19911764354356	-0.316076630360469	-0.360071354957714	-0.688974370344958	-0.235230961635487	-0.430324265344198	-0.195229535778579	-0.12140530150884	-0.0412222124026993	0.503083661348697	0.11404872162529	0.32124285837918	0.0700685907041287	-0.217416007614407	-0.145316731513861	0.212377269337618	0.52402512377539	0.605410262397551	0.292591913049119	-1.27870813031102
O94804	-0.515815917131298	-0.305989637495937	-0.240275214978823	0.423548334425851	0.3134276867062	-0.223662907932493	0.0472811846909963	0.32023964932657	-0.038333461097379	-0.424150916708162	-0.0539496907783094	-0.0911211350217792	-0.558754845357563	0.168815809055793	0.211358407726961	-0.104111887392082	-0.224618672636404	0.255454820076993	0.191155458771454	1.19666277758285	-0.249791937558609	0.698589734753762	-0.243294952553808	-0.61869214451915	-0.293126195912392	-0.338429093202042	0.0873058211337112	-0.714598814560472	-0.518715324665819	-0.570921104431912	0.571976970712685	-0.554951013323931	0.601014206531471	-0.461692990472358	0.0638714524904247	-0.18644641911812	0.0492161969485826	-0.586509984491873	0.0151879733515339	0.213987898249937	0.0908798663932886	0.552907511761322	0.268016527763783	0.259492167542836	-0.499124676132942	-0.872550262569981	-0.625912856566164	0.134576477611767	-0.502170818772185
O94812	-0.254798396000968	-0.411467938703329	0.0343445543883112	0.553090282671839	0.257655729590723	0.270354298495627	0.0505315744806426	0.419519419056669	0.422930762103594	-0.586133607856435	-0.16910168954105	0.20746701174725	-0.517014618396973	-0.380841566765206	-0.21565963351825	-0.207980801162059	-0.32923257611682	0.0468309212622027	0.167515714800585	0.273218490537941	0.418593860892836	0.177254957324392	0.518423007941292	-0.226969809493443	0.470427135652602	0.372402744617873	-0.553417619744828	-0.40645961846902	0.282157361861161	0.532525551207735	0.244798012839264	-0.336048532455512	0.0809396139974484	0.406553024737703	-0.625571493439611	-0.458905803546934	0.0155251786849516	-0.0462213123204428	-0.0110371830639534	0.342267037979678	0.251441295651787	-0.0060693426079968	0.302500058171544	0.606618600157499	0.381051500333418	0.0716807479165656	-0.570532911128224	-0.367436564589583	0.154131906081322
O94823	-0.528307325911416	0.0484190030567365	0.402898787348185	0.00934526835931393	-0.127128319142657	0.490999013702857	0.388710254483776	-0.00789285564366149	0.19900369563485	-0.0177402921490364	0.962632579209223	0.174686234566711	0.239646333776257	-0.0314276565724868	1.51360735284341	1.13835185978408	0.389456013185702	0.201072208268207	0.0109098444978561	1.05503876281718	1.18358646216394	0.861927272109136	1.76840500722305	0.0570876051755005	0.249665717069205	0.0843371319785776	-0.184616385621945	-0.259430244231847	-0.149171861052652	0.189602373198094	0.171548010433162	0.132636831293945	0.486973575411202	0.333818187463615	0.314658781898927	0.407253549618959	0.194578827877176	0.295857789512023	-0.0090406468200912	-0.202151177969509	0.0196568994044252	0.0238970000653524	0.0142780715549879	0.222840016609178	-0.0368680487569027	-0.218863194199848	-0.365639101365803	0.0414051546358193	-0.140105586076255
O94826	-0.545936293714024	0.68552849931727	-0.305835357832796	0.508263623306224	0.62642520178874	0.579406175644275	-0.0111867579475549	0.339622285848135	-0.0762316376457407	0.160959216438515	-0.0438830688518854	-0.405952535273192	-0.0853880107371349	0.0665386120193344	-0.137220700797932	-0.19912614419123	0.342649708948802	0.0332939426812401	0.395564319308391	0.190717971378118	0.174075091132632	0.4181992105301	-0.514140491925868	0.114906900896674	0.321813137847081	-0.475857340883497	0.256953829483553	-0.281026126144562	-0.0752964409348497	0.490868424494989	0.0177558958137913	-0.0382812814360007	0.143208938107624	0.539432267191463	0.111782163903859	-0.479663293173042	-0.109168256658547	0.0768947454980711	-0.433715820667918	-0.0332776209751417	0.0174703314407503	-0.0776734740956475	-0.314510483532788	-0.266803355090064	0.0431188430747756	-0.319742319930475	-0.176878671677147	-0.14883406125499	0.292527538902289
O94832	-0.0889280081125793	0.0483392366078488	-0.270453820661025	-0.368272033280889	0.300566272671376	0.679409849166154	0.725811654662059	-0.51650536248169	0.525063984011331	0.157068629837624	-0.756354145380813	-0.0679200575963845	-0.673068176287742	-0.645437368143511	0.00299586605210767	-0.389748802476512	0.0461023347677184	0.682037494156999	-0.0118591663147689	0.500343563950907	0.830080757433953	1.07278776637266	-0.457644994326957	0.507708223022958	0.486883953813372	-0.292275998957866	-0.230382271965127	-0.244357593285072	-0.368763991215295	0.159232956086869	0.270578849193662	0.0639638321347435	0.258916087799623	0.81803992127882	-0.37407789915323	-0.389401376386144	0.719443174807572	-0.0714745162914888	0.524347112931468	0.488814227098791	0.094104198176551	-0.135070672564302	0.687202117221333	1.15942933239138	-0.567294357281037	-0.397363995691629	-0.272845861813671	-0.398147087463437	-0.261223079411687
O94903	0.0940975064391322	0.866835162237685	-0.0237182012947207	-0.477071240181527	-0.237961923855516	0.0859109338749824	0.134274596278415	0.0484619357263493	-0.128378855928026	0.26245455794833	-0.509573835939696	-0.194446165127537	-0.451713476751671	-0.166870231192559	-0.210391149210328	-0.686776626758989	-0.110099151070192	0.114683328933705	-0.0152015163036618	-0.326643669993802	-0.204624366661987	-0.185931722987444	-0.0964499628538544	0.252284281449036	-0.0650304203655395	-0.190068321882866	0.146554258762541	0.214023215876964	-0.251285052607291	-0.0755883146333139	-0.447917822151149	0.845772246094826	-0.114010804327214	0.00414795573882237	-0.395478300630189	-0.0899032237120763	-0.0312745372491641	0.53560651135494	0.261372524680548	0.366484234870195	0.0733328484359591	0.138498899909691	-0.128215302632658	-0.46099780513469	-0.432768148466915	-0.170197986579499	-0.269203359837618	-0.488798773128721	0.559350475714492
O94905	0.0322630592923158	0.238795492840164	-0.276796091037918	-0.218481316290671	1.33499578003744	0.135203985992011	-0.274689525213519	-0.0110936129750147	0.125457563146548	0.0654649880665226	0.230464107913867	0.374010947480937	0.431180188756889	0.649650385808272	0.033904326230467	0.187491660227446	-0.106762034569336	-0.289788607213548	-0.351438373082741	-0.138309122078849	0.018963295080035	-0.104456551208157	0.317966186100816	0.466284376283101	-0.325149800239253	-0.574964704939464	0.615076292919689	-0.0309880004551785	0.100053969162556	0.0180061013227136	-0.220410845519173	1.07225216921368	-0.358151840717369	0.0807898361417588	-1.38476021905796	0.223051566032333	-0.157210389222381	1.43726829772612	-0.133912198019331	0.0150528575953497	0.307231661103681	0.116389756139324	-0.993980550979921	-0.0519999636723792	0.396269819504914	-0.257957136237205	0.419353245699785	0.365058601400932	0.215532847984317
O94906	0.419159647096375	1.12388800455835	-0.242953188684761	-0.211536656839545	0.0359339955228212	-0.0440492330470412	0.277635562011472	0.0588444668735685	-0.0555300707044103	0.527350585699133	0.194498438997706	0.105447116748895	0.0760085346936154	0.59643470833012	0.0335126170877338	0.133514816537573	0.831627554782163	0.358945405891009	-0.00422353524218189	-0.109904382592378	-0.0669299384619947	-0.0461024584469909	0.266354445825671	0.536909248260342	0.00289953873789228	0.187657593457458	-0.267613063508251	-0.104742720020009	0.305010032093024	-0.139972802939942	0.176883865618238	0.95845633804411	-0.113328669681883	-0.654959832888612	0.303163682084134	-0.154836175780375	-0.20630907184937	1.28319320061975	-0.46123910635131	0.380063176896295	-0.393514181536548	-0.402099446912125	0.993452975039761	0.172372846728702	-0.609927349108467	-0.357178481533953	0.404286324815655	1.07396556660698	-0.0154730837502588
O94911	-0.0932527997340513	-0.248113591071298	0.151103906104793	0.0695169053933652	-0.0625419705761359	0.2375608604163	0.416521638261672	-0.0328835612320535	0	0.250366121164224	0.0236051722467602	-0.0729591989618522	0.120793805663568	0.0460557013314266	-0.023863863211617	-0.00161763829683336	0.00102912417444367	-0.604518103389603	0.0275005267892994	-0.282825730647859	0.0435926098598573	-0.286170088772143	0.0866904630798143	0.0977179568718672	-0.0579670534942377	0.278698325536984	-0.0237603059186858	0.369310416820791	0.198953520296294	0.0180067280938261	-0.280194929652262	0.00476009783559867	-0.397190430056116	-0.185570812069511	0.120264246211536	0.0343996533828513	0.00915550258442686	0.249788537845815	0.479060382476122	0.0129006502422125	0.536707764426805	-0.0651283831746155	0.78845469577515	0.438665453417175	0.624788484316787	0.195330098370736	0.17147162999383	-1.02612291705452	0.469256371990689
O94913	-0.31061953643025	-0.0250113068452392	0.232658811306626	1.06013788704385	0.588006294759181	-0.958308408895748	-0.599806440671073	1.02472779440184	0.531651964001005	0.145652857820631	-0.194659502551957	-0.186743929060385	-0.0665158181559362	0.112321277829915	0.0710303173562946	0.15681651973497	0.0565624152561335	0.153161826206652	0.602546950330509	-0.00840756190441699	-1.14169207569103	-1.04020632580066	-0.252212325031402	-0.0421707577041401	-0.136676410663986	-0.0336457446858631	0.208605063959788	-1.04570714072121	-0.563597313908134	-1.11793457493679	-1.17582414703033	-0.104193339843746	0.444899320163154	-1.2784873416207	-0.0903790832171225	-0.896657647490991	0.0681255014528299	-0.221541264040582	0.479444703387393	0.40274686120374	0.419238896536054	-0.0560202030005225	-0.0756021378426517	-0.112647084065858	0.116561890191284	-0.289553778474621	-0.0666298859644323	0.167327142882104	0.198912498906333
O94925	-0.605702132565385	0.306721519067139	-0.324625224391082	-0.442813710924601	0.269579370997063	-0.0731420286754077	-0.0678129301062053	-0.53914697618953	0.337682578158267	-0.271760179235134	-0.758586994449542	-0.313697661249593	-0.602807054365734	-0.464985054490983	-0.509792510475478	-1.23394446507547	-0.452982487057479	0.0645976597673799	-0.226608315272062	-2.11727987884084	-0.237068349056833	0.0438310067801229	-1.1062764182311	0.417642504030751	-0.450595995075374	-0.0873564593708304	0.259140162546248	0.00734075885215392	0.118511746827338	-0.155721850861352	-0.187132788383989	-0.36265683040447	0.272519752462897	-0.0617990748875369	-0.200815508020938	-0.102265136362198	-0.443314664162016	-0.578284237328834	-0.555293397833403	0.0480512553835838	0.150021789858815	-0.102538037985857	-0.185163907718058	-0.17820561398366	0.672448213976841	0.0853839130637971	-0.027250597481378	-1.04006448308876	-0.141909023591139
O94955	0	0.0136030625000881	0.105493643392952	0.114451247592332	0.182588359854922	-0.356788942877224	-0.0644995496354014	0.212450554642427	-0.101487199029609	0.13294466483163	0.109236709088019	-0.169978877717171	0.0872888295815845	-0.151822675353217	0.245689545259355	0.243212698101452	-0.0830396943657979	-0.131256786582984	0.150667031290067	0.0587089632959424	-0.0350691386152444	-0.3800411113443	0.0642329126390639	-0.326163365318682	-0.00230405409283779	0.245115847115656	0.0601806328745432	-0.140996161697805	0.194555133899982	-0.232619110541139	0.0057119796040663	0.0146103711246325	0.0125787657202929	-0.409912914335942	0.0588599512107323	-0.0543772273156178	0.0689195206283364	-0.0574389221724953	-0.0443350220864998	0.148340056915201	0.102092584606083	-0.250720895582252	-0.026713714037149	-0.127384407553401	0.1021515614687	-0.485421663427272	-0.139152698718809	-0.298952951301051	-0.0579397597501439
O94964	0.239868803625046	-0.189130247206432	-0.39178767226415	0.486882777885281	0.347553239120538	-0.56759117700593	0.484768931616193	0.313958342164621	-0.00549146519532774	0.0790665225004499	-0.0620080516693685	0.154335131469823	0.111048361575895	-0.00910659037849048	-0.250597557066893	-0.188572996258299	0.250488632233931	0.882166652286388	0.331633607543636	0.633883481138362	-0.429593849940567	0.454634329145967	0.672081727082074	-0.0529620306708917	0.0801140463967915	0.579720038351145	0.616338347439772	0.291418340137556	-0.291491460463856	0.138992159564359	0.393600090971983	-0.484382323668505	0.740672529748275	-0.75925828643858	0.0179265245363455	0.601667460048849	0.206374399553711	0.406533626810163	0.0389300471757621	-0.00523354471635204	-0.0531371565279758	0.0850321890590573	0.42831066228963	-0.0727515574260825	-0.266435392624981	0.0208873324324085	0.0985525259267762	-0.425907459227139	-0.11673718749664
O94973	0.104090577528062	0.26141203393801	-0.0806512160174955	-0.42744705554855	-0.733265639695735	0.038668686944426	-0.508465562598074	-0.678856753658624	0.201334577297904	-0.135616077847864	0.243540882402211	0.174148756022155	0.0386599924202958	0.0469674197268924	0.49989015875819	0.316864966425427	0.033072957723167	-0.136277389544978	0.0460805397836341	-0.111502144637193	0.0883122560239722	0.243762801071963	0.32268092476866	0.169726384480067	0.363069846379516	0.014339755599799	0.00567572418698346	-0.0970233320718725	0.41313146287779	0.0535422116017402	-0.608852442472949	-0.462716171310036	-0.367457730452464	0.0762714198688394	0.210122247822109	0.188651093367452	-0.266305045304128	-0.0453031844305679	-0.234328311594323	0.0738671770479898	-0.198380089559907	-0.291738141973248	-0.105580701307602	-0.61442311898504	0.0709603473328104	0.0522485142463251	0.474179601754394	0.0986340458386595	0.116020966168625
O94979	0.586088795443317	-0.152076700214408	0.0543023830867184	-0.210389073880183	0.0567975630013087	-0.0754396878369311	0.40674245589542	0.0130446878883552	0.624507379577493	0.020882105665688	-0.0742042682840054	0.428396282911057	-0.0743303969137062	-0.00490682765546327	0.373529163541021	-0.260807554728154	0.282478048166785	-0.0880323342393723	-0.528134908891056	-0.196652212717673	0.276409330571942	-0.0600440354434197	0.292920411028408	0.505782675615135	-0.163666015061974	0.023161188830897	0.342640417194495	0.264992007937057	-0.415483872131831	0.108578741624244	0.301717758401604	-0.0476204314443586	-0.693665795062848	0.322687495626717	0.239357932203515	0.133619532263671	-0.441665024301181	0.328396058637008	0.000116902127287266	-0.780890013260719	-0.502989835092761	0.0828495317242756	0.211050852142274	-0.000404032628004966	-0.299576463585615	0.331441096962001	0.5802504207339	0.156145314677394	-0.0694853895511711
O94986	-0.24075461869785	-0.639574810821963	-0.0910954604121532	0.218656002415276	0.091125295698373	-0.423220040275834	-0.177343157154873	-0.580581341789136	0.0419616273093842	-0.495958036979577	-0.0775281170753392	0.814424807896727	-0.256163838887594	-0.874344029053489	0.19150546532809	-0.318726922448028	-0.107050761166665	-0.360929283316596	-0.197183034488989	-0.825677200413943	-0.549176830120382	-0.818046706465181	-0.633353130968651	-0.497644751845331	0.0934404050625456	0.154354100414351	0.0216321401530259	-0.245055802799078	-0.0844252849190054	-0.395156096049415	-0.496402545018436	-0.350800700113491	-0.363987211207602	0.780071223615158	-0.474325828077312	-0.782348333602203	-0.611183074128242	-0.414316840459341	0.185932781333069	0.271242302950522	0.335724739216184	-0.22045205143177	0.115508318004809	0.234462523790208	-0.166053464182156	-0.171629588735104	-0.294727912863783	-0.262902325232866	-0.517270384416056
O95071	0.0944381590044543	-0.067984086713271	-0.405801256965497	0.0938070709008338	-0.12210809442266	0.0952092557147649	-0.195493636092842	-0.738152153169066	-0.432555032585107	-0.0536399907156047	0.0392341058200329	0.181168652770956	-0.332702910644702	0.097808971496355	0.156685934594766	0.429448447934399	0.0223381913526888	-0.011435110543796	-0.160586773750265	-0.182685720467082	0.0411809311423087	0.456995998755049	0.0224187304093338	-0.00467930102823122	0.0140965563601338	-0.022696734345316	0.0405667414760882	0.259586650378996	-0.0379382974974045	-0.324414859076172	0.137237182741423	-0.465949630746759	-0.102462165188056	0.0130833041764038	-0.302644647551667	0.240955723477458	-0.124361454210363	0.369104589934037	-0.0636143172770048	-0.473021441815153	-0.145956575629486	-0.46064539533397	0.0184860183187967	0.243054965612252	-0.264584275256317	-0.027027113324156	-0.298420673824961	-0.201500350564284	-0.307631738927088
O95104	-0.303857225781896	-0.180173610534849	1.27563613503886	-0.0917524103838544	-0.095175731555256	-0.473069352618477	0.463494783308128	-0.150444756278754	0.15378876590835	-0.0859957461574652	-0.0879477913773876	-0.287958081212026	-0.312814990567669	-0.320696920963406	0.27792344094618	0.154076669578311	-0.173372401852365	0.144056898739109	0.256288044405692	0.296602581092934	-0.309826669041294	-0.204552443253275	0.0212874120160109	-0.107781115638007	-0.331340757105982	-0.00148898229438316	-0.00182144132371579	0.900871807140067	0.396754837832685	-0.0302263107008306	0.467814903660863	0.133728080622691	0.111144767288586	0.0377083978868758	-0.287453428085736	0.0623043496353616	0.270100076867219	0.0402915530292145	0.383331495831173	0.616289716119341	-0.118794270494867	1.0667112090467	0.515461913094362	0.412144707469372	-0.184102191882382	0.619431652535016	0.0588633510903335	-0.23800913835833	-0.0077545434056387
O95153	-0.23569196017501	-0.00966276822859951	0.473566968776976	0.180884626885381	-0.462881975174359	0.227266808550433	-0.564410267464543	0.313470461692475	-0.293867248468078	-0.220084997198036	-0.112008539427179	-0.162369294079455	-0.029607857717875	-0.00733112169512923	0.514764329310789	0.180503378266382	-0.34916057117467	-0.335028771921591	-0.32943117015191	-0.292959662476464	-0.17704732469569	-0.152047853873704	0.273850760268212	-0.189604785604447	-0.0665111144158253	0.213292320594245	0.148349313234961	0.0858289525936496	0.0761364435527545	0.583421937473494	-0.171098028158216	-0.597733892649993	-0.246586469785125	0.124126062685842	0.116163288059294	0.00252272471021189	-0.309186395966525	-0.242413700896379	-0.323237538694808	-0.154379794880657	-0.564081813554563	-0.686481192240365	-0.391793461319442	-0.331397504852984	0.138959910451213	-0.0440152658685084	0.355571461579079	-0.13554091472479	0.22018864776905
O95166	-0.230219549967827	0.0983978253686264	0.152537689542318	0.735940159336435	-1.13192095299601	0.103898348981057	-0.392398093288705	0.486986167133443	-1.54012421484144	-0.419195068734113	-0.713028089021836	-0.175966469782544	-0.218858054510318	-0.138367474479244	-0.334488312331073	0.188981748180994	0.609637767063085	0.0222801082284844	-0.181177179907388	-0.597170082943316	-0.260335936328572	-0.675824772018195	0.920680444042452	-0.463261206156552	-0.0601928500304173	0.198917984897529	-0.0302698821004011	-0.151498427602258	-0.0765515906992118	-0.080927221752692	-0.177019910918415	-0.455623859569716	0.461875103846424	-0.210275540515738	-0.304143452670011	0.440639002284019	0.173764080225465	0.307938551422645	0.170918282381777	-0.153494872438599	0.179753620781437	-0.128229812630797	-0.911302231676203	0.104570006117811	-0.215998721949868	1.02963052100759	-0.440178591249253	-0.243088308236634	-0.283419127262321
O95197	0.625706885426529	0.2498046938725	-0.0977183833921776	0.280134648625955	0.384505164387061	-0.0626848325555304	0.21636783655523	0.273842004047989	-0.281739813401655	0.122419726206656	-0.0950218415964453	-0.218052616949369	-0.155968012290023	0.0264850643277721	-0.129616131133415	-0.460195861983207	-0.123716155872074	-0.0247809857940585	0.000834360371434979	-0.237295842868638	-0.256889930465469	-0.203309176854683	-0.0854187046251021	-0.203743533023708	-0.02047927008905	0.131530254137906	-0.00855029994362137	-0.143552257923452	0.0517567036318614	-0.44314950961281	0.0181502015781553	-0.0518907500850234	0.604944548602841	0.554531861198756	-0.571034418246293	0.00103324849223273	0.0106294371554609	0.0369093687315097	0.0817235909819658	0.207271061015456	0.306913657165642	0.137088100069504	0.483855704699905	0.0230747434749507	0.0207338308166914	0.149427681079978	-0.00370760648412866	-0.01792906255626	0.188525885947756
O95202	0.330976938131543	-0.0775268176634565	0.35640472179303	0.664968915316256	0.293588519962986	-0.727217758499807	0.185862089337913	-0.687264382641536	0.451445799102082	-0.403811472982132	0.110490197645623	0.545015313960416	-0.334954047666941	-0.785182538571623	0.227056828782824	-0.566355363889825	0.212785788735391	-0.220887272291983	-0.254470002324486	0.298273080307526	-0.719881248975957	-0.0344509439855839	0.152764968787794	-0.140815668045283	0.0583054507846733	0.619663135278594	0.110260826271275	-0.354513216237209	-0.0833741922561621	-0.422012253268214	-0.273106216238232	-0.223910534374809	0.0827033407958539	-0.799153901409434	-0.339313169096183	0.133235202846695	-0.166763004598907	-0.0513277290796008	-0.715751121738751	-0.61480068650249	-0.153350037852276	-0.340410030840418	-0.617553328816559	-0.194444674722795	0.166800368425557	-0.600471971319488	-0.0271069963717709	0.658839556415615	-0.123646657139851
O95218	0.138141013001519	0.0697958519815316	-0.189732433434031	0.00817347934034225	-0.15680624806615	-0.365259231162935	-0.396531068998591	0.28272210995088	-0.343581166239689	0.298124625212123	0	0.511674386954087	-0.607307470663984	-0.129850770774305	0.169896507613024	0.457558821117262	-0.480862748216813	0.278413067167623	0.131526929938523	0.452382627747088	-0.392895694021562	0.103919768892341	0.133211172283648	0.769265762793916	-0.548485141911993	0.447263899698915	-0.106431661006269	0.464238622936417	0.394101945991072	-0.345388297298955	0.269915781775016	0.0734397305973341	0.559731384265986	-0.331498792343545	-0.250334987230816	0.539189206972396	0.407533786980963	-0.483700367145952	0.049306745507628	-0.364301374012484	0.242403894320986	-1.15793512746017	0.671166007903878	0.126482719673432	-0.00174654488154172	1.31674667257352	0.918208397386515	-0.743494814289998	-0.274727077391815
O95232	-0.932545418731142	-0.744329156721881	0.408148275962949	-0.214192811471156	0.174791328258172	0.891952467087259	-0.445039678986778	-0.335261324759191	-0.153149892218854	-1.18096414031214	-0.472401559597502	-0.0712245097753084	0.780039895154787	1.08224292698603	0.252227062905203	0.117473684464183	-1.08983047620695	0.907256277194125	1.37601523734148	0.289293008951322	1.77017887963673	2.03104045023872	-0.0934619606635184	-0.813745305863635	-0.0817319729833042	-0.568433416550896	0.185003039964787	-0.351712748003679	0.396274028971554	0.934090576253926	0.326784144345238	-0.351558467886788	-0.14003567247663	0.661441979213753	0.0843840793993552	-0.350159819396422	0.180279352910053	-0.331935184542937	0.290753765609991	-0.343960581223776	-0.257327164978336	-0.170941898851979	-1.41155492453171	-0.963665296799081	0.233752928613515	-0.396304341598345	-0.2357158861368	-0.786610644080087	0.177479673697812
O95292	0.316277963828319	-0.517027946312163	-0.144612913531859	0.175504085784458	0.137287469654293	0.411484057567817	0.119139999557409	-0.388214270737825	-0.0594361591029914	-0.396738166780629	-0.652293528307533	-0.535894453606128	0.224627948349379	-0.391599746741325	-0.408034379043929	-0.580942074170788	-0.0286304763945575	-0.712419313728455	-0.226408545045232	-0.0496805398550484	0.603158110762671	0.109155615338304	0.721132109496312	-0.312117470065028	-1.00362214273087	-0.113914303052609	-0.687571532105799	0.202361659157928	0.475101611811784	0.188380156595067	0.0707062432151137	-0.113046044382174	0.0798486055632246	0.973129837441596	-0.151602548119723	0.107930282585755	0.640592060748701	0.25393202390277	0.0409092925767086	0.0129664784719982	0.149768037022359	-0.324629682574834	0.911526497133553	-0.035010466940289	0.499648603526828	0.271418781571951	-0.458095542694909	-0.287138191995646	0.398014161413734
O95299	-0.144358593383907	0.986008310521922	-0.312241656924263	0.249427924513743	0.439579161709639	0.561771809850393	0.648570585309234	0.0672794182113078	0.842049340278783	0.0630790217887411	0.319506025667786	0.592227654862039	-0.677762878202942	-0.0429054711582442	1.07864100083701	0.0880176394313897	1.22428866304554	-0.19836235912818	0.0112267447734421	-0.28677676514185	1.20371721433528	1.20113637220208	1.27933256334711	0.60283442286372	0.333964908803119	-0.189086819765759	0.622011367241572	0.124325263776267	0.0795565084454259	0.0568137830264385	-0.70043550287418	0.43383177976784	-0.323537082591937	1.19167637818015	-0.291419252273523	-0.0345775049380712	0.900856165806972	-0.159634961708142	0.174703585290716	0.110555365647281	0.0832353062559976	-0.0702013389736	-0.222245569922791	-0.264247068507591	0.488728050419278	1.43235187501779	0.336716794781583	1.0552734790312	0.839032139713323
O95319	0.692954201718531	0.518691613571948	0.668373334218712	-0.788167698793601	-0.81510347119507	-0.448950449398758	-0.581587542392942	-0.491818789511987	-0.663331082772491	0.73608194147853	0.458510699647412	0.559102941863305	0.823125927623951	0.605876222724034	0.724027734737974	0.679025922644666	0.743548678168922	-0.448744480942413	-0.0203440767628338	-0.390144134423783	-0.594204109802088	-0.0110619734096191	0.664480824772388	0.399682294670136	0.0138892978279889	-0.196343360928859	0.571654578847235	0.349113682765271	0.140757446034146	-0.128441583179917	-1.22107625250673	0.65798231640644	-0.44725337132217	-1.06871147944867	0.857745680494475	0.186181617971115	-0.324327736440027	0.409448546377312	0.0307081245071005	-0.0407336697503269	-0.332989828248376	0.0847532698887886	0.0124256709441951	-0.0107354245421959	-0.257312683474691	0.468472118185067	0.759304510135917	0.589974773803529	0.302882043823561
O95336	0.440995146771727	0.206313878541631	-1.02949415441249	-0.182426511010853	-1.0494529867234	-0.48308606248759	0.200968254805627	-0.232609123168848	0.430564083451462	0.207889366258876	0.231893498294559	0.0916394003579475	0.331409895006594	0.0517769261316772	0.342565417703137	-0.0193220484265913	0.743900847441847	-0.0174245115391925	-0.0939806175980002	-0.435708688385786	0.00905823809307549	-0.78590362974394	-0.22392518464025	0.479514574512569	0.490265590534084	-0.565029588461775	-0.108348665251627	-0.07866278519006	-0.0332457637685825	-0.368963838501454	0.0068831150632134	0.452792440630213	0.056584542269368	0.0538582024597713	0.177886424664187	-0.514012715776913	-0.149916123351135	0.824622656357892	-0.401359439706923	-0.0794864967195488	-0.789863237001893	-0.896213087090963	-0.66487054314259	-0.0583630927368546	0.248991403350602	-0.634004696598422	-0.0515549553862191	0.122845868084083	-0.213121891372378
O95347	0.0646765086388195	-0.0450555881574096	0.103561464177656	0.511764535656798	0.46446311161086	-0.514496682223866	0.534769114600627	0.186520338511824	0.117998709699168	-0.0738421851940618	-0.14682310960507	0.0611551061375878	-0.368444367588276	0.0459561134021314	-0.211347177940608	-0.0140951074059527	-0.226946775912243	-0.00834031898237285	-0.390456155922074	-0.0601565685105279	-0.599284074095513	-0.0230637909387157	0.232130188164802	-0.364529162017274	-0.0170290095062133	0.405887707702133	0.233798001051456	-0.0107781502892471	0.086639963035877	-0.409975613006166	-0.328194247935469	-0.297426836228733	0.0300626316657587	-0.611324910250646	-0.548497960347419	0.329918714893023	-0.502732229643365	0.502976550610701	-0.110980760924408	-0.200956232012005	-1.17522595437032	0.0703164861334402	0.284937920149489	0.0220147574189964	0.322985872222864	0.13922456483223	-0.295790512733455	-0.470425689662255	-0.179938806242642
O95359	-1.0480632675845	-0.62772734598526	0.366649402761296	0.103383812043509	0.31815927865091	-0.511651136787818	-0.304782339187538	0.205926033362229	0.197138705045863	-0.779221109280395	0.0394772408255023	0.0246489464419728	-0.354822985112792	0.190709750355898	0.5645495741736	0.0217491027670702	-0.567471056654876	0.0830747601209635	0.18650715299876	0.0521351075217355	-0.69148517179312	-0.652471319498037	0.0672055075529268	0.104828139189452	0.053936123960835	0.463515005293933	0.113471237048472	0.181137641312557	0.505123538205924	-0.430638347391681	0.29875779280673	-0.0703961112642522	-0.360596872474569	0.119522284810957	-0.196717707519862	0.0150931318387737	0.157205032772101	-0.288981118752183	-0.000209335425823208	0.352075449718517	-0.0651184440505873	0.18725141714845	0.129478910354372	0.0681735351177575	0.153828396774614	-0.0522003648479086	0.209133821648393	0.14819513536923	0.352197475206815
O95373	0.159823611741485	0.192974424814339	-0.739737666189672	-0.190950668402206	-0.179473851914061	-0.478803771516303	-0.546704578963897	0.626242711964038	0.0159943938919759	-0.824263393486725	-0.0420104225321284	-0.0921601801817648	-0.590369196549223	-0.819857651767416	-0.497778466304088	-0.315579035710912	-0.0263503873740526	0.0599539493531404	-0.457407872659499	0.212848840065456	0.27424908239493	-0.103663246721733	-0.311118771772448	0.0379944967168423	-0.679341648829302	-0.828451298417088	0.899868634477752	0.181042746188962	-0.164660722437929	-0.377889696571002	-0.30459440619305	-0.0466774553017069	0.426747574024491	-0.26309214630118	0.107392211046188	0.337269810893622	0.108264163378912	0.146566667230942	0.191806199213572	-0.0685707875331159	-0.0294268803222143	0.3741498507115	-0.10597819978266	0.0302010927377834	0.23969975538829	-0.408016780957053	-0.709434794016133	-0.446727169187214	-0.429085663927132
O95376	-0.356039472877903	-0.623602516067906	-0.00536351567338	1.28635907640714	0.623474618410815	-0.403065533526998	0.978908221197765	1.16557883044055	0.687070129063557	-0.201270111682992	-0.554529048895344	-0.631963236491292	-0.646835792256045	-0.203409155869298	-1.03082727306646	-0.998081579136389	-0.295615672752057	1.57495286626758	1.66948884270047	1.13803791129746	0.409892456957573	0.0357815933248494	-0.190240542676439	-0.169617052273189	-0.089373898007771	-0.623611017005069	-0.384332524283068	-0.0295297455498454	-0.629723812594044	-0.405287834949351	0.688876544501826	-0.0156674851539965	1.15753003508849	-0.32024264338066	-0.60408957555885	0.235687393286195	1.1570489685421	0.426113347544938	0.586706247214578	1.14912201734848	1.59309450538035	1.41568267581476	1.04528526455296	0.616704309645119	-0.0389565641058096	-0.789886952628746	-0.646611682630329	-0.621456767376301	0.037949522192924
O95399	0.671414884750524	0.666989791972902	0.0313512317667921	-0.222543319840989	-0.261840484804723	-0.109731488254285	-0.235071555186442	-0.217068052277271	-0.168487711601106	0.285255922194128	0.30605784682019	0.428395196801293	0.232345996631484	0.321832059528942	0.596932413121019	0.259293483428601	0.126172497788046	-0.393281019762041	-0.0458847306202332	-0.150623315160364	-0.323240497993301	-0.0409175601245344	0.10394830992086	0.388383525953919	0.320516729955523	-0.0839259107276599	0.428583977638922	0.269347026113826	0.121245690414469	-0.2467001072485	-0.329222521557243	0.230391325897774	-0.291339234785132	-0.535184032137511	0.0524504181431928	0.325871444339909	-0.21227613360271	0.0517616352131694	0.0292233503564885	-0.00375185328887707	-0.240965532329466	0.000780594922777697	-0.233049793081139	0.157894421808676	0.288034995550775	0.474742659080533	0.206482584914186	0.366384221393378	0.0474633267677718
O95427	-0.174687193541388	-0.075710667993539	0.0639677227857141	0.142416202024233	-0.379051668857288	-0.161972179863711	0.179555220451909	0.181057550983926	0.0865901577464368	-0.101693513136865	0.0255547638255476	-0.0878721265409153	0.221607067633719	-0.0965485697435782	-0.000200577458994516	0.0103497036106222	-0.366966678825793	-0.0957492114575284	-0.00439445482582068	-0.00979684555426963	-0.451273121456809	-0.443977360923951	-0.17598545774562	0.0356175261781328	0.0400136469608803	-0.155789934516627	-0.00563938351484014	-0.328697926679304	-0.25700969220776	-0.517008940864156	0.122575924815831	-0.00273949974387011	0.172956480891772	-0.172330054266453	0.22878342361376	-0.351674314062602	-0.165759183238866	0.00116049311461408	-0.0840853992459747	-0.0623657313974422	0.0936131426274572	-0.0442286724755129	-0.470875358164247	0.219204529573653	-0.124352493876353	0.116758751073104	-0.00376738621755382	0.0745436684041876	0.223796332238339
O95433	0.224663077126772	-0.162179796136045	0.124360061524578	0.0211465374370985	-0.0622797735092835	-0.0589413516810053	-0.43123129564423	-0.147637791419046	0.954848104680868	0.247988867196356	0.250368154850052	0.242517760580256	0.117759870306847	0.59114724432306	-0.299288860428034	0.787949260265659	-0.206043491004647	-0.0273907152945232	-0.53308860217504	-0.20583274374621	-0.0697611295610216	-0.170184153551529	-0.229695008048107	-0.0107715374064868	0.181665381608694	-0.43328834386172	1.36989426819782	-0.0687735284332641	1.58096476298356	0.36521951452551	-0.802060654113142	-0.0116464389639128	-0.780953280841162	0.458301495186209	3.00306417060928	1.09300417917483	0.0724021538842181	-0.218949812344256	-0.579566855011082	-0.131103542620084	0.161621668349524	-0.371252003199065	0.49521724485461	-0.22602300120205	-0.149683342746027	-0.740561807253198	0.148694733595768	-0.101151989538319	-0.126629398188479
O95461	0.0170259447003318	-0.264987845051003	0.209482257285681	0.125497461871459	0.763257332789839	0.100422929390608	0.0287188570312796	0.414810446222829	-0.130036304891886	-0.215504175129921	0.121042833010442	-0.337137661055426	0.289787053601113	0.262538018644785	0.127426631379723	-0.0760881805648109	0.125947367395819	-0.101971926221464	-0.203470348407901	-0.187844460401131	0.0261568411684143	0.0379257906347791	-0.213604135580174	-0.270421904282547	0.0953462438774681	-0.101165597947973	-0.111119843147665	-0.218192666044762	0.00993169567973758	0.144932158408524	-0.201491346986349	-0.254218242079408	-0.392422423182139	0.0125529399403027	0.0322621339323494	-0.178735229186664	0.0548066105886619	0.232089900342788	-0.253166851444688	-0.372323883122628	-0.807318012434528	-0.334785440130829	0.195211626062592	-0.297892904361352	-0.069274924171824	0.38880092030327	0.520082278032818	0.472289885295495	-0.079959298417105
O95486	-0.485490459507285	0.660266163307464	-0.0731377897182542	0.19537393638628	0.0021858506517386	-0.613154629183445	0.122756380910224	0.0787028975628842	0.326975187021421	0.449815518298293	0.279025661047797	-0.380156326412872	0.228303583164458	0.566009650920964	0.550170446688606	0.427155301450377	-0.369413090773053	-0.0831632053776638	-0.267783532150355	0.208427831992907	-0.192735928496933	0.0940466759644063	-0.212295377417944	0.400024901771899	-0.293798617127615	0.0398968442029381	0.1309402064773	0.24252307064504	-0.0124618812520705	0.213979839057314	-0.094486714337558	0.0261181252833412	0.121904923620567	-0.0985356834923773	-0.204631073154608	-0.806690837085665	-0.0429753913025647	0.3520667417669	-0.0381082505386828	-0.310921639440743	-0.483241919910158	-0.326678256685229	-0.373322778643767	-0.408966305978436	0.124148230503932	0.257952478777226	0.549499189415318	0.250772840274748	0.267142927970079
O95562	-0.10460482506484	-0.31159533637332	0.173213188836025	0.0362094571451989	0.358754136134492	-0.159012390733186	0.0664248218732735	0.383150572458998	0.151022555735374	-0.336490894470675	0.474756439378534	0.443030182915993	-0.291219703432701	0.143262028583344	0.456852069637426	0.0262674426737122	0.126962078610841	0.518009484544808	0.194223849834307	0.463448759612382	0.313503141170067	0.333542870186532	0.226437980961849	-0.162194972751073	-0.112496358922052	0.287824817109192	0.0115653913894452	0.247699213753193	0.147775993068905	0.0935488993890739	0.118321795289216	-0.0228829560027585	0.100304189769721	0.301462305014934	-0.127026347598099	0.156923351789379	0.25830884541239	0.367532128793202	0.214180312598931	0.66099924986609	0.426404610810251	0.303387340382923	-0.228259657609059	0.18736768878633	-0.519439418335446	-0.0925864904368901	-0.377005772995978	-0.505488564213275	-0.0346203186727082
O95573	1.25959413944211	1.81031856549626	0.0579023120746477	-0.363093243517213	0.780698697739502	0.0139018878421599	0.114431468302691	-0.151017816096676	-0.68808530370367	0.0233975209990319	-0.458037653945785	-0.0694077361146754	-0.134557142626148	-0.360720856217556	-0.292109513043129	-0.81733510481469	0.469664905001119	0.51452304552137	0.697941555833065	-0.202091715357228	-0.0773646156155867	1.02560307747124	0.1035807871938	-0.337882747920763	-0.174217716229493	0.270466313814465	0.392729439400998	-0.0480205063954366	-0.788846917107376	-0.314966851893717	-0.963922925418604	-0.247320842569199	-0.194423518498614	0.12238879955943	0.115887138925765	0.263060189624598	0.0741121811403621	0.584149681010773	-0.688833464948828	-0.714981068928026	-1.20012836368771	-0.349316030542185	-0.394399836079398	0.167835099015032	-0.725932963953387	0.155006098878246	-0.484379930365154	-0.313582854461755	0.0961126421433473
O95622	-0.320471788892773	-0.469519495357908	0.191324640979222	-0.0516629317518766	-0.0816501279935569	0.720892679296216	0.32591401910224	0.18060881114134	0.283066896218525	-0.109336234723105	-0.0286391732800664	-0.139311449156006	0.388766964407	0.234534321928853	0.15657009567845	0.17534515110133	-0.0679654548261988	-0.227223689711319	-0.100029898858681	0	0.21354384062356	0.00317723211113913	0.207694050448336	0.302139907230398	-0.0141802901447337	-0.0805563106381575	0.326814471214121	-0.00244598337898352	0.352774320243644	-0.145749879420096	0.176270737383396	-0.0362343826163879	-0.207525325293473	0.504518533555399	0.348602754153283	0.300863962821905	-0.159909790816962	0.346033421328525	-0.581079425157632	-0.179907769467557	-0.326894923171946	-0.125285632564077	-0.508168119453878	-0.0760979527084049	0.250965772790793	0.0303599965060034	0.274202109014587	0.496015563615669	0.343615662777862
O95625	-0.185457689779336	-0.137972799668709	0.0105953382849925	0.0396180525754336	0.00393612832122693	-0.0245462820667138	-0.0377462570485578	0.00786916019855929	0.0634762747896687	-0.10618872457576	-0.149375861018284	-0.13693367249776	-0.121093716013517	0.0676437950473625	-0.204557667499015	-0.158232708948192	-0.155224517875227	0.0419012921045035	0.045375353519972	0.00928110221188785	-0.2571340051586	-0.244839899714232	0.0400695422187798	-0.0762050236570321	-0.0837733364808547	-0.162994366639754	0.0803857728000271	-0.225226026225429	-0.0378637750680225	-0.3081683420012	0.324609021114973	-0.050918917536149	0.0811514871113769	-0.00925609176486837	0.0277043366117812	0.0266773975437672	0.370767016832996	-0.0360433097581415	0.0518438564630548	0.0432457664144277	0.0192889837946102	-0.00667740030632513	-0.0152695977876555	0.0771803859055439	0.0278977462885574	-0.0354674849599428	-0.176018170526664	-0.234943398468371	-0.0116956683918566
O95696	-0.350927313623937	0.0469101612701591	0.255178560298146	-0.503586330070885	-0.338293066743477	0.655334593097694	-0.572641721549698	-0.111477102718828	0.0598292830616183	-0.302794060667812	-0.0237740083206624	-0.431998174404352	-0.0843791910564845	0.0969373238360666	0.223563895479583	0.457716506702322	-0.0364827791127994	0.152543152876216	-0.507591356279022	-1.09197494050641	0.433570303740609	0.128369786406346	-0.401303798767013	-0.0866592742870752	-0.0069641677434514	-0.481056590677661	0.352921097576528	0.347311661932285	0.18266999208262	-0.132327564934286	-0.554570643873124	0.0108254740855394	-0.0860155775303332	0.400274555736397	0.422708304053625	-0.426936630172441	-0.231266862453924	-0.0784979740358941	-0.194737270011802	-0.675563080356942	-0.416726868137067	0.168156574974945	-0.655223795851801	-0.129389163557105	0.0326441676827184	0.165216992824378	0.444187468240512	0.469270013768443	0.159205926099829
O95714	-0.337612472982166	0.107073798028943	0.136335209037411	-0.279956910227229	-0.485545556674841	0.0548754612631936	-0.103062159216039	0.368735709863127	0.332067442777457	0.161995708197868	0.309044799377359	-0.385784807425763	-0.416635064145563	0.300369672089339	-0.0710584013599897	-0.197964449756902	-0.125744990728194	-0.149427676560935	0.646484668143722	0.347727136119098	0.899897662822656	-0.431461458378461	-0.184689016028668	-0.419023168482397	-0.678078145166449	0.183128211290941	-0.143330977782822	-0.984942631926832	0.105712247027398	-0.167973090997539	1.06942495815381	-0.741208973555255	-0.183503805743465	0.596250199563925	-0.575286732395427	0.332799174674102	0.128308874220668	0.288763751882612	0.00622402607923533	0.457615962655377	0.770550912704122	-0.13447258644171	0.720959646130491	-0.301127499652778	-0.794078461326323	-0.803086371268617	-0.314837106860968	-0.305291150855592	-0.365885570911628
O95721	-0.503726715876405	-0.346710328088472	0.294853401388348	-0.340642640178043	1.03623905064591	0.611072671604495	0.493176214605701	-0.451415879565236	0.11914954230633	-0.59361822154158	-0.115923697410014	-0.405911662234321	0.00367847026652177	-0.244303876706268	0.211283956051704	-0.282998786849545	0.122728500098172	0.296117191449604	-0.113870835064468	0.056906775945896	0.533378248472821	0.659121556962336	0.00751279230357987	-0.0178630053494606	0.270210034230517	-0.187803308159975	0.340941418090758	-0.0601657938219579	0.318647598552359	0.72741410661731	-0.313557702065295	-0.241897272893347	-0.231831808440104	0.521337412317688	-0.190095564229693	-0.189140952547313	0.749595198559379	-0.089852701920954	0.434646124004607	0.391094287592147	0.316202729160727	0.256282875491636	0.0780251875556794	1.30352382575998	-0.195931725564448	0.558506068944529	-0.138788568255839	-0.298876756263881	-0.133846968945594
O95747	-0.615914925968983	-0.131733331905117	0.244705452363602	0.438046027808749	0.22413082828438	0.134248454883609	-0.0659765618647602	0.559116496698381	0.0658962781478404	-0.14659274820406	0.407623974811575	0.130240324795218	0.2811416944559	0.198115513813439	-0.0100892422115203	-0.274162775592594	-0.308988446123903	0.154867045485632	0.413555593056911	0.292806079770165	-0.472749987055865	-0.424879972584861	0.515954183385373	0.233019956556268	-0.505997881302202	-0.29211385939717	-0.468518150355073	0.100451692786776	-0.638853509255246	-1.19852648233584	0.0718839518111999	0.0766022750346989	0.688611956765222	-0.0537565130728758	0.878659207050208	-0.591118821115042	-0.292795335286053	-0.413096918208808	0.213231651113696	-0.291288478182712	0.180910439634402	-0.336237968756918	-0.0731302212484567	0.3448153875549	-0.188711568003589	-0.309676473225164	-0.192724321041958	0.264023983014272	-0.445332331897855
O95758	-0.44229444703161	-0.0421016265763247	-0.270416820916138	0.809411644585529	0	0.632628464039959	0.291938014255746	0.138555088292928	0.177392548973165	-0.308641819742834	0.0962270287519306	0.544359846747947	-0.395461775070578	-0.390458112100497	-0.338934765904488	-0.05748364833833	-0.1126271141275	-0.232560595546272	0.510631937250869	0.503349992265249	0.573352236257953	1.26496680667122	0.21137019612138	0.00896089560909627	-0.334549864290886	0.294487398302822	0.234711221679701	0.448432986688586	0.0687667979558297	0.938467224941594	0.515543577087776	0.222561285931932	0.570129060470137	0.56131140010282	0.074386476529599	0.249201659720235	-0.0204917600638901	0.00767130988235776	0.219158823898652	0.400644317391641	0.459195346738525	0.318637099491204	0.133531399719714	0.251182984754521	0.268473609009158	-0.557215340861769	-0.638572748596019	-0.32448676300905	-0.548264702572869
O95777	0.10467603026286	1.39029712752191	0.286965900624983	0.255642202752256	0.474083377154725	0.423085447806911	-0.506717283611595	0.0692202648353921	0.0559327481284861	0.235317092890505	0.187353052751307	0.174770087947038	-0.377734829652565	-0.290250667513419	-0.209033400231247	0.158012983259808	0.396552265228738	-0.169059409322616	0.169798675729054	0.17344324846701	0.565025878570728	0.660461694840854	0.399876216161609	0.514290557952925	0.108932767904478	0.126646617714965	0.0947992799641312	0.40216923977872	-0.100896147357049	0.306200852998208	0.35647764558828	0.485221639392928	-0.126005322945694	0.24090710577819	-0.381594076549624	0.00517965032536334	0.336283920544335	0.825768604386336	-0.691607645463637	-0.606938178832523	0.307178167184182	0.0964136033254158	0.303037783200166	0.0911647135314999	0.606696434982567	0.200992960962147	-0.274057909373808	0.03406341747067	0.820379335835271
O95782	0.745698013727281	1.13985373747919	0.440342726075239	-0.729406664495608	-0.962174108792852	0.936502221409814	-0.258045697839536	-0.493716633334007	-1.07183855705494	0.0356745587433569	0.521117070753784	0.360964736890291	-0.565044920650825	-0.215257370087009	0.790437263086225	-0.497812288001224	-0.314452632675859	-1.00242233037884	-0.997663583723163	-1.03807591228416	-1.12550127204174	-0.524027448915057	0.276743964982531	0.328738307207347	0.0419217834591908	0.825721635360148	0.341580584590415	0.736215785671577	0.317126785841674	-0.600865505829916	-0.718916228539117	-0.152555384685876	-0.95393232857096	0.035957914025208	-0.470457829079838	0.0760459537970987	-1.01500524733511	-0.349213928888466	-1.02308892920132	-0.823755846229841	-0.705480933247871	-0.97921326172752	-1.39432389898528	-1.30249460712878	-0.314508359605404	-0.123322179613379	-0.304393803514268	-1.21646542686978	-0.859672379396367
O95789	-0.397129595908609	0.383584394117523	-0.320495922598949	0.281704629564488	-0.0316303287430082	0.0708983403818456	-0.214421260400608	0.297930786746232	0.309448136124605	0.374474460154704	-0.10072870208017	-0.238018972948738	-0.29628824660563	-0.195521928075289	-0.310226571179785	-0.309843334172995	0.288328063224567	0.222358346963734	0.21726600750272	-0.216353589416799	0.328864240685497	0.132854127801091	-0.379993006189977	-0.949963189064635	-0.0862698189448372	-0.189436870956826	-0.245375992315774	-0.27690702413596	-0.351120474576748	-0.143530609706502	-0.0518288394375587	0.317157376795838	-0.370661887172043	0.581240264105492	-0.373116943975176	-0.383020136498897	0.261869930759087	0.381724379437275	0.412129174179217	0.0953882176281135	-0.219135405842389	0.0298286629438996	-0.032012969256334	0.13664339835394	0.0828958372005064	-0.240369990565258	-0.16483554433295	-0.279678313442462	-0.378104035350597
O95793	-0.65781900986618	-0.671697524294486	0.734053334324085	0.102934715077974	0.0513275263360896	0.758253117404323	-0.252345458137258	-0.0248799721018825	0.13742813330235	-0.0648217778767946	0.00570138709796338	0.214117137590533	-0.12116275102505	-0.612317563089939	-0.51865637105942	-0.020839887390069	0.0601581354199024	0.0832218351973287	-0.191420275967695	-0.123718972068961	0.387379982879044	0.76549339916744	0.302531894732985	0.173865424263443	0.382634214150362	0.339770400730946	0.875926618482113	0.113944891876062	0.775192596427992	0.247080487731175	0.217634315244096	-0.0329318941934462	0.107648991022727	0.0758120049624065	0.0170588072124656	0.180978421396075	-0.0934459989086046	0.0991963657982292	-0.245353570532833	-0.426198630093904	-0.0360662351354898	-0.0193030677845913	-0.162029934919232	-0.204645094192925	0.0687287945096666	-0.202251028156479	-0.258942796949759	-0.176367987522958	0.0439616178477149
O95803	0.100083176905438	0.477128142719309	0.114945771809223	0.184511661434303	-0.35011243571474	0.662429157099181	-0.307040151627628	-0.0768786857329902	-0.0247603353934805	0.3986731743119	0.102332000440813	-0.495535997572876	-0.00497871681432541	0.374288584519572	-0.112274020255819	0.504906537980674	0.137857359965419	-0.35204121853416	-0.0433117892303897	0.278654703828713	0.732657096476449	0.8444082321937	0.0398737069331245	0.326748254707862	0.116790883576145	0.427718843457951	0.351825745469103	-0.232341658181097	0.352379005357807	0.406804721139256	-0.1733126715206	0.390284635289118	0.324633117673185	0.720616260321316	-0.193874327670919	0.234554972180489	-0.241996667287695	0.344485684221403	-0.10001707175532	-0.172276063604754	-0.0420601080653681	0.271002782080198	0.0943551891263232	0.0495652901951194	0.336378401760698	0.181004239583635	0.241532852185147	-0.379478690213487	-0.0988336462159533
O95831	-0.425177058361556	0.182380472232954	-0.675008233647708	0.062826687344214	0.397245308133788	0.122799947426527	-0.267146253871331	-0.87666591365656	-0.32415547112853	0.131703573069906	-0.264480561911419	1.2626485372615	0.71240638284508	-0.688937419851881	-0.437185677863399	0.176190455642218	0.0211557688918403	-0.267651944681011	-0.517088260426747	-0.635428130348094	0.113007615211897	0.983192597464796	0.137892796194154	-0.0698741829717123	-0.648238334601349	0.123470592802047	-0.0925277948644349	-0.0651123113479714	-0.195585044701098	1.38829586078556	0.134126340837145	-0.305247519784284	0.692395528506954	0.908285907803168	0.247615456595527	0.0177319194479944	0.157682725769136	1.44044761953423	0.260326218959042	0.0401361607485738	0.529094276222175	0.807617782456265	0.731984838757636	0.358031429353128	0.250843818215045	-0.504643748933312	0.338779080938078	0.0201478748031371	1.73528788471721
O95861	-0.10204598517747	-0.437553436065466	0.566110255185533	0.705164946635539	0.0500494737904301	-0.240055696413329	0.399665910439439	0.398820061606801	0.00877138349228009	0.33235081696364	0.00323673826454382	-0.0678901106018974	-0.221032646623829	-0.0415301680483792	0.902166379593232	0.246660542999567	0.106532674538898	0.170639650220327	-0.0745976979434292	0.028412154030876	-0.76123471218981	-0.202738546143771	-0.167101365868222	-0.0490631474705734	-0.230890596572369	0.80044570274255	0.198821196696738	-0.0865758801118177	0.00748300204523108	-0.448557811774618	0.29503489187842	0.236472806802044	0.357696104077163	-1.14124971524746	-0.0793482108619997	-0.0811657693205151	-0.453817160001297	0.116936187092051	-0.30625566324351	0.30630253511747	-0.448652557451756	-0.954761336505209	-0.299627264730314	-0.618189329016402	0.239307710322588	0.918628153719112	0.0191085591910637	0.194822925156391	0.344235325263147
O95881	-0.565112547246159	-1.36198107145231	0.242857748105057	-0.160617482776158	1.09811316011664	1.52252211866203	1.85045641636543	-0.392354541052036	-1.53673570503024	-0.848303149923636	-0.555611485185877	-0.425592701687434	0.13492442830302	0.15566744675457	0.746228742069376	-0.146779132266399	-1.34680716587751	0.55617052539584	-0.0324762459811857	1.18243157994076	0.542410729363368	-0.0895290297803788	0.26163037994312	-1.04237962203885	-0.225904822708731	-0.312020889114573	-0.46233919637058	0.362230275100765	0.294139160891105	0.0139302504018827	-0.127041033582915	-0.711734824418345	-0.822995265970526	-0.126418714062504	-0.0118945332223279	0.425544999697317	-0.111794306958766	-0.549982106850143	-0.0116266135717813	-0.3780882391612	-0.681404465171807	-0.105524092949644	0.154913071541466	-0.224773540258275	0.879830855848805	0.260144223536159	-0.228338753011822	-1.97929089613956	-0.613276674830146
O95886	-0.119365054157352	-0.68293857976279	-0.562460657705517	0.400685892147643	-0.158895257655496	0.130610407954677	-0.275041834059018	0.608154142063152	0.334056373811737	-0.647516635763652	-0.147797217401864	0.108438638479407	-0.302305788890099	-0.312989276028473	0.0220424716439945	-0.00854388568063685	-0.467727660518869	0.604606216995462	0.851895423590332	-0.0426798957313018	0.353862832523714	0.404847310782956	0.198691969933553	-0.544780920222931	-0.663036728742479	-0.220262124880451	-0.376065034370536	-0.142346877522434	-0.355904414599049	-0.423961289727627	0.0859076554910718	-0.497466134815356	0.504409705251656	-0.185852691810091	-0.746240126630241	-0.315038472818467	0.430762590660686	-0.466880605265595	0.229539004198252	0.452083662179059	0.406079362945761	0.209244742924477	0.10267219339576	0.313289893997431	-0.661355051533694	-0.326480116006103	-0.124279503495858	-0.358869768269494	0.0647447524652938
O95905	-0.710998575098028	-0.333634311260421	-0.79478560825944	0.218550316108255	-0.0409384233835485	-0.0850197886235471	0.13441732294134	0.397071590038999	0.313336777741314	-0.475984827078791	-0.730010530768809	-0.871667294524966	-0.433045365457897	-0.448925229722756	-0.538499717327682	-0.601322804756739	-0.494077178398515	0.161135418675687	0.103533682223709	0.159317012334802	0.0892592688113115	0	-0.56505245773128	-0.71478924609168	-0.62815158363928	-0.571931102445984	-0.853453713501745	-0.571008183130131	-0.405478568195796	-0.124650423159788	0.134550224881216	-0.239925849815201	0.188675444138986	-0.0725661963553194	-0.268477289477804	-0.361439199317981	0.0306020563506601	-0.260452176682961	0.223011667134803	0.0272714645310634	0.1701572065991	0.227053933411804	0.300234841670458	0.278165313863738	-0.198585339849458	-0.379858062359258	-0.35935084784024	-0.622662297510035	-0.15972627930597
O95922	-0.187159536636799	-0.1533203863766	-0.662804144819708	0.0570101313752238	0.244871099275764	0.13015480900495	0.0677323667837136	0.684029130732446	0.401448367263152	-0.474076338970657	-0.0937880353211379	-0.0646591523633646	-0.126787358054692	-0.723471102545771	-0.114341193300082	0.0785172707428392	-0.064831820262865	0.606946913236084	0.384829279151787	0.384046673247695	0.0470943554379743	0.187970511909701	-0.141398216496768	-0.143285796965269	-0.130857912312057	-0.582211745639846	-0.28396671685654	-0.671901463246834	-0.538483843495105	-0.705700252033282	0.691956182188544	-0.517323242210105	0.675098903498844	0.198644929398282	-0.640074154930319	-0.457141445346058	0.429678387311886	-0.550337089753029	0.541095976763921	0.510527936350692	0.381716549318186	0.299661261434728	0.514488467499268	0.498830039563133	-0.343945192009279	-0.215239643532488	-0.101129041027884	-0.189162005515269	-0.373471482087763
O95954	0.817432916429795	-0.0397584717220683	-0.0760169970281515	-0.352070956687596	-0.224593096663637	-0.257846430172172	-0.200623913823119	-0.628937596758405	-0.248754192583879	0.474949599334012	0.233832856953884	-0.183886297586179	0.287969775781125	0.27765647878718	0.240014438164018	0.258634200871137	1.09830571167048	-0.396442818842435	-0.073807294960349	0.0249613754546781	-1.01297287000431	-0.637661177773213	0.0467808353505541	0.565448450595756	-0.138713566551755	0.218799990999614	0.200537451344292	0.572104509176731	0.280623854778803	0.375672882990102	-0.308752528665767	0.529828662745182	0.369164923537544	-0.659553022349601	0.388622282342338	0.00160287351423333	-0.0784812761435935	0.369273344698994	-0.209098321777062	0.119119121033396	0.0673777852022114	0.536659375410533	0.194050438468661	0.132969654053823	-0.129943104263762	0.430242390458346	0.230562671824367	0.0864768774869949	0.119716236003559
O96000	1.19362417856298	0.100676620156868	-0.448473023538146	1.01186938727916	1.43692139529633	0.629182917041412	0.234657614337886	0.351869120182129	0.166789630929458	0.0426449337595949	-0.323559110420446	0.165651700449723	0.0232220776870127	0.228505899159574	-0.170273015586181	-0.396883522569658	-0.274633253856519	-0.117909651518282	-0.6045112757716	0.822012327947519	0.496658830338746	0.334073990882361	0.358347880914031	0.0173065832308923	0.278475634892858	-0.083903801079937	-0.54709426333395	-0.0022565830734502	-0.0185028535064391	-0.266140597739766	0.313310384495615	-0.0379711149771211	0.750532478864327	0.947653244684246	0.0495726778998796	0.029027673235499	0.0377373920995086	-0.540372393899985	0.225690616724226	-0.164654226300101	-0.739720943216729	0.420855607060789	0.570621047007058	-0.147750370307422	0.13601627369074	-0.178831242884083	0.130428854704844	0.158211608419777	-0.0378507319324202
O96008	0.542432422110224	0.0732488581228125	0.4550447408899	0.43766079364898	0.256931216935922	0.106235418704434	1.1126524740229	0.231069703422082	1.20382638676553	0.482162683896163	0.11269543283664	-0.149058450070302	0.47340388988623	0.261066770736821	0.181961769714827	0.189278986339417	-0.029125709943937	-0.25390325960663	-0.37671100278149	-0.547809499911164	-0.265480000328542	-0.456153520027642	-0.0454873927259593	0.487712198026777	0.451632864308835	0.0780689605737207	-0.0100031201823205	0.129702866023203	0.130526797870839	0.243361284124639	0.12822932991532	0	0.00560509647697938	-0.0264772555427683	0.182768614075842	0.216365210725592	-0.628559903484902	-0.1360025566044	-0.301378095431711	-0.298385263109633	-0.100548185432626	-0.47886897110829	-0.184600163019148	0.0249020924211563	-0.599455537024631	0.228444192963537	-0.107268239955201	0.386303504821479	0.62895014964014
O96019	-0.641188211264221	0.518697028563265	-0.210854145024382	0.538671079064023	-0.0139441028618575	0.815107663764868	0.41470384584358	0.65518577285304	0.172691215076117	0.351111706457342	0.2825758214699	-0.26841995426494	0.0741941544818877	-0.0266988750235012	0.0534332692277051	-0.228725066674043	0.432024608414834	0.350798711116856	0.0312595037130347	0.363665927729452	-0.419984201004768	-0.359623653042384	-0.0609424987208974	-0.0161086938370951	-0.418467160898899	0.322725579781681	-0.254221405553326	0.190702024739818	-0.80623273477029	-0.430712383265894	0.0656980538341468	-0.386902193250583	0.265592908729582	0.242783180702244	-0.38824719924415	-1.03665637324069	0.737157941390656	-0.111315582695698	0.0516958703258485	0.637808933460482	0.630210094270617	0.0517038039429433	0.603225134754622	0.450549212977115	-0.524608266849109	0.314490594101017	0.101333106427157	0.73648952457884	0.339299167804053
O96028	0.991891108004677	0.97802894513105	0.951546220705398	-0.588551343027299	-0.268506975001679	0.574465355628509	-0.459644321065299	-0.49622261261259	-0.616900784025405	0.971170203344409	0.119945669396458	0.838574521530246	0.847179258755627	0.945949165312171	1.01171474722689	0.516055211223907	0.832746440787037	-0.693666485829615	-0.685175408809818	-0.477231354568272	-0.406294346778695	-0.409697153435439	0.878386481148424	0.773985665442839	0.800150600688077	0.75355281998611	0.953060792439563	0.855735677485088	0.800450892045949	0.499536149534504	-0.413808919629758	1.0940100158473	-0.42157222422979	-0.0278461130599824	1.02884289443251	0.87848472467939	-0.601831496650809	0.837320952979674	-0.577914165572029	-0.54725154240228	-0.329585384783364	-0.494402670191278	-0.950617421345087	-0.709487119068683	0.894186213337588	0.544424300314988	0.778639346901874	1.09609458778678	0.974855299435612
P00338	-0.552819530451776	-0.24333746550425	-0.589928948920267	0.747906978155362	-1.54227957772685	-1.14640778558551	-1.82472875484261	-0.625472947468205	0.387160711177721	0.415590064222381	-0.665469960451495	-1.05221827990391	-0.528086514745374	-0.658199232104476	-0.458266319896401	0.582948104991168	0.206695285705854	0.660618601135021	0.270521222109229	-0.135800274687011	-1.44881728385974	-0.615798655091306	-0.667856020729556	-0.015441768095574	-0.338945377696177	-0.469583798017301	-0.479624583780339	0.154426039376703	-0.336531343399347	-0.910843828999655	0.149325809070563	0.132731851183078	0.0212593084710959	0.272205847261058	0.0730582319411971	-0.296856122606776	0.672390204197997	0.137777274423253	0.168105847259583	0.15047973721669	0.095195014047987	0.73424292321436	0.115522184881381	0.166584965850247	-1.04551243437576	-0.12734361141195	-0.058099698903045	-0.607481527219071	-0.750932621850142
P00367	-0.490296781782683	0.268132376185184	0.00118725718308394	-0.308740401095406	0.684761490045501	0.153677531197219	-0.040583679015743	-0.125171574528467	0.100990719278167	-0.0657447515891942	0.842919603696813	-0.16147290492821	-0.171505149515134	-0.0438039917883577	-0.0147062365073398	0.0206538265338395	-0.176812490926789	-0.074290666562091	-0.92604125158477	0.128774253528261	-0.242932630948096	-0.199353987139841	0.00368271054131207	-0.361708088680683	0.111297402255736	0.110931722599311	-0.0170200383439484	0.152754839889623	-0.465172883074334	0.0788966166974375	-0.25016342349841	1.36318954997145	0.0576351689256242	-0.145726649136251	-0.27452667139317	-0.139779416714944	0.234468929521506	0.374014777011868	-0.864185239790297	-0.18013028926732	-0.645414443538161	0.0318461795347834	-0.173005939142999	-0.226716423739614	-0.430507655998308	0.565256206978257	0.230216966721322	-0.752512586430263	0.104311211026677
P00374	-0.681829296632336	-0.131175718751381	0.437194560822062	-0.327783452732606	0.280281620287103	-0.18305452980871	0.627618072021948	-0.563976840624535	0.368884331374748	-0.332077957420899	-0.0970598015916165	-0.137951919981216	-0.615482376944002	0.0381940720992188	-0.210405641959685	-0.481391898476487	-0.273163861302983	0.0731430104028375	-0.0468715005714799	-0.237784871237631	-0.876356389664403	-0.203116233866949	-0.17545408284368	-0.160884635497799	-0.218220581849089	-0.235446704593946	-0.266597791353417	-0.284361367458286	0.533427940106823	-0.585455553830282	-0.225978389655445	-0.366617959299932	-0.162483240724525	-0.0652835108807382	-0.736432724725147	0.804584968501017	-0.336028100580876	-0.866465836142469	0.511892449029753	-0.0924496403130738	-0.066319331482979	-0.674455957879105	0.128426006643963	-0.346861095893185	0.879483616991453	0.109626078144388	-0.154832626007837	-0.100060764019148	0.413083473011944
P00387	-0.546530115837311	-1.27394284829057	-0.661293202773931	0.29549539724356	1.21276237948108	0.411326319633451	0.281613156769605	-0.177283728143024	0.157311183530527	-0.799268191715519	-0.34218607986833	-0.193673231548033	-0.516993611029021	-1.37699496202122	-0.304309415815988	-0.279453801957954	-0.254494397742433	0.225322462330238	-0.00104557662734825	-0.711208286505251	0.22375760249128	-0.410993037509201	-0.27001934929643	0.205969694842827	-0.504893357621674	-1.09858138507732	-0.458434107904479	0.404232383459252	-0.264364479533693	-1.12540939700987	0.528769076609497	-0.265806803549591	-0.20324910459065	-1.05542666237377	-0.971559948941875	-0.145447221853718	-0.250145056914998	-0.360636255460482	-0.00482226196377439	-1.25824375792461	0.0781535443434587	-1.13403015699853	-0.22098433616785	-0.194856211688806	-0.485649572416756	0.227724319278269	-0.320360620113606	-1.41316430929915	-0.214005575318868
P00390	0.0665610309319186	-0.525341725681606	0.856385376446277	-0.453429675183721	-0.637877880322541	0.815980081437706	0.695766765015719	0.448518201160994	-0.0551764071968694	0.246171171844313	0.102314975939364	0	-0.105078214602057	0.0297836462152329	-0.689056765948112	-0.0481590119559112	-0.137981695283412	-0.171296288654259	0.1332374821973	-0.898217711320645	0.109940736211407	0.141430000670136	0.64226438260482	0.113255967747927	0.0969612035542803	0.802110722095412	0.873788862282925	0.77220572855066	1.11771309753403	0.428200185358592	0.374263303448745	0.174005723836726	-0.0282293003275014	0.989313615418486	0.630964315582482	0.774357363093648	0.209197212720818	-0.120737050705275	-0.124036638478276	-0.0953680017321638	-0.344235477424193	0.405098202305057	0.192839148677144	0.491984470838772	1.38538146028657	0.751034462985556	0.586218848371925	0.835748580176532	0.482893201712814
P00403	-0.495359022059694	-0.577583803948817	-0.3155856064361	0.0910023618666461	-0.104283613461854	0.739870921983864	-0.191103961024729	0.345434801695686	0.192917380375369	0.107552581780816	-0.421835772761367	-0.558855115563068	-0.422929217787324	-0.504551286981755	-0.00605668199222527	0.122505048016205	-0.466261710551445	0.252132352151994	0.159450679333713	0.243008672674081	0.331580290154764	0.860092656208428	0.0997569971482775	-0.782002609651912	0.0638672643164767	-0.575556074937801	-0.434533551955585	0.238988781925299	-0.0447128084310105	0.689508530381521	0.302280919254772	-0.513711998160517	0.794420890836189	0.648032772084377	-0.488205736972211	-0.690779012280648	0.384657141729781	-0.347327599906813	0.32447427360608	-0.0015578460331843	0.309412805040308	0.0316029620857621	0.557863167360748	0.356074938029378	-0.292592668081826	0.985225692053589	0.857674688085338	-0.292094016726119	-0.6720814829872
P00441	1.4288719338569	0.836012464809172	-0.449357150374752	-1.78322785141028	-0.33160936071437	-0.762587637086031	0.221098390230676	0.167957765506789	-0.983537479310243	-0.797131519797919	1.80212919501307	1.46258433517613	0.940359212820646	0.711486631785115	1.48552409377241	1.15866945374695	-0.0708992521533433	0.111060693276746	1.99644512161751	0.923473236070234	1.87225781916686	1.91928727698966	2.11892206259639	0.118338059510963	-0.300640590352221	-0.765257212966617	0.161697742928583	-0.674798179603332	-1.31403301795519	0.08534915617363	-1.26081531749326	0.402141240084238	-1.15624831635291	-1.4183194441667	-0.339543906169968	1.60199235784257	-0.206548937224014	-0.277096853900895	0.265230685549433	0.0424461752657286	-0.168299683873395	0.414314138378306	-1.12458772017786	0.216557440903507	0.209418768859926	0.0240703117760345	0.86381161203696	-0.683429973349918	0.391543046375078
P00491	-0.390308523471692	0.0172087376693404	-0.282547432836829	-0.333136246117391	-0.307928585542555	1.02447299583979	0.0742207784214653	0.0779615382700591	0.371248311814634	0.264296707166219	-0.26091380790605	-0.426357542817041	-0.472136802761028	0.0138888003266817	-0.045275892377007	-0.320887080221301	0.541425055998508	-0.856738342483293	-0.35798990561702	-0.0977389447133366	0.609471385586496	0.570350677530059	0.193047806291811	0.482702381338401	-0.226255145380392	0.0599271990982878	-0.269563246003178	0.161500640629896	1.41535603374922	0.45487465340201	-0.254159832296788	0.378409472829456	-0.221092616593157	0.907856846939227	-0.0247476897279784	-0.038700857636013	-0.390350588516354	0.238673196847297	0.181316486082395	-0.321352038223277	-0.662844695429606	0.830501308705851	-0.0370948914492509	0.13394690903663	0.417658640689066	-0.037167800048687	0.927773505494889	0.614497792757745	0.174917772866556
P00492	0.189361210037717	-0.244451830624541	-0.230144878212844	-0.221851421433102	-0.394935117327722	1.01825298175186	-0.0408835608230196	0.182520609386146	0.0929698627069844	-0.247697091030468	0.130926901336423	0.0190846381837643	-0.126846503162776	0.243392360875031	0.176919975381037	-0.396800501695233	0.043268046591301	0.191103246450555	0.203950296317469	-0.527930351284312	-0.434522975421528	0.314334770531638	1.32979779943136	-0.00618607498486554	-0.248652561488849	0.0395484419286892	0.308104021808898	0.627357222648846	-0.470806646190979	0.151261065045233	1.50229613569659	0.224515879496941	0.169717896275386	0.854980411454786	-0.241584457576941	0.563688989302452	0.223277760229413	-0.151536696883174	-0.560462498234311	-0.374346704544199	0.405558905528989	0.175092887684265	-1.08567857015835	-0.351629713711024	0.424119851135188	0.135360165028847	0.548913311073387	-0.644990338617704	0.133226225176626
P00505	-0.208178608153157	-0.143634993758056	-0.744268147262341	0.687366460174003	1.0414948535168	0.428586629037431	0.487815200107889	0.0481837648344886	0.0204733353041918	-0.368601460385007	-0.0450421043076565	-0.885507353584392	-0.359723530921897	-1.08353833698704	-0.909696347888995	-0.802548352240704	-0.928097849706081	0.138828966155022	0.296527450272315	0.63247964237235	1.15375340339183	0.912036200931103	-0.389311555253361	-0.391435478778888	-0.169424814709139	-0.086114960201183	-0.544542025894874	-0.956627323460587	0.00911745276584023	0.381731377552422	-0.0191042543438837	0.0585081561695652	0.018308514245825	0.367055907547938	-0.626608554882592	-0.842726146681641	0.227657857417968	0.0619405132889795	-0.527849745490418	-0.26693427818481	0.198890217677553	-0.32447398200716	-0.0704869497746276	0.240109430077486	-0.553309291143991	-0.716662460390209	-0.126063671906569	-0.148501730509165	-0.606633099684464
P00533	-0.119936238207317	-0.437247897231419	0.0919038526305562	-0.0060513913595085	-0.0470990323613297	-0.00942723160753278	-0.0302566978567602	0.00806981447765533	0.0964595499397181	0.735776108949704	-0.095349933863715	-0.0527171474119241	-0.143677857192831	0.350134271109875	-0.0269296433003487	0.163985679059605	0.345900890262173	-0.0661839794593007	-0.462240714179434	-0.0170701881689701	0.0572188830890595	0.0325612296690366	-0.114885793395001	0.545904033582248	0.384255662013513	0.121133631428497	0.28506585420121	-0.0524603414089312	-0.0678235466973118	0.350378208938917	0.0714803071955588	0.198885784153542	0.197051204630738	0.0451780469339266	-0.625052503028624	0.304956602208652	-0.0413324463494281	0.183928974766512	-0.410364551550609	0.0768894659130549	-0.178491833979513	0.131035957070584	-0.207205057966563	-0.112130920781311	-0.0366412631602181	0.0371463606602704	0.28371488917418	0.403366238296265	0.279264874393337
P00558	-0.0414131261350625	0.303348685604812	-0.412265055133919	-0.162755156511175	-0.348293087073943	-0.289729720423148	0.0635208322490266	-0.0476180220141998	-0.348176564055659	0.410837120932807	0.218981116333582	-0.486724153579753	0.313127672651431	0.159508122101709	0.289543035037257	-0.358688711881218	0.238671404580683	0.357128741648647	0.632394208009078	-0.0158891407538017	-0.55466683210667	-0.274067632824653	0.137352995946494	0.165747055729645	-0.0742428287311455	-0.591816264172784	-0.0617551954485738	0.171528624407222	0.164541532522362	-0.723463206328169	-0.232526006907506	0.258164222158226	-0.000439285352418606	-0.742342760987186	0.0933798280734445	-0.360424068123844	0.0232730872725102	0.341157898638777	-0.0988926874509278	-0.40412796955372	0.0926534023997249	-0.185009626229772	-0.185549055076027	0.0628605192333101	-0.498617203479764	-0.261957156454068	0.594213739367857	-0.0276016404833994	0.593287715368389
P00568	0.448062236554241	0.588469019295782	-0.654510459178575	0.712754317905623	-0.0334064919406966	-0.0456080486066793	0.232002979087956	0.484307701001514	-0.0310703208653256	-0.193221856502631	0.340795236408877	-0.0612457413147084	-0.0645494869567289	-0.219178587754067	-0.210298544936258	-0.263663546064765	0.475096817932862	0.24369736884188	0.0414819361255499	-0.384609819974925	0.207044924829112	-0.372257693571817	0.035215006867605	-0.832010547564545	-0.0915710337301709	-0.0790191409461695	-0.2885946986622	-0.420878433355791	-0.024601720384358	0.0141732518558199	0.0272078537214719	0.0491278974206037	-0.455410745682368	-0.264665961484957	-0.306221669077901	-0.310700872338505	0.139979793955195	0.836174178142162	0.445427324453617	-0.356443932747475	-0.145462161458582	0.427760690968627	0.276904940771218	0.761544232291866	-0.572696641829164	-0.366221665247422	0.606597305392516	-0.0884126973813362	-0.347360092398975
P00750	0.00730671891111609	0.288190123915133	0.337568929827364	-0.0731686190107418	-0.0791088642678433	-0.131561117565464	0.459207193582133	-0.065319685629979	0.046588535084389	0.417116020615234	-0.0496354293710468	0.0493958007315997	0.158834479223915	-0.182909163111077	-0.0111379449799814	0.0414448168134829	0.241100499786988	-0.280916576705443	-0.0785873344151168	0.0906614029803775	-0.136718241402321	0.122481598095572	0.320071891758508	0.155991047500568	0.155790402696699	0.213778460813304	0.0589677458019392	-0.160422968676001	0.021769057423403	0.139356779300596	0.454739664148435	0.354105577365822	0.120311518449248	-0.562720157438458	0.450876503307906	-0.162872493438238	0.0121319071814361	0.227041940069859	0.145784574771179	0.0895605564939655	-0.0716751197993763	0.119932400448005	-0.31630092100364	0.284417132957184	-0.0770174988474654	0.243352373091877	0.402472873557596	0.232452176789433	0.445889411932485
P01023	-0.104103332863405	0.49529314422308	-0.388897737662261	-0.0170045271039986	0.161175726610389	0.517218863992426	-0.458883896405457	0.1220210353464	-0.298949541882486	-0.798706886475989	-1.30868533677352	-1.30580372211272	-1.03036409116721	-1.37612114316961	-0.847551962581084	-0.549976299613216	-0.115248645620863	0.355678598548636	0.282603756330293	0.474124080810896	0.406503802527872	0.0208613659415768	-1.20176882325112	0.178967150446393	-0.294869969292086	0.258314088747566	-1.06676709251506	0.127759078659271	-0.0443308643798678	0.37130853428132	-0.21711970672902	0.295023802764527	-0.303737506039084	0.336668879869733	0.0399664299747325	0.705101166734669	-0.187693846960543	0.102944809033999	0.213341116771043	0.438845839477057	0.362233794825662	0.329746058286319	-0.0974639290470093	0.110344061622119	-0.0407097461034545	0.123321056668541	-0.848139549647026	0.721855576469432	-1.05508192431396
P01111	-0.105003612604661	0.206635634046778	0.307454522145389	0.15447856952659	-0.0984663951653668	0.132786702589322	-0.197663511992249	-0.469871520199958	-0.15011836841252	0.329415543883824	0.00525709710544395	0.286424211142807	-1.31901624072294	-1.15078204811072	-0.197403562721398	-0.225413540600838	0.104959044705789	-0.462905628364479	-0.631995798723836	-0.983416195146031	0.172293678478969	-0.638512528312334	-0.279396988679842	0.318787333288483	-0.108295695437152	0.579833527661406	0.116305672739124	-0.0929929556132061	0.860313741761015	-0.689079645698728	-0.0118034904311322	0.306150507811545	-0.0960576402573867	-0.3751178699917	-0.117367845081111	0.329092023295785	-1.44424515377491	0.289298812628184	-0.810054251256492	-0.654203884281712	0.304522159530272	0.16677964964304	-0.311274013533493	-0.264963157348281	0.483868606542019	0.839673289504071	-0.062073521618475	-0.467600822823226	-1.1229149689423
P01877	0.272739706951424	0.0228657636218094	-0.13360229524822	0.0309009839354135	-0.195539082338138	0.234621316466679	-0.0496832569937875	-0.203997435267653	-0.160989247785865	0.234543422973286	0.431136246384375	0.193247258229659	0.0405972608321982	0.115932306243533	-0.193599663494657	-0.122949706822266	0.0896722430424271	0.158825362617452	-0.255945013149893	-0.0235335246096409	0.0454784518326309	0.0664461473487955	-0.164605913471089	-0.321969102618496	-0.381371348234804	-0.0845705454755108	-0.058758137993643	0.270687677912558	-0.0541201435187814	0.0867828004372898	0.157988604783939	0.327752341978563	0.298501545434807	0.390900570978537	0.0632607024473755	0.101233070688868	0.198917917956034	0.14843708707792	0.0429652014545073	0.238841175578736	-0.264515199225486	0.224073141955169	0.27090513582953	0.0517973355764156	0.0422763464162993	-0.0161604689363734	-0.107100300053759	0.0533535460250053	0.13492734386015
P01889	0.053657703040075	0.0473753152305421	0.995023155210849	-0.709939302691223	-0.383148235070364	0.549382512407393	-0.902667161192564	-0.54706143701091	-0.486973678907137	0.594324565087628	0.519418672603381	0.324668607359945	0.785515885825212	0.473633896250516	0.303706788429019	0.479803902486575	1.00791840397729	-0.709762786696889	-0.641565295796614	-0.0802710086548363	-0.286975689698646	-0.645521229954245	0.572148807759035	1.19907494470785	1.75757168831852	0.222462670338923	1.01784798958452	0.0784831168865888	0.139846322198287	-0.483316410730878	-0.26715386282389	0.390014099427578	-0.295149461308728	-0.299016525853778	0.502194302899412	0.301557242580339	-0.373473380374937	0.333149089772451	-0.324088056867453	-0.353564196429537	-0.677997796645946	-0.865856304980921	-0.683031348275825	-0.656687755364529	0.49246116520333	0.913828348147945	0.313576414421175	0.214904286464054	0.27711279295096
P02461	-0.324141217944155	-0.556755592265784	-0.143726292209273	0.24500979990276	0.555660067933233	-1.03091064540697	-0.18384447295247	0.523397020783058	0.467821576637601	0.299589746497137	-0.0279974240812037	-0.0356501615730668	-0.0632816363804583	-0.583817441689644	-0.0299781811087454	-0.0480270641336349	0.126093903848492	0.174022950455551	0.304222681485668	0.376994273606486	0.0413606922293461	-0.297525662002664	-0.358846221006684	-0.537779783695624	-0.0135385409458709	-0.030533893543223	-0.0996846377283132	-0.0457663489673395	-0.366170722252086	-0.26573171643	0.312231508859442	-0.344097145087013	0.358218436546834	-0.644193297020459	-0.00366908846435099	-0.216738312901244	0.331732366652217	-0.243329999143158	0.333060133166387	0.170784932085603	0.299467832961126	0.342219511699905	0.300352665876986	-0.219788271686585	-0.275917812965351	-0.151483573538052	-0.084430296290901	-0.150374403696482	-0.00865617983977196
P02462	0.0636509152546196	0.703375679948308	-0.363697011719362	-0.318305599778915	-0.110876289217368	-0.194551940646545	0.216071041426433	-0.332216181418486	-0.269991688096707	0.0726241243504926	0.143067891526655	-0.0303411764960607	0.0492942650230888	-0.043925010358342	0.0491644083129952	-0.105413044655553	0.389738022646713	-0.160958933157736	-0.31122302987488	-0.118496246000007	-0.10799013093924	-0.489763922863642	-0.400222639272795	0.561204665694521	-0.204809069407202	-0.269620335647693	0.00644997544294856	-0.474506229885385	-0.310290375138241	-0.349442000611581	0.0738560442061569	-0.0859149515175525	0.247582528872109	-0.0275629803310782	-0.42412404103405	-0.370458488767491	0.26612015058596	0.0811738704713678	-0.286129777676055	-0.36324876643476	0.172514353878249	-0.322033642193793	0.120993619112286	-0.125508204445771	0.0480431499253248	-0.406857992551784	-0.0960030224334298	0.260008879644064	-0.271779343224097
P02545	-0.494462428809273	-0.0647671367574367	-0.423732474009681	0.62391976110446	-0.287525090039222	0.635965000331274	-0.335305753164531	0.816756604283607	-0.0655324645148604	-0.579095380415499	-0.22571287514304	-0.871643954086728	-0.527176757836382	-0.618292426235674	-0.441929661819653	-0.456013533210733	-0.196484908849662	0.507505309908036	0.682869139673357	0.4165482765796	0.76710999896091	0.756818295463895	-0.372380917937905	-0.0535938705572938	-0.185875892056883	-0.343444326971993	-0.661274438461223	-0.201758220759997	0.0603265875558925	0.719656754080223	0.679075146970616	-0.418062740414819	0.692771908561616	0.24487546019104	-0.602647808933316	-0.404446024806304	0.215130586348709	-0.103247325798116	0.79249980168574	0.481931818811712	0.775554123256511	0.106173684600714	0.111408591086368	0.411236556054367	-0.424431716031727	-0.7736918973362	-0.317039426158921	-0.533000862421872	-0.521233440127172
P02746	-0.025332915566699	0.0298083202491709	0.131049000566252	-0.0295235369752085	-0.337980609484725	-0.533152977041496	-0.264585513737672	-0.447487303635904	-0.0917490527150411	-0.474272759259085	-0.349504245685791	-0.682982665176268	0.361687370251781	0.0705964771714457	0.262605223065261	0.194022796709486	0.0517093740078196	-1.60260820769741	0.0765443102553204	0.248099353586036	-0.530971050299295	0.334203203127804	0.212411981564231	0.473455502026141	-0.525759468298075	0.113822906529528	0.51065952326433	-0.776238918892396	-1.16892456559639	-0.628096281470238	-0.338394371898989	0.772346943155907	0.679137498816381	0.0788873751967895	0.955161468825968	0.407426333451285	-0.144235536210684	-0.797850001831274	-0.663505943743861	-0.665466221949282	0.1087724994077	-0.80381764863814	-0.0838691956160646	-0.727482041327551	0.252267254037328	0.144207708664488	0.244952341802058	0.0314538379073173	-0.441511882990792
P02786	0.574535452376102	-0.124499369445631	-0.677717738112771	-0.0201245276224804	-0.658531475177596	-0.17794548892409	0.0501436801526771	-0.916724839107002	-0.785304615300563	-0.72334507849399	0.30425160750659	0.383563705386246	-1.18023646487624	0.0349593112913305	0.551566104899855	-0.203618409439679	-0.302807488060897	0.0233275944088564	0.283615408645952	-0.0209037363553827	0.122571152366773	0.414441964803255	1.14776605631391	0.385809278323067	0.419774127733696	-0.6479149225135	-0.0166654906795325	0.0171092147814446	0.400756769119469	0.290625856835812	0.476476117638299	-0.850089272282857	-0.0107682791672564	0.240541840888375	-0.307964436146859	0.445630755931672	0.590671285832854	-0.246939312064329	-0.455294136562016	-1.19243334616253	0.0988307554888894	0.234171863886465	0.221962247452266	-0.414087632900275	0.709178996392508	0.179826088001982	-0.99561815046607	0.320641637042498	0.592545605088362
P02792	-0.489500670663738	-0.193119805187774	-0.223494613094691	0.718137738453588	-1.28264311979753	0.390300180014977	-0.0320516963777356	0.415213154967378	0.0186510567987723	0.0979115699071288	-0.203686401716983	0.0887652542986752	0.286692558333008	0.291670390968669	1.1681250427582	0.240630081170492	0.160483739587604	0.771993853492969	0.0747645055272752	-0.418733456054232	0.344817921160192	0.0800262904240672	0.497718658046304	-0.207052241557873	0.33618373527413	-0.053339706894682	-0.0148779811201852	-0.110827293724875	0.324443207152781	0.339303221184485	0.132889456009983	-0.348655658879756	0.219507545533798	0.318812699381287	-0.527934749215432	0.0823415205064573	0.439824347101345	0.132757916279099	-0.109271620479737	-0.115060257397997	-0.668308786582827	0.539248042488414	0.169497308719996	-0.3702723484206	-0.150881522463379	-0.614576504417186	0.172815685567671	0.115814398948897	-0.188675995280173
P02794	0.218863096444256	0.416412589828544	-0.182084318545571	-0.717219959216446	0.370245478266114	0.0571494135897945	0.455195052761252	-0.140920898526602	0.130220712793391	0.212421873877769	1.02485288349372	1.59893311836833	0.091830573658641	0.244300444821647	-0.195705938505364	-0.420678375745686	0.749107064790856	0.411836122400422	-0.11113539872065	0.658619788297262	0.0610424698277765	0.409160072641515	-0.0131267911807807	0.113062683170086	-0.133663684182233	0.296595337524129	0.898036464808503	0.163407482176782	-0.631285621063993	-0.725505978507781	-0.28094208367625	0.413086362732852	-0.430494156788685	0.41259621789955	0.130239862007084	-0.0897494367383473	-0.0695961912619596	1.02864124305469	0.0583282966491273	0.241399094407112	0.258520560348461	0.125383989894539	0.160385569333312	0.478028321594869	0.454601418153583	1.21904613362894	0.175977401506062	-0.403938339031938	0.172100567323174
P04040	0.58273626235934	-0.271968475559493	0.29692550642337	-0.266578980502497	0.331411606879295	0.371893171340545	0.378062842980944	-0.0230565553848517	-0.101252620711421	0.400321448698649	0.108285779576462	0.855059980840761	0.257316451474049	-0.238911980590999	0.544038753164882	0.970057842715034	-0.357462018964198	0.983281305745006	-0.255563529482318	0.131049517721926	0.394848583950521	0.311728742255679	0.49970280781454	0.950220588931224	-0.513026535046775	-0.232651751320966	-0.291030641964534	2.21988363734999	-0.0441261362116917	0.247846474970167	-0.909581377698647	0.0961911087937528	-1.03440028403579	-0.122951345531209	-0.206544504603087	0.382355197893821	-0.663181359363228	-1.01269624963056	0.178930363415318	-0.121455095657832	-0.173931062499922	-0.356976794695431	0.0921590786601994	-0.704639151898876	0.834043196005989	0.927872650003962	-0.119619286846008	0.729086473779145	0.0914946666360916
P04053	-0.369422706623792	0.0260240111021099	0.334290594677139	0.106532574367455	-0.0056483569955619	-0.321303822236561	0.0561514738708974	-0.155875746126623	0.11078829447377	-0.218486682220764	-0.00472290019194771	0.0468565776260512	0.0820681189805108	-0.205233647698167	-0.0699809938348434	-0.546180239915374	-0.0596937873422835	0.177594355139109	0.0923636033355439	0.32846917270623	-0.514586020159306	-0.553275536819344	-0.284805782959797	-0.0316714254181832	-0.166030714901956	-0.135464151341743	-0.0443399080353018	-0.0623294774568398	-0.162606873457769	-0.505872913680683	-0.140367378338187	-0.0942275967740171	0.0483811218781401	-0.474075655164541	-0.379370352285715	-0.278077822895719	0.0171616886620799	-0.153598149348878	-0.15760130840085	-0.085132518221418	-0.0997603217242398	0.462269506488991	0.210085350739075	0.0897790450617864	-0.0509822680981287	-0.160149494910477	-0.505845464840326	-0.312602986834155	-0.163529311120435
P04075	-0.447050933659175	0.20091167873144	-0.0549420806925544	0.137961514476264	-0.988894527752612	-0.390747467783883	-0.741988653203525	0.632685580259951	0.0616629210576194	-0.186860808786659	-0.250046186358029	0.0335480673540065	-0.115771482124033	0.0637354140493372	0.0106965386784511	-0.274208524084629	-0.105303796265202	0.190294092666348	0.0269978579471529	-0.112048034623419	-0.887861011876573	-0.669348832040108	-0.126691762261018	-0.107508051302856	0.141642299983237	-0.0275350044761308	-0.0104997790603902	0.0692907941082661	-0.471910996473427	-0.199935091949213	0.20727203998466	0.0949467849812527	0.274016392504497	-0.275315075158554	-0.0261578795898553	-0.0971473780608934	0.469822887869305	0.387206341078258	0.358233686556753	-0.0265529556703539	0.452286386278283	0.216775525223544	0.337106731588226	-0.0813577127537138	0.166480561341548	-0.0777828377890748	0.172093379154516	0.182488894554407	0.328873142702937
P04080	-0.600637849752731	-0.520196546603479	-1.0463755400204	0.611978351406168	0.0128483928240895	-0.612159027025746	-0.5580929603247	0.532242071188813	0.555562955862137	-0.230700632152938	-0.210474159602942	0.00327932946682222	-0.207749646959208	-0.373047252864289	-0.110312368572234	-0.297987194021895	-0.634378195306846	0.738071257591809	0.783286603620019	-0.178445146192804	-0.339981685707515	0.513487866318718	-0.372429464385214	-0.386263396596853	-0.723882360706471	-0.53912251782475	-0.484833060469977	-1.98288560400913	-1.34733545401782	0.149196752867317	0.48821335429221	-1.30749351830512	0.0202498876220315	-0.0718399030256841	-0.374513657985861	-0.85379456917628	0.618442467531911	-0.321750227775263	1.13408860999492	0.629513955151614	1.00911442053262	0.890920524481282	0.686167611834533	1.01562231900418	-0.990861226982918	0.63032781812109	0.395007657107406	-0.204614445721081	0.0797609427636098
P04083	0.352541101305234	0.523091283391235	-0.0733443863052178	-0.37892327437618	-0.725815451519834	0.406237023015139	0.37975144192645	-0.0559192360593836	-0.715461366862904	0.630698535081649	0.558184123250679	0.0604072890150836	-0.115627919677672	0.720642814543735	0.349064532101493	0.608078735904611	-0.105336705794047	-0.248522866116166	-0.13118968469947	0.0416693752506211	0.251231197407255	0.164758943206902	0.0727545372367324	-0.0407493703438507	0.327132662722413	0.0638238065648829	-0.0597786820881467	0.329726460262032	0.11923004532975	0.467363986721896	0.336087466447177	0.630122920287421	-0.0343585266271661	0.452521722444012	-0.271787071213146	0.130858961114059	-0.381077433017871	1.35529683618355	0.078030991883805	0.105139631861461	-0.146316432829215	0.464859685249018	0.0304574958800554	0.172420928571665	0.264942683909709	-0.192946432639855	0.0562664617079934	-0.248054905290232	0.310241018956781
P04179	0.293126001248607	-0.688117667044536	0.425067122815823	0.184001045776444	0.275753590105745	0.147675234902945	0.155418417918003	0.257216108331263	0.0571348320070934	-0.203615922894797	0.0538199424518194	0.0724507863067733	0.240445946817319	0.273756944643677	-0.366315168170491	-0.653411524205608	0.00245228177650579	0.0772032578909833	-0.294065871811721	-0.0197440223186822	-0.100803010096871	-0.355976881139019	-0.40671804968476	-0.0509378794599308	-0.112654897312876	0.501427273740135	-0.0347353886026792	0.130145021880167	-0.274270865958372	0.567305602955874	-0.428475559231235	-0.423565927766547	0.391693640974094	0.89727009369853	-0.0988948228434779	-0.0143258391940499	0.343074213854705	-0.328112372721248	0.490862867737343	0.53336053202705	-0.533828161552419	0.634470494702505	-0.68006008520167	-0.4897760839716	-0.343672027148828	0.237791586801383	0.365725359399026	0	-0.649671357935478
P04181	2.56805797221634	2.40521715332565	0.582414551207548	0.513318145026007	2.30898784986551	-0.714839538773346	2.92857890705985	0.0540574514786017	0.157236530597035	0.781028591522797	-1.21577276051747	-0.0375769557070945	0.161338770810411	-0.72584149177741	0.157959629556763	0.396165751310621	-0.293646864109553	-1.72591068587814	0.298195746271796	0.0551147378457925	0.545189880745495	-0.464377771399629	0.89787628155915	0.288654471251207	0.28863409791893	0.236677147112484	-0.26950246694905	-0.324722611006171	-0.410702923350116	0.0461904933547084	-0.412663189225864	-0.250555180392791	0.591486879412218	-0.131327466264454	0.945709174380315	0.535441277736228	-0.404660856416284	-0.0205418845662853	-0.60775049982149	-0.455948713982006	-0.323391195188362	-1.02784635714667	-0.405412524126758	-1.25068208488519	0.578252366039251	-0.571578484496613	-0.0636911861689557	0.57594309380984	-0.263784434950365
P04271	-0.0188479239692323	0.586866987085951	0.590067202310269	-0.122537319957765	0.524125072152203	0.146748277083402	0.418342327360975	-0.0524804965918336	-0.0495706594871293	0.239671429738366	0.234269308069442	0.0989234744378941	-0.183606493638329	-0.249875391534454	-0.422583051473815	-0.140875630996334	0.516031569754157	0.16632469142458	-0.351270251853862	-0.247643976768581	0.271552757597551	-0.210921609684028	0.476474887606933	-0.0964739916602193	0.513620008816902	0.127493745850973	-0.220009494986184	-0.167839685576255	0.121929628902809	-0.342437704601145	0.544642288509343	0.571554285181748	0.0170316247235033	0.0376064167947328	0.570827046612764	-0.0799325588086201	-0.301246020754911	-0.522257349769792	-0.398983278817318	-0.404016432538146	-0.220111594434494	-0.482690862771779	0.290170376651591	0.261934777551036	0.250503881618979	0.085012386694222	0.347274541582031	-0.156993206521203	0.565839955237343
P04350	-0.201846059932583	0.138341527647515	-0.3881435648692	0.430124014944683	0.718839034749956	-0.732975337762114	-0.116213656101043	0.351420188572654	0.364664666238386	-0.0761470979492299	0.186609379403282	0.198642314061066	-0.361217666397534	-0.218254829600006	0.25580891496565	0.169659271759234	-0.244611931913294	0.750682911652118	-0.482479474256219	0.00693068478389176	0.189831161733045	0.0544367842886657	-0.0396279456226259	-0.245107152340781	-0.188112481127106	-0.214659568253931	-0.00843992407966827	0.0139172778498371	-0.0666554083165467	-0.275876307238498	-0.2392519487332	-0.0695529162986918	-0.277436090269492	-0.0446092361111331	-0.14863609169209	-0.148221542365456	0.426563978281181	0.508436742309662	-0.138954889232381	0.417437163819897	0.240746625386095	0.414900566771405	-0.0280657680767942	0.377232102501454	-0.234152314511539	-0.175093261653459	0.0411227447099516	-0.168203024794943	-0.0135370823496792
P04406	0.301700011792202	-0.168327678208074	-0.856529077880229	0.767274687798294	0.353697679474062	-0.529491577026777	1.15041075557381	0.994178085305431	0.16789618415976	0.104938809850946	-0.603381372296796	-0.817111883793559	-0.920717204422393	-0.652619125288709	-0.660928010969159	-0.30782862109979	0.360259560692617	0.0660242454744529	0.607967115228609	0.396157903200894	-0.80677534732782	-0.374070173610655	0.375025005380749	0.134670611166331	-0.327391385519554	-0.783066780015477	-1.17275659852417	-0.365918117086518	-0.803037499187474	-1.10777208562288	0.363226853013486	-0.219008168255259	0.965644640934193	-1.32946236264016	-0.483508113431038	-1.19643605444867	0.83469162050887	-0.426129228896416	0.653184932995344	0.661080555497776	1.05887004349927	1.01569295034292	0.505321018286663	0.651100549000411	-0.783066497836738	-0.863379681032687	-0.587310437628506	-0.826037098214419	-0.438528435059024
P04439	0.0577745200021502	0.74912114802333	0.243995252352606	-0.285025183541224	-0.191605221325157	0.0748695095637528	-0.229345655566049	0.117406297187304	0.241350625869907	0.577410650725995	-1.65293588344811	0.506427464694346	-1.12550154547987	0.0252432290583863	0.259108023896778	0.162483788372117	0.737196268744475	0.423872885721618	-0.163547885501674	-0.588862171190226	0.360325915516875	-0.268414128657744	0.430218264849309	-0.466574433322669	0.00362052474249921	0.200038501480103	0.170873420776382	-0.0285741548829417	0.193666044921865	-0.382578926400875	0.311029995544447	-0.00179436127748595	0.493228262001828	-0.441268796208365	-1.24861430939472	-0.603053266996982	-0.0328287146413629	0.640531510967235	0.174034538586034	0.322730206195106	-0.0648370763452125	-0.428459770067277	0.0445920166851733	0.272831083300463	-0.0158393758800432	0.296692033842722	0.270927131744216	-0.378489464347137	-0.072194838258712
P04632	0.0870777791654897	0.253403918724214	0.384093419393477	-0.130356192762967	0.130346524518483	-0.184540837588251	0.453894980347431	-0.386205957832429	-0.29698322771195	0.142626097713997	-0.0443967646639628	0.158271195925035	-0.148615146756565	0.038346089981878	0.0170009348727198	0.121651156733619	0.130067272311795	-0.795938401824999	0.602022882640463	0.73868664625567	0.291484218570499	-0.0525411660526195	0.290915289503407	0.55388227749856	0.481666285697943	0.4469883163429	0.134602219390543	0.508664072560539	0.302213962095432	0.662850115666085	-0.912881264246391	0.369771431219557	-0.372651396948952	-0.0188635704038355	0.0151234753138975	0.0692666592309299	-0.234731466101537	0.39409687733773	0.328092438534483	-0.23846815251994	-0.929605374002828	1.31192999083759	0.146141201716922	-0.0134936364204791	0.12534730081918	0.0847824946200317	0.116278229925377	0.235639475807154	0.0651135346119239
P04792	0.208110721375591	0.201426443080035	0.0877722915971842	0.243511911675075	0.659078591795337	-0.292572823613631	0.52847528785904	0.298364947700309	0.0645089074092087	-0.0951395501776774	-0.00268869066549302	-0.370078189358096	-0.00771955915026348	-0.0414378704178002	-0.759262897818337	-0.436818040345865	0.395539771228868	0.0635072995822017	0.0438082727336662	-0.306196995688437	0.136691418008439	-0.471223311003478	-0.494255642400387	0.104526180073098	-0.292379099266835	-0.703888269518673	-0.114413341340138	-0.272256598003152	0.78607219398443	0.411459359997007	0.395257440861798	-0.525613088661445	-0.335419732962534	0.0497386484609078	0.166676562237827	-0.919232431826806	-0.764387472202569	0.360666069849059	-0.12476902526004	0.108564820220474	0.184772828014202	0.475824990238932	-0.233714333831402	0.273848506639865	-0.214701700033814	-0.277467571228155	0.0757016939289289	0.103636622818009	0.0546117122972098
P04818	0.469835675717156	-1.67635654075416	0.272482251877027	0.669870509258013	0.119406090196683	0.789177634936418	0.937454310872229	0.192027506503814	0.343474026052286	-0.790977429133063	-0.360567178157789	-0.12656388384399	-0.148125585673951	-0.411056228884628	0.503895032486958	-0.0366510923765779	-0.890498120382707	0.03599184395066	-0.501302929079177	-1.19689889894754	0.263158426056358	0.630262264988042	0.0671368450531495	-1.12507544806736	0.286288620197961	-0.0801218987578732	0.0624610845241791	-0.305765842747861	0.638283965097499	0.570082355454782	-0.0810317012088029	-0.868575406441279	0.470710944553327	0.652110638310517	-0.107158550561345	0.0305078839513737	-0.174572757990458	-0.842734993320943	-0.574904696815978	0.420467234910414	0.42045295990442	-0.356814472285776	0.334167576036252	-0.22843952901387	-0.100561401787278	0.105823366055993	-0.00976191479829155	0.37704983731754	0.254355776603054
P04843	-0.434677262045815	-0.0739560030022038	-0.0920362174742485	0.432420313131224	0.504295009091653	0.277976821653186	0.393634375968323	0.51221295394331	0.159766165429874	-0.827448614191698	0.181067048826716	-0.414078709677636	0.158385151434149	-0.040047752396216	-0.037459672120443	0.298236201008355	-0.2455040247909	-0.0310761778706734	0.3766618272568	0.0634729514446863	0.573296808689359	-0.110256877075377	-0.252662807676523	-0.618807270050467	0.0604778058667865	-0.238289285180075	0.326940170390822	-0.0570650399073631	-0.219300507281993	0.398280116490002	-0.237473371863262	-0.533715931772425	0.254104922210034	0.438075808067605	0.673178033358075	0.437364511017234	-0.116772988551591	0.0251341214191213	0.133569962203027	0.22634488758941	-0.17406523304314	-0.280790685207778	-0.188735107222484	0.0127439215780688	-0.288404316224492	-0.235636990019661	-0.244768294119021	0.0588842050559095	-0.504335526908735
P04844	-0.0143964592440518	0.601798661718979	0.0717823487447978	0.011306132799653	0.0203368333178668	0.319281115889606	0.355922792765365	0.369089799690957	-0.122069686504366	-0.296262341171203	0.0644989513335503	0.441672558562296	-0.167105152639177	-0.344526917432398	-0.00792587858047161	-0.735386547163586	0.680096445880651	0.192829107300563	-0.491306674675356	-0.140727055262517	0.411420729753806	0.706818933466857	-0.598266256427448	-0.236925893758579	0.349626631626026	0.40797456112379	-0.550934277283084	0.429549497823397	-1.19660660904655	-0.904238216001934	0.349294905540099	0.508999895193788	-0.28964673072293	-0.0124859612510122	-0.16425502173315	-0.438453787615314	-0.304244378465283	0.561461659048945	-0.132168606664699	0.0445325539301852	-0.152685748592567	-0.45130468339065	0.0840679176428974	0.332867816859154	-0.081782149114954	0.354362124243101	-0.224766080338905	0.011327629114019	-0.295982221785519
P04899	-0.140669714131282	-0.575160917828422	-0.30910819873471	-0.334178926740804	0.0759138472600756	-0.245349095931233	0.212140761755612	-0.229298033058437	-0.312742706559811	0.838666434534236	0.0795519491436714	-1.4665834280778	-0.137642867039191	-0.260860377530745	-0.486432104974643	0.681182563330027	-0.48359962520341	-0.599781868772122	0.390744460240235	-0.761200638157506	0.261418014419973	-0.258881596891916	0.0385100288790195	-0.0781292557611929	0.0921060891625854	-0.669078450717881	-0.150830103745514	-0.0761644149284017	-0.446938348911137	0.183425953641072	0.300861386658092	0.528993897852931	0.128805401776364	-0.0350857774577813	0.0245741842908622	0.54285377125524	0.196146684327115	-0.240741936277164	0.0158791187914892	-1.11338419576203	-0.154538078721645	-0.191172881102123	-0.324313395825161	0.149210507560847	0.665001840282388	-0.427058091836749	-0.22728009551355	0.2186813513974	-0.199116145347868
P05023	-0.0804706403373653	-0.721445874808548	-0.539705627081342	0.345940877088707	-0.0455586623770515	0.376075070453821	-0.00784905543245778	0.319243153118199	0.21603980656579	0.656630239634692	0.414433526323058	-0.441341514809909	0.488899606740302	-0.193746352737448	0.727179996918667	-0.000336766652031133	-0.121297981999764	-0.103722992718846	0.389027329829092	0.374864189887673	1.05735051585036	0.524619404432398	-1.07595259719994	0.0615471272357043	0.566378135837869	-0.15211496828661	0.460658204192496	0.259410537722485	0.813620239160641	0.833451412180471	1.10145253954562	-0.0224225475021514	0.152988013585058	0.170508615880867	0.861002405873251	0.479360180786085	0.83966342463181	0.11429157604953	0.335148707173988	0.308603772090401	-0.0477537260498784	0.132436157355644	1.44543051482061	-0.230148787207533	0.279465869183617	0.670937085588855	0.485055481827109	0.775713424772575	0.0795251538341343
P05026	-0.700536974462456	0.0087043670808042	-0.75630009549591	0.38192743532504	0.163979963274291	0.299281786961125	0.168137084870632	0.245157354583819	0.135619864239171	-0.23963242527777	-0.411076404974954	-0.814063454733597	-1.05990179583702	-0.672697919093651	-0.798805359530327	-0.336391453818499	-0.821727490608507	0.429895481567427	0.460946789283985	0.216285365488529	0.350179309827524	0.486556977307645	-0.714913338666326	-0.434165829532382	-0.2608193603046	-0.515510797209424	-0.548693032328495	-0.922232258155502	-0.74266590506479	0.14093473556055	0.406110503352064	-0.250354706577341	0.0121204289654611	0.16235156982421	-0.755082643056748	-0.82932453135121	0.260808960601381	0.149322465643041	0.250349518413161	0.377211131340463	0.350732042189154	0.351057874419053	0.268821377126445	0.409912019720789	-0.882115443926681	-0.734902651957108	-0.326726927763638	-0.518845063218248	-1.09607764371604
P05091	-0.286062780858736	0.0321883223782176	-0.55564192720622	-0.276234115766092	-0.191588762555953	-0.109438090419868	-0.152722542052732	-0.195991605919424	0.38825688533905	-0.0588169464242528	-0.314786364710063	-0.193837717817704	-0.250184087381075	0.472605649634779	-0.364854620147052	-0.225676737833016	0.146198887095212	0.441340862991851	0.0425642696762976	0.69317769349412	0.751263350959752	0.3484422773429	-0.038736022808133	0.425878189258402	-0.924232116168108	-0.490705414843128	0.0244039863014451	-0.127890979088666	-0.0864359225967645	0.350692977705529	0.44557828978095	0.389670377893513	0.123944239199555	-0.529606480522997	-0.608465051557705	0.297156357358788	-0.123449147380724	0.347872980805486	0.387671701107399	0.158261513567972	-0.864183798024344	-0.0761364403906779	0.32997284164935	0.151887834386337	-0.392504882090716	-0.153126401481242	-0.124614361141728	-0.406576304918777	0.358924799966988
P05107	-0.843499080236674	-0.213601094098104	-0.661987652592438	-0.0761475005657048	-1.08339036359104	-1.01899329436231	-1.23905995006566	-0.380665889884587	-0.330934782729234	0.161771680960417	0.362315253342639	-0.343392564999308	0.565037767764836	0.329182668630336	0.524434136049761	-0.949886664038313	-0.29528391613597	-0.0482510048938412	-0.17112701733479	-0.674090805167166	-0.287990652121711	0.212088006438447	0.34272890505306	-0.353843875989965	0.266095346358585	-0.331557013307078	0.35913832849852	0.643520865212964	0.446639774526602	-0.0195631350125834	-0.171090230019084	-1.81284477251607	-0.767120547777402	0.0135582424445596	0.854759818711369	0.542148989282291	-0.764523051423486	-2.06282233004583	0.487977766163698	-0.180997103889107	-0.715828999506977	-0.0243986852197529	-1.03197327973403	0.008067521027718	0.166917936107667	0.398870528267455	1.71417455524301	0.244613390669076	1.14692793958289
P05114	-0.154236453423415	0.831506776569028	0.357110859437207	-0.125180286013497	-0.189472565828567	0.217698153701262	-0.27871696075012	-0.189620722993621	-0.68139246088682	0.410689279019302	-0.708598089911833	-0.0279862915348326	-0.220278129650719	0.0590073279574788	0.161007958258925	-0.192584421157145	0.0230940196364497	-0.897841073774372	-0.382130440046023	0.16459561400618	-0.218294846045502	-0.0427564515935565	-0.163929787086235	0.129430393782765	-0.357351742597699	0.266485360186562	-0.0284962660495896	0.63912977803394	-0.0502840616274684	0.269960298321613	-0.293218141649547	0.141357265253846	0.112492282727997	-0.168591218700521	0.214151276051436	0.248057051881074	0.125694309595778	0.0309614474814213	0.0107608499220939	0.518097121987225	0.19810696673776	0.322614056655558	0.365244950126036	0.51912657896093	0.376823042804101	-0.0879776262739845	0.032719031087313	0.128693248035449	0.169832004193332
P05120	0.0205211633708367	0.400160001211041	-0.392905209461397	0.550374709661258	0.228752863538546	-0.117420740834571	-0.0780988332354792	-0.304097670505108	-0.653892876994412	-0.391071857187532	0.566842517523088	-0.574897619266257	0.369398496139396	0.0570128795605506	-0.734843420071573	-0.00018399328720882	0.156392250047804	-0.776016422814126	-0.117828767111598	-1.40687746273579	-0.459789110469795	0.288923286823852	0.75442038104732	0.114401999918202	-0.114969637933739	0.893865145426497	0.204504395702996	-0.152283342332411	0.485221974898592	0.156052492088322	0.577863377927899	0.0681480744735652	-0.180325561278173	-0.371009083063241	-0.64240918192103	0.109906204863017	0.010066265218869	0.320078792026039	0.0696037659904453	-0.0935448641161061	0.0452031501973491	0.498693307914387	0.195092630715844	-0.529457635653474	-0.0490069477343388	0.0792618743060102	-0.0775000879642088	0.0175264650791565	-0.494705713797957
P05141	0.493071016004682	-0.67769578466357	0.679032665323064	0.92822938843588	0.228720326806492	-0.0845892008240202	0.219693214296923	0.376384477330142	0.171798065101954	-0.199237894152799	-0.320413672293549	-0.764388990593536	0.217649742900131	0.286988717536867	0.287331224039582	-0.414467036370542	0.0340694698503839	-0.895129126525753	-0.233732507836871	0.176376661028491	1.26926892587923	0.318705477329088	0.150808846243963	-1.48732310497496	-0.160901769536286	-0.462079358075715	0.0388764419448397	-0.304734249766681	-0.577258569855294	-0.307940120395075	-0.152297710928485	0.206444002446536	0.324924563254938	0.819356430385444	-0.0743042362428167	0.0116451470000342	-0.775995506984845	-0.3829065647103	-0.485997078689357	0.17961272333866	-0.342279258352856	-0.465230930440687	0.533370085896152	0.896426269822886	-0.394698361864821	-0.011710549415959	-0.451073132898111	-0.491043875455789	0.430304988335473
P05156	-0.2997541836546	-0.232889043547204	0.490006099028577	0.0381499067953345	-0.239911048603604	-0.451115941953564	0.0989577135414931	0.50143438012734	0.164846025867342	-0.00685782373552353	-0.0784462029887663	-0.230996308710773	0.0965988298095061	-0.385072511042048	-0.179588762119086	-0.837559464193503	0.260585930183638	0.115770127530832	-0.401048470814575	0.0874230260312832	0.428410474093314	-0.121356222421258	-0.246184033224399	-0.408349077393874	-0.0156069742461604	-0.255170406701317	-0.564634222135306	-0.180059957568741	-0.248541603215888	-0.492447659062503	0.382946412446292	-0.568989757381877	0.423472732095336	-0.348825045663297	0.24771341009258	-0.298309317722306	-0.072109855507087	0.323893786496345	0.15545157290656	0.0377090693279692	0.0634166422603261	0.473664494565751	0.356497671244494	-0.245623860371277	-0.532156605951397	-0.161803398381125	0.332622734586629	-0.684851758480642	-0.0415634228661972
[truncated: 2,413 more rows]
[truncated: 1,494 more columns]
